# Supplementary material for: Comparative genomics and host range analysis of four Ralstonia pseudosolanacearum strains isolated from sunflower reveals genomic and phenotypic differences
Source: BMC Genomics. 2024 Feb 19;25:191. doi: 10.1186/s12864-024-10087-7 (PMC10875864; doi:10.1186/s12864-024-10087-7)
Supplement: Supplementary file 1 [file 12864_2024_10087_MOESM1_ESM.zip]

Archive with 9 entries (8 files):
- Supplementary files/
- Supplementary files/Table S1 Number of genes in COG functional categories in the chromosome and megaplasmid of four strains..xlsx
- Supplementary files/Table S2 Blast results of genomes of four strains in VFDB database.xlsx
- Supplementary files/Table S3 Blast results of genomes of four strains in PHI database..xlsx
- Supplementary files/Table S4 Pan-genome analyses on chromosomes and megaplasmids from four strains .xlsx
- Supplementary files/Table S5 GIs locus in the genomes of four strains..xls
- Supplementary files/Table S6 Transposons, CRISPRs and prophage sequences locus in the genome of four strains..xlsx
- Supplementary files/Table S7 Comparative analysis of secretion systems (II-IV, VI) between four strains and GMI1000. .xlsx
- Supplementary files/Table S8 Comparative analysis of additional virulence genes between four strains and GMI1000. .xlsx
