# Supplementary material for: Comparative genomics and host range analysis of four Ralstonia pseudosolanacearum strains isolated from sunflower reveals genomic and phenotypic differences
Source: BMC Genomics. 2024 Feb 19;25:191. doi: 10.1186/s12864-024-10087-7 (PMC10875864; doi:10.1186/s12864-024-10087-7)
Supplement: Supplementary file 1 [file 12864_2024_10087_MOESM1_ESM.zip › Supplementary files/Table S1 Number of genes in COG functional categories in the chromosome and megaplasmid of four strains..xlsx]

## Sheet: Sheet1
	Table S1. Number of genes in COG functional categories in the chromosome and megaplasmid of four strains.
Code	COG Functional Categories	Chromosome				Megaplasmid				Total
		RS639	RS642	RS647	RS650	RS639	RS642	RS647	RS650	RS639	RS642	RS647	RS650
J	Translation, ribosomal structure and biogenesis	160	160	159	160	11	12	11	11	171	172	170	171
A	RNA processing and modification	2	2	2	2	0	0	0	0	2	2	2	2
K	Transcription	237	235	233	239	124	123	123	122	361	358	356	361
L	Replication, recombination and repair	209	200	213	191	67	65	81	54	276	265	294	245
B	Chromatin structure and dynamics	1	2	1	2	0	0	0	0	1	2	1	2
D	Cell cycle control, cell division, chromosome partitioning	24	25	25	25	5	5	5	7	29	30	30	32
V	Defense mechanisms	33	32	29	30	25	25	25	24	58	57	54	54
T	Signal transduction mechanisms	140	134	140	138	97	101	99	100	237	235	239	238
M	Cell wall/membrane/envelope biogenesis	161	162	160	167	72	76	69	75	233	238	229	242
N	Cell motility	62	66	65	72	80	82	81	87	142	148	146	159
U	Intracellular trafficking, secretion, and vesicular transport	106	120	105	125	77	75	81	81	183	195	186	206
O	Posttranslational modification, protein turnover, chaperones	138	141	138	139	34	26	36	27	172	167	174	166
C	Energy production and conversion	196	201	200	198	79	77	79	75	275	278	279	273
G	Carbohydrate transport and metabolism	163	156	158	155	85	83	81	85	248	239	239	240
E	Amino acid transport and metabolism	321	311	320	314	132	130	125	129	453	441	445	443
F	Nucleotide transport and metabolism	78	79	77	79	7	6	7	7	85	85	84	86
H	Coenzyme transport and metabolism	133	131	129	130	36	38	36	35	169	169	165	165
I	Lipid transport and metabolism	131	126	134	127	63	60	62	63	194	186	196	190
P	Inorganic ion transport and metabolism	153	152	155	149	82	80	80	80	235	232	235	229
Q	Secondary metabolites biosynthesis, transport and catabolism	93	93	94	92	56	53	51	53	149	146	145	145
R	General function prediction only	435	430	426	433	152	151	142	155	587	581	568	588
S	Function unknown	268	279	263	267	112	110	113	117	380	389	376	384
