# Supplementary material for: Comparative genomics and host range analysis of four Ralstonia pseudosolanacearum strains isolated from sunflower reveals genomic and phenotypic differences
Source: BMC Genomics. 2024 Feb 19;25:191. doi: 10.1186/s12864-024-10087-7 (PMC10875864; doi:10.1186/s12864-024-10087-7)
Supplement: Supplementary file 1 [file 12864_2024_10087_MOESM1_ESM.zip › Supplementary files/Table S2 Blast results of genomes of four strains in VFDB database.xlsx]

## Sheet: RS639.VFDB.blast
Table S2. Blast results of genomes of four strains in VFDB database
Table S2-A. Blast results of genome of strain RS639 in VFDB database
Query_id	Subject_id	Identity	Align_length	Miss_match	Gap	Query_start	Query_end	Subject_start	Subject_end	E_value	Score	Description
LG939_00085	VFG014946	96.97	33	1	0	163	195	138	106	1e-07	58	mucC - positive regulator for alginate biosynthesis MucC [Pseudomonas aeruginosa PA7] (CVF523)
LG939_00105	VFG015607	97.5	40	1	0	311	350	305	344	8e-12	71.9	hdtS - N-acylhomoserine lactone synthase [Pseudomonas entomophila L48] (CVF528)
LG939_00105	VFG015606	97.5	40	1	0	311	350	320	359	8e-12	71.9	hdtS - phospholipid/glycerol acyltransferase [Pseudomonas putida F1] (CVF528)
LG939_00105	VFG015605	97.5	40	1	0	311	350	320	359	8e-12	71.9	hdtS - 1-acyl-sn-glycerol-3-phosphate acyltransferase, putative [Pseudomonas putida KT2440] (CVF528)
LG939_00105	VFG015604	97.5	40	1	0	311	350	305	344	8e-12	71.9	hdtS - hdtS protein [Pseudomonas syringae pv. phaseolicola 1448A] (CVF528)
LG939_00105	VFG015065	97.5	40	1	0	311	350	305	344	8e-12	71.9	hdtS - acylhomoserine lactone synthase HdtS, putative [Pseudomonas fluorescens Pf-5] (CVF528)
LG939_00105	VFG019939	95	40	2	0	311	350	305	344	2e-09	63.9	hdtS - lysophosphatidic acid acyltransferase, LptA [Pseudomonas aeruginosa LESB58] (CVF528)
LG939_00105	VFG015780	95	40	2	0	311	350	320	359	2e-09	63.9	hdtS - phospholipid/glycerol acyltransferase [Pseudomonas putida GB-1] (CVF528)
LG939_00105	VFG015599	95	40	2	0	311	350	305	344	2e-09	63.9	hdtS - lysophosphatidic acid acyltransferase, LptA [Pseudomonas aeruginosa PAO1] (CVF528)
LG939_00105	VFG015066	95	40	2	0	311	350	350	389	2e-09	63.9	hdtS - Phospholipid/glycerol acyltransferase [Pseudomonas fluorescens Pf0-1] (CVF528)
LG939_00105	VFG015601	94.74	38	2	0	313	350	307	344	3e-08	60	hdtS - putative acyltransferase [Pseudomonas aeruginosa UCBPP-PA14] (CVF528)
LG939_00105	VFG015609	92.68	41	3	0	311	351	305	345	1e-07	58	hdtS - 1-acylglycerol-3-phosphate O-acyltransferase [Pseudomonas stutzeri A1501] (CVF528)
LG939_00105	VFG015600	92.5	40	3	0	311	350	305	344	5e-07	56	hdtS - probable acyltransferase [Pseudomonas aeruginosa PA7] (CVF528)
LG939_00165	VFG045467	96.77	31	1	0	1766	1796	1421	1451	5e-06	54	cdpA - cyclic di-GMP phosphodiesterase [Burkholderia pseudomallei K96243] (VF0432)
LG939_00165	VFG045467	96.77	31	1	0	1766	1796	1421	1451	5e-06	54	cdpA - cyclic di-GMP phosphodiesterase [Burkholderia pseudomallei K96243] (VF0432)
LG939_00370	VFG029766	84.88	86	9	2	625	708	622	705	1e-06	56	fadE5 - acyl-CoA dehydrogenase [Mycobacterium avium 104] (CVF650)
LG939_00370	VFG029765	84.88	86	9	2	625	708	622	705	1e-06	56	fadE5 - FadE5 [Mycobacterium avium subsp. paratuberculosis K-10] (CVF650)
LG939_00690	VFG007914	90	50	5	0	134	183	95	144	3e-08	60	ddrA - daunorubicin resistance ABC transporter ATPase subunit [Mycobacterium vanbaalenii PYR-1] (CVF288)
LG939_00690	VFG007911	89.13	46	5	0	134	179	101	146	8e-06	52	ddrA - probable antibiotic resistance efflux protein [Mycobacterium leprae TN] (CVF288)
LG939_00870	VFG026971	96.97	33	1	0	279	311	501	533	2e-07	58	sigA/rpoV - RNA polymerase sigma factor [Mycobacterium tuberculosis CAS/NITR204] (CVF325)
LG939_01080	VFG019823	89.74	78	8	0	712	789	715	792	2e-17	91.7	fleQ - transcriptional regulator FleQ [Pseudomonas aeruginosa LESB58] (CVF521)
LG939_01080	VFG019823	91.11	45	4	0	516	560	519	563	2e-07	58	fleQ - transcriptional regulator FleQ [Pseudomonas aeruginosa LESB58] (CVF521)
LG939_01080	VFG014358	89.74	78	8	0	712	789	715	792	2e-17	91.7	fleQ - transcriptional regulator FleQ [Pseudomonas aeruginosa UCBPP-PA14] (CVF521)
LG939_01080	VFG014358	91.11	45	4	0	516	560	519	563	2e-07	58	fleQ - transcriptional regulator FleQ [Pseudomonas aeruginosa UCBPP-PA14] (CVF521)
LG939_01080	VFG001248	89.74	78	8	0	712	789	715	792	2e-17	91.7	fleQ - transcriptional regulator FleQ [Pseudomonas aeruginosa PAO1] (VF0273)
LG939_01080	VFG001248	91.11	45	4	0	516	560	519	563	2e-07	58	fleQ - transcriptional regulator FleQ [Pseudomonas aeruginosa PAO1] (VF0273)
LG939_01080	VFG001248	89.74	78	8	0	712	789	715	792	2e-17	91.7	fleQ - transcriptional regulator FleQ [Pseudomonas aeruginosa PAO1] (VF0273)
LG939_01080	VFG001248	91.11	45	4	0	516	560	519	563	2e-07	58	fleQ - transcriptional regulator FleQ [Pseudomonas aeruginosa PAO1] (VF0273)
LG939_01080	VFG014366	88.46	78	9	0	712	789	715	792	4e-15	83.8	fleQ - Sigma-54 Specific Transcriptional Regulator, Fis family [Pseudomonas fluorescens Pf0-1] (CVF521)
LG939_01080	VFG014364	88.46	78	9	0	712	789	715	792	4e-15	83.8	fleQ - transcriptional regulator FleQ [Pseudomonas entomophila L48] (CVF521)
LG939_01080	VFG014367	87.18	78	10	0	712	789	715	792	9e-13	75.8	fleQ - sigma54 specific transcriptional regulator, Fis family [Pseudomonas mendocina ymp] (CVF521)
LG939_01080	VFG014367	86.76	68	9	0	901	968	904	971	4e-09	63.9	fleQ - sigma54 specific transcriptional regulator, Fis family [Pseudomonas mendocina ymp] (CVF521)
LG939_01080	VFG014357	89.23	65	7	0	724	788	727	791	4e-12	73.8	fleQ - transcriptional regulator FleQ [Pseudomonas aeruginosa PA7] (CVF521)
LG939_01080	VFG038764	88.89	63	7	0	727	789	604	666	6e-11	69.9	flrA - FleQ protein [Aeromonas hydrophila ML09-119] (VF0473)
LG939_01080	VFG015677	85.9	78	11	0	712	789	715	792	2e-10	67.9	fleQ - sigma54 specific transcriptional regulator, Fis family [Pseudomonas putida W619] (CVF521)
LG939_01080	VFG014360	93.33	45	3	0	744	788	747	791	9e-10	65.9	fleQ - Helix-turn-helix, Fis-type [Pseudomonas syringae pv. syringae B728a] (CVF521)
LG939_01080	VFG038763	87.3	63	8	0	727	789	676	738	1e-08	61.9	fleQ/flrC - FleQ protein [Aeromonas hydrophila subsp. hydrophila ATCC 7966] (AI144)
LG939_01080	VFG038763	87.3	63	8	0	727	789	676	738	1e-08	61.9	fleQ/flrC - FleQ protein [Aeromonas hydrophila subsp. hydrophila ATCC 7966] (AI144)
LG939_01080	VFG015676	85.14	74	11	0	712	785	715	788	6e-08	60	fleQ - sigma54 specific transcriptional regulator, Fis family [Pseudomonas putida GB-1] (CVF521)
LG939_01080	VFG014362	91.3	46	4	0	744	789	747	792	6e-08	60	fleQ - transcriptional regulator FleQ [Pseudomonas putida KT2440] (CVF521)
LG939_01080	VFG041031	94.59	37	2	0	516	552	144	180	2e-07	58	sfa3 - transcriptional regulator [Pseudomonas aeruginosa PAO1] (SS180)
LG939_01080	VFG041031	100	29	0	0	760	788	388	416	2e-07	58	sfa3 - transcriptional regulator [Pseudomonas aeruginosa PAO1] (SS180)
LG939_01080	VFG014394	91.11	45	4	0	745	789	526	570	2e-07	58	fleR - sigma-54 dependent transcriptional regulator/response regulator FleR [Pseudomonas stutzeri A1501] (CVF521)
LG939_01080	VFG014363	96.88	32	1	0	758	789	761	792	9e-07	56	fleQ - sigma54 specific transcriptional regulator, Fis family [Pseudomonas putida F1] (CVF521)
LG939_01080	VFG015680	96.77	31	1	0	758	788	707	737	3e-06	54	fleR - two component, sigma54 specific, transcriptional regulator, Fis family [Pseudomonas putida GB-1] (CVF521)
LG939_01080	VFG015175	86.44	59	8	0	895	953	484	542	3e-06	54	hrpS - type III transcriptional regulator HrpS [Pseudomonas syringae pv. syringae B728a] (CVF532)
LG939_01080	VFG014365	81.82	99	18	0	712	810	715	813	3e-06	54	fleQ - sigma 54 dependent transcriptional regulator FleQ [Pseudomonas fluorescens Pf-5] (CVF521)
LG939_01080	VFG014361	85.07	67	10	0	744	810	747	813	3e-06	54	fleQ - flagellar regulator FleQ [Pseudomonas syringae pv. phaseolicola 1448A] (CVF521)
LG939_01080	VFG038756	92.31	39	3	0	751	789	703	741	3e-06	54	flrC - transcriptional activator [Aeromonas hydrophila ML09-119] (VF0473)
LG939_01135	VFG042062	98.65	1932	26	0	1	1932	1	1932	0	3624	RSc0321 - hypothetical protein [Ralstonia solanacearum GMI1000] (SS008)
LG939_01145	VFG043799	80.9	937	175	4	139	1073	136	1070	3e-112	406	BPSL2403 - non-hemolytic phospholipase C precursor [Burkholderia pseudomallei K96243] (TX168)
LG939_01145	VFG043799	90.28	72	7	0	1191	1262	1191	1262	4e-16	87.7	BPSL2403 - non-hemolytic phospholipase C precursor [Burkholderia pseudomallei K96243] (TX168)
LG939_01145	VFG043799	86.84	76	10	0	1479	1554	1479	1554	2e-11	71.9	BPSL2403 - non-hemolytic phospholipase C precursor [Burkholderia pseudomallei K96243] (TX168)
LG939_01145	VFG043799	91.3	46	4	0	1332	1377	1332	1377	9e-08	60	BPSL2403 - non-hemolytic phospholipase C precursor [Burkholderia pseudomallei K96243] (TX168)
LG939_01145	VFG015855	92.86	70	5	0	1008	1077	978	1047	1e-19	99.6	plcN - phospholipase C [Pseudomonas fluorescens Pf-5] (CVF541)
LG939_01145	VFG015855	91.94	62	5	0	139	200	64	125	6e-15	83.8	plcN - phospholipase C [Pseudomonas fluorescens Pf-5] (CVF541)
LG939_01145	VFG020045	86.75	83	11	0	1007	1089	953	1035	4e-13	77.8	plcN - non-hemolytic phospholipase C precursor [Pseudomonas aeruginosa LESB58] (CVF541)
LG939_01145	VFG020045	88.71	62	7	0	139	200	139	200	4e-10	67.9	plcN - non-hemolytic phospholipase C precursor [Pseudomonas aeruginosa LESB58] (CVF541)
LG939_01145	VFG015854	86.75	83	11	0	1007	1089	953	1035	4e-13	77.8	plcN - non-hemolytic phospholipase C precursor [Pseudomonas aeruginosa UCBPP-PA14] (CVF541)
LG939_01145	VFG015854	88.71	62	7	0	139	200	139	200	4e-10	67.9	plcN - non-hemolytic phospholipase C precursor [Pseudomonas aeruginosa UCBPP-PA14] (CVF541)
LG939_01145	VFG015852	86.75	83	11	0	1007	1089	953	1035	4e-13	77.8	plcN - non-hemolytic phospholipase C precursor [Pseudomonas aeruginosa PAO1] (CVF541)
LG939_01145	VFG015852	88.71	62	7	0	139	200	139	200	4e-10	67.9	plcN - non-hemolytic phospholipase C precursor [Pseudomonas aeruginosa PAO1] (CVF541)
LG939_01145	VFG043800	90.91	55	5	0	450	504	453	507	9e-11	69.9	BPSL0338 - non-hemolytic phospholipase C precursor [Burkholderia pseudomallei K96243] (TX169)
LG939_01145	VFG043800	83.7	92	15	0	1191	1282	1197	1288	5e-09	63.9	BPSL0338 - non-hemolytic phospholipase C precursor [Burkholderia pseudomallei K96243] (TX169)
LG939_01145	VFG043800	85.92	71	10	0	1003	1073	985	1055	2e-08	61.9	BPSL0338 - non-hemolytic phospholipase C precursor [Burkholderia pseudomallei K96243] (TX169)
LG939_01145	VFG043800	91.23	57	3	2	163	218	163	218	3e-07	58	BPSL0338 - non-hemolytic phospholipase C precursor [Burkholderia pseudomallei K96243] (TX169)
LG939_01145	VFG015853	88.71	62	7	0	139	200	139	200	4e-10	67.9	plcN - phospholipase C, phosphocholine-specific [Pseudomonas aeruginosa PA7] (CVF541)
LG939_01145	VFG015853	87.14	70	9	0	1007	1076	953	1022	4e-10	67.9	plcN - phospholipase C, phosphocholine-specific [Pseudomonas aeruginosa PA7] (CVF541)
LG939_01145	VFG008037	86.11	72	10	0	448	519	463	534	5e-09	63.9	plcA - putative MEMBRANE-ASSOCIATED PHOSPHOLIPASE C 1 PLCA (MTP40 ANTIGEN) [Mycobacterium tuberculosis 7199-99] (CVF304)
LG939_01145	VFG008035	86.11	72	10	0	448	519	100	171	5e-09	63.9	plcA - membrane-associated phospholipase C 1 plcA [Mycobacterium tuberculosis RGTB327] (CVF304)
LG939_01145	VFG008032	86.11	72	10	0	448	519	487	558	5e-09	63.9	plcA - membrane-associated phospholipase C [Mycobacterium tuberculosis str. Erdman (ATCC 35801)] (ATCC 35801)
LG939_01145	VFG008031	86.11	72	10	0	448	519	487	558	5e-09	63.9	plcA - phospholipase C [Mycobacterium tuberculosis CCDC5180] (CVF304)
LG939_01145	VFG008030	86.11	72	10	0	448	519	406	477	5e-09	63.9	plcA - membrane-associated phospholipase C 1 plcA [Mycobacterium tuberculosis CCDC5079] (CVF304)
LG939_01145	VFG008029	86.11	72	10	0	448	519	463	534	5e-09	63.9	plcA - phospholipase C [Mycobacterium tuberculosis str. Beijing/NITR203] (CVF304)
LG939_01145	VFG008028	86.11	72	10	0	448	519	463	534	5e-09	63.9	plcA - Putative membrane-associated phospholipase C 1 PlcA (MTP40 antigen) [Mycobacterium canettii CIPT 140070017] (CVF304)
LG939_01145	VFG008027	86.11	72	10	0	448	519	463	534	5e-09	63.9	plcA - Putative membrane-associated phospholipase C 1 PlcA (MTP40 antigen) [Mycobacterium canettii CIPT 140070010] (CVF304)
LG939_01145	VFG008026	86.11	72	10	0	448	519	463	534	5e-09	63.9	plcA - Putative membrane-associated phospholipase C 1 PlcA (MTP40 antigen) [Mycobacterium canettii CIPT 140070008] (CVF304)
LG939_01145	VFG008025	86.11	72	10	0	448	519	463	534	5e-09	63.9	plcA - Putative membrane-associated phospholipase C 1 PlcA (MTP40 antigen) [Mycobacterium canettii CIPT 140060008] (CVF304)
LG939_01145	VFG020044	93.02	43	3	0	470	512	470	512	2e-08	61.9	plcH - hemolytic phospholipase C precursor [Pseudomonas aeruginosa LESB58] (CVF540)
LG939_01145	VFG020044	100	30	0	0	1960	1989	2119	2148	9e-08	60	plcH - hemolytic phospholipase C precursor [Pseudomonas aeruginosa LESB58] (CVF540)
LG939_01145	VFG020044	86.67	60	8	0	139	198	148	207	1e-06	56	plcH - hemolytic phospholipase C precursor [Pseudomonas aeruginosa LESB58] (CVF540)
LG939_01145	VFG015851	93.02	43	3	0	470	512	470	512	2e-08	61.9	plcH - hemolytic phospholipase C precursor [Pseudomonas aeruginosa UCBPP-PA14] (CVF540)
LG939_01145	VFG015851	100	30	0	0	1960	1989	2119	2148	9e-08	60	plcH - hemolytic phospholipase C precursor [Pseudomonas aeruginosa UCBPP-PA14] (CVF540)
LG939_01145	VFG015851	86.67	60	8	0	139	198	148	207	1e-06	56	plcH - hemolytic phospholipase C precursor [Pseudomonas aeruginosa UCBPP-PA14] (CVF540)
LG939_01145	VFG000157	93.02	43	3	0	470	512	470	512	2e-08	61.9	plcH - hemolytic phospholipase C precursor [Pseudomonas aeruginosa PAO1] (VF0092)
LG939_01145	VFG000157	100	30	0	0	1960	1989	2119	2148	9e-08	60	plcH - hemolytic phospholipase C precursor [Pseudomonas aeruginosa PAO1] (VF0092)
LG939_01145	VFG000157	86.67	60	8	0	139	198	148	207	1e-06	56	plcH - hemolytic phospholipase C precursor [Pseudomonas aeruginosa PAO1] (VF0092)
LG939_01145	VFG000157	96.88	32	1	0	896	927	914	945	1e-06	56	plcH - hemolytic phospholipase C precursor [Pseudomonas aeruginosa PAO1] (VF0092)
LG939_01145	VFG000157	93.02	43	3	0	470	512	470	512	2e-08	61.9	plcH - hemolytic phospholipase C precursor [Pseudomonas aeruginosa PAO1] (VF0092)
LG939_01145	VFG000157	100	30	0	0	1960	1989	2119	2148	9e-08	60	plcH - hemolytic phospholipase C precursor [Pseudomonas aeruginosa PAO1] (VF0092)
LG939_01145	VFG000157	86.67	60	8	0	139	198	148	207	1e-06	56	plcH - hemolytic phospholipase C precursor [Pseudomonas aeruginosa PAO1] (VF0092)
LG939_01145	VFG000157	96.88	32	1	0	896	927	914	945	1e-06	56	plcH - hemolytic phospholipase C precursor [Pseudomonas aeruginosa PAO1] (VF0092)
LG939_01145	VFG022596	88.89	54	6	0	146	199	155	208	9e-08	60	plcB - membrane-associated phospholipase C 2 PlcB_1 [Mycobacterium marinum M] (CVF304)
LG939_01145	VFG015850	86.67	60	8	0	139	198	148	207	1e-06	56	plcH - phospholipase C, phosphocholine-specific [Pseudomonas aeruginosa PA7] (CVF540)
LG939_01170	VFG007909	97.22	36	1	0	571	606	478	513	2e-09	63.9	ddrA - DrrA [Mycobacterium avium subsp. paratuberculosis K-10] (CVF288)
LG939_01170	VFG023851	97.06	34	1	0	569	602	467	500	4e-08	60	ddrA - daunorubicin resistance ATP-binding protein [Mycobacterium intracellulare str. MOTT36Y] (CVF288)
LG939_01170	VFG007910	94.44	36	2	0	571	606	478	513	6e-07	56	ddrA - daunorubicin resistance ATP-binding protein DrrA [Mycobacterium avium 104] (CVF288)
LG939_01500	VFG042063	97	333	10	0	1	333	1	333	1e-164	581	RSc0257 - ankyrin repeat-containing protein [Ralstonia solanacearum GMI1000] (SS008)
LG939_01500	VFG042063	88.24	102	12	0	895	996	892	993	6e-22	107	RSc0257 - ankyrin repeat-containing protein [Ralstonia solanacearum GMI1000] (SS008)
LG939_01500	VFG042063	82.11	190	34	0	2126	2315	2126	2315	6e-22	107	RSc0257 - ankyrin repeat-containing protein [Ralstonia solanacearum GMI1000] (SS008)
LG939_01500	VFG042063	86.41	103	14	0	2536	2638	2536	2638	8e-18	93.7	RSc0257 - ankyrin repeat-containing protein [Ralstonia solanacearum GMI1000] (SS008)
LG939_01500	VFG042063	87.5	64	8	0	1349	1412	1349	1412	7e-09	63.9	RSc0257 - ankyrin repeat-containing protein [Ralstonia solanacearum GMI1000] (SS008)
LG939_01560	VFG042064	99.76	1242	3	0	1	1242	238	1479	0	2438	ripB - hypothetical protein [Ralstonia solanacearum GMI1000] (SS008)
LG939_01560	VFG041961	86.11	72	10	0	624	695	768	839	3e-09	63.9	xopQ - hypothetical protein [Xanthomonas campestris pv. campestris str. ATCC 33913] (SS009)
LG939_01680	VFG014388	94.29	35	2	0	775	809	589	623	4e-06	54	fleR - response regulator FleR [Pseudomonas putida KT2440] (CVF521)
LG939_02375	VFG009908	94.29	35	2	0	246	280	1494	1528	7e-06	54	devS - GAF family protein [Mycobacterium avium 104] (CVF334)
LG939_02375	VFG009907	94.29	35	2	0	246	280	1494	1528	7e-06	54	devS - hypothetical protein [Mycobacterium avium subsp. paratuberculosis K-10] (CVF334)
LG939_02435	VFG037005	90.91	55	5	0	1657	1711	1648	1702	1e-10	69.9	mtrD - multiple transferable resistance system protein MtrD [Neisseria meningitidis M01-240355] (CVF759)
LG939_02435	VFG036996	90.91	55	5	0	1657	1711	1648	1702	1e-10	69.9	mtrD - antibiotic resistance efflux pump component [Neisseria gonorrhoeae NCCP11945] (CVF759)
LG939_02435	VFG036994	90.91	55	5	0	1657	1711	1648	1702	1e-10	69.9	mtrD - drug efflux protein [Neisseria meningitidis FAM18] (CVF759)
LG939_02435	VFG036993	90.91	55	5	0	1657	1711	1648	1702	1e-10	69.9	mtrD - antibiotic resistance efflux pump component [Neisseria gonorrhoeae FA 1090] (CVF759)
LG939_02435	VFG037008	90.38	52	5	0	1660	1711	1651	1702	9e-09	63.9	mtrD - drug efflux protein [Neisseria lactamica 020-06] (CVF759)
LG939_02435	VFG037003	89.09	55	6	0	1657	1711	1648	1702	3e-08	61.9	mtrD - multiple transferable resistance system protein MtrD [Neisseria meningitidis M04-240196] (CVF759)
LG939_02435	VFG036999	89.09	55	6	0	1657	1711	1648	1702	3e-08	61.9	mtrD - putative efflux system transmembrane protein [Neisseria meningitidis alpha14] (CVF759)
LG939_02435	VFG036998	89.09	55	6	0	1657	1711	1648	1702	3e-08	61.9	mtrD - drug efflux transport protein MtrD [Neisseria meningitidis 8013] (CVF759)
LG939_02435	VFG036997	89.09	55	6	0	1657	1711	1648	1702	3e-08	61.9	mtrD - drug efflux transport protein MtrD [Neisseria meningitidis WUE 2594] (CVF759)
LG939_02435	VFG036991	89.09	55	6	0	1657	1711	1648	1702	3e-08	61.9	mtrD - drug efflux protein [Neisseria meningitidis Z2491] (CVF759)
LG939_02435	VFG049137	83.52	91	15	0	2991	3081	3000	3090	3e-08	61.9	KOX_12985 - multidrug efflux system protein AcrB [Klebsiella oxytoca KCTC 1686] (CVF859)
LG939_02435	VFG049137	92.68	41	3	0	1216	1256	1213	1253	5e-07	58	KOX_12985 - multidrug efflux system protein AcrB [Klebsiella oxytoca KCTC 1686] (CVF859)
LG939_02435	VFG036992	89.09	55	6	0	1657	1711	1648	1702	3e-08	61.9	mtrD - multiple transferable resistance system protein MtrD [Neisseria meningitidis MC58] (VF0451)
LG939_02435	VFG036992	89.09	55	6	0	1657	1711	1648	1702	3e-08	61.9	mtrD - multiple transferable resistance system protein MtrD [Neisseria meningitidis MC58] (VF0451)
LG939_02435	VFG049136	92.68	41	3	0	1216	1256	1213	1253	5e-07	58	A225_1326 - RND efflux system [Klebsiella oxytoca E718] (CVF859)
LG939_02435	VFG049136	88.24	51	6	0	2991	3041	3000	3050	8e-06	54	A225_1326 - RND efflux system [Klebsiella oxytoca E718] (CVF859)
LG939_02435	VFG049146	83.33	84	14	0	2991	3074	3000	3083	2e-06	56	Kvar_3938 - family transporter [Klebsiella variicola At-22] (CVF859)
LG939_02435	VFG049139	83.33	84	14	0	2991	3074	3000	3083	2e-06	56	acrB - acriflavine resistance protein B [Klebsiella pneumoniae 342] (CVF859)
LG939_02435	VFG037002	87.27	55	7	0	1657	1711	1648	1702	8e-06	54	mtrD - multiple transferable resistance system protein MtrD [Neisseria meningitidis M01-240149] (CVF759)
LG939_02435	VFG037001	87.27	55	7	0	1657	1711	1648	1702	8e-06	54	mtrD - multiple transferable resistance system protein MtrD [Neisseria meningitidis G2136] (CVF759)
LG939_02435	VFG037000	87.27	55	7	0	1657	1711	1648	1702	8e-06	54	mtrD - multiple transferable resistance system protein MtrD [Neisseria meningitidis alpha710] (CVF759)
LG939_02440	VFG049135	88.57	70	8	0	811	880	805	874	8e-13	75.8	Kvar_3937 - RND family efflux transporter MFP subunit [Klebsiella variicola At-22] (CVF859)
LG939_02440	VFG049128	88.57	70	8	0	811	880	805	874	8e-13	75.8	acrA - acriflavine resistance protein A [Klebsiella pneumoniae 342] (CVF859)
LG939_02440	VFG049126	85.39	89	13	0	811	899	805	893	3e-12	73.8	KOX_12990 - RND family efflux transporter MFP subunit [Klebsiella oxytoca KCTC 1686] (CVF859)
LG939_02440	VFG049125	85.39	89	13	0	811	899	697	785	3e-12	73.8	A225_1327 - membrane fusion protein of RND family multidrug efflux pump [Klebsiella oxytoca E718] (CVF859)
LG939_02440	VFG049134	85.71	70	10	0	811	880	805	874	5e-08	60	KPR_4198 - hypothetical protein [Klebsiella pneumoniae subsp. rhinoscleromatis SB3432] (CVF859)
LG939_02440	VFG049132	85.71	70	10	0	811	880	805	874	5e-08	60	acrA - acridine efflux pump [Klebsiella pneumoniae subsp. pneumoniae MGH 78578] (CVF859)
LG939_02440	VFG049129	85.71	70	10	0	811	880	805	874	5e-08	60	KPHS_11890 - acridine efflux pump [Klebsiella pneumoniae subsp. pneumoniae HS11286] (CVF859)
LG939_02625	VFG042065	99.46	1293	7	0	1	1293	1	1293	0	2508	RSc0041 - hypothetical protein [Ralstonia solanacearum GMI1000] (SS008)
LG939_02740	VFG030400	89.58	48	5	0	652	699	355	402	1e-06	56	fadD13 - fatty-acid--CoA ligase [Mycobacterium sp. JDM601] (CVF649)
LG939_03035	VFG025886	86.76	136	18	0	1065	1200	1074	1209	3e-28	127	tsr - methyl-accepting chemotaxis protein II [Burkholderia pseudomallei 668] (CVF643)
LG939_03035	VFG025885	86.76	136	18	0	1065	1200	1074	1209	3e-28	127	tsr - methyl-accepting chemotaxis protein I [Burkholderia pseudomallei 1710b] (CVF643)
LG939_03035	VFG025884	86.76	136	18	0	1065	1200	1074	1209	3e-28	127	tsr - methyl-accepting chemotaxis protein [Burkholderia pseudomallei 1106a] (CVF643)
LG939_03035	VFG025881	86.76	136	18	0	1065	1200	1074	1209	3e-28	127	tsr - methyl-accepting chemotaxis protein [Burkholderia mallei NCTC 10229] (CVF643)
LG939_03035	VFG025880	86.76	136	18	0	1065	1200	1074	1209	3e-28	127	tsr - methyl-accepting chemotaxis protein [Burkholderia mallei ATCC 23344] (CVF643)
LG939_03035	VFG002529	86.76	136	18	0	1065	1200	1074	1209	3e-28	127	tsr - methyl-accepting chemotaxis protein I [Burkholderia pseudomallei K96243] (VF0430)
LG939_03035	VFG002529	86.76	136	18	0	1065	1200	1074	1209	3e-28	127	tsr - methyl-accepting chemotaxis protein I [Burkholderia pseudomallei K96243] (VF0430)
LG939_03035	VFG025888	83.33	180	30	0	1072	1251	1081	1260	8e-26	119	tsr - methyl-accepting chemotaxis protein [Burkholderia thailandensis E264] (CVF643)
LG939_03035	VFG025879	85.71	126	18	0	1074	1199	1083	1208	3e-22	107	tsr - methyl-accepting chemotaxis sensory transducer [Burkholderia cenocepacia MC0-3] (CVF643)
LG939_03035	VFG025876	85.71	126	18	0	1074	1199	1083	1208	3e-22	107	tsr - methyl-accepting chemotaxis sensory transducer [Burkholderia cenocepacia AU 1054] (CVF643)
LG939_03035	VFG025878	83.33	144	24	0	1074	1217	1083	1226	1e-18	95.6	tsr - methyl-accepting chemotaxis protein [Burkholderia cenocepacia J2315] (CVF643)
LG939_03035	VFG043040	83.97	131	21	0	1069	1199	1075	1205	5e-18	93.7	tar/cheM - methyl accepting chemotaxis protein II [Salmonella enterica subsp. enterica serovar Typhimurium str. LT2] (AI139)
LG939_03035	VFG043092	83.18	107	18	0	1063	1169	1069	1175	7e-11	69.9	tar/cheM - methyl-accepting chemotaxis protein II [Escherichia coli O157:H7 str. EDL933] (AI140)
LG939_03035	VFG014049	85.29	68	10	0	1069	1136	1525	1592	1e-06	56	pilJ - methyl-accepting chemotaxis sensory transducer [Pseudomonas putida F1] (CVF519)
LG939_03075	VFG009863	82.93	123	21	0	232	354	238	360	1e-13	77.8	mprA - DNA-binding response regulator [Mycobacterium smegmatis str. MC2 155] (CVF333)
LG939_03075	VFG009867	85.53	76	11	0	279	354	285	360	2e-09	63.9	mprA - two component transcriptional regulator, winged helix family [Mycobacterium sp. KMS] (CVF333)
LG939_03075	VFG009866	85.53	76	11	0	279	354	285	360	2e-09	63.9	mprA - two component transcriptional regulator, winged helix family [Mycobacterium sp. JLS] (CVF333)
LG939_03075	VFG027211	84	75	12	0	280	354	286	360	2e-06	54	mprA - response regulator mprA [Mycobacterium abscessus subsp. bolletii str. GO 06] (CVF333)
LG939_03075	VFG027205	84	75	12	0	280	354	286	360	2e-06	54	mprA - two component response transcriptional regulatory protein MprA [Mycobacterium abscessus subsp. bolletii 50594] (CVF333)
LG939_03075	VFG022935	84	75	12	0	280	354	286	360	2e-06	54	mprA - two component response transcriptional regulatory protein MprA [Mycobacterium abscessus ATCC 19977] (CVF333)
LG939_03245	VFG042036	99.37	1278	8	0	1	1278	1	1278	0	2470	RSc3369 - AVRPPHE avirulence protein [Ralstonia solanacearum GMI1000] (SS008)
LG939_03350	VFG031374	89.16	83	9	0	1863	1945	1800	1882	7e-18	93.7	ctpC - Putative metal cation-transporting P-type ATPase C CtpC [Mycobacterium canettii CIPT 140070017] (CVF657)
LG939_03350	VFG031388	92.31	65	5	0	1881	1945	1857	1921	1e-16	89.7	ctpC - ctpC [Mycobacterium yongonense 05-1390] (CVF657)
LG939_03350	VFG031387	92.31	65	5	0	1881	1945	1818	1882	1e-16	89.7	ctpC - hypothetical protein [Mycobacterium tuberculosis UT205] (CVF657)
LG939_03350	VFG031373	92.31	65	5	0	1881	1945	1818	1882	1e-16	89.7	ctpC - Putative metal cation-transporting P-type ATPase C CtpC [Mycobacterium canettii CIPT 140070010] (CVF657)
LG939_03350	VFG031372	92.31	65	5	0	1881	1945	1818	1882	1e-16	89.7	ctpC - Putative metal cation-transporting P-type ATPase C CtpC [Mycobacterium canettii CIPT 140070008] (CVF657)
LG939_03350	VFG031371	92.31	65	5	0	1881	1945	1818	1882	1e-16	89.7	ctpC - Putative metal cation-transporting P-type ATPase C CtpC [Mycobacterium canettii CIPT 140060008] (CVF657)
LG939_03350	VFG031361	92.31	65	5	0	1881	1945	1818	1882	1e-16	89.7	ctpC - putative metal cation-transporting p-type ATPase c [Mycobacterium canettii CIPT 140010059] (CVF657)
LG939_03350	VFG031348	92.31	65	5	0	1881	1945	1818	1882	1e-16	89.7	ctpC - Probable metal cation-transporting P-type ATPase C CtpC [Mycobacterium tuberculosis H37Rv] (CVF657)
LG939_03350	VFG031370	90.77	65	6	0	1881	1945	1857	1921	3e-14	81.8	ctpC - ctpC [Mycobacterium intracellulare ATCC 13950] (CVF657)
LG939_03350	VFG031368	90.77	65	6	0	1881	1945	1857	1921	3e-14	81.8	ctpC - ctpC [Mycobacterium intracellulare MOTT-02] (CVF657)
LG939_03350	VFG031367	90.77	65	6	0	1881	1945	1857	1921	3e-14	81.8	ctpC - metal cation-transporting P-type ATPase C CtpC [Mycobacterium intracellulare str. MOTT36Y] (CVF657)
LG939_03350	VFG031366	90.77	65	6	0	1881	1945	1857	1921	3e-14	81.8	ctpC - cation-transporting P-type ATPase C [Mycobacterium indicus pranii MTCC 9506] (CVF657)
LG939_03350	VFG031353	90.62	64	6	0	1882	1945	1804	1867	1e-13	79.8	ctpC - cadmium-translocating P-type ATPase [Mycobacterium avium 104] (CVF657)
LG939_03350	VFG031352	90.62	64	6	0	1882	1945	1846	1909	1e-13	79.8	ctpC - CtpC [Mycobacterium avium subsp. paratuberculosis K-10] (CVF657)
LG939_03350	VFG031404	82.54	126	22	0	1867	1992	1951	2076	2e-12	75.8	ctpV - metal cation transporter p-type ATPase, CtpV [Mycobacterium intracellulare ATCC 13950] (CVF658)
LG939_03350	VFG031402	82.5	120	21	0	1873	1992	1939	2058	2e-11	71.9	ctpV - cation-transporting ATPase V [Mycobacterium indicus pranii MTCC 9506] (CVF658)
LG939_03350	VFG031423	81.67	120	22	0	1873	1992	2029	2148	6e-09	63.9	ctpV - P-ATPase superfamily P-type ATPase copper transporter [Mycobacterium yongonense 05-1390] (CVF658)
LG939_03350	VFG031403	81.67	120	22	0	1873	1992	1966	2085	6e-09	63.9	ctpV - metal cation transporting P-type ATPase ctpV [Mycobacterium intracellulare str. MOTT36Y] (CVF658)
LG939_03350	VFG031409	81.58	114	21	0	1879	1992	1744	1857	1e-07	60	ctpV - metal cation transporter p-type ATPase, CtpV [Mycobacterium liflandii 128FXT] (CVF658)
LG939_03350	VFG031395	81.58	114	21	0	1879	1992	1996	2109	1e-07	60	ctpV - metal cation transporter p-type ATPase, CtpV [Mycobacterium ulcerans Agy99] (CVF658)
LG939_03350	VFG031375	85.94	64	9	0	1882	1945	1864	1927	1e-06	56	ctpC - metal cation-transporting p-type ATPase C CtpC [Mycobacterium liflandii 128FXT] (CVF657)
LG939_03350	VFG031364	86.67	60	8	0	1886	1945	1841	1900	1e-06	56	ctpC - metal cation-transporting p-type ATPase CtpC [Mycobacterium sp. JDM601] (CVF657)
LG939_03350	VFG031363	85.94	64	9	0	1882	1945	1864	1927	1e-06	56	ctpC - metal cation-transporting p-type ATPase CtpC [Mycobacterium marinum M] (CVF657)
LG939_03350	VFG031357	85.94	64	9	0	1882	1945	1864	1927	1e-06	56	ctpC - metal cation-transporting p-type ATPase CtpC [Mycobacterium ulcerans Agy99] (CVF657)
LG939_03370	VFG044225	96.88	32	1	0	113	144	95	126	5e-07	56	bauE - ferric siderophore ABC transporter ATP-binding protein BauE [Pseudomonas entomophila L48] (IA004)
LG939_03555	VFG025886	84.21	95	15	0	1351	1445	1111	1205	8e-11	69.9	tsr - methyl-accepting chemotaxis protein II [Burkholderia pseudomallei 668] (CVF643)
LG939_03555	VFG025885	84.21	95	15	0	1351	1445	1111	1205	8e-11	69.9	tsr - methyl-accepting chemotaxis protein I [Burkholderia pseudomallei 1710b] (CVF643)
LG939_03555	VFG025884	84.21	95	15	0	1351	1445	1111	1205	8e-11	69.9	tsr - methyl-accepting chemotaxis protein [Burkholderia pseudomallei 1106a] (CVF643)
LG939_03555	VFG025881	84.21	95	15	0	1351	1445	1111	1205	8e-11	69.9	tsr - methyl-accepting chemotaxis protein [Burkholderia mallei NCTC 10229] (CVF643)
LG939_03555	VFG025880	84.21	95	15	0	1351	1445	1111	1205	8e-11	69.9	tsr - methyl-accepting chemotaxis protein [Burkholderia mallei ATCC 23344] (CVF643)
LG939_03555	VFG025879	82.35	119	21	0	1327	1445	1087	1205	8e-11	69.9	tsr - methyl-accepting chemotaxis sensory transducer [Burkholderia cenocepacia MC0-3] (CVF643)
LG939_03555	VFG025876	82.35	119	21	0	1327	1445	1087	1205	8e-11	69.9	tsr - methyl-accepting chemotaxis sensory transducer [Burkholderia cenocepacia AU 1054] (CVF643)
LG939_03555	VFG002529	84.21	95	15	0	1351	1445	1111	1205	8e-11	69.9	tsr - methyl-accepting chemotaxis protein I [Burkholderia pseudomallei K96243] (VF0430)
LG939_03555	VFG002529	84.21	95	15	0	1351	1445	1111	1205	8e-11	69.9	tsr - methyl-accepting chemotaxis protein I [Burkholderia pseudomallei K96243] (VF0430)
LG939_03555	VFG025888	83.16	95	16	0	1351	1445	1111	1205	2e-08	61.9	tsr - methyl-accepting chemotaxis protein [Burkholderia thailandensis E264] (CVF643)
LG939_03555	VFG025878	87.5	56	7	0	1327	1382	1087	1142	1e-06	56	tsr - methyl-accepting chemotaxis protein [Burkholderia cenocepacia J2315] (CVF643)
LG939_03635	VFG042038	81.36	531	91	3	1	530	103	626	8e-67	254	RSc3290 - hypothetical protein [Ralstonia solanacearum GMI1000] (SS008)
LG939_03640	VFG042038	89.21	139	14	1	52	189	1	139	1e-35	149	RSc3290 - hypothetical protein [Ralstonia solanacearum GMI1000] (SS008)
LG939_03665	VFG025995	86.47	170	23	0	524	693	524	693	7e-37	155	pmlR/bspR1 - LuxR family transcriptional regulator [Burkholderia cenocepacia MC0-3] (CVF644)
LG939_03665	VFG025995	83.78	111	18	0	93	203	93	203	1e-13	77.8	pmlR/bspR1 - LuxR family transcriptional regulator [Burkholderia cenocepacia MC0-3] (CVF644)
LG939_03665	VFG025992	86.47	170	23	0	524	693	524	693	7e-37	155	pmlR/bspR1 - LuxR family transcriptional regulator [Burkholderia cenocepacia AU 1054] (CVF644)
LG939_03665	VFG025992	83.78	111	18	0	93	203	93	203	1e-13	77.8	pmlR/bspR1 - LuxR family transcriptional regulator [Burkholderia cenocepacia AU 1054] (CVF644)
LG939_03665	VFG025994	85.88	170	24	0	524	693	524	693	2e-34	147	pmlR/bspR1 - N-acylhomoserine lactone dependent regulatory protein CepR [Burkholderia cenocepacia J2315] (CVF644)
LG939_03665	VFG025994	84.68	111	17	0	93	203	93	203	5e-16	85.7	pmlR/bspR1 - N-acylhomoserine lactone dependent regulatory protein CepR [Burkholderia cenocepacia J2315] (CVF644)
LG939_03665	VFG026004	83.85	192	31	0	448	639	448	639	6e-31	135	pmlR/bspR1 - LuxR family transcriptional regulator [Burkholderia thailandensis E264] (CVF644)
LG939_03665	VFG026004	80	145	29	0	93	237	93	237	1e-07	58	pmlR/bspR1 - LuxR family transcriptional regulator [Burkholderia thailandensis E264] (CVF644)
LG939_03665	VFG026001	82.81	192	33	0	448	639	448	639	4e-26	119	pmlR/bspR1 - BpsR [Burkholderia pseudomallei 1710b] (CVF644)
LG939_03665	VFG026001	82.73	110	19	0	93	202	93	202	1e-10	67.9	pmlR/bspR1 - BpsR [Burkholderia pseudomallei 1710b] (CVF644)
LG939_03665	VFG026000	82.81	192	33	0	448	639	448	639	4e-26	119	pmlR/bspR1 - autoinducer-binding transcriptional regulator BpsR [Burkholderia pseudomallei 1106a] (CVF644)
LG939_03665	VFG026000	82.73	110	19	0	93	202	93	202	1e-10	67.9	pmlR/bspR1 - autoinducer-binding transcriptional regulator BpsR [Burkholderia pseudomallei 1106a] (CVF644)
LG939_03665	VFG025996	82.81	192	33	0	448	639	448	639	4e-26	119	pmlR/bspR1 - N-acyl homoserine lactone transcriptional regulator [Burkholderia mallei ATCC 23344] (CVF644)
LG939_03665	VFG025996	82.73	110	19	0	93	202	93	202	1e-10	67.9	pmlR/bspR1 - N-acyl homoserine lactone transcriptional regulator [Burkholderia mallei ATCC 23344] (CVF644)
LG939_03665	VFG002538	82.81	192	33	0	448	639	448	639	4e-26	119	pmlR/bspR1 - N-acylhomoserine lactone dependent regulatory protein [Burkholderia pseudomallei K96243] (VF0433)
LG939_03665	VFG002538	82.73	110	19	0	93	202	93	202	1e-10	67.9	pmlR/bspR1 - N-acylhomoserine lactone dependent regulatory protein [Burkholderia pseudomallei K96243] (VF0433)
LG939_03665	VFG002538	82.81	192	33	0	448	639	448	639	4e-26	119	pmlR/bspR1 - N-acylhomoserine lactone dependent regulatory protein [Burkholderia pseudomallei K96243] (VF0433)
LG939_03665	VFG002538	82.73	110	19	0	93	202	93	202	1e-10	67.9	pmlR/bspR1 - N-acylhomoserine lactone dependent regulatory protein [Burkholderia pseudomallei K96243] (VF0433)
LG939_03670	VFG025981	84.21	114	18	0	361	474	355	468	2e-15	83.8	pmlI/bspI1 - N-acylhomoserine lactone synthase CepI [Burkholderia cenocepacia J2315] (CVF644)
LG939_03670	VFG025988	83.47	121	20	0	122	242	122	242	7e-15	81.8	pmlI/bspI1 - N-acylhomoserine lactone synthase [Burkholderia pseudomallei 1710b] (CVF644)
LG939_03670	VFG025988	87.5	56	7	0	423	478	420	475	4e-07	56	pmlI/bspI1 - N-acylhomoserine lactone synthase [Burkholderia pseudomallei 1710b] (CVF644)
LG939_03670	VFG025983	83.47	121	20	0	122	242	122	242	7e-15	81.8	pmlI/bspI1 - autoinducer synthetase family protein [Burkholderia mallei ATCC 23344] (CVF644)
LG939_03670	VFG025983	87.5	56	7	0	423	478	420	475	4e-07	56	pmlI/bspI1 - autoinducer synthetase family protein [Burkholderia mallei ATCC 23344] (CVF644)
LG939_03670	VFG002537	83.47	121	20	0	122	242	122	242	7e-15	81.8	pmlI/bspI1 - N-acylhomoserine lactone synthase [Burkholderia pseudomallei K96243] (VF0433)
LG939_03670	VFG002537	87.5	56	7	0	423	478	420	475	4e-07	56	pmlI/bspI1 - N-acylhomoserine lactone synthase [Burkholderia pseudomallei K96243] (VF0433)
LG939_03670	VFG002537	83.47	121	20	0	122	242	122	242	7e-15	81.8	pmlI/bspI1 - N-acylhomoserine lactone synthase [Burkholderia pseudomallei K96243] (VF0433)
LG939_03670	VFG002537	87.5	56	7	0	423	478	420	475	4e-07	56	pmlI/bspI1 - N-acylhomoserine lactone synthase [Burkholderia pseudomallei K96243] (VF0433)
LG939_03670	VFG025982	83.19	119	20	0	356	474	350	468	1e-13	77.8	pmlI/bspI1 - autoinducer synthesis protein [Burkholderia cenocepacia MC0-3] (CVF644)
LG939_03670	VFG025982	81.42	113	21	0	124	236	124	236	1e-07	58	pmlI/bspI1 - autoinducer synthesis protein [Burkholderia cenocepacia MC0-3] (CVF644)
LG939_03670	VFG025979	83.19	119	20	0	356	474	350	468	1e-13	77.8	pmlI/bspI1 - autoinducer synthesis protein [Burkholderia cenocepacia AU 1054] (CVF644)
LG939_03670	VFG025991	83.05	118	20	0	361	478	358	475	4e-13	75.8	pmlI/bspI1 - N-acyl homoserine lactone synthase [Burkholderia thailandensis E264] (CVF644)
LG939_03670	VFG015051	88.89	63	7	0	189	251	198	260	3e-11	69.9	rhlI - autoinducer synthesis protein RhlL [Pseudomonas aeruginosa PA7] (CVF525)
LG939_03745	VFG042037	99.57	465	2	0	1	465	1	465	0	906	RSc3272 - hypothetical protein [Ralstonia solanacearum GMI1000] (SS008)
LG939_04000	VFG042022	99.08	653	6	0	82	734	1	653	0	1247	RSp0572 - hypothetical protein [Ralstonia solanacearum GMI1000] (SS008)
LG939_04105	VFG042058	98.98	1182	12	0	286	1467	1	1182	0	2248	popP2 - YOPP/AvrRxv family protein [Ralstonia solanacearum GMI1000] (SS008)
LG939_04405	VFG025888	87.72	171	21	0	1513	1683	1081	1251	8e-42	172	tsr - methyl-accepting chemotaxis protein [Burkholderia thailandensis E264] (CVF643)
LG939_04405	VFG025886	87.72	171	21	0	1513	1683	1081	1251	8e-42	172	tsr - methyl-accepting chemotaxis protein II [Burkholderia pseudomallei 668] (CVF643)
LG939_04405	VFG025885	87.72	171	21	0	1513	1683	1081	1251	8e-42	172	tsr - methyl-accepting chemotaxis protein I [Burkholderia pseudomallei 1710b] (CVF643)
LG939_04405	VFG025884	87.72	171	21	0	1513	1683	1081	1251	8e-42	172	tsr - methyl-accepting chemotaxis protein [Burkholderia pseudomallei 1106a] (CVF643)
LG939_04405	VFG025881	87.72	171	21	0	1513	1683	1081	1251	8e-42	172	tsr - methyl-accepting chemotaxis protein [Burkholderia mallei NCTC 10229] (CVF643)
LG939_04405	VFG025880	87.72	171	21	0	1513	1683	1081	1251	8e-42	172	tsr - methyl-accepting chemotaxis protein [Burkholderia mallei ATCC 23344] (CVF643)
LG939_04405	VFG002529	87.72	171	21	0	1513	1683	1081	1251	8e-42	172	tsr - methyl-accepting chemotaxis protein I [Burkholderia pseudomallei K96243] (VF0430)
LG939_04405	VFG002529	87.72	171	21	0	1513	1683	1081	1251	8e-42	172	tsr - methyl-accepting chemotaxis protein I [Burkholderia pseudomallei K96243] (VF0430)
LG939_04405	VFG025878	85.39	178	26	0	1515	1692	1083	1260	5e-34	147	tsr - methyl-accepting chemotaxis protein [Burkholderia cenocepacia J2315] (CVF643)
LG939_04405	VFG025878	82.09	134	24	0	1791	1924	1359	1492	1e-12	75.8	tsr - methyl-accepting chemotaxis protein [Burkholderia cenocepacia J2315] (CVF643)
LG939_04405	VFG025879	84.83	178	27	0	1515	1692	1083	1260	1e-31	139	tsr - methyl-accepting chemotaxis sensory transducer [Burkholderia cenocepacia MC0-3] (CVF643)
LG939_04405	VFG025879	81.34	134	25	0	1791	1924	1359	1492	3e-10	67.9	tsr - methyl-accepting chemotaxis sensory transducer [Burkholderia cenocepacia MC0-3] (CVF643)
LG939_04405	VFG025876	85.21	169	25	0	1515	1683	1083	1251	4e-31	137	tsr - methyl-accepting chemotaxis sensory transducer [Burkholderia cenocepacia AU 1054] (CVF643)
LG939_04405	VFG025876	81.34	134	25	0	1791	1924	1359	1492	3e-10	67.9	tsr - methyl-accepting chemotaxis sensory transducer [Burkholderia cenocepacia AU 1054] (CVF643)
LG939_04405	VFG043040	86.36	110	15	0	1531	1640	1096	1205	1e-19	99.6	tar/cheM - methyl accepting chemotaxis protein II [Salmonella enterica subsp. enterica serovar Typhimurium str. LT2] (AI139)
LG939_04440	VFG019823	89.77	88	9	0	1278	1365	708	795	6e-21	103	fleQ - transcriptional regulator FleQ [Pseudomonas aeruginosa LESB58] (CVF521)
LG939_04440	VFG019823	96.77	31	1	0	1462	1492	895	925	5e-06	54	fleQ - transcriptional regulator FleQ [Pseudomonas aeruginosa LESB58] (CVF521)
LG939_04440	VFG014358	89.77	88	9	0	1278	1365	708	795	6e-21	103	fleQ - transcriptional regulator FleQ [Pseudomonas aeruginosa UCBPP-PA14] (CVF521)
LG939_04440	VFG014358	96.77	31	1	0	1462	1492	895	925	5e-06	54	fleQ - transcriptional regulator FleQ [Pseudomonas aeruginosa UCBPP-PA14] (CVF521)
LG939_04440	VFG001248	89.77	88	9	0	1278	1365	708	795	6e-21	103	fleQ - transcriptional regulator FleQ [Pseudomonas aeruginosa PAO1] (VF0273)
LG939_04440	VFG001248	96.77	31	1	0	1462	1492	895	925	5e-06	54	fleQ - transcriptional regulator FleQ [Pseudomonas aeruginosa PAO1] (VF0273)
LG939_04440	VFG001248	89.77	88	9	0	1278	1365	708	795	6e-21	103	fleQ - transcriptional regulator FleQ [Pseudomonas aeruginosa PAO1] (VF0273)
LG939_04440	VFG001248	96.77	31	1	0	1462	1492	895	925	5e-06	54	fleQ - transcriptional regulator FleQ [Pseudomonas aeruginosa PAO1] (VF0273)
LG939_04440	VFG014366	88.64	88	10	0	1278	1365	708	795	1e-18	95.6	fleQ - Sigma-54 Specific Transcriptional Regulator, Fis family [Pseudomonas fluorescens Pf0-1] (CVF521)
LG939_04440	VFG014364	88.64	88	10	0	1278	1365	708	795	1e-18	95.6	fleQ - transcriptional regulator FleQ [Pseudomonas entomophila L48] (CVF521)
LG939_04440	VFG014367	87.5	88	11	0	1278	1365	708	795	4e-16	87.7	fleQ - sigma54 specific transcriptional regulator, Fis family [Pseudomonas mendocina ymp] (CVF521)
LG939_04440	VFG014357	87.01	77	10	0	1285	1361	715	791	5e-12	73.8	fleQ - transcriptional regulator FleQ [Pseudomonas aeruginosa PA7] (CVF521)
LG939_04440	VFG038764	87.01	77	10	0	1288	1364	592	668	5e-12	73.8	flrA - FleQ protein [Aeromonas hydrophila ML09-119] (VF0473)
LG939_04440	VFG015677	86.25	80	11	0	1285	1364	715	794	2e-11	71.9	fleQ - sigma54 specific transcriptional regulator, Fis family [Pseudomonas putida W619] (CVF521)
LG939_04440	VFG015677	100	32	0	0	1461	1492	894	925	5e-09	63.9	fleQ - sigma54 specific transcriptional regulator, Fis family [Pseudomonas putida W619] (CVF521)
LG939_04440	VFG041031	93.62	47	3	0	1278	1324	333	379	8e-11	69.9	sfa3 - transcriptional regulator [Pseudomonas aeruginosa PAO1] (SS180)
LG939_04440	VFG014362	85.06	87	13	0	1278	1364	708	794	8e-11	69.9	fleQ - transcriptional regulator FleQ [Pseudomonas putida KT2440] (CVF521)
LG939_04440	VFG014362	96.88	32	1	0	1461	1492	894	925	1e-06	56	fleQ - transcriptional regulator FleQ [Pseudomonas putida KT2440] (CVF521)
LG939_04440	VFG000116	92.16	51	4	0	1276	1326	709	759	8e-11	69.9	algB - two-component response regulator AlgB [Pseudomonas aeruginosa PAO1] (VF0091)
LG939_04440	VFG000116	92.16	51	4	0	1276	1326	709	759	8e-11	69.9	algB - two-component response regulator AlgB [Pseudomonas aeruginosa PAO1] (VF0091)
LG939_04440	VFG019824	97.37	38	1	0	1455	1492	888	925	3e-10	67.9	fleQ - putative two-component system, response regulator nitrogen regulation protein NR(I) [Pseudomonas fluorescens SBW25] (CVF521)
LG939_04440	VFG019824	91.11	45	4	0	1278	1322	708	752	3e-07	58	fleQ - putative two-component system, response regulator nitrogen regulation protein NR(I) [Pseudomonas fluorescens SBW25] (CVF521)
LG939_04440	VFG014368	93.48	46	3	0	1278	1323	753	798	3e-10	67.9	fleQ - transcriptional regulator FleQ [Pseudomonas stutzeri A1501] (CVF521)
LG939_04440	VFG038763	85.71	77	11	0	1288	1364	664	740	1e-09	65.9	fleQ/flrC - FleQ protein [Aeromonas hydrophila subsp. hydrophila ATCC 7966] (AI144)
LG939_04440	VFG038763	85.71	77	11	0	1288	1364	664	740	1e-09	65.9	fleQ/flrC - FleQ protein [Aeromonas hydrophila subsp. hydrophila ATCC 7966] (AI144)
LG939_04440	VFG014360	84.52	84	13	0	1278	1361	708	791	5e-09	63.9	fleQ - Helix-turn-helix, Fis-type [Pseudomonas syringae pv. syringae B728a] (CVF521)
LG939_04440	VFG019760	87.3	63	8	0	1273	1335	694	756	2e-08	61.9	pilR - putative two-component system, response regulator [Pseudomonas fluorescens SBW25] (CVF518)
LG939_04440	VFG015676	83.95	81	13	0	1285	1365	715	795	3e-07	58	fleQ - sigma54 specific transcriptional regulator, Fis family [Pseudomonas putida GB-1] (CVF521)
LG939_04440	VFG014394	82.8	93	16	0	1274	1366	482	574	3e-07	58	fleR - sigma-54 dependent transcriptional regulator/response regulator FleR [Pseudomonas stutzeri A1501] (CVF521)
LG939_04440	VFG014389	100	29	0	0	1459	1487	838	866	3e-07	58	fleR - two component, sigma54 specific, transcriptional regulator, Fis family [Pseudomonas putida F1] (CVF521)
LG939_04440	VFG014388	100	29	0	0	1459	1487	838	866	3e-07	58	fleR - response regulator FleR [Pseudomonas putida KT2440] (CVF521)
LG939_04440	VFG014359	91.11	45	4	0	1278	1322	708	752	3e-07	58	fleQ - transcriptional regulator FleQ [Pseudomonas syringae pv. tomato str. DC3000] (CVF521)
LG939_04440	VFG014363	96.88	32	1	0	1461	1492	894	925	1e-06	56	fleQ - sigma54 specific transcriptional regulator, Fis family [Pseudomonas putida F1] (CVF521)
LG939_04440	VFG014363	82.76	87	15	0	1278	1364	708	794	5e-06	54	fleQ - sigma54 specific transcriptional regulator, Fis family [Pseudomonas putida F1] (CVF521)
LG939_04440	VFG038766	94.44	36	2	0	1288	1323	667	702	1e-06	56	flrA - FleQ protein [Aeromonas veronii B565] (CVF786)
LG939_04440	VFG038765	94.44	36	2	0	1288	1323	673	708	1e-06	56	flrA - - [Aeromonas salmonicida subsp. salmonicida A449] (CVF786)
LG939_04440	VFG041021	96.77	31	1	0	1079	1109	659	689	5e-06	54	sfa2 - transcriptional regulator [Pseudomonas aeruginosa PAO1] (SS179)
LG939_04440	VFG014365	88.24	51	6	0	1285	1335	715	765	5e-06	54	fleQ - sigma 54 dependent transcriptional regulator FleQ [Pseudomonas fluorescens Pf-5] (CVF521)
LG939_04500	VFG040984	99.63	1094	4	0	119	1212	119	1212	0	2137	gspF - general secretory pathway F transmembrane protein [Ralstonia solanacearum GMI1000] (SS217)
LG939_04500	VFG040984	100	70	0	0	1	70	1	70	7e-32	139	gspF - general secretory pathway F transmembrane protein [Ralstonia solanacearum GMI1000] (SS217)
LG939_04500	VFG040921	78.92	389	82	0	208	596	214	602	2e-26	121	gspF - general secretory pathway protein F [Burkholderia pseudomallei K96243] (SS210)
LG939_04500	VFG040921	80.77	208	40	0	984	1191	990	1197	9e-19	95.6	gspF - general secretory pathway protein F [Burkholderia pseudomallei K96243] (SS210)
LG939_04500	VFG040921	84.21	95	15	0	781	875	787	881	5e-11	69.9	gspF - general secretory pathway protein F [Burkholderia pseudomallei K96243] (SS210)
LG939_04500	VFG040879	91.67	48	4	0	1146	1193	1149	1196	3e-09	63.9	hxcS - type II secretion system protein [Pseudomonas aeruginosa PAO1] (SS204)
LG939_04500	VFG040879	92.68	41	3	0	211	251	214	254	2e-07	58	hxcS - type II secretion system protein [Pseudomonas aeruginosa PAO1] (SS204)
LG939_04505	VFG040983	99.84	1253	2	0	1	1253	46	1298	0	2468	gspE - general secretion pathway protein E [Ralstonia solanacearum GMI1000] (SS217)
LG939_04505	VFG040983	99.59	242	1	0	1312	1553	1357	1598	5e-132	472	gspE - general secretion pathway protein E [Ralstonia solanacearum GMI1000] (SS217)
LG939_04505	VFG040920	85.1	933	139	0	261	1193	267	1199	0	747	gspE - general secretory pathway protein E [Burkholderia pseudomallei K96243] (SS210)
LG939_04505	VFG040920	88.68	53	6	0	1496	1548	1430	1482	3e-07	58	gspE - general secretory pathway protein E [Burkholderia pseudomallei K96243] (SS210)
LG939_04505	VFG040878	82.99	823	138	2	382	1203	316	1137	4e-142	505	hxcR - type II secretion system protein [Pseudomonas aeruginosa PAO1] (SS204)
LG939_04505	VFG000182	84.09	421	63	2	776	1194	761	1179	1e-77	291	xcpR - general secretion pathway protein E [Pseudomonas aeruginosa PAO1] (VF0084)
LG939_04505	VFG000182	82.22	135	22	2	367	500	352	485	2e-08	61.9	xcpR - general secretion pathway protein E [Pseudomonas aeruginosa PAO1] (VF0084)
LG939_04505	VFG000182	84.09	421	63	2	776	1194	761	1179	1e-77	291	xcpR - general secretion pathway protein E [Pseudomonas aeruginosa PAO1] (VF0084)
LG939_04505	VFG000182	82.22	135	22	2	367	500	352	485	2e-08	61.9	xcpR - general secretion pathway protein E [Pseudomonas aeruginosa PAO1] (VF0084)
LG939_04505	VFG038279	83.39	277	42	2	919	1193	901	1175	6e-42	172	exeE - type II secretory pathway, ATPase PulE-like protein [Aeromonas veronii B565] (CVF780)
LG939_04505	VFG038278	83.94	218	35	0	878	1095	860	1077	1e-36	155	exeE - general secretion pathway protein E [Aeromonas salmonicida subsp. salmonicida A449] (CVF780)
LG939_04505	VFG038276	83.63	226	37	0	870	1095	852	1077	1e-36	155	exeE - general secretory pathway protein E [Aeromonas hydrophila subsp. hydrophila ATCC 7966] (SS209)
LG939_04505	VFG038276	83.02	159	27	0	541	699	523	681	2e-20	101	exeE - general secretory pathway protein E [Aeromonas hydrophila subsp. hydrophila ATCC 7966] (SS209)
LG939_04505	VFG038276	83.63	226	37	0	870	1095	852	1077	1e-36	155	exeE - general secretory pathway protein E [Aeromonas hydrophila subsp. hydrophila ATCC 7966] (SS209)
LG939_04505	VFG038276	83.02	159	27	0	541	699	523	681	2e-20	101	exeE - general secretory pathway protein E [Aeromonas hydrophila subsp. hydrophila ATCC 7966] (SS209)
LG939_04505	VFG038277	82.74	226	39	0	870	1095	852	1077	9e-32	139	exeE - general secretory pathway protein E [Aeromonas hydrophila ML09-119] (VF0478)
LG939_04505	VFG038277	83.65	159	26	0	541	699	523	681	8e-23	109	exeE - general secretory pathway protein E [Aeromonas hydrophila ML09-119] (VF0478)
LG939_04505	VFG040961	82.83	198	34	0	898	1095	859	1056	5e-27	123	pulE - pullulanase secretion protein PulE [Klebsiella pneumoniae 342] (SS215)
LG939_04505	VFG040961	83.52	91	15	0	608	698	569	659	2e-08	61.9	pulE - pullulanase secretion protein PulE [Klebsiella pneumoniae 342] (SS215)
LG939_04505	VFG040961	92.68	41	3	0	367	407	328	368	3e-07	58	pulE - pullulanase secretion protein PulE [Klebsiella pneumoniae 342] (SS215)
LG939_04505	VFG000112	89.02	82	9	0	962	1043	1136	1217	2e-17	91.7	pilB - type 4 fimbrial biogenesis protein PilB [Pseudomonas aeruginosa PAO1] (VF0082)
LG939_04505	VFG000112	87.27	55	7	0	770	824	944	998	4e-06	54	pilB - type 4 fimbrial biogenesis protein PilB [Pseudomonas aeruginosa PAO1] (VF0082)
LG939_04505	VFG000112	89.02	82	9	0	962	1043	1136	1217	2e-17	91.7	pilB - type 4 fimbrial biogenesis protein PilB [Pseudomonas aeruginosa PAO1] (VF0082)
LG939_04505	VFG000112	87.27	55	7	0	770	824	944	998	4e-06	54	pilB - type 4 fimbrial biogenesis protein PilB [Pseudomonas aeruginosa PAO1] (VF0082)
LG939_04505	VFG040891	91.3	69	6	0	778	846	985	1053	7e-17	89.7	xpsE - general secretion pathway protein E [Xanthomonas campestris pv. campestris str. ATCC 33913] (SS213)
LG939_04505	VFG040891	89.33	75	8	0	544	618	751	825	1e-15	85.7	xpsE - general secretion pathway protein E [Xanthomonas campestris pv. campestris str. ATCC 33913] (SS213)
LG939_04505	VFG040891	81.56	141	26	0	955	1095	1162	1302	4e-12	73.8	xpsE - general secretion pathway protein E [Xanthomonas campestris pv. campestris str. ATCC 33913] (SS213)
LG939_04505	VFG019728	90	70	7	0	962	1031	1136	1205	5e-15	83.8	pilB - type 4 fimbrial biogenesis protein PilB [Pseudomonas aeruginosa LESB58] (CVF518)
LG939_04505	VFG013775	90	70	7	0	962	1031	1139	1208	5e-15	83.8	pilB - type 4 fimbrial biogenesis protein PilB [Pseudomonas aeruginosa UCBPP-PA14] (CVF518)
LG939_04505	VFG013774	82.84	134	23	0	962	1095	1121	1254	5e-15	83.8	pilB - type IV-A pilus assembly ATPase PilB [Pseudomonas aeruginosa PA7] (CVF518)
LG939_04505	VFG013779	85.37	82	12	0	962	1043	1136	1217	3e-10	67.9	pilB - type II secretion system protein E [Pseudomonas fluorescens Pf0-1] (CVF518)
LG939_04505	VFG007098	81.98	111	20	0	985	1095	964	1074	2e-08	61.9	epsE - general secretion pathway protein E [Vibrio parahaemolyticus RIMD 2210633] (CVF268)
LG939_04505	VFG013915	91.49	47	4	0	978	1024	576	622	2e-08	61.9	pilU - Pilus retraction protein PilT [Pseudomonas fluorescens Pf0-1] (CVF518)
LG939_04505	VFG013902	90	50	5	0	979	1028	589	638	7e-08	60	pilT - type IV pili twitching motility protein PilT [Pseudomonas putida KT2440] (CVF518)
LG939_04505	VFG019745	92.68	41	3	0	790	830	376	416	3e-07	58	pilT - twitching mobility protein [Pseudomonas fluorescens SBW25] (CVF518)
LG939_04505	VFG013897	92.68	41	3	0	790	830	376	416	3e-07	58	pilT - twitching motility protein PilT [Pseudomonas aeruginosa PA7] (CVF518)
LG939_04505	VFG024840	94.59	37	2	0	777	813	528	564	3e-07	58	pilB - putative type IV pilus assembly protein [Burkholderia cenocepacia J2315] (CVF638)
LG939_04505	VFG020153	79.73	148	30	0	948	1095	918	1065	1e-06	56	gspE - - [Shigella boydii CDC 3083-94] (CVF466)
LG939_04505	VFG012898	79.73	148	30	0	948	1095	918	1065	1e-06	56	gspE - putative type II secretion protein [Shigella boydii Sb227] (CVF466)
LG939_04505	VFG040933	78.65	192	41	0	870	1061	843	1034	1e-06	56	etpE - type II secretion protein [Escherichia coli O157:H7 str. EDL933] (SS207)
LG939_04505	VFG013903	89.36	47	5	0	979	1025	577	623	4e-06	54	pilT - twitching motility protein [Pseudomonas putida F1] (CVF518)
LG939_04505	VFG013776	85.07	67	10	0	968	1034	1136	1202	4e-06	54	pilB - type IV pilus biogenesis protein PilB [Pseudomonas syringae pv. tomato str. DC3000] (CVF518)
LG939_04505	VFG038590	92.31	39	3	0	1060	1098	1210	1248	4e-06	54	mshE - type IV pilin [Aeromonas hydrophila ML09-119] (VF0477)
LG939_04505	VFG002048	84	75	12	0	948	1022	918	992	4e-06	54	gspE - general secretion pathway protein E [Shigella dysenteriae Sd197] (VF0333)
LG939_04505	VFG002048	84	75	12	0	948	1022	918	992	4e-06	54	gspE - general secretion pathway protein E [Shigella dysenteriae Sd197] (VF0333)
LG939_04510	VFG040973	99.61	1280	5	0	1142	2421	1139	2418	0	2498	gspD - general secretory pathway D transmembrane protein [Ralstonia solanacearum GMI1000] (SS217)
LG939_04510	VFG040973	99.58	721	3	0	1	721	1	721	0	1287	gspD - general secretory pathway D transmembrane protein [Ralstonia solanacearum GMI1000] (SS217)
LG939_04510	VFG040973	99.69	325	1	0	758	1082	758	1082	0	636	gspD - general secretory pathway D transmembrane protein [Ralstonia solanacearum GMI1000] (SS217)
LG939_04510	VFG040919	86.61	127	17	0	482	608	407	533	5e-25	117	gspD - general secretory pathway protein D [Burkholderia pseudomallei K96243] (SS210)
LG939_04510	VFG040919	89.61	77	8	0	1627	1703	1513	1589	1e-16	89.7	gspD - general secretory pathway protein D [Burkholderia pseudomallei K96243] (SS210)
LG939_04510	VFG040919	93.33	60	4	0	2034	2093	1929	1988	5e-16	87.7	gspD - general secretory pathway protein D [Burkholderia pseudomallei K96243] (SS210)
LG939_04515	VFG040972	99.65	852	3	0	1	852	1	852	0	1665	gspN - general secretory pathway N transmembrane protein [Ralstonia solanacearum GMI1000] (SS217)
LG939_04520	VFG040974	99.65	579	2	0	1	579	1	579	0	1132	gspM - general secretory pathway M transmembrane protein [Ralstonia solanacearum GMI1000] (SS217)
LG939_04525	VFG040975	100	527	0	0	905	1431	905	1431	0	1045	gspL - general secretory pathway L transmembrane protein [Ralstonia solanacearum GMI1000] (SS217)
LG939_04525	VFG040975	99.28	417	3	0	421	837	421	837	0	803	gspL - general secretory pathway L transmembrane protein [Ralstonia solanacearum GMI1000] (SS217)
LG939_04525	VFG040975	99.68	317	1	0	1	317	1	317	8e-177	620	gspL - general secretory pathway L transmembrane protein [Ralstonia solanacearum GMI1000] (SS217)
LG939_04530	VFG040976	99.12	1027	0	1	33	1050	33	1059	0	1972	gspK - general secretory pathway K transmembrane protein [Ralstonia solanacearum GMI1000] (SS217)
LG939_04535	VFG040977	99.59	723	3	0	1	723	1	723	0	1409	gspJ - general secretory pathway J transmembrane protein [Ralstonia solanacearum GMI1000] (SS217)
LG939_04540	VFG040978	99.75	408	1	0	1	408	1	408	0	801	gspI - general secretory pathway I transmembrane protein [Ralstonia solanacearum GMI1000] (SS217)
LG939_04540	VFG040872	94.74	38	2	0	46	83	28	65	2e-08	60	hxcV - HxcV pseudopilin [Pseudomonas aeruginosa PAO1] (SS204)
LG939_04545	VFG040980	99.6	498	2	0	1	498	1	498	0	971	gspH - general secretory pathway H transmembrane protein [Ralstonia solanacearum GMI1000] (SS217)
LG939_04550	VFG040979	99.57	468	2	0	1	468	4	471	0	878	gspG - putative general secretion pathway G transmembrane protein [Ralstonia solanacearum GMI1000] (SS217)
LG939_04550	VFG040923	85.32	361	53	0	57	417	45	405	2e-79	295	gspG - general secretory pathway protein G [Burkholderia pseudomallei K96243] (SS210)
LG939_04550	VFG040873	93.85	65	4	0	61	125	52	116	9e-20	97.6	hxcT - HxcT pseudopilin [Pseudomonas aeruginosa PAO1] (SS204)
LG939_04550	VFG040873	81.08	111	21	0	319	429	301	411	1e-06	54	hxcT - HxcT pseudopilin [Pseudomonas aeruginosa PAO1] (SS204)
LG939_04550	VFG000180	86.52	89	12	0	61	149	40	128	5e-15	81.8	xcpT - general secretion pathway protein G [Pseudomonas aeruginosa PAO1] (VF0084)
LG939_04550	VFG000180	88.14	59	7	0	406	464	385	443	5e-09	61.9	xcpT - general secretion pathway protein G [Pseudomonas aeruginosa PAO1] (VF0084)
LG939_04550	VFG000180	86.52	89	12	0	61	149	40	128	5e-15	81.8	xcpT - general secretion pathway protein G [Pseudomonas aeruginosa PAO1] (VF0084)
LG939_04550	VFG000180	88.14	59	7	0	406	464	385	443	5e-09	61.9	xcpT - general secretion pathway protein G [Pseudomonas aeruginosa PAO1] (VF0084)
LG939_04550	VFG038284	90.62	64	6	0	216	279	177	240	2e-14	79.8	exeG - general secretion pathway protein G [Aeromonas hydrophila subsp. hydrophila ATCC 7966] (SS209)
LG939_04550	VFG038284	90.62	64	6	0	216	279	177	240	2e-14	79.8	exeG - general secretion pathway protein G [Aeromonas hydrophila subsp. hydrophila ATCC 7966] (SS209)
LG939_04550	VFG038285	89.06	64	7	0	216	279	177	240	5e-12	71.9	exeG - general secretion pathway protein G [Aeromonas hydrophila ML09-119] (VF0478)
LG939_04550	VFG038287	88.33	60	7	0	216	275	177	236	1e-09	63.9	exeG - Pullulanase G protein [Aeromonas veronii B565] (CVF780)
LG939_04550	VFG038286	85.94	64	9	0	216	279	177	240	3e-07	56	exeG - general secretion pathway protein G [Aeromonas salmonicida subsp. salmonicida A449] (CVF780)
LG939_04555	VFG040981	100	388	0	0	1	388	1	388	0	769	gspC - putative general secretion pathway related transmembrane protein [Ralstonia solanacearum GMI1000] (SS217)
LG939_04555	VFG040981	98.87	177	2	0	511	687	511	687	3e-91	335	gspC - putative general secretion pathway related transmembrane protein [Ralstonia solanacearum GMI1000] (SS217)
LG939_04680	VFG011123	95.35	43	2	0	1135	1177	2167	2209	1e-10	69.9	bvgS - virulence sensor protein [Bordetella bronchiseptica RB50] (CVF377)
LG939_04680	VFG011122	95.35	43	2	0	1135	1177	2167	2209	1e-10	69.9	bvgS - virulence sensor protein [Bordetella parapertussis 12822] (CVF377)
LG939_04680	VFG002045	95.35	43	2	0	1135	1177	2167	2209	1e-10	69.9	bvgS - virulence sensor protein [Bordetella pertussis Tohama I] (VF0336)
LG939_04680	VFG015075	90.91	44	4	0	1135	1178	865	908	2e-06	56	gacS - GacS sensor kinase protein [Pseudomonas entomophila L48] (CVF529)
LG939_04900	VFG046475	81.34	134	25	0	226	359	226	359	2e-10	67.9	F7308_0636 - translation elongation factor Tu [Francisella sp. TX077308] (CVF827)
LG939_04900	VFG046467	80.71	140	27	0	226	365	226	365	3e-09	63.9	FN3523_1640 - translation elongation factor Tu [Francisella cf. tularensis subsp. novicida 3523] (CVF827)
LG939_04900	VFG046463	80.71	140	27	0	226	365	226	365	3e-09	63.9	tufA - elongation factor Tu [Francisella tularensis subsp. mediasiatica FSC147] (CVF827)
LG939_04900	VFG016485	84.42	77	12	0	226	302	238	314	2e-07	58	tuf - elongation factor Tu [Mycoplasma gallisepticum str. R(low)] (low)
LG939_04900	VFG046459	78.54	205	44	0	226	430	226	430	2e-07	58	Fphi_1039 - elongation factor Tu [Francisella philomiragia subsp. philomiragia ATCC 25017] (CVF827)
LG939_04900	VFG046460	80	140	28	0	226	365	226	365	8e-07	56	tufA - elongation factor Tu [Francisella tularensis subsp. holarctica FTNF002-00] (CVF827)
LG939_04900	VFG046458	80	140	28	0	226	365	226	365	8e-07	56	tufA - elongation factor Tu [Francisella novicida U112] (CVF827)
LG939_05005	VFG046475	81.34	134	25	0	226	359	226	359	2e-10	67.9	F7308_0636 - translation elongation factor Tu [Francisella sp. TX077308] (CVF827)
LG939_05005	VFG046467	80.71	140	27	0	226	365	226	365	3e-09	63.9	FN3523_1640 - translation elongation factor Tu [Francisella cf. tularensis subsp. novicida 3523] (CVF827)
LG939_05005	VFG046463	80.71	140	27	0	226	365	226	365	3e-09	63.9	tufA - elongation factor Tu [Francisella tularensis subsp. mediasiatica FSC147] (CVF827)
LG939_05005	VFG016485	84.42	77	12	0	226	302	238	314	2e-07	58	tuf - elongation factor Tu [Mycoplasma gallisepticum str. R(low)] (low)
LG939_05005	VFG046459	78.54	205	44	0	226	430	226	430	2e-07	58	Fphi_1039 - elongation factor Tu [Francisella philomiragia subsp. philomiragia ATCC 25017] (CVF827)
LG939_05005	VFG046460	80	140	28	0	226	365	226	365	8e-07	56	tufA - elongation factor Tu [Francisella tularensis subsp. holarctica FTNF002-00] (CVF827)
LG939_05005	VFG046458	80	140	28	0	226	365	226	365	8e-07	56	tufA - elongation factor Tu [Francisella novicida U112] (CVF827)
LG939_05260	VFG013888	97.92	48	1	0	1372	1419	1327	1374	4e-16	87.7	pilQ - type IV pilus biogenesis protein PilQ [Pseudomonas syringae pv. phaseolicola 1448A] (CVF518)
LG939_05260	VFG013887	95.83	48	2	0	1372	1419	1378	1425	1e-13	79.8	pilQ - type II and III secretion system protein:NolW-like:NolW-like [Pseudomonas syringae pv. syringae B728a] (CVF518)
LG939_05260	VFG013887	88.06	67	8	0	881	947	908	974	9e-11	69.9	pilQ - type II and III secretion system protein:NolW-like:NolW-like [Pseudomonas syringae pv. syringae B728a] (CVF518)
LG939_05260	VFG013893	97.62	42	1	0	1378	1419	1312	1353	2e-12	75.8	pilQ - type II and III secretion system protein [Pseudomonas fluorescens Pf0-1] (CVF518)
LG939_05260	VFG013885	93.75	48	3	0	1372	1419	1324	1371	2e-11	71.9	pilQ - type 4 fimbrial biogenesis outer membrane protein PilQ precursor [Pseudomonas aeruginosa UCBPP-PA14] (CVF518)
LG939_05260	VFG013885	85.92	71	10	0	881	951	851	921	2e-08	61.9	pilQ - type 4 fimbrial biogenesis outer membrane protein PilQ precursor [Pseudomonas aeruginosa UCBPP-PA14] (CVF518)
LG939_05260	VFG013884	95.45	44	2	0	1372	1415	1330	1373	2e-11	71.9	pilQ - type 4 fimbrial biogenesis protein PilQ [Pseudomonas aeruginosa PA7] (CVF518)
LG939_05260	VFG019743	95.24	42	2	0	1378	1419	1336	1377	4e-10	67.9	pilQ - Type 4 fimbrial biogenesis outer membrane protein PilQ precursor [Pseudomonas aeruginosa LESB58] (CVF518)
LG939_05260	VFG013892	95.24	42	2	0	1378	1419	979	1020	4e-10	67.9	pilQ - type IV pilus biogenesis protein PilQ [Pseudomonas fluorescens Pf-5] (CVF518)
LG939_05260	VFG001218	95.24	42	2	0	1378	1419	1336	1377	4e-10	67.9	pilQ - type 4 fimbrial biogenesis protein PilQ [Pseudomonas aeruginosa PAO1] (VF0082)
LG939_05260	VFG001218	95.24	42	2	0	1378	1419	1336	1377	4e-10	67.9	pilQ - type 4 fimbrial biogenesis protein PilQ [Pseudomonas aeruginosa PAO1] (VF0082)
LG939_05260	VFG013886	94.87	39	2	0	1381	1419	1387	1425	2e-08	61.9	pilQ - type IV pilus biogenesis protein PilQ [Pseudomonas syringae pv. tomato str. DC3000] (CVF518)
LG939_05260	VFG041790	100	30	0	0	2033	2062	1520	1549	9e-08	60	DVUA0112 - type III secretion system protein YscC family [Desulfovibrio vulgaris str. Hildenborough] (SS039)
LG939_05260	VFG013895	89.8	49	5	0	1370	1418	1343	1391	4e-07	58	pilQ - type 4 fimbrial biogenesis protein PilQ [Pseudomonas stutzeri A1501] (CVF518)
LG939_05425	VFG030684	93.02	43	3	0	482	524	467	509	1e-08	61.9	sugC - ABC transporter--like protein [Mycobacterium vanbaalenii PYR-1] (CVF651)
LG939_05425	VFG030676	93.02	43	3	0	482	524	467	509	1e-08	61.9	sugC - ABC transporter ATP-binding protein [Mycobacterium avium 104] (CVF651)
LG939_05425	VFG030675	93.02	43	3	0	482	524	467	509	1e-08	61.9	sugC - SugC [Mycobacterium avium subsp. paratuberculosis K-10] (CVF651)
LG939_05425	VFG030692	94.59	37	2	0	488	524	473	509	2e-07	58	sugC - sugar ABC transporter [Mycobacterium sp. JDM601] (CVF651)
LG939_05425	VFG030686	94.59	37	2	0	482	518	467	503	2e-07	58	sugC - Probable sugar ABC transporter, ATP-binding protein SugC [Mycobacterium abscessus ATCC 19977] (CVF651)
LG939_05425	VFG030706	90.7	43	4	0	482	524	467	509	3e-06	54	sugC - maltodextrin import ATP-binding protein MsmX [Mycobacterium abscessus subsp. bolletii str. GO 06] (CVF651)
LG939_05425	VFG030700	90.7	43	4	0	482	524	467	509	3e-06	54	sugC - sugar ABC transporter ATP-binding protein SugC [Mycobacterium abscessus subsp. bolletii 50594] (CVF651)
LG939_05425	VFG030679	92.31	39	3	0	488	526	485	523	3e-06	54	sugC - ABC transporter ATP-binding protein [Mycobacterium smegmatis str. MC2 155] (CVF651)
LG939_05460	VFG014984	84.21	190	30	0	577	766	547	736	7e-32	139	algW - AlgW protein [Pseudomonas aeruginosa PAO1] (CVF523)
LG939_05460	VFG014984	84.21	190	30	0	577	766	547	736	7e-32	139	algW - AlgW protein [Pseudomonas aeruginosa PAO1] (CVF523)
LG939_05460	VFG014995	84.32	185	29	0	574	758	544	728	3e-31	137	algW - 2-alkenal reductase [Pseudomonas mendocina ymp] (CVF523)
LG939_05460	VFG019921	83.68	190	31	0	577	766	547	736	2e-29	131	algW - AlgW protein [Pseudomonas aeruginosa LESB58] (CVF523)
LG939_05460	VFG014986	83.68	190	31	0	577	766	547	736	2e-29	131	algW - AlgW protein [Pseudomonas aeruginosa UCBPP-PA14] (CVF523)
LG939_05460	VFG015772	82.61	207	36	0	560	766	530	736	1e-27	125	algW - 2-alkenal reductase [Pseudomonas putida GB-1] (CVF523)
LG939_05460	VFG014993	82.3	209	37	0	550	758	520	728	2e-26	121	algW - subfamily [Pseudomonas fluorescens Pf-5] (CVF523)
LG939_05460	VFG014992	82.9	193	33	0	574	766	544	736	2e-26	121	algW - HtrA-like serine protease AlgW [Pseudomonas entomophila L48] (CVF523)
LG939_05460	VFG014987	84.15	183	27	2	574	755	544	725	3e-25	117	algW - trypsin domain protein [Pseudomonas syringae pv. tomato str. DC3000] (CVF523)
LG939_05460	VFG014985	83.89	180	27	2	577	755	547	725	2e-23	111	algW - trypsin domain protein [Pseudomonas aeruginosa PA7] (CVF523)
LG939_05460	VFG014990	81.22	245	44	2	560	803	578	821	1e-21	105	algW - HtrA-like protease AlgW [Pseudomonas putida KT2440] (CVF523)
LG939_05460	VFG014996	79.38	291	60	0	475	765	454	744	1e-20	101	algW - HtrA-like protease AlgW [Pseudomonas stutzeri A1501] (CVF523)
LG939_05460	VFG015773	81.3	230	41	2	575	803	545	773	6e-20	99.6	algW - 2-alkenal reductase [Pseudomonas putida W619] (CVF523)
LG939_05460	VFG014991	82.23	197	33	2	560	755	530	725	2e-19	97.6	algW - 2-alkenal reductase [Pseudomonas putida F1] (CVF523)
LG939_05460	VFG019922	81.59	201	35	2	562	761	532	731	6e-17	89.7	algW - hypothetical protein [Pseudomonas fluorescens SBW25] (CVF523)
LG939_05460	VFG014994	81.08	185	35	0	574	758	544	728	6e-17	89.7	algW - Peptidase S1 and S6, chymotrypsin/Hap [Pseudomonas fluorescens Pf0-1] (CVF523)
LG939_05460	VFG014989	80.77	182	35	0	574	755	544	725	4e-15	83.8	algW - periplasmic serine protease DegS, putative [Pseudomonas syringae pv. phaseolicola 1448A] (CVF523)
LG939_05460	VFG014988	91.8	61	5	0	560	620	530	590	1e-14	81.8	algW - Peptidase S1, chymotrypsin:PDZ/DHR/GLGF [Pseudomonas syringae pv. syringae B728a] (CVF523)
LG939_05460	VFG014962	91.11	45	4	0	672	716	612	656	2e-07	58	mucD - serine protease MucD precursor [Pseudomonas stutzeri A1501] (CVF523)
LG939_05480	VFG029266	93.02	43	3	0	273	315	2428	2470	1e-08	61.9	pks1 - polyketide synthase PKS1 [Mycobacterium tuberculosis CAS/NITR204] (CVF288)
LG939_05705	VFG044319	91.84	49	4	0	1044	1092	903	951	2e-09	65.9	orbA - ornibactin receptor [Burkholderia cenocepacia J2315] (IA036)
LG939_05705	VFG044319	85.71	63	9	0	617	679	476	538	6e-06	54	orbA - ornibactin receptor [Burkholderia cenocepacia J2315] (IA036)
LG939_05740	VFG026305	91.49	47	4	0	1054	1100	100	146	2e-08	61.9	BTH_I1335 - BexA [Burkholderia thailandensis E264] (CVF645)
LG939_05825	VFG025004	85.71	63	9	0	220	282	199	261	1e-06	54	bapC - BapC protein [Burkholderia thailandensis E264] (CVF641)
LG939_05890	VFG023952	95.45	44	2	0	244	287	289	332	1e-11	71.9	trpD - anthranilate phosphoribosyltransferase [Mycobacterium gilvum Spyr1] (CVF308)
LG939_05890	VFG009362	95.45	44	2	0	244	287	289	332	1e-11	71.9	trpD - anthranilate phosphoribosyltransferase [Mycobacterium gilvum PYR-GCK] (CVF308)
LG939_05890	VFG009358	95.45	44	2	0	244	287	418	461	1e-11	71.9	trpD - anthranilate phosphoribosyltransferase [Mycobacterium avium 104] (CVF308)
LG939_05890	VFG009357	95.45	44	2	0	244	287	298	341	1e-11	71.9	trpD - anthranilate phosphoribosyltransferase [Mycobacterium avium subsp. paratuberculosis K-10] (CVF308)
LG939_05890	VFG009365	90.57	53	5	0	244	296	268	320	7e-10	65.9	trpD - anthranilate phosphoribosyltransferase [Mycobacterium sp. KMS] (CVF308)
LG939_05890	VFG023953	94.87	39	2	0	244	282	277	315	1e-08	61.9	trpD - anthranilate phosphoribosyltransferase [Mycobacterium intracellulare str. MOTT36Y] (CVF308)
LG939_05890	VFG009359	96.97	33	1	0	541	573	592	624	2e-07	58	trpD - anthranilate phosphoribosyltransferase [Mycobacterium leprae TN] (CVF308)
LG939_05890	VFG009364	90.91	44	4	0	244	287	268	311	7e-07	56	trpD - anthranilate phosphoribosyltransferase [Mycobacterium sp. JLS] (CVF308)
LG939_05890	VFG009363	94.44	36	2	0	247	282	292	327	7e-07	56	trpD - anthranilate phosphoribosyltransferase [Mycobacterium vanbaalenii PYR-1] (CVF308)
LG939_05890	VFG026353	92.31	39	3	0	243	281	255	293	3e-06	54	trpD - anthranilate phosphoribosyltransferase [Mycobacterium abscessus subsp. bolletii str. GO 06] (CVF308)
LG939_05905	VFG026700	91.23	57	5	0	1234	1290	1240	1296	4e-12	73.8	mbtI - anthranilate synthase component I [Mycobacterium tuberculosis str. Haarlem/NITR202] (CVF315)
LG939_06045	VFG030400	89.09	55	6	0	1233	1287	912	966	2e-08	61.9	fadD13 - fatty-acid--CoA ligase [Mycobacterium sp. JDM601] (CVF649)
LG939_06160	VFG009232	94.34	53	3	0	1730	1782	1601	1653	3e-14	81.8	secA2 - SecA DEAD domain protein [Mycobacterium sp. KMS] (CVF299)
LG939_06160	VFG009232	86.44	59	8	0	374	432	395	453	7e-06	54	secA2 - SecA DEAD domain protein [Mycobacterium sp. KMS] (CVF299)
LG939_06160	VFG009231	94.34	53	3	0	1730	1782	1601	1653	3e-14	81.8	secA2 - SecA DEAD domain protein [Mycobacterium sp. JLS] (CVF299)
LG939_06160	VFG009231	86.44	59	8	0	374	432	395	453	7e-06	54	secA2 - SecA DEAD domain protein [Mycobacterium sp. JLS] (CVF299)
LG939_06160	VFG024685	87.84	74	9	0	358	431	379	452	2e-12	75.8	secA2 - preprotein translocase subunit SecA [Mycobacterium intracellulare ATCC 13950] (CVF299)
LG939_06160	VFG024685	90.2	51	5	0	1732	1782	1603	1653	3e-08	61.9	secA2 - preprotein translocase subunit SecA [Mycobacterium intracellulare ATCC 13950] (CVF299)
LG939_06160	VFG024684	87.84	74	9	0	358	431	379	452	2e-12	75.8	secA2 - preprotein translocase subunit SecA [Mycobacterium intracellulare MOTT-64] (CVF299)
LG939_06160	VFG024684	90.2	51	5	0	1732	1782	1603	1653	3e-08	61.9	secA2 - preprotein translocase subunit SecA [Mycobacterium intracellulare MOTT-64] (CVF299)
LG939_06160	VFG024683	87.84	74	9	0	358	431	379	452	2e-12	75.8	secA2 - preprotein translocase subunit SecA [Mycobacterium intracellulare MOTT-02] (CVF299)
LG939_06160	VFG024683	90.2	51	5	0	1732	1782	1603	1653	3e-08	61.9	secA2 - preprotein translocase subunit SecA [Mycobacterium intracellulare MOTT-02] (CVF299)
LG939_06160	VFG009117	87.84	74	9	0	358	431	379	452	2e-12	75.8	secA2 - preprotein translocase subunit SecA [Mycobacterium yongonense 05-1390] (CVF299)
LG939_06160	VFG009117	90.2	51	5	0	1732	1782	1603	1653	3e-08	61.9	secA2 - preprotein translocase subunit SecA [Mycobacterium yongonense 05-1390] (CVF299)
LG939_06160	VFG023545	97.56	41	1	0	1732	1772	1699	1739	8e-12	73.8	secA2 - preprotein translocase subunit SecA [Mycobacterium marinum M] (CVF299)
LG939_06160	VFG009227	97.56	41	1	0	1732	1772	1699	1739	8e-12	73.8	secA2 - preprotein translocase ATPase SecA2 [Mycobacterium ulcerans Agy99] (CVF299)
LG939_06160	VFG009166	97.56	41	1	0	1732	1772	1615	1655	8e-12	73.8	secA2 - preprotein translocase ATPase SecA2 [Mycobacterium liflandii 128FXT] (CVF299)
LG939_06160	VFG009225	92.16	51	4	0	1732	1782	1603	1653	1e-10	69.9	secA2 - ATPase SecA2 [Mycobacterium avium 104] (CVF299)
LG939_06160	VFG009225	89.66	58	6	0	375	432	396	453	5e-10	67.9	secA2 - ATPase SecA2 [Mycobacterium avium 104] (CVF299)
LG939_06160	VFG009118	92.16	51	4	0	1732	1782	1603	1653	1e-10	69.9	secA2 - preprotein translocase ATPase secA2 [Mycobacterium avium subsp. paratuberculosis MAP4] (CVF299)
LG939_06160	VFG009118	89.66	58	6	0	375	432	396	453	5e-10	67.9	secA2 - preprotein translocase ATPase secA2 [Mycobacterium avium subsp. paratuberculosis MAP4] (CVF299)
LG939_06160	VFG024682	86.49	74	10	0	358	431	379	452	5e-10	67.9	secA2 - preprotein translocase subunit SecA [Mycobacterium intracellulare str. MOTT36Y] (CVF299)
LG939_06160	VFG024682	90.2	51	5	0	1732	1782	1603	1653	3e-08	61.9	secA2 - preprotein translocase subunit SecA [Mycobacterium intracellulare str. MOTT36Y] (CVF299)
LG939_06160	VFG023546	95.12	41	2	0	391	431	406	446	2e-09	65.9	secA2 - preprotein translocase subunit SecA [Mycobacterium abscessus ATCC 19977] (CVF299)
LG939_06160	VFG009161	95.12	41	2	0	391	431	430	470	2e-09	65.9	secA2 - preprotein translocase subunit SecA [Mycobacterium abscessus subsp. bolletii 50594] (CVF299)
LG939_06160	VFG024681	85.92	71	10	0	362	432	383	453	3e-08	61.9	secA2 - protein translocase subunit secA [Mycobacterium indicus pranii MTCC 9506] (CVF299)
LG939_06160	VFG024681	90.2	51	5	0	1732	1782	1603	1653	3e-08	61.9	secA2 - protein translocase subunit secA [Mycobacterium indicus pranii MTCC 9506] (CVF299)
LG939_06160	VFG023552	90.2	51	5	0	1732	1782	1624	1674	3e-08	61.9	secA2 - preprotein translocase ATPase SecA2 [Mycobacterium sp. JDM601] (CVF299)
LG939_06160	VFG023552	87.72	57	7	0	375	431	417	473	5e-07	58	secA2 - preprotein translocase ATPase SecA2 [Mycobacterium sp. JDM601] (CVF299)
LG939_06160	VFG024680	87.93	58	7	0	375	432	468	525	1e-07	60	secA2 - protein translocase subunit secA [Mycobacterium gilvum Spyr1] (CVF299)
LG939_06160	VFG009167	94.74	38	2	0	394	431	433	470	1e-07	60	secA2 - protein translocase subunit SecA 2 [Mycobacterium abscessus subsp. bolletii str. GO 06] (CVF299)
LG939_06160	VFG009167	88.68	53	6	0	1730	1782	1619	1671	5e-07	58	secA2 - protein translocase subunit SecA 2 [Mycobacterium abscessus subsp. bolletii str. GO 06] (CVF299)
LG939_06160	VFG009119	92.68	41	3	0	392	432	413	453	5e-07	58	secA2 - preprotein translocase subunit SecA (ATPase, RNA helicase) [Mycobacterium smegmatis JS623] (CVF299)
LG939_06160	VFG009119	88.24	51	6	0	1732	1782	1603	1653	7e-06	54	secA2 - preprotein translocase subunit SecA (ATPase, RNA helicase) [Mycobacterium smegmatis JS623] (CVF299)
LG939_06160	VFG009230	92.5	40	3	0	392	431	485	524	2e-06	56	secA2 - SecA DEAD domain protein [Mycobacterium vanbaalenii PYR-1] (CVF299)
LG939_06160	VFG023548	88.24	51	6	0	1732	1782	1705	1755	7e-06	54	secA2 - putative preprotein translocase ATPase SECA2 [Mycobacterium canettii CIPT 140010059] (CVF299)
LG939_06160	VFG023547	88.24	51	6	0	1732	1782	1705	1755	7e-06	54	secA2 - putative preprotein translocase ATPase SECA2 [Mycobacterium africanum GM041182] (CVF299)
LG939_06160	VFG009178	88.24	51	6	0	1732	1782	1615	1665	7e-06	54	secA2 - preprotein translocase subunit SecA [Mycobacterium tuberculosis RGTB327] (CVF299)
LG939_06160	VFG009174	88.24	51	6	0	1732	1782	1615	1665	7e-06	54	secA2 - preprotein translocase subunit [Mycobacterium tuberculosis str. Erdman (ATCC 35801)] (ATCC 35801)
LG939_06160	VFG009171	88.24	51	6	0	1732	1782	1615	1665	7e-06	54	secA2 - preprotein translocase subunit SecA [Mycobacterium tuberculosis CCDC5079] (CVF299)
LG939_06160	VFG009170	88.24	51	6	0	1732	1782	1705	1755	7e-06	54	secA2 - preprotein translocase subunit SecA [Mycobacterium tuberculosis str. Beijing/NITR203] (CVF299)
LG939_06160	VFG009165	88.24	51	6	0	1732	1782	1705	1755	7e-06	54	secA2 - Putative preprotein translocase ATPase SecA2 [Mycobacterium canettii CIPT 140070017] (CVF299)
LG939_06160	VFG009163	88.24	51	6	0	1732	1782	1705	1755	7e-06	54	secA2 - Putative preprotein translocase ATPase SecA2 [Mycobacterium canettii CIPT 140070008] (CVF299)
LG939_06160	VFG009162	88.24	51	6	0	1732	1782	1705	1755	7e-06	54	secA2 - Putative preprotein translocase ATPase SecA2 [Mycobacterium canettii CIPT 140060008] (CVF299)
LG939_06160	VFG009116	88.24	51	6	0	1732	1782	1705	1755	7e-06	54	secA2 - hypothetical protein [Mycobacterium tuberculosis UT205] (CVF299)
LG939_06160	VFG009115	88.24	51	6	0	1732	1782	1705	1755	7e-06	54	secA2 - putative PREprotein TRANSLOCASE ATPase SECA2 [Mycobacterium tuberculosis 7199-99] (CVF299)
LG939_06195	VFG040982	99.77	873	2	0	1	873	13	885	0	1715	pilD - type 4 prepilin peptidase bifunctionnal: leader peptidase and N-methyltransferase transmembrane protein [Ralstonia solanacearum GMI1000] (SS217)
LG939_06195	VFG038439	85.44	103	15	0	587	689	593	695	6e-16	85.7	tapD - prepilin peptidase, pilD-like [Aeromonas hydrophila subsp. hydrophila ATCC 7966] (CVF783)
LG939_06195	VFG038439	85.44	103	15	0	587	689	593	695	6e-16	85.7	tapD - prepilin peptidase, pilD-like [Aeromonas hydrophila subsp. hydrophila ATCC 7966] (CVF783)
LG939_06195	VFG013796	85.29	102	15	0	618	719	618	719	3e-15	83.8	pilD - type 4 prepilin peptidase PilD [Pseudomonas aeruginosa PA7] (CVF518)
LG939_06195	VFG013796	90.91	44	4	0	71	114	68	111	6e-07	56	pilD - type 4 prepilin peptidase PilD [Pseudomonas aeruginosa PA7] (CVF518)
LG939_06195	VFG038319	90.77	65	6	0	625	689	631	695	1e-14	81.8	tapD - N-methyltransferase [Aeromonas veronii B565] (CVF780)
LG939_06195	VFG038317	88.89	72	8	0	618	689	624	695	4e-14	79.8	tapD - prepilin peptidase [Aeromonas hydrophila ML09-119] (VF0478)
LG939_06195	VFG015614	85	100	13	2	618	716	615	713	2e-09	63.9	pilD - Prepilin peptidase [Pseudomonas putida GB-1] (CVF518)
LG939_06195	VFG038318	86.76	68	9	0	622	689	631	698	2e-09	63.9	tapD - type IV prepilin peptidase TapD [Aeromonas salmonicida subsp. salmonicida A449] (AI103)
LG939_06195	VFG038318	94.59	37	2	0	77	113	77	113	1e-07	58	tapD - type IV prepilin peptidase TapD [Aeromonas salmonicida subsp. salmonicida A449] (AI103)
LG939_06195	VFG019731	82.65	98	17	0	622	719	622	719	4e-08	60	pilD - type 4 prepilin peptidase PilD [Pseudomonas aeruginosa LESB58] (CVF518)
LG939_06195	VFG013797	82.65	98	17	0	622	719	622	719	4e-08	60	pilD - type 4 prepilin peptidase PilD [Pseudomonas aeruginosa UCBPP-PA14] (CVF518)
LG939_06195	VFG040971	86.36	66	9	0	626	691	587	652	4e-08	60	pulO - pullulanase secretion protein PulO [Klebsiella pneumoniae 342] (SS215)
LG939_06195	VFG000114	82.65	98	17	0	622	719	622	719	4e-08	60	xcpA/pilD - type 4 prepilin peptidase PilD [Pseudomonas aeruginosa PAO1] (VF0082)
LG939_06195	VFG000114	82.65	98	17	0	622	719	622	719	4e-08	60	xcpA/pilD - type 4 prepilin peptidase PilD [Pseudomonas aeruginosa PAO1] (VF0082)
LG939_06195	VFG015615	96.77	31	1	0	618	648	615	645	2e-06	54	pilD - Prepilin peptidase [Pseudomonas putida W619] (CVF518)
LG939_06195	VFG013802	94.29	35	2	0	618	652	615	649	2e-06	54	pilD - Prepilin peptidase [Pseudomonas putida F1] (CVF518)
LG939_06195	VFG013801	94.29	35	2	0	618	652	615	649	2e-06	54	pilD - type IV pili prepilin peptidase PilD/XcpA [Pseudomonas putida KT2440] (CVF518)
LG939_06195	VFG013806	90.48	42	4	0	60	101	57	98	9e-06	52	pilD - Prepilin peptidase [Pseudomonas mendocina ymp] (CVF518)
LG939_06195	VFG042905	87.04	54	7	0	62	115	44	97	9e-06	52	cfcP - prepillin peptidase CfcP [Citrobacter rodentium ICC168] (AI116)
LG939_06200	VFG038437	86.25	80	11	0	1174	1253	1146	1225	1e-11	71.9	tagC - - [Aeromonas salmonicida subsp. salmonicida A449] (AI103)
LG939_06200	VFG015613	88.68	53	6	0	1193	1245	1136	1188	2e-07	58	pilC - type II secretion system protein [Pseudomonas putida W619] (CVF518)
LG939_06200	VFG013789	87.5	56	7	0	1190	1245	1133	1188	8e-07	56	pilC - type II secretion system protein [Pseudomonas putida F1] (CVF518)
LG939_06200	VFG013788	87.5	56	7	0	1190	1245	1133	1188	8e-07	56	pilC - type IV pili biogenesis protein PilC [Pseudomonas putida KT2440] (CVF518)
LG939_06200	VFG038435	83.75	80	13	0	1174	1253	1147	1226	8e-07	56	tapC - type IV fimbrial assembly protein, PilC-like [Aeromonas hydrophila subsp. hydrophila ATCC 7966] (CVF783)
LG939_06200	VFG038435	83.75	80	13	0	1174	1253	1147	1226	8e-07	56	tapC - type IV fimbrial assembly protein, PilC-like [Aeromonas hydrophila subsp. hydrophila ATCC 7966] (CVF783)
LG939_06200	VFG019729	83.54	79	13	0	246	324	198	276	3e-06	54	pilC - still frameshift type 4 fimbrial biogenesis protein PilC [Pseudomonas aeruginosa LESB58] (CVF518)
LG939_06200	VFG013792	83.54	79	13	0	245	323	197	275	3e-06	54	pilC - type II secretion system protein [Pseudomonas fluorescens Pf0-1] (CVF518)
LG939_06200	VFG038438	90.7	43	4	0	1208	1250	1181	1223	3e-06	54	tapC - type IV pilus assembly protein tapC [Aeromonas veronii B565] (CVF783)
LG939_06205	VFG038433	81.94	216	39	0	1075	1290	1057	1272	9e-26	119	tapB - type IV pilus assembly protein TapB [Aeromonas salmonicida subsp. salmonicida A449] (AI103)
LG939_06205	VFG013774	86.89	122	16	0	1169	1290	1133	1254	1e-24	115	pilB - type IV-A pilus assembly ATPase PilB [Pseudomonas aeruginosa PA7] (CVF518)
LG939_06205	VFG038432	89.47	95	10	0	1196	1290	1178	1272	9e-23	109	tapB - type IV-A pilus assembly ATPase PilB [Aeromonas hydrophila ML09-119] (VF0475)
LG939_06205	VFG013779	85.47	117	17	0	1174	1290	1153	1269	3e-19	97.6	pilB - type II secretion system protein E [Pseudomonas fluorescens Pf0-1] (CVF518)
LG939_06205	VFG042959	86.73	98	13	0	1195	1292	1204	1301	2e-17	91.7	pilB - pilus biogenesis protein [Xylella fastidiosa Temecula1] (AI118)
LG939_06205	VFG019728	82.49	177	29	2	1169	1344	1148	1323	8e-17	89.7	pilB - type 4 fimbrial biogenesis protein PilB [Pseudomonas aeruginosa LESB58] (CVF518)
LG939_06205	VFG038434	80	225	45	0	1066	1290	1048	1272	8e-17	89.7	tapB - type IV-A pilus assembly ATPase PilB [Aeromonas veronii B565] (CVF783)
LG939_06205	VFG013781	84.17	120	19	0	1171	1290	1153	1272	3e-16	87.7	pilB - type 4 fimbrial biogenesis protein PilB [Pseudomonas stutzeri A1501] (CVF518)
LG939_06205	VFG000112	86.46	96	13	0	1195	1290	1174	1269	3e-16	87.7	pilB - type 4 fimbrial biogenesis protein PilB [Pseudomonas aeruginosa PAO1] (VF0082)
LG939_06205	VFG038431	80.7	228	42	2	1064	1290	1055	1281	3e-16	87.7	tapB - type IV pilus assembly ATPase, PilB-like [Aeromonas hydrophila subsp. hydrophila ATCC 7966] (CVF783)
LG939_06205	VFG038431	100	27	0	0	1525	1551	1513	1539	5e-06	54	tapB - type IV pilus assembly ATPase, PilB-like [Aeromonas hydrophila subsp. hydrophila ATCC 7966] (CVF783)
LG939_06205	VFG000112	86.46	96	13	0	1195	1290	1174	1269	3e-16	87.7	pilB - type 4 fimbrial biogenesis protein PilB [Pseudomonas aeruginosa PAO1] (VF0082)
LG939_06205	VFG038431	80.7	228	42	2	1064	1290	1055	1281	3e-16	87.7	tapB - type IV pilus assembly ATPase, PilB-like [Aeromonas hydrophila subsp. hydrophila ATCC 7966] (CVF783)
LG939_06205	VFG038431	100	27	0	0	1525	1551	1513	1539	5e-06	54	tapB - type IV pilus assembly ATPase, PilB-like [Aeromonas hydrophila subsp. hydrophila ATCC 7966] (CVF783)
LG939_06205	VFG013776	83.61	122	20	0	1169	1290	1142	1263	5e-15	83.8	pilB - type IV pilus biogenesis protein PilB [Pseudomonas syringae pv. tomato str. DC3000] (CVF518)
LG939_06205	VFG040891	83.47	121	20	0	1175	1295	1187	1307	2e-14	81.8	xpsE - general secretion pathway protein E [Xanthomonas campestris pv. campestris str. ATCC 33913] (SS213)
LG939_06205	VFG013775	82.42	165	27	2	1169	1332	1151	1314	2e-14	81.8	pilB - type 4 fimbrial biogenesis protein PilB [Pseudomonas aeruginosa UCBPP-PA14] (CVF518)
LG939_06205	VFG036295	79.72	212	43	0	1078	1289	1024	1235	8e-14	79.8	pilF - type IV pilus assembly protein [Neisseria lactamica 020-06] (CVF189)
LG939_06205	VFG013777	83.33	108	18	0	1183	1290	1156	1263	2e-11	71.9	pilB - type II secretion system protein E:General secretory system II, protein E, N-terminal [Pseudomonas syringae pv. syringae B728a] (CVF518)
LG939_06205	VFG038591	95.35	43	2	0	977	1019	953	995	8e-11	69.9	mshE - type IV pilin [Aeromonas veronii B565] (CVF785)
LG939_06205	VFG024841	81.75	126	23	0	1174	1299	718	843	3e-10	67.9	pilB - type II secretion system protein E [Burkholderia cenocepacia MC0-3] (CVF638)
LG939_06205	VFG013778	84.27	89	14	0	1174	1262	1147	1235	1e-09	65.9	pilB - type IV pilus biogenesis protein PilB [Pseudomonas syringae pv. phaseolicola 1448A] (CVF518)
LG939_06205	VFG006902	83.7	92	15	0	1198	1289	1171	1262	5e-09	63.9	pilB - type IV pilus assembly protein PilB [Vibrio cholerae O1 biovar El Tor str. N16961] (CVF258)
LG939_06205	VFG038589	89.09	55	6	0	965	1019	941	995	2e-08	61.9	mshE - ATPase protein MshE, GspE-like [Aeromonas hydrophila subsp. hydrophila ATCC 7966] (CVF785)
LG939_06205	VFG038589	89.09	55	6	0	965	1019	941	995	2e-08	61.9	mshE - ATPase protein MshE, GspE-like [Aeromonas hydrophila subsp. hydrophila ATCC 7966] (CVF785)
LG939_06205	VFG024848	80.8	125	24	0	1174	1298	667	791	3e-07	58	pilB - type IV pilus biogenesis protein PilB [Burkholderia pseudomallei 668] (CVF638)
LG939_06205	VFG024847	80.8	125	24	0	1174	1298	703	827	3e-07	58	pilB - type IV fimbrial biogenesis protein,PilB [Burkholderia pseudomallei 1710b] (CVF638)
LG939_06205	VFG024846	80.8	125	24	0	1174	1298	667	791	3e-07	58	pilB - type IV pilus biogenesis protein PilB [Burkholderia pseudomallei 1106a] (CVF638)
LG939_06205	VFG024845	80.8	125	24	0	1174	1298	667	791	3e-07	58	pilB - type II/IV secretion system protein [Burkholderia mallei SAVP1] (CVF638)
LG939_06205	VFG024843	80.8	125	24	0	1174	1298	667	791	3e-07	58	pilB - type II/IV secretion system protein [Burkholderia mallei NCTC 10229] (CVF638)
LG939_06205	VFG024840	80.8	125	24	0	1175	1299	731	855	3e-07	58	pilB - putative type IV pilus assembly protein [Burkholderia cenocepacia J2315] (CVF638)
LG939_06205	VFG024838	80.8	125	24	0	1175	1299	731	855	3e-07	58	pilB - type II secretion system protein E [Burkholderia cenocepacia AU 1054] (CVF638)
LG939_06205	VFG002426	80.8	125	24	0	1174	1298	703	827	3e-07	58	pilB - type IV pilus assembly protein [Burkholderia pseudomallei K96243] (VF0431)
LG939_06205	VFG002426	80.8	125	24	0	1174	1298	703	827	3e-07	58	pilB - type IV pilus assembly protein [Burkholderia pseudomallei K96243] (VF0431)
LG939_06205	VFG013780	88.46	52	6	0	1169	1220	1151	1202	1e-06	56	pilB - type IV-A pilus assembly ATPase PilB [Pseudomonas mendocina ymp] (CVF518)
LG939_06205	VFG038590	87.27	55	7	0	965	1019	920	974	5e-06	54	mshE - type IV pilin [Aeromonas hydrophila ML09-119] (VF0477)
LG939_06300	VFG013992	86.96	92	12	0	691	782	658	749	3e-16	87.7	pilR - two component, sigma54 specific, transcriptional regulator, Fis family [Pseudomonas mendocina ymp] (CVF518)
LG939_06300	VFG013992	89.58	48	5	0	1078	1125	1042	1089	1e-06	56	pilR - two component, sigma54 specific, transcriptional regulator, Fis family [Pseudomonas mendocina ymp] (CVF518)
LG939_06300	VFG014364	94.23	52	3	0	744	795	744	795	8e-14	79.8	fleQ - transcriptional regulator FleQ [Pseudomonas entomophila L48] (CVF521)
LG939_06300	VFG013993	86.75	83	11	0	700	782	721	803	3e-13	77.8	pilR - two-component response regulator PilR [Pseudomonas stutzeri A1501] (CVF518)
LG939_06300	VFG041031	85.23	88	13	0	704	791	329	416	2e-11	71.9	sfa3 - transcriptional regulator [Pseudomonas aeruginosa PAO1] (SS180)
LG939_06300	VFG019823	92.31	52	4	0	744	795	744	795	2e-11	71.9	fleQ - transcriptional regulator FleQ [Pseudomonas aeruginosa LESB58] (CVF521)
LG939_06300	VFG014366	92.31	52	4	0	744	795	744	795	2e-11	71.9	fleQ - Sigma-54 Specific Transcriptional Regulator, Fis family [Pseudomonas fluorescens Pf0-1] (CVF521)
LG939_06300	VFG014358	92.31	52	4	0	744	795	744	795	2e-11	71.9	fleQ - transcriptional regulator FleQ [Pseudomonas aeruginosa UCBPP-PA14] (CVF521)
LG939_06300	VFG013989	93.75	48	3	0	1078	1125	1042	1089	2e-11	71.9	pilR - type IV fimbriae expression regulatory protein pilR [Pseudomonas syringae pv. phaseolicola 1448A] (CVF518)
LG939_06300	VFG013989	91.49	47	4	0	733	779	700	746	2e-08	61.9	pilR - type IV fimbriae expression regulatory protein pilR [Pseudomonas syringae pv. phaseolicola 1448A] (CVF518)
LG939_06300	VFG013989	100	29	0	0	514	542	481	509	3e-07	58	pilR - type IV fimbriae expression regulatory protein pilR [Pseudomonas syringae pv. phaseolicola 1448A] (CVF518)
LG939_06300	VFG001248	92.31	52	4	0	744	795	744	795	2e-11	71.9	fleQ - transcriptional regulator FleQ [Pseudomonas aeruginosa PAO1] (VF0273)
LG939_06300	VFG001248	92.31	52	4	0	744	795	744	795	2e-11	71.9	fleQ - transcriptional regulator FleQ [Pseudomonas aeruginosa PAO1] (VF0273)
LG939_06300	VFG013988	93.62	47	3	0	736	782	703	749	7e-11	69.9	pilR - Helix-turn-helix, Fis-type [Pseudomonas syringae pv. syringae B728a] (CVF518)
LG939_06300	VFG013988	90.91	44	4	0	1078	1121	1042	1085	1e-06	56	pilR - Helix-turn-helix, Fis-type [Pseudomonas syringae pv. syringae B728a] (CVF518)
LG939_06300	VFG014367	90.38	52	5	0	744	795	744	795	5e-09	63.9	fleQ - sigma54 specific transcriptional regulator, Fis family [Pseudomonas mendocina ymp] (CVF521)
LG939_06300	VFG013985	91.67	48	4	0	1078	1125	1042	1089	5e-09	63.9	pilR - two-component response regulator PilR [Pseudomonas aeruginosa PA7] (CVF518)
LG939_06300	VFG001214	91.67	48	4	0	1078	1125	1042	1089	5e-09	63.9	pilR - two-component response regulator PilR [Pseudomonas aeruginosa PAO1] (VF0082)
LG939_06300	VFG001214	91.67	48	4	0	1078	1125	1042	1089	5e-09	63.9	pilR - two-component response regulator PilR [Pseudomonas aeruginosa PAO1] (VF0082)
LG939_06300	VFG019759	91.49	47	4	0	1078	1124	1042	1088	2e-08	61.9	pilR - two-component response regulator PilR [Pseudomonas aeruginosa LESB58] (CVF518)
LG939_06300	VFG014361	91.49	47	4	0	749	795	749	795	2e-08	61.9	fleQ - flagellar regulator FleQ [Pseudomonas syringae pv. phaseolicola 1448A] (CVF521)
LG939_06300	VFG013986	91.49	47	4	0	1078	1124	1042	1088	2e-08	61.9	pilR - two-component response regulator PilR [Pseudomonas aeruginosa UCBPP-PA14] (CVF518)
LG939_06300	VFG038764	90.2	51	5	0	744	794	618	668	2e-08	61.9	flrA - FleQ protein [Aeromonas hydrophila ML09-119] (VF0473)
LG939_06300	VFG015677	86.15	65	9	0	730	794	730	794	3e-07	58	fleQ - sigma54 specific transcriptional regulator, Fis family [Pseudomonas putida W619] (CVF521)
LG939_06300	VFG013987	83.95	81	13	0	703	783	673	753	3e-07	58	pilR - type 4 fimbriae expression regulatory protein pilR [Pseudomonas syringae pv. tomato str. DC3000] (CVF518)
LG939_06300	VFG014360	89.58	48	5	0	744	791	744	791	1e-06	56	fleQ - Helix-turn-helix, Fis-type [Pseudomonas syringae pv. syringae B728a] (CVF521)
LG939_06300	VFG014357	96.88	32	1	0	760	791	760	791	1e-06	56	fleQ - transcriptional regulator FleQ [Pseudomonas aeruginosa PA7] (CVF521)
LG939_06300	VFG014363	94.29	35	2	0	760	794	760	794	4e-06	54	fleQ - sigma54 specific transcriptional regulator, Fis family [Pseudomonas putida F1] (CVF521)
LG939_06300	VFG014362	94.29	35	2	0	760	794	760	794	4e-06	54	fleQ - transcriptional regulator FleQ [Pseudomonas putida KT2440] (CVF521)
LG939_06300	VFG013990	84.51	71	11	0	709	779	676	746	4e-06	54	pilR - sigma-54 dependent DNA-binding response regulator PilR, putative [Pseudomonas fluorescens Pf-5] (CVF518)
LG939_06300	VFG038763	88.24	51	6	0	744	794	690	740	4e-06	54	fleQ/flrC - FleQ protein [Aeromonas hydrophila subsp. hydrophila ATCC 7966] (AI144)
LG939_06300	VFG038397	92.31	39	3	0	1078	1116	1231	1269	4e-06	54	vasH/clpV - sigma-54 dependent transcriptional regulator [Aeromonas hydrophila subsp. hydrophila ATCC 7966] (SS194)
LG939_06300	VFG038763	88.24	51	6	0	744	794	690	740	4e-06	54	fleQ/flrC - FleQ protein [Aeromonas hydrophila subsp. hydrophila ATCC 7966] (AI144)
LG939_06300	VFG038397	92.31	39	3	0	1078	1116	1231	1269	4e-06	54	vasH/clpV - sigma-54 dependent transcriptional regulator [Aeromonas hydrophila subsp. hydrophila ATCC 7966] (SS194)
LG939_06340	VFG025878	80.55	365	71	0	839	1203	845	1209	2e-38	161	tsr - methyl-accepting chemotaxis protein [Burkholderia cenocepacia J2315] (CVF643)
LG939_06340	VFG025878	84.48	116	18	0	1342	1457	1348	1463	3e-16	87.7	tsr - methyl-accepting chemotaxis protein [Burkholderia cenocepacia J2315] (CVF643)
LG939_06340	VFG025879	80.49	364	71	0	839	1202	845	1208	9e-38	159	tsr - methyl-accepting chemotaxis sensory transducer [Burkholderia cenocepacia MC0-3] (CVF643)
LG939_06340	VFG025879	84.48	116	18	0	1342	1457	1348	1463	3e-16	87.7	tsr - methyl-accepting chemotaxis sensory transducer [Burkholderia cenocepacia MC0-3] (CVF643)
LG939_06340	VFG025876	90.48	126	12	0	1077	1202	1083	1208	1e-36	155	tsr - methyl-accepting chemotaxis sensory transducer [Burkholderia cenocepacia AU 1054] (CVF643)
LG939_06340	VFG025876	84.48	116	18	0	1342	1457	1348	1463	3e-16	87.7	tsr - methyl-accepting chemotaxis sensory transducer [Burkholderia cenocepacia AU 1054] (CVF643)
LG939_06340	VFG025886	86.76	136	18	0	1068	1203	1074	1209	3e-28	127	tsr - methyl-accepting chemotaxis protein II [Burkholderia pseudomallei 668] (CVF643)
LG939_06340	VFG025886	84.17	120	19	0	1341	1460	1347	1466	3e-16	87.7	tsr - methyl-accepting chemotaxis protein II [Burkholderia pseudomallei 668] (CVF643)
LG939_06340	VFG025885	86.76	136	18	0	1068	1203	1074	1209	3e-28	127	tsr - methyl-accepting chemotaxis protein I [Burkholderia pseudomallei 1710b] (CVF643)
LG939_06340	VFG025885	84.17	120	19	0	1341	1460	1347	1466	3e-16	87.7	tsr - methyl-accepting chemotaxis protein I [Burkholderia pseudomallei 1710b] (CVF643)
LG939_06340	VFG025884	86.76	136	18	0	1068	1203	1074	1209	3e-28	127	tsr - methyl-accepting chemotaxis protein [Burkholderia pseudomallei 1106a] (CVF643)
LG939_06340	VFG025884	84.17	120	19	0	1341	1460	1347	1466	3e-16	87.7	tsr - methyl-accepting chemotaxis protein [Burkholderia pseudomallei 1106a] (CVF643)
LG939_06340	VFG025881	86.76	136	18	0	1068	1203	1074	1209	3e-28	127	tsr - methyl-accepting chemotaxis protein [Burkholderia mallei NCTC 10229] (CVF643)
LG939_06340	VFG025881	84.17	120	19	0	1341	1460	1347	1466	3e-16	87.7	tsr - methyl-accepting chemotaxis protein [Burkholderia mallei NCTC 10229] (CVF643)
LG939_06340	VFG025880	86.76	136	18	0	1068	1203	1074	1209	3e-28	127	tsr - methyl-accepting chemotaxis protein [Burkholderia mallei ATCC 23344] (CVF643)
LG939_06340	VFG025880	84.17	120	19	0	1341	1460	1347	1466	3e-16	87.7	tsr - methyl-accepting chemotaxis protein [Burkholderia mallei ATCC 23344] (CVF643)
LG939_06340	VFG002529	86.76	136	18	0	1068	1203	1074	1209	3e-28	127	tsr - methyl-accepting chemotaxis protein I [Burkholderia pseudomallei K96243] (VF0430)
LG939_06340	VFG002529	84.17	120	19	0	1341	1460	1347	1466	3e-16	87.7	tsr - methyl-accepting chemotaxis protein I [Burkholderia pseudomallei K96243] (VF0430)
LG939_06340	VFG002529	86.76	136	18	0	1068	1203	1074	1209	3e-28	127	tsr - methyl-accepting chemotaxis protein I [Burkholderia pseudomallei K96243] (VF0430)
LG939_06340	VFG002529	84.17	120	19	0	1341	1460	1347	1466	3e-16	87.7	tsr - methyl-accepting chemotaxis protein I [Burkholderia pseudomallei K96243] (VF0430)
LG939_06340	VFG025888	86.82	129	17	0	1075	1203	1081	1209	2e-26	121	tsr - methyl-accepting chemotaxis protein [Burkholderia thailandensis E264] (CVF643)
LG939_06340	VFG025888	81.43	140	26	0	1342	1481	1348	1487	2e-11	71.9	tsr - methyl-accepting chemotaxis protein [Burkholderia thailandensis E264] (CVF643)
LG939_06340	VFG043040	84.73	131	20	0	1072	1202	1075	1205	2e-20	101	tar/cheM - methyl accepting chemotaxis protein II [Salmonella enterica subsp. enterica serovar Typhimurium str. LT2] (AI139)
LG939_06340	VFG043092	82.48	137	24	0	1066	1202	1069	1205	2e-14	81.8	tar/cheM - methyl-accepting chemotaxis protein II [Escherichia coli O157:H7 str. EDL933] (AI140)
LG939_06365	VFG009045	94.34	53	3	0	31	83	538	590	7e-15	81.8	hbhA - hypothetical protein [Mycobacterium smegmatis JS623] (CVF284)
LG939_06365	VFG009045	92.86	42	3	0	108	149	564	605	2e-08	60	hbhA - hypothetical protein [Mycobacterium smegmatis JS623] (CVF284)
LG939_06365	VFG007728	94	50	3	0	34	83	535	584	4e-13	75.8	hbhA - hypothetical protein [Mycobacterium sp. KMS] (CVF284)
LG939_06365	VFG007728	86.67	75	4	2	61	135	532	600	6e-09	61.9	hbhA - hypothetical protein [Mycobacterium sp. KMS] (CVF284)
LG939_06365	VFG007727	94	50	3	0	34	83	535	584	4e-13	75.8	hbhA - hypothetical protein [Mycobacterium sp. JLS] (CVF284)
LG939_06365	VFG007727	100	27	0	0	109	135	574	600	2e-06	54	hbhA - hypothetical protein [Mycobacterium sp. JLS] (CVF284)
LG939_06365	VFG022357	93.62	47	3	0	346	392	520	566	3e-11	69.9	hbhA - iron-regulated heparin binding hemagglutinin HbhA [Mycobacterium marinum M] (CVF284)
LG939_06365	VFG022357	100	27	0	0	109	135	568	594	2e-06	54	hbhA - iron-regulated heparin binding hemagglutinin HbhA [Mycobacterium marinum M] (CVF284)
LG939_06365	VFG007722	91.84	49	4	0	34	82	505	553	4e-10	65.9	hbhA - possible hemagglutinin. [Mycobacterium leprae TN] (CVF284)
LG939_06365	VFG022364	91.3	46	4	0	38	83	506	551	2e-08	60	hbhA - iron-regulated heparin binding hemagglutinin HbhA [Mycobacterium sp. JDM601] (CVF284)
LG939_06365	VFG007721	92.86	42	3	0	108	149	564	605	2e-08	60	hbhA - heparin binding hemagglutinin hbha [Mycobacterium avium 104] (CVF284)
LG939_06365	VFG007721	88.46	52	6	0	34	85	541	592	4e-07	56	hbhA - heparin binding hemagglutinin hbha [Mycobacterium avium 104] (CVF284)
LG939_06365	VFG007721	87.04	54	7	0	30	83	522	575	6e-06	52	hbhA - heparin binding hemagglutinin hbha [Mycobacterium avium 104] (CVF284)
LG939_06365	VFG009027	92.68	41	3	0	43	83	538	578	1e-07	58	hbhA - iron-regulated heparin binding hemagglutinin HbhA [Mycobacterium liflandii 128FXT] (CVF284)
LG939_06365	VFG009027	89.8	49	5	0	34	82	544	592	1e-07	58	hbhA - iron-regulated heparin binding hemagglutinin HbhA [Mycobacterium liflandii 128FXT] (CVF284)
LG939_06365	VFG009027	90.91	44	4	0	346	389	520	563	4e-07	56	hbhA - iron-regulated heparin binding hemagglutinin HbhA [Mycobacterium liflandii 128FXT] (CVF284)
LG939_06365	VFG009027	100	27	0	0	109	135	568	594	2e-06	54	hbhA - iron-regulated heparin binding hemagglutinin HbhA [Mycobacterium liflandii 128FXT] (CVF284)
LG939_06365	VFG007723	92.68	41	3	0	43	83	553	593	1e-07	58	hbhA - iron-regulated heparin binding hemagglutinin HbhA [Mycobacterium ulcerans Agy99] (CVF284)
LG939_06365	VFG007723	89.8	49	5	0	34	82	559	607	1e-07	58	hbhA - iron-regulated heparin binding hemagglutinin HbhA [Mycobacterium ulcerans Agy99] (CVF284)
LG939_06365	VFG007723	100	27	0	0	109	135	583	609	2e-06	54	hbhA - iron-regulated heparin binding hemagglutinin HbhA [Mycobacterium ulcerans Agy99] (CVF284)
LG939_06365	VFG009032	83.33	96	10	2	296	388	492	584	4e-07	56	hbhA - iron-regulated heparin binding hemagglutinin hbhA [Mycobacterium tuberculosis CAS/NITR204] (CVF284)
LG939_06365	VFG009028	87.93	58	4	1	31	85	567	624	4e-07	56	hbhA - heparin-binding hemagglutinin [Mycobacterium abscessus subsp. bolletii str. GO 06] (CVF284)
LG939_06365	VFG009043	88.24	51	6	0	33	83	525	575	2e-06	54	hbhA - hypothetical protein [Mycobacterium yongonense 05-1390] (CVF284)
LG939_06365	VFG009043	88	50	6	0	34	83	541	590	6e-06	52	hbhA - hypothetical protein [Mycobacterium yongonense 05-1390] (CVF284)
LG939_06365	VFG023819	88	50	6	0	34	83	571	620	6e-06	52	hbhA - hypothetical protein [Mycobacterium intracellulare ATCC 13950] (CVF284)
LG939_06365	VFG023819	100	26	0	0	108	133	579	604	6e-06	52	hbhA - hypothetical protein [Mycobacterium intracellulare ATCC 13950] (CVF284)
LG939_06365	VFG023817	88	50	6	0	34	83	571	620	6e-06	52	hbhA - hypothetical protein [Mycobacterium intracellulare MOTT-02] (CVF284)
LG939_06365	VFG023817	100	26	0	0	108	133	579	604	6e-06	52	hbhA - hypothetical protein [Mycobacterium intracellulare MOTT-02] (CVF284)
LG939_06365	VFG009033	82.98	94	10	2	298	388	391	481	6e-06	52	hbhA - iron-regulated heparin binding hemagglutinin hbhA [Mycobacterium tuberculosis CCDC5079] (CVF284)
LG939_06365	VFG009030	82.98	94	10	2	298	388	511	601	6e-06	52	hbhA - iron-regulated heparin binding hemagglutinin hbhA [Mycobacterium bovis BCG str. Korea 1168P] (CVF284)
LG939_06365	VFG009026	82.98	94	10	2	298	388	496	586	6e-06	52	hbhA - Iron-regulated heparin binding hemagglutinin HbhA (adhesin) [Mycobacterium canettii CIPT 140070017] (CVF284)
LG939_06365	VFG009025	82.98	94	10	2	298	388	496	586	6e-06	52	hbhA - Iron-regulated heparin binding hemagglutinin HbhA (adhesin) [Mycobacterium canettii CIPT 140070010] (CVF284)
LG939_06365	VFG009022	89.13	46	5	0	61	106	502	547	6e-06	52	hbhA - heparin-binding hemagglutinin [Mycobacterium abscessus subsp. bolletii 50594] (CVF284)
LG939_06365	VFG007717	82.98	94	10	2	298	388	511	601	6e-06	52	hbhA - hypothetical protein [Mycobacterium tuberculosis CDC1551] (CVF284)
LG939_06365	VFG001383	82.98	94	10	2	298	388	496	586	6e-06	52	hbhA - iron-regulated heparin binding hemagglutinin hbhA (adhesin) [Mycobacterium tuberculosis H37Rv] (VF0313)
LG939_06365	VFG001383	82.98	94	10	2	298	388	496	586	6e-06	52	hbhA - iron-regulated heparin binding hemagglutinin hbhA (adhesin) [Mycobacterium tuberculosis H37Rv] (VF0313)
LG939_06460	VFG042041	99.04	1143	11	0	1	1143	1	1143	0	2179	popW - HARPIN-like protein [Ralstonia solanacearum GMI1000] (SS008)
LG939_06460	VFG041957	97.37	38	1	0	901	938	751	788	2e-10	67.9	hrpW - HrpW protein [Xanthomonas campestris pv. campestris str. ATCC 33913] (SS009)
LG939_06565	VFG038839	100	26	0	0	277	302	259	284	8e-06	52	flmH - short chain dehydrogenase/reductase family oxidoreductase [Aeromonas hydrophila subsp. hydrophila ATCC 7966] (CVF786)
LG939_06565	VFG038839	100	26	0	0	277	302	259	284	8e-06	52	flmH - short chain dehydrogenase/reductase family oxidoreductase [Aeromonas hydrophila subsp. hydrophila ATCC 7966] (CVF786)
LG939_07090	VFG019744	84.35	377	56	1	571	947	571	944	4e-73	276	pilT - twitching motility protein PilT [Pseudomonas aeruginosa LESB58] (CVF518)
LG939_07090	VFG019744	82.61	161	28	0	154	314	154	314	2e-19	97.6	pilT - twitching motility protein PilT [Pseudomonas aeruginosa LESB58] (CVF518)
LG939_07090	VFG013908	79.4	801	162	1	154	954	154	951	4e-73	276	pilT - twitching motility protein PilT [Pseudomonas stutzeri A1501] (CVF518)
LG939_07090	VFG013898	84.08	377	57	1	571	947	571	944	1e-70	268	pilT - twitching motility protein PilT [Pseudomonas aeruginosa UCBPP-PA14] (CVF518)
LG939_07090	VFG013898	82.61	161	28	0	154	314	154	314	2e-19	97.6	pilT - twitching motility protein PilT [Pseudomonas aeruginosa UCBPP-PA14] (CVF518)
LG939_07090	VFG001223	84.08	377	57	1	571	947	571	944	1e-70	268	pilT - twitching motility protein PilT [Pseudomonas aeruginosa PAO1] (VF0082)
LG939_07090	VFG001223	82.61	161	28	0	154	314	154	314	2e-19	97.6	pilT - twitching motility protein PilT [Pseudomonas aeruginosa PAO1] (VF0082)
LG939_07090	VFG001223	84.08	377	57	1	571	947	571	944	1e-70	268	pilT - twitching motility protein PilT [Pseudomonas aeruginosa PAO1] (VF0082)
LG939_07090	VFG001223	82.61	161	28	0	154	314	154	314	2e-19	97.6	pilT - twitching motility protein PilT [Pseudomonas aeruginosa PAO1] (VF0082)
LG939_07090	VFG013907	81.15	589	100	5	363	947	363	944	2e-68	260	pilT - twitching motility protein [Pseudomonas mendocina ymp] (CVF518)
LG939_07090	VFG013907	80.51	272	53	0	43	314	43	314	5e-26	119	pilT - twitching motility protein [Pseudomonas mendocina ymp] (CVF518)
LG939_07090	VFG013897	83.55	377	59	1	571	947	571	944	6e-66	252	pilT - twitching motility protein PilT [Pseudomonas aeruginosa PA7] (CVF518)
LG939_07090	VFG013897	80.93	236	45	0	79	314	79	314	1e-23	111	pilT - twitching motility protein PilT [Pseudomonas aeruginosa PA7] (CVF518)
LG939_07090	VFG013900	80.51	395	74	1	571	965	571	962	7e-41	168	pilT - Pilus retraction protein PilT [Pseudomonas syringae pv. syringae B728a] (CVF518)
LG939_07090	VFG013900	90.16	61	6	0	365	425	365	425	3e-12	73.8	pilT - Pilus retraction protein PilT [Pseudomonas syringae pv. syringae B728a] (CVF518)
LG939_07090	VFG013900	91.07	56	5	0	244	299	244	299	1e-11	71.9	pilT - Pilus retraction protein PilT [Pseudomonas syringae pv. syringae B728a] (CVF518)
LG939_07090	VFG013900	90.57	53	5	0	475	527	475	527	7e-10	65.9	pilT - Pilus retraction protein PilT [Pseudomonas syringae pv. syringae B728a] (CVF518)
LG939_07090	VFG013906	80.27	370	70	1	578	947	578	944	2e-35	151	pilT - Pilus retraction protein PilT [Pseudomonas fluorescens Pf0-1] (CVF518)
LG939_07090	VFG013906	90.48	63	6	0	367	429	367	429	2e-13	77.8	pilT - Pilus retraction protein PilT [Pseudomonas fluorescens Pf0-1] (CVF518)
LG939_07090	VFG013906	83.65	104	17	0	199	302	199	302	1e-11	71.9	pilT - Pilus retraction protein PilT [Pseudomonas fluorescens Pf0-1] (CVF518)
LG939_07090	VFG038463	81.69	284	49	1	571	854	571	851	2e-34	147	tapT - twitching ATPase [Aeromonas hydrophila subsp. hydrophila ATCC 7966] (CVF783)
LG939_07090	VFG038463	90.14	71	7	0	364	434	364	434	8e-16	85.7	tapT - twitching ATPase [Aeromonas hydrophila subsp. hydrophila ATCC 7966] (CVF783)
LG939_07090	VFG038463	81.69	284	49	1	571	854	571	851	2e-34	147	tapT - twitching ATPase [Aeromonas hydrophila subsp. hydrophila ATCC 7966] (CVF783)
LG939_07090	VFG038463	90.14	71	7	0	364	434	364	434	8e-16	85.7	tapT - twitching ATPase [Aeromonas hydrophila subsp. hydrophila ATCC 7966] (CVF783)
LG939_07090	VFG038464	82.5	240	42	0	571	810	571	810	4e-33	143	tapT - twitching mobility protein [Aeromonas hydrophila ML09-119] (VF0475)
LG939_07090	VFG038464	90.14	71	7	0	364	434	364	434	8e-16	85.7	tapT - twitching mobility protein [Aeromonas hydrophila ML09-119] (VF0475)
LG939_07090	VFG013901	87.07	147	19	0	571	717	571	717	1e-32	141	pilT - twitching motility protein [Pseudomonas syringae pv. phaseolicola 1448A] (CVF518)
LG939_07090	VFG019745	84.13	189	30	0	571	759	571	759	2e-31	137	pilT - twitching mobility protein [Pseudomonas fluorescens SBW25] (CVF518)
LG939_07090	VFG019745	92.86	56	4	0	374	429	374	429	5e-14	79.8	pilT - twitching mobility protein [Pseudomonas fluorescens SBW25] (CVF518)
LG939_07090	VFG013905	85	160	24	0	572	731	785	944	2e-28	127	pilT - twitching motility protein [Pseudomonas fluorescens Pf-5] (CVF518)
LG939_07090	VFG013905	87.3	63	8	0	367	429	580	642	1e-08	61.9	pilT - twitching motility protein [Pseudomonas fluorescens Pf-5] (CVF518)
LG939_07090	VFG013899	81.33	241	45	0	571	811	571	811	1e-26	121	pilT - twitching motility protein [Pseudomonas syringae pv. tomato str. DC3000] (CVF518)
LG939_07090	VFG013899	96.88	32	1	0	244	275	244	275	7e-07	56	pilT - twitching motility protein [Pseudomonas syringae pv. tomato str. DC3000] (CVF518)
LG939_07090	VFG038466	80.28	284	53	1	571	854	571	851	9e-25	115	tapT - Pilus retraction ATPase PilT [Aeromonas veronii B565] (CVF783)
LG939_07090	VFG038466	85.92	71	10	0	364	434	364	434	1e-08	61.9	tapT - Pilus retraction ATPase PilT [Aeromonas veronii B565] (CVF783)
LG939_07090	VFG036401	85.96	114	16	0	578	691	578	691	5e-20	99.6	pilT - twitching motility protein PilT [Neisseria meningitidis NZ-05/33] (CVF189)
LG939_07090	VFG036398	85.96	114	16	0	578	691	578	691	5e-20	99.6	pilT - twitching motility protein PilT [Neisseria meningitidis M04-240196] (CVF189)
LG939_07090	VFG019698	80.44	225	44	0	556	780	556	780	2e-19	97.6	pilT - PilT [Neisseria gonorrhoeae NCCP11945] (CVF189)
LG939_07090	VFG006197	80.44	225	44	0	556	780	556	780	2e-19	97.6	pilT - twitching motility/pilus retraction protein [Neisseria gonorrhoeae FA 1090] (AI096)
LG939_07090	VFG036403	83.82	136	22	0	556	691	556	691	8e-19	95.6	pilT - pilus retraction protein [Neisseria lactamica 020-06] (CVF189)
LG939_07090	VFG006194	83.82	136	22	0	556	691	556	691	8e-19	95.6	pilT - pilus retraction protein [Neisseria meningitidis Z2491] (CVF189)
LG939_07090	VFG038465	91.55	71	6	0	364	434	364	434	3e-18	93.7	tapT - type IV pilus protein TapT [Aeromonas salmonicida subsp. salmonicida A449] (AI103)
LG939_07090	VFG038465	80.61	165	32	0	571	735	571	735	3e-12	73.8	tapT - type IV pilus protein TapT [Aeromonas salmonicida subsp. salmonicida A449] (AI103)
LG939_07090	VFG036397	85.09	114	17	0	578	691	578	691	1e-17	91.7	pilT - twitching motility protein PilT [Neisseria meningitidis M01-240149] (CVF189)
LG939_07090	VFG036396	85.09	114	17	0	578	691	578	691	1e-17	91.7	pilT - twitching motility protein PilT [Neisseria meningitidis G2136] (CVF189)
LG939_07090	VFG036395	85.09	114	17	0	578	691	578	691	1e-17	91.7	pilT - putative pilus retraction protein [Neisseria meningitidis alpha710] (CVF189)
LG939_07090	VFG036392	85.09	114	17	0	578	691	578	691	1e-17	91.7	pilT - type IV pilus retraction ATPase PilT [Neisseria meningitidis WUE 2594] (CVF189)
LG939_07090	VFG018784	85.09	114	17	0	578	691	578	691	1e-17	91.7	pilT - twitching motility protein PilT [Neisseria meningitidis 053442] (CVF189)
LG939_07090	VFG006196	85.09	114	17	0	578	691	578	691	1e-17	91.7	pilT - putative pilus retraction protein [Neisseria meningitidis FAM18] (CVF189)
LG939_07090	VFG000232	85.09	114	17	0	578	691	578	691	1e-17	91.7	pilT - twitching motility protein PilT [Neisseria meningitidis MC58] (VF0075)
LG939_07090	VFG000232	85.09	114	17	0	578	691	578	691	1e-17	91.7	pilT - twitching motility protein PilT [Neisseria meningitidis MC58] (VF0075)
LG939_07090	VFG036394	83.09	136	23	0	556	691	556	691	2e-16	87.7	pilT - twitching motility protein [Neisseria meningitidis alpha14] (CVF189)
LG939_07090	VFG013902	87.36	87	11	0	586	672	598	684	8e-16	85.7	pilT - type IV pili twitching motility protein PilT [Pseudomonas putida KT2440] (CVF518)
LG939_07090	VFG036393	84.21	114	18	0	578	691	578	691	3e-15	83.8	pilT - type IV pilus retraction ATPase PilT [Neisseria meningitidis 8013] (AI095)
LG939_07090	VFG042945	87.5	80	10	0	610	689	610	689	5e-14	79.8	pilT - twitching motility protein [Xylella fastidiosa Temecula1] (AI118)
LG939_07090	VFG013903	86.21	87	12	0	586	672	586	672	2e-13	77.8	pilT - twitching motility protein [Pseudomonas putida F1] (CVF518)
LG939_07090	VFG015628	87.01	77	10	0	586	662	586	662	3e-12	73.8	pilT - twitching motility protein [Pseudomonas putida GB-1] (CVF518)
LG939_07090	VFG040920	93.33	45	3	0	376	420	796	840	7e-10	65.9	gspE - general secretory pathway protein E [Burkholderia pseudomallei K96243] (SS210)
LG939_07090	VFG042879	87.1	62	8	0	628	689	628	689	4e-08	60	pilT - Twitching motility protein PilT [Vibrio vulnificus CMCP6] (AI113)
LG939_07090	VFG038277	94.74	38	2	0	379	416	775	812	4e-08	60	exeE - general secretory pathway protein E [Aeromonas hydrophila ML09-119] (VF0478)
LG939_07090	VFG038276	94.74	38	2	0	379	416	775	812	4e-08	60	exeE - general secretory pathway protein E [Aeromonas hydrophila subsp. hydrophila ATCC 7966] (SS209)
LG939_07090	VFG038276	94.74	38	2	0	379	416	775	812	4e-08	60	exeE - general secretory pathway protein E [Aeromonas hydrophila subsp. hydrophila ATCC 7966] (SS209)
LG939_07090	VFG024904	96.97	33	1	0	388	420	763	795	2e-07	58	pilQ - type II secretion system protein E [Burkholderia cenocepacia MC0-3] (CVF638)
LG939_07095	VFG019699	82.89	298	51	0	473	770	479	776	3e-46	186	pilT2 - Twitching motility protein [Neisseria gonorrhoeae NCCP11945] (CVF189)
LG939_07095	VFG006201	82.89	298	51	0	473	770	461	758	3e-46	186	pilT2 - putative twitching motility-like protein [Neisseria gonorrhoeae FA 1090] (AI096)
LG939_07095	VFG006200	82.89	298	51	0	473	770	461	758	3e-46	186	pilT2 - putative pilus retraction protein [Neisseria meningitidis FAM18] (CVF189)
LG939_07095	VFG036412	82.55	298	52	0	473	770	461	758	8e-44	178	pilT2 - twitching motility protein PilT [Neisseria meningitidis M01-240355] (CVF189)
LG939_07095	VFG036410	82.55	298	52	0	473	770	461	758	8e-44	178	pilT2 - twitching motility protein PilT [Neisseria meningitidis M04-240196] (CVF189)
LG939_07095	VFG036406	82.55	298	52	0	473	770	479	776	8e-44	178	pilT2 - twitching motility-like protein [Neisseria meningitidis alpha14] (CVF189)
LG939_07095	VFG018785	82.55	298	52	0	473	770	479	776	8e-44	178	pilT2 - twitching motility protein [Neisseria meningitidis 053442] (CVF189)
LG939_07095	VFG013916	81.55	336	62	0	425	760	401	736	1e-42	174	pilU - twitching motility protein [Pseudomonas mendocina ymp] (CVF518)
LG939_07095	VFG013916	94.87	39	2	0	896	934	872	910	1e-08	61.9	pilU - twitching motility protein [Pseudomonas mendocina ymp] (CVF518)
LG939_07095	VFG036415	82.21	298	53	0	473	770	461	758	2e-41	170	pilT2 - pilus retraction protein [Neisseria lactamica 020-06] (CVF189)
LG939_07095	VFG036409	82.21	298	53	0	473	770	461	758	2e-41	170	pilT2 - twitching motility protein PilT [Neisseria meningitidis M01-240149] (CVF189)
LG939_07095	VFG036405	82.21	298	53	0	473	770	461	758	2e-41	170	pilT2 - PilT-like protein PilT2 [Neisseria meningitidis 8013] (AI095)
LG939_07095	VFG036404	82.21	298	53	0	473	770	479	776	2e-41	170	pilT2 - PilT-like protein PilT2 [Neisseria meningitidis WUE 2594] (CVF189)
LG939_07095	VFG006198	82.21	298	53	0	473	770	461	758	2e-41	170	pilT2 - pilus retraction protein [Neisseria meningitidis Z2491] (CVF189)
LG939_07095	VFG013917	80.9	335	64	0	425	759	320	654	3e-37	157	pilU - twitching motility protein PilU [Pseudomonas stutzeri A1501] (CVF518)
LG939_07095	VFG013917	91.49	47	4	0	883	929	778	824	1e-08	61.9	pilU - twitching motility protein PilU [Pseudomonas stutzeri A1501] (CVF518)
LG939_07095	VFG006199	81.54	298	55	0	473	770	461	758	1e-36	155	pilT2 - twitching motility protein PilT [Neisseria meningitidis MC58] (CVF189)
LG939_07095	VFG006199	81.54	298	55	0	473	770	461	758	1e-36	155	pilT2 - twitching motility protein PilT [Neisseria meningitidis MC58] (CVF189)
LG939_07095	VFG036408	81.21	298	56	0	473	770	461	758	3e-34	147	pilT2 - twitching motility protein PilT [Neisseria meningitidis G2136] (CVF189)
LG939_07095	VFG013911	79.76	336	68	0	425	760	401	736	2e-28	127	pilU - twitching motility protein PilU [Pseudomonas aeruginosa UCBPP-PA14] (CVF518)
LG939_07095	VFG001224	79.76	336	68	0	425	760	401	736	2e-28	127	pilU - twitching motility protein PilU [Pseudomonas aeruginosa PAO1] (VF0082)
LG939_07095	VFG001224	79.76	336	68	0	425	760	401	736	2e-28	127	pilU - twitching motility protein PilU [Pseudomonas aeruginosa PAO1] (VF0082)
LG939_07095	VFG013910	79.17	336	70	0	425	760	416	751	1e-23	111	pilU - twitching motility protein PilU [Pseudomonas aeruginosa PA7] (CVF518)
LG939_07095	VFG013910	94.74	38	2	0	896	933	887	924	5e-08	60	pilU - twitching motility protein PilU [Pseudomonas aeruginosa PA7] (CVF518)
LG939_07095	VFG013914	81.41	199	37	0	585	783	561	759	1e-20	101	pilU - twitching motility protein [Pseudomonas syringae pv. phaseolicola 1448A] (CVF518)
LG939_07095	VFG013912	81.42	183	34	0	589	771	571	753	3e-18	93.7	pilU - twitching motility protein [Pseudomonas syringae pv. tomato str. DC3000] (CVF518)
LG939_07095	VFG038472	81.56	179	33	0	589	767	550	728	3e-18	93.7	tapW - pilus retraction protein PilT [Aeromonas hydrophila ML09-119] (VF0475)
LG939_07095	VFG038471	81.5	173	32	0	595	767	571	743	5e-17	89.7	tapW - twitching ATPase [Aeromonas hydrophila subsp. hydrophila ATCC 7966] (CVF783)
LG939_07095	VFG038471	81.5	173	32	0	595	767	571	743	5e-17	89.7	tapW - twitching ATPase [Aeromonas hydrophila subsp. hydrophila ATCC 7966] (CVF783)
LG939_07095	VFG013913	80.9	178	34	0	590	767	566	743	3e-15	83.8	pilU - Pilus retraction protein PilT [Pseudomonas syringae pv. syringae B728a] (CVF518)
LG939_07095	VFG038473	80.22	182	36	0	586	767	562	743	8e-13	75.8	tapW - pilus retraction ATPase [Aeromonas salmonicida subsp. salmonicida A449] (CVF783)
LG939_07095	VFG038468	81.88	138	25	0	581	718	557	694	8e-13	75.8	tapU - twitching motility protein PilU [Aeromonas hydrophila ML09-119] (VF0475)
LG939_07095	VFG038470	95.45	44	2	0	599	642	578	621	1e-11	71.9	tapU - Twitching motility protein PilU [Aeromonas veronii B565] (CVF783)
LG939_07095	VFG038467	88.71	62	7	0	581	642	557	618	2e-10	67.9	tapU - twitching ATPase [Aeromonas hydrophila subsp. hydrophila ATCC 7966] (CVF783)
LG939_07095	VFG038467	88.71	62	7	0	581	642	557	618	2e-10	67.9	tapU - twitching ATPase [Aeromonas hydrophila subsp. hydrophila ATCC 7966] (CVF783)
LG939_07095	VFG013907	88.68	53	6	0	416	468	392	444	2e-07	58	pilT - twitching motility protein [Pseudomonas mendocina ymp] (CVF518)
LG939_07095	VFG013915	96.88	32	1	0	484	515	460	491	7e-07	56	pilU - Pilus retraction protein PilT [Pseudomonas fluorescens Pf0-1] (CVF518)
LG939_07095	VFG013915	84.72	72	11	0	589	660	565	636	7e-07	56	pilU - Pilus retraction protein PilT [Pseudomonas fluorescens Pf0-1] (CVF518)
LG939_07095	VFG013901	89.58	48	5	0	416	463	392	439	7e-07	56	pilT - twitching motility protein [Pseudomonas syringae pv. phaseolicola 1448A] (CVF518)
LG939_07095	VFG038474	84.51	71	11	0	589	659	550	620	3e-06	54	tapW - Tfp pilus assembly protein, ATPase PilU [Aeromonas veronii B565] (CVF783)
LG939_07095	VFG038474	85.07	67	10	0	701	767	662	728	3e-06	54	tapW - Tfp pilus assembly protein, ATPase PilU [Aeromonas veronii B565] (CVF783)
LG939_07100	VFG040923	89.09	55	6	0	43	97	49	103	5e-09	61.9	gspG - general secretory pathway protein G [Burkholderia pseudomallei K96243] (SS210)
LG939_07100	VFG013812	91.11	45	4	0	41	85	17	61	7e-08	58	pilE - Fimbrial protein pilin [Pseudomonas syringae pv. syringae B728a] (CVF518)
LG939_07100	VFG024828	90.7	43	4	0	43	85	91	133	1e-06	54	pilA - general secretion pathway protein H [Burkholderia cenocepacia MC0-3] (CVF638)
LG939_07100	VFG024825	90.7	43	4	0	43	85	91	133	1e-06	54	pilA - hypothetical protein [Burkholderia cenocepacia AU 1054] (CVF638)
LG939_07100	VFG024827	96.67	30	1	0	43	72	91	120	4e-06	52	pilA - putative type IV pilin protein [Burkholderia cenocepacia J2315] (CVF638)
LG939_07330	VFG044310	94.59	37	2	0	135	171	90	126	1e-07	58	orbC - putative iron transport-related ATP-binding protein [Burkholderia cenocepacia J2315] (IA036)
LG939_07505	VFG015958	90.57	53	5	0	178	230	160	212	2e-09	65.9	pvdQ - penicillin amidase [Pseudomonas entomophila L48] (CVF551)
LG939_07505	VFG015953	87.3	63	8	0	202	264	181	243	3e-08	61.9	pvdQ - penicillin amidase family protein [Pseudomonas syringae pv. tomato str. DC3000] (CVF551)
LG939_07505	VFG020051	81.73	104	19	0	805	908	754	857	2e-06	56	pvdQ - PvdQ [Pseudomonas aeruginosa LESB58] (CVF551)
LG939_07505	VFG015952	81.73	104	19	0	805	908	754	857	2e-06	56	pvdQ - penicillin acylase-related protein [Pseudomonas aeruginosa UCBPP-PA14] (CVF551)
LG939_07505	VFG015950	81.73	104	19	0	805	908	754	857	2e-06	56	pvdQ - 3-oxo-C12-homoserine lactone acylase PvdQ [Pseudomonas aeruginosa PAO1] (IA001)
LG939_07505	VFG015950	81.73	104	19	0	805	908	754	857	2e-06	56	pvdQ - 3-oxo-C12-homoserine lactone acylase PvdQ [Pseudomonas aeruginosa PAO1] (IA001)
LG939_07580	VFG038845	87.93	58	7	0	42	99	33	90	3e-08	60	nueA - 3-deoxy-D-manno-octulosonate cytidylyltransferase [Aeromonas hydrophila ML09-119] (VF0473)
LG939_07840	VFG025292	86.76	68	9	0	1591	1658	2194	2261	6e-09	63.9	clpV - ATP-dependent Clp protease, ATP-binding subunit ClpB [Burkholderia pseudomallei 668] (CVF642)
LG939_07840	VFG025292	85.51	69	10	0	1144	1212	1183	1251	4e-07	58	clpV - ATP-dependent Clp protease, ATP-binding subunit ClpB [Burkholderia pseudomallei 668] (CVF642)
LG939_07840	VFG025292	94.44	36	2	0	994	1029	1033	1068	2e-06	56	clpV - ATP-dependent Clp protease, ATP-binding subunit ClpB [Burkholderia pseudomallei 668] (CVF642)
LG939_07840	VFG025291	86.76	68	9	0	1591	1658	2203	2270	6e-09	63.9	clpV - ATP-dependent Clp protease, ATP-binding subunit ClpB [Burkholderia pseudomallei 1710b] (CVF642)
LG939_07840	VFG025291	85.51	69	10	0	1144	1212	1183	1251	4e-07	58	clpV - ATP-dependent Clp protease, ATP-binding subunit ClpB [Burkholderia pseudomallei 1710b] (CVF642)
LG939_07840	VFG025291	94.44	36	2	0	994	1029	1033	1068	2e-06	56	clpV - ATP-dependent Clp protease, ATP-binding subunit ClpB [Burkholderia pseudomallei 1710b] (CVF642)
LG939_07840	VFG025290	86.76	68	9	0	1591	1658	2203	2270	6e-09	63.9	clpV - ATP-dependent Clp protease, ATP-binding subunit ClpB [Burkholderia pseudomallei 1106a] (CVF642)
LG939_07840	VFG025290	85.51	69	10	0	1144	1212	1183	1251	4e-07	58	clpV - ATP-dependent Clp protease, ATP-binding subunit ClpB [Burkholderia pseudomallei 1106a] (CVF642)
LG939_07840	VFG025290	94.44	36	2	0	994	1029	1033	1068	2e-06	56	clpV - ATP-dependent Clp protease, ATP-binding subunit ClpB [Burkholderia pseudomallei 1106a] (CVF642)
LG939_07840	VFG025289	86.76	68	9	0	1591	1658	2203	2270	6e-09	63.9	clpV - ATP-dependent Clp protease, ATP-binding subunit ClpB [Burkholderia mallei SAVP1] (CVF642)
LG939_07840	VFG025289	85.51	69	10	0	1144	1212	1183	1251	4e-07	58	clpV - ATP-dependent Clp protease, ATP-binding subunit ClpB [Burkholderia mallei SAVP1] (CVF642)
LG939_07840	VFG025289	94.44	36	2	0	994	1029	1033	1068	2e-06	56	clpV - ATP-dependent Clp protease, ATP-binding subunit ClpB [Burkholderia mallei SAVP1] (CVF642)
LG939_07840	VFG025288	86.76	68	9	0	1591	1658	2203	2270	6e-09	63.9	clpV - ATP-dependent Clp protease, ATP-binding subunit ClpB [Burkholderia mallei NCTC 10247] (CVF642)
LG939_07840	VFG025288	85.51	69	10	0	1144	1212	1183	1251	4e-07	58	clpV - ATP-dependent Clp protease, ATP-binding subunit ClpB [Burkholderia mallei NCTC 10247] (CVF642)
LG939_07840	VFG025288	94.44	36	2	0	994	1029	1033	1068	2e-06	56	clpV - ATP-dependent Clp protease, ATP-binding subunit ClpB [Burkholderia mallei NCTC 10247] (CVF642)
LG939_07840	VFG025287	86.76	68	9	0	1591	1658	2203	2270	6e-09	63.9	clpV - ATP-dependent Clp protease, ATP-binding subunit ClpB [Burkholderia mallei NCTC 10229] (CVF642)
LG939_07840	VFG025287	85.51	69	10	0	1144	1212	1183	1251	4e-07	58	clpV - ATP-dependent Clp protease, ATP-binding subunit ClpB [Burkholderia mallei NCTC 10229] (CVF642)
LG939_07840	VFG025287	94.44	36	2	0	994	1029	1033	1068	2e-06	56	clpV - ATP-dependent Clp protease, ATP-binding subunit ClpB [Burkholderia mallei NCTC 10229] (CVF642)
LG939_07840	VFG025286	86.76	68	9	0	1591	1658	2203	2270	6e-09	63.9	clpV1 - ATP-dependent Clp protease, ATP-binding subunit ClpB [Burkholderia mallei ATCC 23344] (SS191)
LG939_07840	VFG025286	85.51	69	10	0	1144	1212	1183	1251	4e-07	58	clpV1 - ATP-dependent Clp protease, ATP-binding subunit ClpB [Burkholderia mallei ATCC 23344] (SS191)
LG939_07840	VFG025286	94.44	36	2	0	994	1029	1033	1068	2e-06	56	clpV1 - ATP-dependent Clp protease, ATP-binding subunit ClpB [Burkholderia mallei ATCC 23344] (SS191)
LG939_07840	VFG041066	87.5	64	8	0	623	686	656	719	6e-09	63.9	clpV - ATP-dependent Clp protease, ATP-binding subunit [Agrobacterium tumefaciens str. C58] (SS195)
LG939_07840	VFG002480	86.76	68	9	0	1591	1658	2194	2261	6e-09	63.9	tssH-5/clpV - Clp-type ATPase chaperone protein [Burkholderia pseudomallei K96243] (VF0429)
LG939_07840	VFG002480	94.44	36	2	0	994	1029	1033	1068	2e-06	56	tssH-5/clpV - Clp-type ATPase chaperone protein [Burkholderia pseudomallei K96243] (VF0429)
LG939_07840	VFG002480	86.76	68	9	0	1591	1658	2194	2261	6e-09	63.9	tssH-5/clpV - Clp-type ATPase chaperone protein [Burkholderia pseudomallei K96243] (VF0429)
LG939_07840	VFG002480	94.44	36	2	0	994	1029	1033	1068	2e-06	56	tssH-5/clpV - Clp-type ATPase chaperone protein [Burkholderia pseudomallei K96243] (VF0429)
LG939_07840	VFG025294	90	50	5	0	619	668	664	713	1e-07	60	clpV - ATP-dependent Clp protease, ATP-binding subunit ClpB [Burkholderia thailandensis E264] (CVF642)
LG939_07840	VFG025294	85.51	69	10	0	1144	1212	1189	1257	4e-07	58	clpV - ATP-dependent Clp protease, ATP-binding subunit ClpB [Burkholderia thailandensis E264] (CVF642)
LG939_07840	VFG025294	85.29	68	10	0	1591	1658	2059	2126	2e-06	56	clpV - ATP-dependent Clp protease, ATP-binding subunit ClpB [Burkholderia thailandensis E264] (CVF642)
LG939_07840	VFG015491	92.68	41	3	0	1679	1719	2120	2160	4e-07	58	clpV1 - type VI secretion ATPase, ClpV1 family [Pseudomonas aeruginosa PA7] (CVF535)
LG939_07840	VFG041020	90.7	43	4	0	844	886	841	883	6e-06	54	clpV2 - ClpA/B-type protease [Pseudomonas aeruginosa PAO1] (SS179)
LG939_07970	VFG044225	96.77	31	1	0	110	140	95	125	2e-06	54	bauE - ferric siderophore ABC transporter ATP-binding protein BauE [Pseudomonas entomophila L48] (IA004)
LG939_07975	VFG044225	96.77	31	1	0	107	137	95	125	2e-06	54	bauE - ferric siderophore ABC transporter ATP-binding protein BauE [Pseudomonas entomophila L48] (IA004)
LG939_08210	VFG009301	92.31	39	3	0	147	185	201	239	2e-06	54	panC - pantoate--beta-alanine ligase [Mycobacterium smegmatis str. MC2 155] (CVF305)
LG939_08210	VFG022615	100	26	0	0	529	554	592	617	9e-06	52	panC - pantoate-beta-alanine ligase PanC [Mycobacterium sp. JDM601] (CVF305)
LG939_08365	VFG042042	99.46	2034	11	0	1	2034	187	2220	0	3945	RSc2359 - hypothetical protein [Ralstonia solanacearum GMI1000] (SS008)
LG939_08580	VFG000182	85.83	120	17	0	1121	1240	935	1054	5e-21	103	xcpR - general secretion pathway protein E [Pseudomonas aeruginosa PAO1] (VF0084)
LG939_08580	VFG000182	85.83	120	17	0	1121	1240	935	1054	5e-21	103	xcpR - general secretion pathway protein E [Pseudomonas aeruginosa PAO1] (VF0084)
LG939_08580	VFG040983	93.65	63	4	0	1178	1240	1052	1114	5e-18	93.7	gspE - general secretion pathway protein E [Ralstonia solanacearum GMI1000] (SS217)
LG939_08580	VFG040878	84.62	104	16	0	1137	1240	900	1003	8e-14	79.8	hxcR - type II secretion system protein [Pseudomonas aeruginosa PAO1] (SS204)
LG939_08580	VFG040920	83.33	120	20	0	1121	1240	956	1075	8e-14	79.8	gspE - general secretory pathway protein E [Burkholderia pseudomallei K96243] (SS210)
LG939_08580	VFG013779	84.62	78	12	0	1137	1214	1140	1217	7e-08	60	pilB - type II secretion system protein E [Pseudomonas fluorescens Pf0-1] (CVF518)
LG939_08580	VFG038591	94.74	38	2	0	964	1001	964	1001	7e-08	60	mshE - type IV pilin [Aeromonas veronii B565] (CVF785)
LG939_08580	VFG024910	81.2	117	22	0	1151	1267	977	1093	3e-07	58	pilQ - type IV pilus protein PilQ [Burkholderia pseudomallei 668] (CVF638)
LG939_08580	VFG024909	81.2	117	22	0	1151	1267	977	1093	3e-07	58	pilQ - type II/IV secretion system protein [Burkholderia pseudomallei 1710b] (CVF638)
LG939_08580	VFG024905	81.2	117	22	0	1151	1267	977	1093	3e-07	58	pilQ - type II/IV secretion system protein [Burkholderia mallei ATCC 23344] (CVF638)
LG939_08580	VFG002432	81.2	117	22	0	1151	1267	977	1093	3e-07	58	pilQ - type IV pilus biosynthesis protein [Burkholderia pseudomallei K96243] (VF0431)
LG939_08580	VFG002432	81.2	117	22	0	1151	1267	977	1093	3e-07	58	pilQ - type IV pilus biosynthesis protein [Burkholderia pseudomallei K96243] (VF0431)
LG939_08580	VFG024931	94.44	36	2	0	1170	1205	627	662	1e-06	56	pilT - type II secretion system protein E [Burkholderia cenocepacia MC0-3] (CVF638)
LG939_08580	VFG038276	90.91	44	4	0	1197	1240	1008	1051	1e-06	56	exeE - general secretory pathway protein E [Aeromonas hydrophila subsp. hydrophila ATCC 7966] (SS209)
LG939_08580	VFG038276	90.91	44	4	0	1197	1240	1008	1051	1e-06	56	exeE - general secretory pathway protein E [Aeromonas hydrophila subsp. hydrophila ATCC 7966] (SS209)
LG939_08580	VFG013776	89.36	47	5	0	1148	1194	1145	1191	4e-06	54	pilB - type IV pilus biogenesis protein PilB [Pseudomonas syringae pv. tomato str. DC3000] (CVF518)
LG939_08580	VFG013774	89.36	47	5	0	1148	1194	1136	1182	4e-06	54	pilB - type IV-A pilus assembly ATPase PilB [Pseudomonas aeruginosa PA7] (CVF518)
LG939_08580	VFG024912	81.55	103	19	0	1165	1267	997	1099	4e-06	54	pilQ - type II/IV secretion system protein [Burkholderia thailandensis E264] (CVF638)
LG939_08800	VFG044100	92.5	40	3	0	468	507	474	513	5e-07	56	phuV - hemin importer ATP-binding subunit [Pseudomonas aeruginosa PAO1] (IA049)
LG939_08870	VFG044225	96.88	32	1	0	125	156	95	126	5e-07	56	bauE - ferric siderophore ABC transporter ATP-binding protein BauE [Pseudomonas entomophila L48] (IA004)
LG939_08990	VFG044121	82.14	112	20	0	526	637	559	670	3e-09	63.9	alcE - putative iron-sulfur protein [Bordetella pertussis Tohama I] (IA010)
LG939_08990	VFG044121	80.6	134	26	0	868	1001	901	1034	5e-08	60	alcE - putative iron-sulfur protein [Bordetella pertussis Tohama I] (IA010)
LG939_08990	VFG044121	94.44	36	2	0	289	324	322	357	7e-07	56	alcE - putative iron-sulfur protein [Bordetella pertussis Tohama I] (IA010)
LG939_09040	VFG009718	86.63	187	25	0	1692	1878	762	948	1e-41	172	sigA/rpoV - sigma factor MysA [Mycobacterium smegmatis str. MC2 155] (CVF325)
LG939_09040	VFG026971	85.79	183	26	0	1696	1878	499	681	6e-37	157	sigA/rpoV - RNA polymerase sigma factor [Mycobacterium tuberculosis CAS/NITR204] (CVF325)
LG939_09040	VFG022866	85	180	27	0	1699	1878	907	1086	9e-33	143	sigA/rpoV - RNA polymerase sigma factor SigB [Mycobacterium sp. JDM601] (CVF325)
LG939_09040	VFG026965	84.7	183	28	0	1696	1878	952	1134	3e-32	141	sigA/rpoV - RNA polymerase sigma factor SigA (Sigma-A) [Mycobacterium canettii CIPT 140070017] (CVF325)
LG939_09040	VFG026966	84.44	180	28	0	1699	1878	898	1077	2e-30	135	sigA/rpoV - RNA polymerase sigma factor SigA [Mycobacterium liflandii 128FXT] (CVF325)
LG939_09040	VFG009717	84.44	180	28	0	1699	1878	874	1053	2e-30	135	sigA/rpoV - RNA polymerase sigma factor SigA [Mycobacterium ulcerans Agy99] (CVF325)
LG939_09040	VFG026980	84.15	183	29	0	1696	1878	340	522	8e-30	133	sigA/rpoV - RNA polymerase sigma factor [Mycobacterium tuberculosis RGTB423] (CVF325)
LG939_09040	VFG026976	84.15	183	29	0	1696	1878	499	681	8e-30	133	sigA/rpoV - RNA polymerase sigma factor [Mycobacterium tuberculosis str. Haarlem/NITR202] (CVF325)
LG939_09040	VFG026975	84.15	183	29	0	1696	1878	958	1140	8e-30	133	sigA/rpoV - RNA polymerase sigma factor [Mycobacterium tuberculosis str. Erdman (ATCC 35801)] (ATCC 35801)
LG939_09040	VFG026963	84.15	183	29	0	1696	1878	952	1134	8e-30	133	sigA/rpoV - RNA polymerase sigma factor SigA (Sigma-A) [Mycobacterium canettii CIPT 140070008] (CVF325)
LG939_09040	VFG024128	83.96	187	30	0	1692	1878	828	1014	8e-30	133	sigA/rpoV - RNA polymerase sigma factor rpoD [Mycobacterium indicus pranii MTCC 9506] (CVF325)
LG939_09040	VFG022861	84.15	183	29	0	1696	1878	952	1134	8e-30	133	sigA/rpoV - RNA polymerase sigma factor SIGA (SIGMA-A) [Mycobacterium africanum GM041182] (CVF325)
LG939_09040	VFG009720	84.57	175	27	0	1692	1866	798	972	8e-30	133	sigA/rpoV - RNA polymerase, sigma 70 subunit, RpoD family [Mycobacterium vanbaalenii PYR-1] (CVF325)
LG939_09040	VFG009716	83.96	187	30	0	1692	1878	1086	1272	8e-30	133	sigA/rpoV - RNA polymerase sigma factor [Mycobacterium leprae TN] (CVF325)
LG939_09040	VFG001405	84.15	183	29	0	1696	1878	952	1134	8e-30	133	sigA/rpoV - RNA polymerase sigma factor [Mycobacterium tuberculosis H37Rv] (VF0257)
LG939_09040	VFG022859	88.89	117	13	0	1762	1878	937	1053	1e-28	129	sigA/rpoV - RNA polymerase sigma factor [Mycobacterium marinum M] (CVF325)
LG939_09040	VFG026962	83.61	183	30	0	1696	1878	952	1134	2e-27	125	sigA/rpoV - RNA polymerase sigma factor SigA (Sigma-A) [Mycobacterium canettii CIPT 140060008] (CVF325)
LG939_09040	VFG024130	83.42	187	31	0	1692	1878	828	1014	2e-27	125	sigA/rpoV - RNA polymerase sigma factor [Mycobacterium intracellulare MOTT-02] (CVF325)
LG939_09040	VFG024127	84	175	28	0	1692	1866	828	1002	2e-27	125	sigA/rpoV - RNA polymerase sigma factor RpoD, C-terminal domain/RNA polymerase sigma factor, sigma-70 family [Mycobacterium gilvum Spyr1] (CVF325)
LG939_09040	VFG024127	96.88	32	1	0	827	858	620	651	2e-06	56	sigA/rpoV - RNA polymerase sigma factor RpoD, C-terminal domain/RNA polymerase sigma factor, sigma-70 family [Mycobacterium gilvum Spyr1] (CVF325)
LG939_09040	VFG022862	83.61	183	30	0	1696	1878	952	1134	2e-27	125	sigA/rpoV - RNA polymerase sigma factor SIGA [Mycobacterium canettii CIPT 140010059] (CVF325)
LG939_09040	VFG026985	83.33	186	31	0	1693	1878	919	1104	8e-27	123	sigA/rpoV - RNA polymerase sigma factor, sigma-70 family [Mycobacterium smegmatis JS623] (CVF325)
LG939_09040	VFG026984	82.89	187	32	0	1692	1878	891	1077	5e-25	117	sigA/rpoV - RNA polymerase sigma factor SigA [Mycobacterium avium subsp. paratuberculosis MAP4] (CVF325)
LG939_09040	VFG026984	89.58	48	5	0	2021	2068	1220	1267	2e-06	56	sigA/rpoV - RNA polymerase sigma factor SigA [Mycobacterium avium subsp. paratuberculosis MAP4] (CVF325)
LG939_09040	VFG026983	82.89	187	32	0	1692	1878	828	1014	5e-25	117	sigA/rpoV - RNA polymerase sigma factor [Mycobacterium yongonense 05-1390] (CVF325)
LG939_09040	VFG026967	89.9	99	10	0	1768	1866	580	678	5e-25	117	sigA/rpoV - RNA polymerase sigma factor rpoD [Mycobacterium abscessus subsp. bolletii str. GO 06] (CVF325)
LG939_09040	VFG026961	89.9	99	10	0	1768	1866	841	939	5e-25	117	sigA/rpoV - RNA polymerase sigma factor [Mycobacterium abscessus subsp. bolletii 50594] (CVF325)
LG939_09040	VFG024129	82.89	187	32	0	1692	1878	867	1053	5e-25	117	sigA/rpoV - RNA polymerase sigma factor [Mycobacterium intracellulare str. MOTT36Y] (CVF325)
LG939_09040	VFG022860	83.43	175	29	0	1692	1866	765	939	5e-25	117	sigA/rpoV - RNA polymerase sigma factor [Mycobacterium abscessus ATCC 19977] (CVF325)
LG939_09040	VFG009721	83.43	175	29	0	1692	1866	804	978	5e-25	117	sigA/rpoV - RNA polymerase, sigma 70 subunit, RpoD family [Mycobacterium sp. JLS] (CVF325)
LG939_09040	VFG009719	83.43	175	29	0	1692	1866	828	1002	5e-25	117	sigA/rpoV - RNA polymerase, sigma 70 subunit, RpoD family [Mycobacterium gilvum PYR-GCK] (CVF325)
LG939_09040	VFG009719	96.88	32	1	0	827	858	620	651	2e-06	56	sigA/rpoV - RNA polymerase, sigma 70 subunit, RpoD family [Mycobacterium gilvum PYR-GCK] (CVF325)
LG939_09040	VFG009715	82.89	187	32	0	1692	1878	852	1038	5e-25	117	sigA/rpoV - sigma factor MysA [Mycobacterium avium 104] (CVF325)
LG939_09040	VFG009714	82.89	187	32	0	1692	1878	891	1077	5e-25	117	sigA/rpoV - RNA polymerase sigma factor [Mycobacterium avium subsp. paratuberculosis K-10] (CVF325)
LG939_09040	VFG009714	89.58	48	5	0	2021	2068	1220	1267	2e-06	56	sigA/rpoV - RNA polymerase sigma factor [Mycobacterium avium subsp. paratuberculosis K-10] (CVF325)
LG939_09040	VFG026964	82.97	182	31	0	1696	1877	928	1109	2e-24	115	sigA/rpoV - RNA polymerase sigma factor SigA (Sigma-A) [Mycobacterium canettii CIPT 140070010] (CVF325)
LG939_09040	VFG009722	89.22	102	11	0	1765	1866	877	978	2e-24	115	sigA/rpoV - RNA polymerase, sigma 70 subunit, RpoD family [Mycobacterium sp. KMS] (CVF325)
LG939_09040	VFG043648	92.5	40	3	0	1770	1809	438	477	2e-06	56	rpoS - RNA polymerase sigma factor RpoS [Pseudomonas aeruginosa PAO1] (AI097)
LG939_09360	VFG024207	83.13	83	14	0	623	705	530	612	6e-06	54	relA - RelA/SpoT family (p)ppGpp synthetase [Mycobacterium gilvum Spyr1] (CVF335)
LG939_09360	VFG009929	83.13	83	14	0	623	705	530	612	6e-06	54	relA - (p)ppGpp synthetase I, SpoT/RelA [Mycobacterium gilvum PYR-GCK] (CVF335)
LG939_09430	VFG030675	81.01	158	30	0	382	539	385	542	8e-13	75.8	sugC - SugC [Mycobacterium avium subsp. paratuberculosis K-10] (CVF651)
LG939_09430	VFG030675	95.56	45	2	0	229	273	232	276	3e-12	73.8	sugC - SugC [Mycobacterium avium subsp. paratuberculosis K-10] (CVF651)
LG939_09430	VFG030676	95.56	45	2	0	229	273	232	276	3e-12	73.8	sugC - ABC transporter ATP-binding protein [Mycobacterium avium 104] (CVF651)
LG939_09430	VFG030676	80.38	158	31	0	382	539	385	542	2e-10	67.9	sugC - ABC transporter ATP-binding protein [Mycobacterium avium 104] (CVF651)
LG939_09430	VFG030684	81.12	143	27	0	397	539	400	542	5e-11	69.9	sugC - ABC transporter--like protein [Mycobacterium vanbaalenii PYR-1] (CVF651)
LG939_09430	VFG030722	93.48	46	3	0	228	273	231	276	2e-10	67.9	sugC - ABC transporter, ATP-binding protein SugC [Mycobacterium yongonense 05-1390] (CVF651)
LG939_09430	VFG030699	93.48	46	3	0	228	273	231	276	2e-10	67.9	sugC - ABC transporter, ATP-binding protein SugC [Mycobacterium intracellulare ATCC 13950] (CVF651)
LG939_09430	VFG030699	88.24	51	6	0	673	723	676	726	3e-06	54	sugC - ABC transporter, ATP-binding protein SugC [Mycobacterium intracellulare ATCC 13950] (CVF651)
LG939_09430	VFG030697	93.48	46	3	0	228	273	231	276	2e-10	67.9	sugC - ABC transporter, ATP-binding protein SugC [Mycobacterium intracellulare MOTT-02] (CVF651)
LG939_09430	VFG030697	88.24	51	6	0	673	723	676	726	3e-06	54	sugC - ABC transporter, ATP-binding protein SugC [Mycobacterium intracellulare MOTT-02] (CVF651)
LG939_09430	VFG030696	93.48	46	3	0	228	273	231	276	2e-10	67.9	sugC - ABC transporter, ATP-binding protein SugC [Mycobacterium intracellulare str. MOTT36Y] (CVF651)
LG939_09430	VFG030695	93.48	46	3	0	228	273	231	276	2e-10	67.9	sugC - maltodextrin import ATP-binding protein msmX [Mycobacterium indicus pranii MTCC 9506] (CVF651)
LG939_09430	VFG030695	88.24	51	6	0	673	723	676	726	3e-06	54	sugC - maltodextrin import ATP-binding protein msmX [Mycobacterium indicus pranii MTCC 9506] (CVF651)
LG939_09430	VFG030692	80.38	158	31	0	382	539	385	542	2e-10	67.9	sugC - sugar ABC transporter [Mycobacterium sp. JDM601] (CVF651)
LG939_09430	VFG030705	83.33	96	16	0	396	491	399	494	3e-09	63.9	sugC - sugar-transport ATP-binding protein ABC transporter SugC [Mycobacterium liflandii 128FXT] (CVF651)
LG939_09430	VFG030705	91.3	46	4	0	228	273	231	276	5e-08	60	sugC - sugar-transport ATP-binding protein ABC transporter SugC [Mycobacterium liflandii 128FXT] (CVF651)
LG939_09430	VFG030691	83.33	96	16	0	396	491	399	494	3e-09	63.9	sugC - sugar-transport ATP-binding protein ABC transporter SugC [Mycobacterium marinum M] (CVF651)
LG939_09430	VFG030691	91.3	46	4	0	228	273	231	276	5e-08	60	sugC - sugar-transport ATP-binding protein ABC transporter SugC [Mycobacterium marinum M] (CVF651)
LG939_09430	VFG030681	93.18	44	3	0	228	271	231	274	3e-09	63.9	sugC - ABC transporter-like protein [Mycobacterium sp. KMS] (CVF651)
LG939_09430	VFG030680	93.18	44	3	0	228	271	231	274	3e-09	63.9	sugC - ABC transporter-like protein [Mycobacterium sp. JLS] (CVF651)
LG939_09435	VFG042043	99.1	2894	14	1	311	3204	311	3192	0	5545	AWR1 - AWR family protein [Ralstonia solanacearum GMI1000] (SS008)
LG939_09435	VFG042043	98.46	260	4	0	1	260	1	260	3e-135	484	AWR1 - AWR family protein [Ralstonia solanacearum GMI1000] (SS008)
LG939_09465	VFG042044	99.06	957	9	0	439	1395	1	957	0	1826	RSc2132 - hypothetical protein [Ralstonia solanacearum GMI1000] (SS008)
LG939_09470	VFG042045	99.31	2311	16	0	144	2454	3	2313	0	4454	SKWP6 - SKWP protein 6 [Ralstonia solanacearum GMI1000] (SS008)
LG939_09470	VFG042025	95.56	45	2	0	891	935	1308	1352	7e-12	73.8	SKWP5/RSp0296 - hypothetical protein [Ralstonia solanacearum GMI1000] (SS008)
LG939_09470	VFG042025	92.5	40	3	0	1398	1437	1311	1350	2e-06	56	SKWP5/RSp0296 - hypothetical protein [Ralstonia solanacearum GMI1000] (SS008)
LG939_09470	VFG042025	94.44	36	2	0	1909	1944	1822	1857	2e-06	56	SKWP5/RSp0296 - hypothetical protein [Ralstonia solanacearum GMI1000] (SS008)
LG939_09470	VFG042047	90.38	52	5	0	1895	1946	1919	1970	7e-09	63.9	SKWP4 - hypothetical protein [Ralstonia solanacearum GMI1000] (SS008)
LG939_09470	VFG042047	100	32	0	0	1406	1437	2186	2217	7e-09	63.9	SKWP4 - hypothetical protein [Ralstonia solanacearum GMI1000] (SS008)
LG939_09470	VFG042047	97.14	35	1	0	901	935	1303	1337	3e-08	61.9	SKWP4 - hypothetical protein [Ralstonia solanacearum GMI1000] (SS008)
LG939_09470	VFG042047	97.14	35	1	0	1408	1442	1936	1970	3e-08	61.9	SKWP4 - hypothetical protein [Ralstonia solanacearum GMI1000] (SS008)
LG939_09470	VFG042047	97.14	35	1	0	1028	1062	2186	2220	3e-08	61.9	SKWP4 - hypothetical protein [Ralstonia solanacearum GMI1000] (SS008)
LG939_09470	VFG042047	90	50	5	0	1516	1565	1288	1337	1e-07	60	SKWP4 - hypothetical protein [Ralstonia solanacearum GMI1000] (SS008)
LG939_09470	VFG042047	100	30	0	0	1408	1437	1306	1335	1e-07	60	SKWP4 - hypothetical protein [Ralstonia solanacearum GMI1000] (SS008)
LG939_09470	VFG042047	96.97	33	1	0	904	936	2188	2220	4e-07	58	SKWP4 - hypothetical protein [Ralstonia solanacearum GMI1000] (SS008)
LG939_09470	VFG042047	96.88	32	1	0	1030	1061	1306	1337	2e-06	56	SKWP4 - hypothetical protein [Ralstonia solanacearum GMI1000] (SS008)
LG939_09470	VFG042047	89.58	48	5	0	891	938	2049	2096	2e-06	56	SKWP4 - hypothetical protein [Ralstonia solanacearum GMI1000] (SS008)
LG939_09470	VFG042047	100	28	0	0	1037	1064	2069	2096	2e-06	56	SKWP4 - hypothetical protein [Ralstonia solanacearum GMI1000] (SS008)
LG939_09470	VFG042047	94.29	35	2	0	902	936	2690	2724	6e-06	54	SKWP4 - hypothetical protein [Ralstonia solanacearum GMI1000] (SS008)
LG939_09470	VFG042047	100	27	0	0	1036	1062	2698	2724	6e-06	54	SKWP4 - hypothetical protein [Ralstonia solanacearum GMI1000] (SS008)
LG939_09470	VFG042035	97.14	35	1	0	1909	1943	1327	1361	3e-08	61.9	SKWP1 - hypothetical protein [Ralstonia solanacearum GMI1000] (SS008)
LG939_09635	VFG042046	99.13	921	8	0	1	921	1	921	0	1762	RSc2101 - hypothetical protein [Ralstonia solanacearum GMI1000] (SS008)
LG939_09860	VFG027925	89.47	76	8	0	255	330	276	351	4e-16	87.7	nuoG - NADH dehydrogenase I chain G [Mycobacterium avium subsp. paratuberculosis MAP4] (CVF620)
LG939_09860	VFG017486	89.47	76	8	0	255	330	276	351	4e-16	87.7	nuoG - NADH-quinone oxidoreductase, chain g [Mycobacterium avium 104] (CVF620)
LG939_09860	VFG017485	89.47	76	8	0	255	330	306	381	4e-16	87.7	nuoG - NADH dehydrogenase gamma subunit [Mycobacterium avium subsp. paratuberculosis K-10] (CVF620)
LG939_09860	VFG017490	88.16	76	9	0	255	330	303	378	1e-13	79.8	nuoG - NADH-quinone oxidoreductase, chain G [Mycobacterium vanbaalenii PYR-1] (CVF620)
LG939_09860	VFG022858	90.48	63	6	0	268	330	271	333	4e-13	77.8	nuoG - NuoG (NADH- ubiquinone oxidoreductase chain G) [Mycobacterium sp. JDM601] (CVF620)
LG939_09860	VFG027915	90.32	62	6	0	268	329	319	380	2e-12	75.8	nuoG - NADH dehydrogenase subunit G [Mycobacterium tuberculosis CAS/NITR204] (CVF620)
LG939_09860	VFG027914	90.32	62	6	0	268	329	319	380	2e-12	75.8	nuoG - NADH dehydrogenase subunit G [Mycobacterium tuberculosis str. Beijing/NITR203] (CVF620)
LG939_09860	VFG027909	90.32	62	6	0	268	329	319	380	2e-12	75.8	nuoG - NADH-quinone oxidoreductase subunit G [Mycobacterium canettii CIPT 140070017] (CVF620)
LG939_09860	VFG022855	90.32	62	6	0	268	329	319	380	2e-12	75.8	nuoG - putative NADH dehydrogenase I subunit G NuoG [Mycobacterium canettii CIPT 140010059] (CVF620)
LG939_09860	VFG022854	90.32	62	6	0	268	329	319	380	2e-12	75.8	nuoG - NUOG (NADH-ubiquinone oxidoreductase chain G) [Mycobacterium africanum GM041182] (CVF620)
LG939_09860	VFG017484	90.32	62	6	0	268	329	319	380	2e-12	75.8	nuoG - nuoG [Mycobacterium bovis BCG str. Pasteur 1173P2] (CVF620)
LG939_09860	VFG017483	90.32	62	6	0	268	329	319	380	2e-12	75.8	nuoG - NADH dehydrogenase gamma subunit [Mycobacterium bovis AF2122/97] (CVF620)
LG939_09860	VFG017482	90.32	62	6	0	268	329	274	335	2e-12	75.8	nuoG - NADH dehydrogenase gamma subunit [Mycobacterium tuberculosis CDC1551] (CVF620)
LG939_09860	VFG017480	90.32	62	6	0	268	329	319	380	2e-12	75.8	nuoG - NADH dehydrogenase gamma subunit [Mycobacterium tuberculosis H37Rv] (CVF620)
LG939_09860	VFG017479	90.32	62	6	0	268	329	319	380	2e-12	75.8	nuoG - NADH dehydrogenase I chain G nuoG (NADH-ubiquinone oxidoreductase chain G) [Mycobacterium tuberculosis F11] (CVF620)
LG939_09860	VFG027924	86.84	76	10	0	255	330	312	387	3e-11	71.9	nuoG - NADH dehydrogenase subunit G [Mycobacterium yongonense 05-1390] (CVF620)
LG939_09860	VFG024126	86.84	76	10	0	255	330	312	387	3e-11	71.9	nuoG - NADH dehydrogenase subunit G [Mycobacterium intracellulare ATCC 13950] (CVF620)
LG939_09860	VFG024125	86.84	76	10	0	255	330	312	387	3e-11	71.9	nuoG - NADH dehydrogenase subunit G [Mycobacterium intracellulare MOTT-64] (CVF620)
LG939_09860	VFG024124	86.84	76	10	0	255	330	312	387	3e-11	71.9	nuoG - NADH dehydrogenase subunit G [Mycobacterium intracellulare MOTT-02] (CVF620)
LG939_09860	VFG024122	86.84	76	10	0	255	330	312	387	3e-11	71.9	nuoG - NADH-quinone oxidoreductase subunit G [Mycobacterium indicus pranii MTCC 9506] (CVF620)
LG939_09860	VFG027908	90.91	55	5	0	268	322	319	373	1e-10	69.9	nuoG - NADH-quinone oxidoreductase subunit G [Mycobacterium canettii CIPT 140070010] (CVF620)
LG939_09860	VFG017488	88.89	63	7	0	268	330	316	378	1e-10	69.9	nuoG - NADH-quinone oxidoreductase, G subunit [Mycobacterium smegmatis str. MC2 155] (CVF620)
LG939_09860	VFG027910	85.53	76	11	0	255	330	312	387	6e-09	63.9	nuoG - NADH dehydrogenase I [Mycobacterium liflandii 128FXT] (CVF620)
LG939_09860	VFG022852	85.53	76	11	0	255	330	312	387	6e-09	63.9	nuoG - NADH dehydrogenase subunit G [Mycobacterium marinum M] (CVF620)
LG939_09860	VFG017487	85.53	76	11	0	255	330	312	387	6e-09	63.9	nuoG - NuoG (NADH- ubiquinone oxidoreductase chain G) [Mycobacterium ulcerans Agy99] (CVF620)
LG939_09860	VFG017492	87.3	63	8	0	268	330	322	384	3e-08	61.9	nuoG - NADH-quinone oxidoreductase, chain G [Mycobacterium sp. KMS] (CVF620)
LG939_09860	VFG024121	84.21	76	12	0	255	330	303	378	2e-06	56	nuoG - NADH dehydrogenase subunit G [Mycobacterium gilvum Spyr1] (CVF620)
LG939_09860	VFG017491	85.71	63	9	0	268	330	322	384	6e-06	54	nuoG - NADH-quinone oxidoreductase, chain G [Mycobacterium sp. JLS] (CVF620)
LG939_09915	VFG031026	95.35	43	2	0	429	471	420	462	5e-11	69.9	fadE29 - acyl-CoA dehydrogenase [Mycobacterium tuberculosis str. Haarlem/NITR202] (CVF654)
LG939_09915	VFG031020	95.35	43	2	0	429	471	420	462	5e-11	69.9	fadE29 - acyl-CoA dehydrogenase [Mycobacterium tuberculosis str. Beijing/NITR203] (CVF654)
LG939_09915	VFG031014	95.35	43	2	0	429	471	420	462	5e-11	69.9	fadE29 - Putative FadE29-like Acyl-CoA dehydrogenase [Mycobacterium canettii CIPT 140070010] (CVF654)
LG939_09915	VFG031013	95.35	43	2	0	429	471	420	462	5e-11	69.9	fadE29 - Putative FadE29-like Acyl-CoA dehydrogenase [Mycobacterium canettii CIPT 140070008] (CVF654)
LG939_09915	VFG031001	95.35	43	2	0	429	471	420	462	5e-11	69.9	fadE29 - putative acyl-CoA dehydrogenase FADE29 [Mycobacterium canettii CIPT 140010059] (CVF654)
LG939_09915	VFG030984	95.35	43	2	0	429	471	420	462	5e-11	69.9	fadE29 - acyl-CoA dehydrogenase [Mycobacterium tuberculosis CDC1551] (CVF654)
LG939_09915	VFG030983	95.35	43	2	0	429	471	420	462	5e-11	69.9	fadE29 - Probable acyl-CoA dehydrogenase FadE29 [Mycobacterium tuberculosis H37Rv] (CVF654)
LG939_09915	VFG031015	93.18	44	3	0	429	472	420	463	3e-09	63.9	fadE29 - Putative FadE29-like Acyl-CoA dehydrogenase [Mycobacterium canettii CIPT 140070017] (CVF654)
LG939_09950	VFG044225	100	31	0	0	209	239	95	125	9e-09	61.9	bauE - ferric siderophore ABC transporter ATP-binding protein BauE [Pseudomonas entomophila L48] (IA004)
LG939_10205	VFG013981	87.72	57	7	0	2754	2810	2517	2573	5e-07	58	fimV - Peptidoglycan-binding LysM [Pseudomonas fluorescens Pf0-1] (CVF518)
LG939_10365	VFG016032	100	27	0	0	811	837	1957	1983	5e-06	54	pvdD - pyoverdine synthetase D [Pseudomonas aeruginosa UCBPP-PA14] (CVF551)
LG939_10365	VFG016032	100	27	0	0	811	837	5140	5166	5e-06	54	pvdD - pyoverdine synthetase D [Pseudomonas aeruginosa UCBPP-PA14] (CVF551)
LG939_10365	VFG000161	100	27	0	0	811	837	1957	1983	5e-06	54	pvdD - pyoverdine synthetase D [Pseudomonas aeruginosa PAO1] (VF0094)
LG939_10365	VFG000161	100	27	0	0	811	837	5140	5166	5e-06	54	pvdD - pyoverdine synthetase D [Pseudomonas aeruginosa PAO1] (VF0094)
LG939_10365	VFG000161	100	27	0	0	811	837	1957	1983	5e-06	54	pvdD - pyoverdine synthetase D [Pseudomonas aeruginosa PAO1] (VF0094)
LG939_10365	VFG000161	100	27	0	0	811	837	5140	5166	5e-06	54	pvdD - pyoverdine synthetase D [Pseudomonas aeruginosa PAO1] (VF0094)
LG939_10400	VFG025886	90.09	111	11	0	1123	1233	1111	1221	5e-30	133	tsr - methyl-accepting chemotaxis protein II [Burkholderia pseudomallei 668] (CVF643)
LG939_10400	VFG025886	84.31	102	16	0	887	988	875	976	1e-12	75.8	tsr - methyl-accepting chemotaxis protein II [Burkholderia pseudomallei 668] (CVF643)
LG939_10400	VFG025885	90.09	111	11	0	1123	1233	1111	1221	5e-30	133	tsr - methyl-accepting chemotaxis protein I [Burkholderia pseudomallei 1710b] (CVF643)
LG939_10400	VFG025885	84.31	102	16	0	887	988	875	976	1e-12	75.8	tsr - methyl-accepting chemotaxis protein I [Burkholderia pseudomallei 1710b] (CVF643)
LG939_10400	VFG025884	90.09	111	11	0	1123	1233	1111	1221	5e-30	133	tsr - methyl-accepting chemotaxis protein [Burkholderia pseudomallei 1106a] (CVF643)
LG939_10400	VFG025884	84.31	102	16	0	887	988	875	976	1e-12	75.8	tsr - methyl-accepting chemotaxis protein [Burkholderia pseudomallei 1106a] (CVF643)
LG939_10400	VFG025881	90.09	111	11	0	1123	1233	1111	1221	5e-30	133	tsr - methyl-accepting chemotaxis protein [Burkholderia mallei NCTC 10229] (CVF643)
LG939_10400	VFG025881	84.31	102	16	0	887	988	875	976	1e-12	75.8	tsr - methyl-accepting chemotaxis protein [Burkholderia mallei NCTC 10229] (CVF643)
LG939_10400	VFG025880	90.09	111	11	0	1123	1233	1111	1221	5e-30	133	tsr - methyl-accepting chemotaxis protein [Burkholderia mallei ATCC 23344] (CVF643)
LG939_10400	VFG025880	84.31	102	16	0	887	988	875	976	1e-12	75.8	tsr - methyl-accepting chemotaxis protein [Burkholderia mallei ATCC 23344] (CVF643)
LG939_10400	VFG002529	90.09	111	11	0	1123	1233	1111	1221	5e-30	133	tsr - methyl-accepting chemotaxis protein I [Burkholderia pseudomallei K96243] (VF0430)
LG939_10400	VFG002529	84.31	102	16	0	887	988	875	976	1e-12	75.8	tsr - methyl-accepting chemotaxis protein I [Burkholderia pseudomallei K96243] (VF0430)
LG939_10400	VFG002529	90.09	111	11	0	1123	1233	1111	1221	5e-30	133	tsr - methyl-accepting chemotaxis protein I [Burkholderia pseudomallei K96243] (VF0430)
LG939_10400	VFG002529	84.31	102	16	0	887	988	875	976	1e-12	75.8	tsr - methyl-accepting chemotaxis protein I [Burkholderia pseudomallei K96243] (VF0430)
LG939_10400	VFG025879	84.76	164	25	0	1111	1274	1099	1262	3e-28	127	tsr - methyl-accepting chemotaxis sensory transducer [Burkholderia cenocepacia MC0-3] (CVF643)
LG939_10400	VFG025879	85.15	101	15	0	888	988	876	976	2e-14	81.8	tsr - methyl-accepting chemotaxis sensory transducer [Burkholderia cenocepacia MC0-3] (CVF643)
LG939_10400	VFG025879	84.62	78	12	0	1413	1490	1401	1478	7e-08	60	tsr - methyl-accepting chemotaxis sensory transducer [Burkholderia cenocepacia MC0-3] (CVF643)
LG939_10400	VFG025888	88.6	114	13	0	1123	1236	1111	1224	5e-27	123	tsr - methyl-accepting chemotaxis protein [Burkholderia thailandensis E264] (CVF643)
LG939_10400	VFG025888	83.15	89	15	0	900	988	888	976	3e-07	58	tsr - methyl-accepting chemotaxis protein [Burkholderia thailandensis E264] (CVF643)
LG939_10400	VFG025876	87.3	126	16	0	1111	1236	1099	1224	5e-27	123	tsr - methyl-accepting chemotaxis sensory transducer [Burkholderia cenocepacia AU 1054] (CVF643)
LG939_10400	VFG025876	85.15	101	15	0	888	988	876	976	2e-14	81.8	tsr - methyl-accepting chemotaxis sensory transducer [Burkholderia cenocepacia AU 1054] (CVF643)
LG939_10400	VFG025876	85.19	81	12	0	1413	1493	1401	1481	1e-09	65.9	tsr - methyl-accepting chemotaxis sensory transducer [Burkholderia cenocepacia AU 1054] (CVF643)
LG939_10400	VFG025878	84.15	164	26	0	1111	1274	1099	1262	8e-26	119	tsr - methyl-accepting chemotaxis protein [Burkholderia cenocepacia J2315] (CVF643)
LG939_10400	VFG025878	85.15	101	15	0	888	988	876	976	2e-14	81.8	tsr - methyl-accepting chemotaxis protein [Burkholderia cenocepacia J2315] (CVF643)
LG939_10400	VFG025878	83.95	81	13	0	1413	1493	1401	1481	3e-07	58	tsr - methyl-accepting chemotaxis protein [Burkholderia cenocepacia J2315] (CVF643)
LG939_10400	VFG043040	86.14	101	14	0	1120	1220	1105	1205	7e-17	89.7	tar/cheM - methyl accepting chemotaxis protein II [Salmonella enterica subsp. enterica serovar Typhimurium str. LT2] (AI139)
LG939_10445	VFG001269	94.87	39	2	0	502	540	1831	1869	1e-08	61.9	cyaB - cyclolysin secretion ATP-binding protein [Bordetella pertussis Tohama I] (VF0028)
LG939_10445	VFG001269	94.87	39	2	0	502	540	1831	1869	1e-08	61.9	cyaB - cyclolysin secretion ATP-binding protein [Bordetella pertussis Tohama I] (VF0028)
LG939_10445	VFG044091	92.5	40	3	0	501	540	1410	1449	7e-07	56	hasD - transport protein HasD [Pseudomonas aeruginosa PAO1] (IA041)
LG939_10725	VFG015911	90	50	5	0	713	762	494	543	8e-08	60	syrB1 - Amino acid adenylation [Pseudomonas syringae pv. syringae B728a] (CVF548)
LG939_10725	VFG029722	91.3	46	4	0	713	758	557	602	8e-08	60	mps2 - linear gramicidin synthetase subunit B [Mycobacterium avium 104] (CVF650)
LG939_10725	VFG029716	91.3	46	4	0	713	758	4904	4949	8e-08	60	mps1 - peptide synthetase [Mycobacterium tuberculosis RGTB327] (CVF650)
LG939_10725	VFG029710	91.3	46	4	0	713	758	4901	4946	8e-08	60	mps1 - putative peptide synthetase nrp [Mycobacterium tuberculosis CCDC5180] (CVF650)
LG939_10725	VFG029709	91.3	46	4	0	713	758	2231	2276	8e-08	60	mps1 - peptide synthetase nrp [Mycobacterium tuberculosis CCDC5079] (CVF650)
LG939_10725	VFG029704	91.3	46	4	0	713	758	4904	4949	8e-08	60	mps1 - Putative peptide synthetase Nrp (peptide synthase) [Mycobacterium canettii CIPT 140070017] (CVF650)
LG939_10725	VFG029703	91.3	46	4	0	713	758	4901	4946	8e-08	60	mps1 - Putative peptide synthetase Nrp (peptide synthase) [Mycobacterium canettii CIPT 140070010] (CVF650)
LG939_10725	VFG029702	91.3	46	4	0	713	758	4901	4946	8e-08	60	mps1 - Putative peptide synthetase Nrp (peptide synthase) [Mycobacterium canettii CIPT 140070008] (CVF650)
LG939_10725	VFG029701	91.3	46	4	0	713	758	4901	4946	8e-08	60	mps1 - Putative peptide synthetase Nrp (peptide synthase) [Mycobacterium canettii CIPT 140060008] (CVF650)
LG939_10725	VFG029695	91.3	46	4	0	713	758	4901	4946	8e-08	60	mps1 - peptide synthetase nrp [Mycobacterium tuberculosis KZN 1435] (CVF650)
LG939_10725	VFG029693	91.3	46	4	0	713	758	4901	4946	8e-08	60	mps1 - putative peptide synthetase [Mycobacterium canettii CIPT 140010059] (CVF650)
LG939_10725	VFG029691	91.3	46	4	0	713	758	4901	4946	8e-08	60	mps1 - peptide synthetase [Mycobacterium africanum GM041182] (CVF650)
LG939_10725	VFG029689	91.3	46	4	0	713	758	4901	4946	8e-08	60	mps1 - peptide synthetase nrp [Mycobacterium tuberculosis F11] (CVF650)
LG939_10725	VFG029688	91.3	46	4	0	713	758	4595	4640	8e-08	60	mps1 - peptide synthetase [Mycobacterium tuberculosis H37Ra] (CVF650)
LG939_10725	VFG029686	91.3	46	4	0	713	758	4901	4946	8e-08	60	mps1 - peptide synthetase nrp [Mycobacterium bovis BCG str. Pasteur 1173P2] (CVF650)
LG939_10725	VFG029683	91.3	46	4	0	713	758	4901	4946	8e-08	60	mps1 - peptide synthetase [Mycobacterium bovis AF2122/97] (CVF650)
LG939_10725	VFG029682	91.3	46	4	0	713	758	4925	4970	8e-08	60	mps1 - peptide synthetase [Mycobacterium tuberculosis CDC1551] (CVF650)
LG939_10725	VFG029681	91.3	46	4	0	713	758	4901	4946	8e-08	60	mps1 - Probable peptide synthetase Nrp (peptide synthase) [Mycobacterium tuberculosis H37Rv] (CVF650)
LG939_10725	VFG016066	94.59	37	2	0	722	758	6977	7013	3e-07	58	pvdL - pyoverdine synthetase A [Pseudomonas entomophila L48] (CVF551)
LG939_10725	VFG016044	94.59	37	2	0	722	758	9683	9719	3e-07	58	pvdI - pyoverdine sidechain peptide synthetase [Pseudomonas entomophila L48] (CVF551)
LG939_10725	VFG015826	94.59	37	2	0	722	758	6983	7019	3e-07	58	pvdL - amino acid adenylation domain protein [Pseudomonas putida GB-1] (CVF551)
LG939_10725	VFG016043	94.44	36	2	0	722	757	1976	2011	1e-06	56	pvdI - probable non-ribosomal peptide synthetase [Pseudomonas aeruginosa UCBPP-PA14] (CVF551)
LG939_10725	VFG016043	94.44	36	2	0	722	757	9557	9592	1e-06	56	pvdI - probable non-ribosomal peptide synthetase [Pseudomonas aeruginosa UCBPP-PA14] (CVF551)
LG939_10795	VFG030694	97.3	37	1	0	137	173	107	143	5e-10	65.9	sugC - sugar ABC transporter ATP-binding protein [Mycobacterium gilvum Spyr1] (CVF651)
LG939_10795	VFG030678	94.59	37	2	0	137	173	107	143	1e-07	58	sugC - ABC transporter-like protein [Mycobacterium gilvum PYR-GCK] (CVF651)
LG939_10805	VFG031736	100	29	0	0	291	319	279	307	1e-07	58	regX3 - two component transcriptional regulator [Mycobacterium vanbaalenii PYR-1] (CVF667)
LG939_10805	VFG024192	92.68	41	3	0	280	320	268	308	1e-07	58	mprA - two component response transcriptional regulatory protein MprA [Mycobacterium intracellulare ATCC 13950] (CVF333)
LG939_10805	VFG024190	92.68	41	3	0	280	320	268	308	1e-07	58	mprA - two component response transcriptional regulatory protein MprA [Mycobacterium intracellulare MOTT-02] (CVF333)
LG939_10805	VFG024189	92.68	41	3	0	280	320	268	308	1e-07	58	mprA - two component response transcriptional regulatory protein MprA [Mycobacterium intracellulare str. MOTT36Y] (CVF333)
LG939_10805	VFG024188	92.68	41	3	0	280	320	268	308	1e-07	58	mprA - response regulator mprA [Mycobacterium indicus pranii MTCC 9506] (CVF333)
LG939_10805	VFG031776	100	27	0	0	291	317	279	305	2e-06	54	regX3 - response regulator with CheY-like receiver domain and winged-helix DNA-binding domain [Mycobacterium smegmatis JS623] (CVF667)
LG939_10805	VFG009860	92.11	38	3	0	283	320	271	308	7e-06	52	mprA - mycobacterial persistence regulator mrpa [Mycobacterium avium 104] (CVF333)
LG939_10810	VFG031705	92.45	53	4	0	1147	1199	928	980	4e-12	73.8	senX3 - Signal-transduction histidine kinase senX3 [Mycobacterium abscessus subsp. bolletii str. GO 06] (CVF666)
LG939_10810	VFG031699	92.45	53	4	0	1147	1199	1000	1052	4e-12	73.8	senX3 - two-component histidine kinase SenX3 [Mycobacterium abscessus subsp. bolletii 50594] (CVF666)
LG939_10810	VFG031685	92.45	53	4	0	1147	1199	1000	1052	4e-12	73.8	senX3 - Sensor-like histidine kinase senX3 [Mycobacterium abscessus ATCC 19977] (CVF666)
LG939_10810	VFG031691	90.2	51	5	0	1150	1200	1015	1065	1e-08	61.9	senX3 - two-component sensor histidine kinase [Mycobacterium sp. JDM601] (CVF666)
LG939_10810	VFG031693	92.68	41	3	0	1159	1199	1018	1058	2e-07	58	senX3 - histidine kinase [Mycobacterium gilvum Spyr1] (CVF666)
LG939_10810	VFG031676	92.68	41	3	0	1159	1199	1018	1058	2e-07	58	senX3 - histidine kinase [Mycobacterium gilvum PYR-GCK] (CVF666)
LG939_10810	VFG031673	92.68	41	3	0	1159	1199	1012	1052	2e-07	58	senX3 - SenX3 [Mycobacterium avium subsp. paratuberculosis K-10] (CVF666)
LG939_10810	VFG031677	94.44	36	2	0	1165	1200	988	1023	9e-07	56	senX3 - sensor histidine kinase SenX3 [Mycobacterium smegmatis str. MC2 155] (CVF666)
LG939_11040	VFG009925	90.36	83	8	0	1007	1089	1127	1209	3e-20	101	relA - GTP pyrophosphokinase [Mycobacterium avium 104] (CVF335)
LG939_11040	VFG009924	90.36	83	8	0	1007	1089	1118	1200	3e-20	101	relA - RelA [Mycobacterium avium subsp. paratuberculosis K-10] (CVF335)
LG939_11040	VFG027307	90.79	76	7	0	1007	1082	1115	1190	2e-18	95.6	relA - GTP pyrophosphokinase RelA [Mycobacterium liflandii 128FXT] (CVF335)
LG939_11040	VFG022964	90.79	76	7	0	1007	1082	1115	1190	2e-18	95.6	relA - GTP pyrophosphokinase RelA [Mycobacterium marinum M] (CVF335)
LG939_11040	VFG024212	89.87	79	8	0	1007	1085	1130	1208	7e-18	93.7	relA - GTP pyrophosphokinase [Mycobacterium intracellulare ATCC 13950] (CVF335)
LG939_11040	VFG009927	89.47	76	8	0	1007	1082	1124	1199	4e-16	87.7	relA - GTP pyrophosphokinase RelA [Mycobacterium ulcerans Agy99] (CVF335)
LG939_11040	VFG024211	88.61	79	9	0	1007	1085	1130	1208	2e-15	85.7	relA - GTP pyrophosphokinase [Mycobacterium intracellulare MOTT-64] (CVF335)
LG939_11040	VFG024210	88.61	79	9	0	1007	1085	1130	1208	2e-15	85.7	relA - GTP pyrophosphokinase [Mycobacterium intracellulare MOTT-02] (CVF335)
LG939_11040	VFG024209	88.61	79	9	0	1007	1085	1130	1208	2e-15	85.7	relA - GTP pyrophosphokinase [Mycobacterium intracellulare str. MOTT36Y] (CVF335)
LG939_11040	VFG009932	88.61	79	9	0	1007	1085	1157	1235	2e-15	85.7	relA - (p)ppGpp synthetase I, SpoT/RelA [Mycobacterium sp. KMS] (CVF335)
LG939_11040	VFG009931	88.61	79	9	0	1007	1085	1172	1250	2e-15	85.7	relA - (p)ppGpp synthetase I, SpoT/RelA [Mycobacterium sp. JLS] (CVF335)
LG939_11040	VFG027306	86.75	83	11	0	1007	1089	1124	1206	4e-13	77.8	relA - (GTP diphosphokinase) [Mycobacterium canettii CIPT 140070017] (CVF335)
LG939_11040	VFG027305	86.75	83	11	0	1007	1089	1124	1206	4e-13	77.8	relA - (GTP diphosphokinase) [Mycobacterium canettii CIPT 140070010] (CVF335)
LG939_11040	VFG024208	87.34	79	10	0	1007	1085	1130	1208	4e-13	77.8	relA - GTP pyrophosphokinase [Mycobacterium indicus pranii MTCC 9506] (CVF335)
LG939_11040	VFG022967	86.75	83	11	0	1007	1089	1124	1206	4e-13	77.8	relA - putative GTP pyrophosphokinase RELA [Mycobacterium canettii CIPT 140010059] (CVF335)
LG939_11040	VFG022965	86.75	83	11	0	1007	1089	1118	1200	4e-13	77.8	relA - GTP pyrophosphokinase [Mycobacterium abscessus ATCC 19977] (CVF335)
LG939_11040	VFG009930	86.75	83	11	0	1007	1089	1118	1200	4e-13	77.8	relA - (p)ppGpp synthetase I, SpoT/RelA [Mycobacterium vanbaalenii PYR-1] (CVF335)
LG939_11040	VFG009928	87.34	79	10	0	1007	1085	1145	1223	4e-13	77.8	relA - GTP pyrophosphokinase [Mycobacterium smegmatis str. MC2 155] (CVF335)
LG939_11040	VFG009921	86.75	83	11	0	1007	1089	1133	1215	4e-13	77.8	relA - GTP pyrophosphokinase [Mycobacterium tuberculosis CDC1551] (CVF335)
LG939_11040	VFG001826	86.75	83	11	0	1007	1089	1124	1206	4e-13	77.8	relA - (GTP diphosphokinase) [Mycobacterium tuberculosis H37Rv] (VF0287)
LG939_11040	VFG001826	86.75	83	11	0	1007	1089	1124	1206	4e-13	77.8	relA - (GTP diphosphokinase) [Mycobacterium tuberculosis H37Rv] (VF0287)
LG939_11040	VFG022971	86.08	79	11	0	1007	1085	1133	1211	1e-10	69.9	relA - GTP pyrophosphokinase RelA [Mycobacterium sp. JDM601] (CVF335)
LG939_11040	VFG027322	84.62	78	12	0	1009	1086	1105	1182	9e-08	60	relA - (p)ppGpp synthetase, RelA/SpoT family [Mycobacterium smegmatis JS623] (CVF335)
LG939_11040	VFG024207	84.21	76	12	0	1007	1082	1124	1199	1e-06	56	relA - RelA/SpoT family (p)ppGpp synthetase [Mycobacterium gilvum Spyr1] (CVF335)
LG939_11040	VFG009929	84.21	76	12	0	1007	1082	1124	1199	1e-06	56	relA - (p)ppGpp synthetase I, SpoT/RelA [Mycobacterium gilvum PYR-GCK] (CVF335)
LG939_11040	VFG027308	83.13	83	14	0	1007	1089	1103	1185	6e-06	54	relA - GTP pyrophosphokinase [Mycobacterium abscessus subsp. bolletii str. GO 06] (CVF335)
LG939_11040	VFG027302	83.13	83	14	0	1007	1089	1118	1200	6e-06	54	relA - GTP pyrophosphokinase [Mycobacterium abscessus subsp. bolletii 50594] (CVF335)
LG939_11425	VFG009680	88	75	9	0	151	225	163	237	1e-13	77.8	ahpC - alkylhydroperoxide reductase [Mycobacterium smegmatis str. MC2 155] (CVF322)
LG939_11425	VFG026893	86.67	75	10	0	151	225	163	237	2e-11	69.9	ahpC - peroxiredoxin subunit C AhpC [Mycobacterium liflandii 128FXT] (CVF322)
LG939_11425	VFG022828	86.67	75	10	0	151	225	163	237	2e-11	69.9	ahpC - alkyl hydroperoxide reductase C protein AhpC [Mycobacterium marinum M] (CVF322)
LG939_11425	VFG026910	93.48	46	3	0	148	193	160	205	9e-11	67.9	ahpC - alkylhydroperoxide reductase [Mycobacterium yongonense 05-1390] (CVF322)
LG939_11425	VFG026910	84.72	72	11	0	451	522	460	531	4e-07	56	ahpC - alkylhydroperoxide reductase [Mycobacterium yongonense 05-1390] (CVF322)
LG939_11425	VFG024108	93.48	46	3	0	148	193	160	205	9e-11	67.9	ahpC - alkylhydroperoxide reductase [Mycobacterium intracellulare MOTT-64] (CVF322)
LG939_11425	VFG024108	84.72	72	11	0	451	522	460	531	4e-07	56	ahpC - alkylhydroperoxide reductase [Mycobacterium intracellulare MOTT-64] (CVF322)
LG939_11425	VFG024107	93.48	46	3	0	148	193	160	205	9e-11	67.9	ahpC - alkylhydroperoxide reductase [Mycobacterium intracellulare MOTT-02] (CVF322)
LG939_11425	VFG024107	84.72	72	11	0	451	522	460	531	4e-07	56	ahpC - alkylhydroperoxide reductase [Mycobacterium intracellulare MOTT-02] (CVF322)
LG939_11425	VFG024106	93.48	46	3	0	148	193	160	205	9e-11	67.9	ahpC - alkylhydroperoxide reductase [Mycobacterium intracellulare str. MOTT36Y] (CVF322)
LG939_11425	VFG024106	84.72	72	11	0	451	522	460	531	4e-07	56	ahpC - alkylhydroperoxide reductase [Mycobacterium intracellulare str. MOTT36Y] (CVF322)
LG939_11425	VFG024105	93.48	46	3	0	148	193	160	205	9e-11	67.9	ahpC - peroxiredoxin ycf42 [Mycobacterium indicus pranii MTCC 9506] (CVF322)
LG939_11425	VFG024105	84.72	72	11	0	451	522	460	531	4e-07	56	ahpC - peroxiredoxin ycf42 [Mycobacterium indicus pranii MTCC 9506] (CVF322)
LG939_11425	VFG009679	93.02	43	3	0	151	193	163	205	6e-09	61.9	ahpC - alkyl hydroperoxide reductase C protein AhpC [Mycobacterium ulcerans Agy99] (CVF322)
LG939_11425	VFG022835	92.31	39	3	0	484	522	493	531	1e-06	54	ahpC - alkyl hydroperoxide reductase C protein AhpC [Mycobacterium sp. JDM601] (CVF322)
LG939_11425	VFG026894	83.33	78	13	0	151	228	163	240	6e-06	52	ahpC - alkyl hydroperoxide reductase subunit C [Mycobacterium abscessus subsp. bolletii str. GO 06] (CVF322)
LG939_11425	VFG009677	88	50	6	0	388	437	397	446	6e-06	52	ahpC - alkylhydroperoxide reductase [Mycobacterium avium 104] (CVF322)
LG939_11425	VFG009676	88	50	6	0	388	437	397	446	6e-06	52	ahpC - AhpC [Mycobacterium avium subsp. paratuberculosis K-10] (CVF322)
LG939_11435	VFG009859	100	31	0	0	294	324	279	309	8e-09	61.9	mprA - hypothetical protein [Mycobacterium avium subsp. paratuberculosis K-10] (CVF333)
LG939_11435	VFG024192	100	30	0	0	295	324	280	309	3e-08	60	mprA - two component response transcriptional regulatory protein MprA [Mycobacterium intracellulare ATCC 13950] (CVF333)
LG939_11435	VFG024190	100	30	0	0	295	324	280	309	3e-08	60	mprA - two component response transcriptional regulatory protein MprA [Mycobacterium intracellulare MOTT-02] (CVF333)
LG939_11435	VFG024189	100	30	0	0	295	324	280	309	3e-08	60	mprA - two component response transcriptional regulatory protein MprA [Mycobacterium intracellulare str. MOTT36Y] (CVF333)
LG939_11435	VFG024188	100	30	0	0	295	324	280	309	3e-08	60	mprA - response regulator mprA [Mycobacterium indicus pranii MTCC 9506] (CVF333)
LG939_11435	VFG009860	100	30	0	0	295	324	280	309	3e-08	60	mprA - mycobacterial persistence regulator mrpa [Mycobacterium avium 104] (CVF333)
LG939_11435	VFG031729	94.44	36	2	0	334	369	319	354	5e-07	56	regX3 - two component transcriptional regulator [Mycobacterium gilvum PYR-GCK] (CVF667)
LG939_11435	VFG027211	100	27	0	0	294	320	285	311	2e-06	54	mprA - response regulator mprA [Mycobacterium abscessus subsp. bolletii str. GO 06] (CVF333)
LG939_11435	VFG027205	100	27	0	0	294	320	285	311	2e-06	54	mprA - two component response transcriptional regulatory protein MprA [Mycobacterium abscessus subsp. bolletii 50594] (CVF333)
LG939_11435	VFG022935	100	27	0	0	294	320	285	311	2e-06	54	mprA - two component response transcriptional regulatory protein MprA [Mycobacterium abscessus ATCC 19977] (CVF333)
LG939_11435	VFG009863	96.77	31	1	0	294	324	285	315	2e-06	54	mprA - DNA-binding response regulator [Mycobacterium smegmatis str. MC2 155] (CVF333)
LG939_11435	VFG009834	90.7	43	4	0	282	324	282	324	2e-06	54	prrA - two component transcriptional regulator, winged helix family [Mycobacterium gilvum PYR-GCK] (CVF332)
LG939_11435	VFG027229	96.67	30	1	0	295	324	286	315	7e-06	52	mprA - response regulator with CheY-like receiver domain and winged-helix DNA-binding domain [Mycobacterium smegmatis JS623] (CVF333)
LG939_11435	VFG009867	96.67	30	1	0	295	324	286	315	7e-06	52	mprA - two component transcriptional regulator, winged helix family [Mycobacterium sp. KMS] (CVF333)
LG939_11435	VFG009866	96.67	30	1	0	295	324	286	315	7e-06	52	mprA - two component transcriptional regulator, winged helix family [Mycobacterium sp. JLS] (CVF333)
LG939_11435	VFG009864	96.67	30	1	0	295	324	286	315	7e-06	52	mprA - two component transcriptional regulator, winged helix family [Mycobacterium gilvum PYR-GCK] (CVF333)
LG939_11830	VFG042050	98.87	444	5	0	1	444	1	444	0	799	RSc1723 - hypothetical protein [Ralstonia solanacearum GMI1000] (SS008)
LG939_11880	VFG030694	92.86	42	3	0	249	290	237	278	5e-08	60	sugC - sugar ABC transporter ATP-binding protein [Mycobacterium gilvum Spyr1] (CVF651)
LG939_11880	VFG030678	92.86	42	3	0	249	290	237	278	5e-08	60	sugC - ABC transporter-like protein [Mycobacterium gilvum PYR-GCK] (CVF651)
LG939_11880	VFG044091	91.11	45	4	0	415	459	1405	1449	2e-07	58	hasD - transport protein HasD [Pseudomonas aeruginosa PAO1] (IA041)
LG939_11975	VFG013717	96.97	33	1	0	112	144	103	135	1e-07	58	hmuV - dicitrate transport protein [Corynebacterium efficiens YS-314] (CVF514)
LG939_11975	VFG007911	96.67	30	1	0	116	145	122	151	8e-06	52	ddrA - probable antibiotic resistance efflux protein [Mycobacterium leprae TN] (CVF288)
LG939_12170	VFG044091	93.33	45	3	0	454	498	1405	1449	7e-10	65.9	hasD - transport protein HasD [Pseudomonas aeruginosa PAO1] (IA041)
LG939_12170	VFG038918	94.29	35	2	0	460	494	1828	1862	3e-06	54	rtxE - RTX toxin transporter, ATPase protein [Aeromonas hydrophila subsp. hydrophila ATCC 7966] (CVF795)
LG939_12170	VFG038918	94.29	35	2	0	460	494	1828	1862	3e-06	54	rtxE - RTX toxin transporter, ATPase protein [Aeromonas hydrophila subsp. hydrophila ATCC 7966] (CVF795)
LG939_12200	VFG042051	99.42	1206	7	0	1	1206	1	1206	0	2294	GALA4 - GALA protein [Ralstonia solanacearum GMI1000] (SS008)
LG939_12200	VFG042034	86.02	93	13	0	307	399	391	483	1e-14	81.8	GALA3/RSp0028 - GALA protein [Ralstonia solanacearum GMI1000] (SS008)
LG939_12200	VFG041981	84.78	92	14	0	943	1034	541	632	1e-11	71.9	GALA1/RSp0914 - GALA protein 1 [Ralstonia solanacearum GMI1000] (SS008)
LG939_12200	VFG041981	96.77	31	1	0	568	598	1678	1708	3e-06	54	GALA1/RSp0914 - GALA protein 1 [Ralstonia solanacearum GMI1000] (SS008)
LG939_12200	VFG042049	88.06	67	8	0	1084	1150	577	643	5e-11	69.9	GALA5 - GALA protein 3 [Ralstonia solanacearum GMI1000] (SS008)
LG939_12200	VFG042049	90.91	44	4	0	365	408	506	549	8e-07	56	GALA5 - GALA protein 3 [Ralstonia solanacearum GMI1000] (SS008)
LG939_12205	VFG042049	98.98	1569	16	0	1	1569	1	1569	0	2983	GALA5 - GALA protein 3 [Ralstonia solanacearum GMI1000] (SS008)
LG939_12205	VFG041981	91.38	58	5	0	1093	1150	694	751	1e-12	75.8	GALA1/RSp0914 - GALA protein 1 [Ralstonia solanacearum GMI1000] (SS008)
LG939_12205	VFG041981	82.29	96	17	0	577	672	1762	1857	1e-06	56	GALA1/RSp0914 - GALA protein 1 [Ralstonia solanacearum GMI1000] (SS008)
LG939_12205	VFG041981	92.31	39	3	0	1068	1106	1605	1643	4e-06	54	GALA1/RSp0914 - GALA protein 1 [Ralstonia solanacearum GMI1000] (SS008)
LG939_12205	VFG042051	88.06	67	8	0	577	643	1084	1150	7e-11	69.9	GALA4 - GALA protein [Ralstonia solanacearum GMI1000] (SS008)
LG939_12205	VFG042051	90.91	44	4	0	506	549	365	408	1e-06	56	GALA4 - GALA protein [Ralstonia solanacearum GMI1000] (SS008)
LG939_12205	VFG042051	89.36	47	5	0	397	443	256	302	4e-06	54	GALA4 - GALA protein [Ralstonia solanacearum GMI1000] (SS008)
LG939_12205	VFG042034	91.67	48	4	0	499	546	442	489	4e-09	63.9	GALA3/RSp0028 - GALA protein [Ralstonia solanacearum GMI1000] (SS008)
LG939_12205	VFG042054	94.74	38	2	0	1310	1347	1031	1068	7e-08	60	GALA7 - GALA protein 5 [Ralstonia solanacearum GMI1000] (SS008)
LG939_12230	VFG007831	85.59	111	16	0	2858	2968	1004	1114	4e-17	93.7	ppsA - beta-ketoacyl synthase [Mycobacterium vanbaalenii PYR-1] (CVF288)
LG939_12230	VFG029838	90.54	74	7	0	2826	2899	681	754	2e-16	91.7	pks - polyketide synthase family protein [Mycobacterium smegmatis JS623] (CVF650)
LG939_12230	VFG016118	94.55	55	3	0	8496	8550	1956	2010	1e-14	85.7	pchF - pyochelin synthetase PchF [Pseudomonas aeruginosa UCBPP-PA14] (CVF553)
LG939_12230	VFG016117	94.55	55	3	0	8496	8550	1956	2010	1e-14	85.7	pchF - pyochelin synthetase [Pseudomonas aeruginosa PA7] (CVF553)
LG939_12230	VFG023844	90	70	7	0	2858	2927	989	1058	4e-14	83.8	ppsB - polyketide synthase family protein [Mycobacterium gilvum Spyr1] (CVF288)
LG939_12230	VFG007839	90	70	7	0	2858	2927	989	1058	4e-14	83.8	ppsB - beta-ketoacyl synthase [Mycobacterium gilvum PYR-GCK] (CVF288)
LG939_12230	VFG020071	95.83	48	2	0	8503	8550	5134	5181	6e-13	79.8	pvdJ - pvdj(2) [Pseudomonas fluorescens SBW25] (CVF551)
LG939_12230	VFG020089	92.73	55	4	0	8496	8550	1956	2010	2e-12	77.8	pchF - pyochelin synthetase [Pseudomonas aeruginosa LESB58] (CVF553)
LG939_12230	VFG007841	88	75	9	0	2858	2932	989	1063	2e-12	77.8	ppsB - beta-ketoacyl synthase [Mycobacterium vanbaalenii PYR-1] (CVF288)
LG939_12230	VFG000165	92.73	55	4	0	8496	8550	1956	2010	2e-12	77.8	pchF - pyochelin synthetase PchF [Pseudomonas aeruginosa PAO1] (VF0095)
LG939_12230	VFG000165	92.73	55	4	0	8496	8550	1956	2010	2e-12	77.8	pchF - pyochelin synthetase PchF [Pseudomonas aeruginosa PAO1] (VF0095)
LG939_12230	VFG029827	87.84	74	9	0	2826	2899	681	754	9e-12	75.8	pks - beta-ketoacyl synthase [Mycobacterium vanbaalenii PYR-1] (CVF650)
LG939_12230	VFG020077	93.88	49	3	0	8502	8550	3780	3828	4e-11	73.8	pvdL - pyoverdine synthetase A [Pseudomonas fluorescens SBW25] (CVF551)
LG939_12230	VFG020077	97.06	34	1	0	505	538	481	514	5e-07	60	pvdL - pyoverdine synthetase A [Pseudomonas fluorescens SBW25] (CVF551)
LG939_12230	VFG020077	92.68	41	3	0	8510	8550	6950	6990	2e-06	58	pvdL - pyoverdine synthetase A [Pseudomonas fluorescens SBW25] (CVF551)
LG939_12230	VFG020077	94.44	36	2	0	9190	9225	7633	7668	9e-06	56	pvdL - pyoverdine synthetase A [Pseudomonas fluorescens SBW25] (CVF551)
LG939_12230	VFG020073	93.88	49	3	0	8502	8550	12681	12729	4e-11	73.8	pvdI - pyoverdine synthetase I [Pseudomonas fluorescens SBW25] (CVF551)
LG939_12230	VFG020073	97.44	39	1	0	9190	9228	10234	10272	6e-10	69.9	pvdI - pyoverdine synthetase I [Pseudomonas fluorescens SBW25] (CVF551)
LG939_12230	VFG020073	95.12	41	2	0	8503	8543	9571	9611	9e-09	65.9	pvdI - pyoverdine synthetase I [Pseudomonas fluorescens SBW25] (CVF551)
LG939_12230	VFG016119	88.41	69	8	0	9189	9257	2673	2741	4e-11	73.8	pchF - pyochelin synthetase F [Pseudomonas fluorescens Pf-5] (CVF553)
LG939_12230	VFG015822	100	37	0	0	9189	9225	2577	2613	4e-11	73.8	pvdD - amino acid adenylation domain protein [Pseudomonas putida W619] (CVF551)
LG939_12230	VFG016036	93.75	48	3	0	8503	8550	8287	8334	1e-10	71.9	pvdD - non-ribosomal siderophore peptide synthetase [Pseudomonas putida KT2440] (CVF551)
LG939_12230	VFG015908	87.5	72	9	0	8506	8577	1996	2067	1e-10	71.9	syrE - Amino acid adenylation [Pseudomonas syringae pv. syringae B728a] (CVF548)
LG939_12230	VFG015908	87.5	72	9	0	8506	8577	5266	5337	1e-10	71.9	syrE - Amino acid adenylation [Pseudomonas syringae pv. syringae B728a] (CVF548)
LG939_12230	VFG029830	86.25	80	11	0	3196	3275	5713	5792	1e-10	71.9	pks - polyketide synthase family protein [Mycobacterium gilvum Spyr1] (CVF650)
LG939_12230	VFG029830	85.19	81	12	0	2842	2922	5356	5436	9e-09	65.9	pks - polyketide synthase family protein [Mycobacterium gilvum Spyr1] (CVF650)
LG939_12230	VFG029822	86.25	80	11	0	3196	3275	5713	5792	1e-10	71.9	pks - beta-ketoacyl synthase [Mycobacterium gilvum PYR-GCK] (CVF650)
LG939_12230	VFG029822	86.49	74	10	0	2826	2899	681	754	2e-09	67.9	pks - beta-ketoacyl synthase [Mycobacterium gilvum PYR-GCK] (CVF650)
LG939_12230	VFG029822	85.19	81	12	0	2842	2922	5356	5436	9e-09	65.9	pks - beta-ketoacyl synthase [Mycobacterium gilvum PYR-GCK] (CVF650)
LG939_12230	VFG016123	88.06	67	8	0	12241	12307	1498	1564	6e-10	69.9	pchE - pyochelin synthetase E [Pseudomonas fluorescens Pf-5] (CVF553)
LG939_12230	VFG016123	100	29	0	0	8776	8804	2383	2411	2e-06	58	pchE - pyochelin synthetase E [Pseudomonas fluorescens Pf-5] (CVF553)
LG939_12230	VFG016042	100	34	0	0	9195	9228	2646	2679	2e-09	67.9	pvdI - linear gramicidin synthetase subunit D [Pseudomonas aeruginosa PA7] (CVF551)
LG939_12230	VFG015906	92	50	4	0	8509	8558	24781	24830	2e-09	67.9	sypC - Amino acid adenylation [Pseudomonas syringae pv. syringae B728a] (CVF547)
LG939_12230	VFG015906	91.67	48	4	0	8503	8550	11758	11805	3e-08	63.9	sypC - Amino acid adenylation [Pseudomonas syringae pv. syringae B728a] (CVF547)
LG939_12230	VFG015906	85.51	69	10	0	8509	8577	31195	31263	2e-06	58	sypC - Amino acid adenylation [Pseudomonas syringae pv. syringae B728a] (CVF547)
LG939_12230	VFG015906	94.44	36	2	0	8515	8550	2080	2115	9e-06	56	sypC - Amino acid adenylation [Pseudomonas syringae pv. syringae B728a] (CVF547)
LG939_12230	VFG015906	87.5	56	7	0	8510	8565	28043	28098	9e-06	56	sypC - Amino acid adenylation [Pseudomonas syringae pv. syringae B728a] (CVF547)
LG939_12230	VFG015906	94.44	36	2	0	520	555	31201	31236	9e-06	56	sypC - Amino acid adenylation [Pseudomonas syringae pv. syringae B728a] (CVF547)
LG939_12230	VFG021860	92	50	4	0	8500	8549	17362	17411	2e-09	67.9	fxbBC - amino acid adenylation [Mycobacterium smegmatis str. MC2 155] (IA032)
LG939_12230	VFG016060	95.12	41	2	0	9186	9226	4494	4534	9e-09	65.9	pvdL - PvdL [Pseudomonas aeruginosa UCBPP-PA14] (CVF551)
LG939_12230	VFG016060	97.14	35	1	0	9190	9224	12289	12323	1e-07	61.9	pvdL - PvdL [Pseudomonas aeruginosa UCBPP-PA14] (CVF551)
LG939_12230	VFG016060	96.97	33	1	0	8502	8534	11592	11624	2e-06	58	pvdL - PvdL [Pseudomonas aeruginosa UCBPP-PA14] (CVF551)
LG939_12230	VFG016059	86.96	69	9	0	1348	1416	1288	1356	9e-09	65.9	pvdL - probable non-ribosomal peptide synthetase [Pseudomonas aeruginosa PA7] (CVF551)
LG939_12230	VFG016059	95.12	41	2	0	9186	9226	4494	4534	9e-09	65.9	pvdL - probable non-ribosomal peptide synthetase [Pseudomonas aeruginosa PA7] (CVF551)
LG939_12230	VFG016059	97.14	35	1	0	9190	9224	12289	12323	1e-07	61.9	pvdL - probable non-ribosomal peptide synthetase [Pseudomonas aeruginosa PA7] (CVF551)
LG939_12230	VFG016059	96.97	33	1	0	8502	8534	11592	11624	2e-06	58	pvdL - probable non-ribosomal peptide synthetase [Pseudomonas aeruginosa PA7] (CVF551)
LG939_12230	VFG029836	86.96	69	9	0	2826	2894	546	614	9e-09	65.9	pks - beta-ketoacyl synthase [Mycobacterium yongonense 05-1390] (CVF650)
LG939_12230	VFG029834	86.96	69	9	0	2826	2894	681	749	9e-09	65.9	pks - beta-ketoacyl synthase [Mycobacterium intracellulare ATCC 13950] (CVF650)
LG939_12230	VFG029833	86.96	69	9	0	2826	2894	681	749	9e-09	65.9	pks - beta-ketoacyl synthase [Mycobacterium intracellulare MOTT-64] (CVF650)
LG939_12230	VFG029832	86.96	69	9	0	2826	2894	681	749	9e-09	65.9	pks - beta-ketoacyl synthase [Mycobacterium intracellulare MOTT-02] (CVF650)
LG939_12230	VFG029831	86.96	69	9	0	2826	2894	681	749	9e-09	65.9	pks - beta-ketoacyl synthase [Mycobacterium intracellulare str. MOTT36Y] (CVF650)
LG939_12230	VFG029823	88.52	61	7	0	2839	2899	694	754	9e-09	65.9	pks - type I modular polyketide synthase [Mycobacterium smegmatis str. MC2 155] (CVF650)
LG939_12230	VFG029823	84.42	77	12	0	2842	2918	5338	5414	2e-06	58	pks - type I modular polyketide synthase [Mycobacterium smegmatis str. MC2 155] (CVF650)
LG939_12230	VFG020317	91.67	48	4	0	8503	8550	9646	9693	3e-08	63.9	pvdI - protein PvdI(3) [Pseudomonas aeruginosa LESB58] (CVF551)
LG939_12230	VFG020317	96.97	33	1	0	8502	8534	1971	2003	2e-06	58	pvdI - protein PvdI(3) [Pseudomonas aeruginosa LESB58] (CVF551)
LG939_12230	VFG020069	91.67	48	4	0	8503	8550	6463	6510	3e-08	63.9	pvdD - peptide synthase [Pseudomonas aeruginosa LESB58] (CVF551)
LG939_12230	VFG016066	91.67	48	4	0	8502	8549	3801	3848	3e-08	63.9	pvdL - pyoverdine synthetase A [Pseudomonas entomophila L48] (CVF551)
LG939_12230	VFG016066	91.67	48	4	0	8503	8550	6967	7014	3e-08	63.9	pvdL - pyoverdine synthetase A [Pseudomonas entomophila L48] (CVF551)
LG939_12230	VFG016066	86.57	67	9	0	8502	8568	11556	11622	1e-07	61.9	pvdL - pyoverdine synthetase A [Pseudomonas entomophila L48] (CVF551)
LG939_12230	VFG016066	97.06	34	1	0	505	538	502	535	5e-07	60	pvdL - pyoverdine synthetase A [Pseudomonas entomophila L48] (CVF551)
LG939_12230	VFG016043	91.67	48	4	0	8503	8550	14047	14094	3e-08	63.9	pvdI - probable non-ribosomal peptide synthetase [Pseudomonas aeruginosa UCBPP-PA14] (CVF551)
LG939_12230	VFG016043	100	29	0	0	9200	9228	2654	2682	2e-06	58	pvdI - probable non-ribosomal peptide synthetase [Pseudomonas aeruginosa UCBPP-PA14] (CVF551)
LG939_12230	VFG016043	100	29	0	0	9200	9228	10235	10263	2e-06	58	pvdI - probable non-ribosomal peptide synthetase [Pseudomonas aeruginosa UCBPP-PA14] (CVF551)
LG939_12230	VFG016040	91.67	48	4	0	8503	8550	5137	5184	3e-08	63.9	pvdJ - PvdJ [Pseudomonas aeruginosa UCBPP-PA14] (CVF551)
LG939_12230	VFG015905	91.67	48	4	0	8503	8550	11800	11847	3e-08	63.9	sypB - Amino acid adenylation [Pseudomonas syringae pv. syringae B728a] (CVF547)
LG939_12230	VFG015905	89.09	55	6	0	8510	8564	15071	15125	1e-07	61.9	sypB - Amino acid adenylation [Pseudomonas syringae pv. syringae B728a] (CVF547)
LG939_12230	VFG015826	91.67	48	4	0	8503	8550	3808	3855	3e-08	63.9	pvdL - amino acid adenylation domain protein [Pseudomonas putida GB-1] (CVF551)
LG939_12230	VFG015826	97.14	35	1	0	9190	9224	12247	12281	1e-07	61.9	pvdL - amino acid adenylation domain protein [Pseudomonas putida GB-1] (CVF551)
LG939_12230	VFG015826	92.68	41	3	0	8510	8550	6980	7020	2e-06	58	pvdL - amino acid adenylation domain protein [Pseudomonas putida GB-1] (CVF551)
LG939_12230	VFG016041	91.67	48	4	0	8503	8550	14047	14094	3e-08	63.9	pvdI - peptide synthase [Pseudomonas aeruginosa PAO1] (IA001)
LG939_12230	VFG016041	100	29	0	0	9200	9228	2654	2682	2e-06	58	pvdI - peptide synthase [Pseudomonas aeruginosa PAO1] (IA001)
LG939_12230	VFG016041	100	29	0	0	9200	9228	10235	10263	2e-06	58	pvdI - peptide synthase [Pseudomonas aeruginosa PAO1] (IA001)
LG939_12230	VFG016041	90.91	44	4	0	8503	8546	6397	6440	9e-06	56	pvdI - peptide synthase [Pseudomonas aeruginosa PAO1] (IA001)
LG939_12230	VFG016038	91.67	48	4	0	8503	8550	5041	5088	3e-08	63.9	pvdJ - pyoverdine biosynthesis protein PvdJ [Pseudomonas aeruginosa PAO1] (IA001)
LG939_12230	VFG016041	91.67	48	4	0	8503	8550	14047	14094	3e-08	63.9	pvdI - peptide synthase [Pseudomonas aeruginosa PAO1] (IA001)
LG939_12230	VFG016041	100	29	0	0	9200	9228	2654	2682	2e-06	58	pvdI - peptide synthase [Pseudomonas aeruginosa PAO1] (IA001)
LG939_12230	VFG016041	100	29	0	0	9200	9228	10235	10263	2e-06	58	pvdI - peptide synthase [Pseudomonas aeruginosa PAO1] (IA001)
LG939_12230	VFG016041	90.91	44	4	0	8503	8546	6397	6440	9e-06	56	pvdI - peptide synthase [Pseudomonas aeruginosa PAO1] (IA001)
LG939_12230	VFG016038	91.67	48	4	0	8503	8550	5041	5088	3e-08	63.9	pvdJ - pyoverdine biosynthesis protein PvdJ [Pseudomonas aeruginosa PAO1] (IA001)
LG939_12230	VFG016064	86.57	67	9	0	8502	8568	11562	11628	1e-07	61.9	pvdL - peptide synthase [Pseudomonas putida KT2440] (CVF551)
LG939_12230	VFG016061	97.14	35	1	0	9190	9224	12307	12341	1e-07	61.9	pvdL - peptide synthase [Pseudomonas syringae pv. tomato str. DC3000] (CVF551)
LG939_12230	VFG016044	93.02	43	3	0	8506	8548	5158	5200	1e-07	61.9	pvdI - pyoverdine sidechain peptide synthetase [Pseudomonas entomophila L48] (CVF551)
LG939_12230	VFG016044	92.68	41	3	0	8510	8550	9680	9720	2e-06	58	pvdI - pyoverdine sidechain peptide synthetase [Pseudomonas entomophila L48] (CVF551)
LG939_12230	VFG016044	92.5	40	3	0	9189	9228	5829	5868	9e-06	56	pvdI - pyoverdine sidechain peptide synthetase [Pseudomonas entomophila L48] (CVF551)
LG939_12230	VFG015827	86.57	67	9	0	8502	8568	11562	11628	1e-07	61.9	pvdL - amino acid adenylation domain protein [Pseudomonas putida W619] (CVF551)
LG939_12230	VFG015827	89.58	48	5	0	8503	8550	3808	3855	9e-06	56	pvdL - amino acid adenylation domain protein [Pseudomonas putida W619] (CVF551)
LG939_12230	VFG026099	89.09	55	6	0	3176	3230	1007	1061	1e-07	61.9	wcbR - type I polyketide synthase WcbR [Burkholderia thailandensis E264] (CVF645)
LG939_12230	VFG026099	84.72	72	11	0	2398	2469	229	300	9e-06	56	wcbR - type I polyketide synthase WcbR [Burkholderia thailandensis E264] (CVF645)
LG939_12230	VFG016068	97.06	34	1	0	505	538	487	520	5e-07	60	pvdL - peptide synthase [Pseudomonas fluorescens Pf0-1] (CVF551)
LG939_12230	VFG016068	89.8	49	5	0	8502	8550	3807	3855	2e-06	58	pvdL - peptide synthase [Pseudomonas fluorescens Pf0-1] (CVF551)
LG939_12230	VFG016067	97.06	34	1	0	505	538	502	535	5e-07	60	pvdL - peptide synthase [Pseudomonas fluorescens Pf-5] (CVF551)
LG939_12230	VFG016067	96.88	32	1	0	9190	9221	12322	12353	9e-06	56	pvdL - peptide synthase [Pseudomonas fluorescens Pf-5] (CVF551)
LG939_12230	VFG016065	97.06	34	1	0	505	538	502	535	5e-07	60	pvdL - amino acid adenylation domain [Pseudomonas putida F1] (CVF551)
LG939_12230	VFG016035	97.06	34	1	0	8503	8536	1924	1957	5e-07	60	pvdD - pyoverdine sidechain peptide synthetase III, L-Thr-L-Ser component [Pseudomonas syringae pv. phaseolicola 1448A] (CVF551)
LG939_12230	VFG016035	94.44	36	2	0	9186	9221	2616	2651	9e-06	56	pvdD - pyoverdine sidechain peptide synthetase III, L-Thr-L-Ser component [Pseudomonas syringae pv. phaseolicola 1448A] (CVF551)
LG939_12230	VFG009533	92.86	42	3	0	9201	9242	2769	2810	5e-07	60	mbtB - putative non-ribosomal peptide synthetase [Mycobacterium smegmatis str. MC2 155] (CVF315)
LG939_12230	VFG016058	94.74	38	2	0	9189	9226	4497	4534	5e-07	60	pvdL - peptide synthase PvdL [Pseudomonas aeruginosa PAO1] (IA001)
LG939_12230	VFG016058	85.51	69	10	0	1348	1416	1288	1356	2e-06	58	pvdL - peptide synthase PvdL [Pseudomonas aeruginosa PAO1] (IA001)
LG939_12230	VFG016058	96.97	33	1	0	8502	8534	11592	11624	2e-06	58	pvdL - peptide synthase PvdL [Pseudomonas aeruginosa PAO1] (IA001)
LG939_12230	VFG016058	94.74	38	2	0	9189	9226	4497	4534	5e-07	60	pvdL - peptide synthase PvdL [Pseudomonas aeruginosa PAO1] (IA001)
LG939_12230	VFG016058	85.51	69	10	0	1348	1416	1288	1356	2e-06	58	pvdL - peptide synthase PvdL [Pseudomonas aeruginosa PAO1] (IA001)
LG939_12230	VFG016058	96.97	33	1	0	8502	8534	11592	11624	2e-06	58	pvdL - peptide synthase PvdL [Pseudomonas aeruginosa PAO1] (IA001)
LG939_12230	VFG020074	94.59	37	2	0	9190	9226	4498	4534	2e-06	58	pvdL - peptide synthase [Pseudomonas aeruginosa LESB58] (CVF551)
LG939_12230	VFG020074	96.97	33	1	0	8502	8534	11592	11624	2e-06	58	pvdL - peptide synthase [Pseudomonas aeruginosa LESB58] (CVF551)
LG939_12230	VFG016063	92.68	41	3	0	8510	8550	7022	7062	2e-06	58	pvdL - pyoverdine chromophore precursor synthetase [Pseudomonas syringae pv. phaseolicola 1448A] (CVF551)
LG939_12230	VFG016037	92.68	41	3	0	8503	8543	1963	2003	2e-06	58	pvdD - non-ribosomal peptide synthetase [Pseudomonas fluorescens Pf-5] (CVF551)
LG939_12230	VFG016034	91.11	45	4	0	8503	8547	1924	1968	2e-06	58	pvdD - Amino acid adenylation [Pseudomonas syringae pv. syringae B728a] (CVF551)
LG939_12230	VFG016032	92.68	41	3	0	8503	8543	1939	1979	2e-06	58	pvdD - pyoverdine synthetase D [Pseudomonas aeruginosa UCBPP-PA14] (CVF551)
LG939_12230	VFG016032	92.68	41	3	0	8503	8543	5122	5162	2e-06	58	pvdD - pyoverdine synthetase D [Pseudomonas aeruginosa UCBPP-PA14] (CVF551)
LG939_12230	VFG016032	94.44	36	2	0	9189	9224	2649	2684	9e-06	56	pvdD - pyoverdine synthetase D [Pseudomonas aeruginosa UCBPP-PA14] (CVF551)
LG939_12230	VFG024024	88.68	53	6	0	9205	9257	2773	2825	2e-06	58	mbtB - MbtB protein [Mycobacterium intracellulare ATCC 13950] (CVF315)
LG939_12230	VFG024023	88.68	53	6	0	9205	9257	2773	2825	2e-06	58	mbtB - MbtB protein [Mycobacterium intracellulare MOTT-64] (CVF315)
LG939_12230	VFG024022	88.68	53	6	0	9205	9257	2773	2825	2e-06	58	mbtB - MbtB protein [Mycobacterium intracellulare MOTT-02] (CVF315)
LG939_12230	VFG024021	88.68	53	6	0	9205	9257	2770	2822	2e-06	58	mbtB - MbtB protein [Mycobacterium intracellulare str. MOTT36Y] (CVF315)
LG939_12230	VFG024020	88.68	53	6	0	9205	9257	2773	2825	2e-06	58	mbtB - phenyloxazoline synthase mbtB [Mycobacterium indicus pranii MTCC 9506] (CVF315)
LG939_12230	VFG009537	96.97	33	1	0	10848	10880	3231	3263	2e-06	58	mbtB - amino acid adenylation domain [Mycobacterium sp. KMS] (CVF315)
LG939_12230	VFG009536	96.97	33	1	0	10848	10880	3231	3263	2e-06	58	mbtB - amino acid adenylation domain [Mycobacterium sp. JLS] (CVF315)
LG939_12230	VFG007845	88.68	53	6	0	2434	2486	367	419	2e-06	58	ppsB - beta-ketoacyl synthase [Mycobacterium sp. KMS] (CVF288)
LG939_12230	VFG026090	92.68	41	3	0	2384	2424	215	255	2e-06	58	wcbR - Beta-ketoacyl synthase [Burkholderia cenocepacia MC0-3] (CVF645)
LG939_12230	VFG026088	92.68	41	3	0	2384	2424	215	255	2e-06	58	wcbR - beta-ketoacyl synthase [Burkholderia cenocepacia HI2424] (CVF645)
LG939_12230	VFG026087	92.68	41	3	0	2384	2424	215	255	2e-06	58	wcbR - beta-ketoacyl synthase [Burkholderia cenocepacia AU 1054] (CVF645)
LG939_12230	VFG000161	92.68	41	3	0	8503	8543	1939	1979	2e-06	58	pvdD - pyoverdine synthetase D [Pseudomonas aeruginosa PAO1] (VF0094)
LG939_12230	VFG000161	92.68	41	3	0	8503	8543	5122	5162	2e-06	58	pvdD - pyoverdine synthetase D [Pseudomonas aeruginosa PAO1] (VF0094)
LG939_12230	VFG000161	92.68	41	3	0	8503	8543	1939	1979	2e-06	58	pvdD - pyoverdine synthetase D [Pseudomonas aeruginosa PAO1] (VF0094)
LG939_12230	VFG000161	92.68	41	3	0	8503	8543	5122	5162	2e-06	58	pvdD - pyoverdine synthetase D [Pseudomonas aeruginosa PAO1] (VF0094)
LG939_12230	VFG016182	90.91	44	4	0	8620	8663	2233	2276	9e-06	56	irp2 - yersiniabactin non-ribosomal peptide synthetase [Pseudomonas syringae pv. tomato str. DC3000] (IA005)
LG939_12230	VFG016062	90.91	44	4	0	8506	8549	3838	3881	9e-06	56	pvdL - peptide synthase [Pseudomonas syringae pv. syringae B728a] (CVF551)
LG939_12230	VFG015904	87.5	56	7	0	8510	8565	14825	14880	9e-06	56	sypA - Amino acid adenylation [Pseudomonas syringae pv. syringae B728a] (CVF547)
LG939_12230	VFG048577	89.58	48	5	0	8503	8550	2119	2166	9e-06	56	KOX_20630 - yersiniabactin synthetase, HMWP2 component [Klebsiella oxytoca KCTC 1686] (CVF851)
LG939_12230	VFG048576	89.58	48	5	0	8503	8550	2119	2166	9e-06	56	A225_2992 - iron aquisition yersiniabactin synthesis enzyme (Irp2) [Klebsiella oxytoca E718] (CVF851)
LG939_12245	VFG044228	83.02	106	18	0	1391	1496	1445	1550	3e-10	67.9	PSEEN2497 - ABC transporter permease/ATP-binding protein [Pseudomonas entomophila L48] (IA004)
LG939_12245	VFG026729	88.46	52	6	0	1080	1131	1944	1995	1e-06	56	irtA - hypothetical protein [Mycobacterium yongonense 05-1390] (CVF316)
LG939_12245	VFG024068	88.46	52	6	0	1080	1131	1944	1995	1e-06	56	irtA - hypothetical protein [Mycobacterium intracellulare ATCC 13950] (CVF316)
LG939_12245	VFG024065	88.46	52	6	0	1080	1131	1944	1995	1e-06	56	irtA - hypothetical protein [Mycobacterium intracellulare str. MOTT36Y] (CVF316)
LG939_12250	VFG007874	90	60	6	0	983	1042	983	1042	8e-11	71.9	ppsE - beta-ketoacyl synthase [Mycobacterium vanbaalenii PYR-1] (CVF288)
LG939_12250	VFG023847	93.02	43	3	0	985	1027	1000	1042	8e-08	61.9	ppsE - polyketide synthase family protein [Mycobacterium gilvum Spyr1] (CVF288)
LG939_12250	VFG007873	93.02	43	3	0	985	1027	1000	1042	8e-08	61.9	ppsE - beta-ketoacyl synthase [Mycobacterium gilvum PYR-GCK] (CVF288)
LG939_12250	VFG016180	90	50	5	0	565	614	535	584	3e-07	60	irp1 - yersiniabactin polyketide/non-ribosomal peptide synthetase [Pseudomonas syringae pv. tomato str. DC3000] (IA005)
LG939_12250	VFG029835	91.3	46	4	0	977	1022	5621	5666	3e-07	60	pks - malonyl CoA-acyl carrier protein transacylase [Mycobacterium abscessus subsp. bolletii 50594] (CVF650)
LG939_12250	VFG029835	91.11	45	4	0	977	1021	947	991	1e-06	58	pks - malonyl CoA-acyl carrier protein transacylase [Mycobacterium abscessus subsp. bolletii 50594] (CVF650)
LG939_12250	VFG029828	91.3	46	4	0	977	1022	5615	5660	3e-07	60	pks - Probable polyketide synthase [Mycobacterium abscessus ATCC 19977] (CVF650)
LG939_12250	VFG026097	91.3	46	4	0	790	835	736	781	3e-07	60	wcbR - type I polyketide synthase WcbR [Burkholderia pseudomallei 668] (CVF645)
LG939_12250	VFG026096	91.3	46	4	0	790	835	736	781	3e-07	60	wcbR - capsular polysaccharide biosynthesis fatty acid synthase [Burkholderia pseudomallei 1710b] (CVF645)
LG939_12250	VFG026095	91.3	46	4	0	790	835	736	781	3e-07	60	wcbR - type I polyketide synthase WcbR [Burkholderia pseudomallei 1106a] (CVF645)
LG939_12250	VFG026092	91.3	46	4	0	790	835	736	781	3e-07	60	wcbR - type I polyketide synthase WcbR [Burkholderia mallei NCTC 10229] (CVF645)
LG939_12250	VFG026091	91.3	46	4	0	790	835	736	781	3e-07	60	wcbR - type I polyketide synthase WcbR [Burkholderia mallei ATCC 23344] (CVF645)
LG939_12250	VFG026089	91.3	46	4	0	790	835	733	778	3e-07	60	wcbR - capsular polysaccharide biosynthesis fatty acid synthase [Burkholderia cenocepacia J2315] (CVF645)
LG939_12250	VFG002548	91.3	46	4	0	790	835	736	781	3e-07	60	wcbR - capsular polysaccharide biosynthesis fatty acid synthase [Burkholderia pseudomallei K96243] (VF0436)
LG939_12250	VFG002548	91.3	46	4	0	790	835	736	781	3e-07	60	wcbR - capsular polysaccharide biosynthesis fatty acid synthase [Burkholderia pseudomallei K96243] (VF0436)
LG939_12250	VFG026090	88.68	53	6	0	790	842	733	785	1e-06	58	wcbR - Beta-ketoacyl synthase [Burkholderia cenocepacia MC0-3] (CVF645)
LG939_12250	VFG016181	90.91	44	4	0	979	1022	949	992	5e-06	56	irp1 - yersiniabactin polyketide/non-ribosomal peptide synthetase [Pseudomonas syringae pv. phaseolicola 1448A] (CVF556)
LG939_12250	VFG007841	92.5	40	3	0	982	1021	1228	1267	5e-06	56	ppsB - beta-ketoacyl synthase [Mycobacterium vanbaalenii PYR-1] (CVF288)
LG939_12250	VFG048580	88.46	52	6	0	563	614	578	629	5e-06	56	A225_2993 - iron aquisition yersiniabactin synthesis enzyme (Irp1,polyketide synthetase) [Klebsiella oxytoca E718] (CVF851)
LG939_12255	VFG029700	93.33	60	4	0	2455	2514	6262	6321	1e-15	87.7	mps1 - linear gramicidin synthetase subunit D [Mycobacterium intracellulare ATCC 13950] (CVF650)
LG939_12255	VFG029699	93.33	60	4	0	2455	2514	6262	6321	1e-15	87.7	mps1 - linear gramicidin synthetase subunit D [Mycobacterium intracellulare MOTT-64] (CVF650)
LG939_12255	VFG029698	93.33	60	4	0	2455	2514	6262	6321	1e-15	87.7	mps1 - linear gramicidin synthetase subunit D [Mycobacterium intracellulare MOTT-02] (CVF650)
LG939_12255	VFG029697	93.33	60	4	0	2455	2514	6265	6324	1e-15	87.7	mps1 - linear gramicidin synthetase subunit D [Mycobacterium intracellulare str. MOTT36Y] (CVF650)
LG939_12255	VFG029696	93.33	60	4	0	2455	2514	6262	6321	1e-15	87.7	mps1 - Mycosubtilin synthetase subunit B [Mycobacterium indicus pranii MTCC 9506] (CVF650)
LG939_12255	VFG029722	91.07	56	5	0	2455	2510	556	611	7e-11	71.9	mps2 - linear gramicidin synthetase subunit B [Mycobacterium avium 104] (CVF650)
LG939_12255	VFG016183	89.29	56	6	0	2454	2509	2115	2170	2e-08	63.9	irp2 - yersiniabactin non-ribosomal peptide synthetase [Pseudomonas syringae pv. phaseolicola 1448A] (CVF556)
LG939_12255	VFG016118	91.67	48	4	0	2455	2502	1963	2010	2e-08	63.9	pchF - pyochelin synthetase PchF [Pseudomonas aeruginosa UCBPP-PA14] (CVF553)
LG939_12255	VFG016117	91.67	48	4	0	2455	2502	1963	2010	2e-08	63.9	pchF - pyochelin synthetase [Pseudomonas aeruginosa PA7] (CVF553)
LG939_12255	VFG016036	90.38	52	5	0	2452	2503	8284	8335	2e-08	63.9	pvdD - non-ribosomal siderophore peptide synthetase [Pseudomonas putida KT2440] (CVF551)
LG939_12255	VFG016032	91.67	48	4	0	2452	2499	1936	1983	2e-08	63.9	pvdD - pyoverdine synthetase D [Pseudomonas aeruginosa UCBPP-PA14] (CVF551)
LG939_12255	VFG016032	91.67	48	4	0	2452	2499	5119	5166	2e-08	63.9	pvdD - pyoverdine synthetase D [Pseudomonas aeruginosa UCBPP-PA14] (CVF551)
LG939_12255	VFG000161	91.67	48	4	0	2452	2499	1936	1983	2e-08	63.9	pvdD - pyoverdine synthetase D [Pseudomonas aeruginosa PAO1] (VF0094)
LG939_12255	VFG000161	91.67	48	4	0	2452	2499	5119	5166	2e-08	63.9	pvdD - pyoverdine synthetase D [Pseudomonas aeruginosa PAO1] (VF0094)
LG939_12255	VFG000161	91.67	48	4	0	2452	2499	1936	1983	2e-08	63.9	pvdD - pyoverdine synthetase D [Pseudomonas aeruginosa PAO1] (VF0094)
LG939_12255	VFG000161	91.67	48	4	0	2452	2499	5119	5166	2e-08	63.9	pvdD - pyoverdine synthetase D [Pseudomonas aeruginosa PAO1] (VF0094)
LG939_12255	VFG015826	97.14	35	1	0	3239	3273	12341	12375	6e-08	61.9	pvdL - amino acid adenylation domain protein [Pseudomonas putida GB-1] (CVF551)
LG939_12255	VFG015826	88.46	52	6	0	2452	2503	3805	3856	4e-06	56	pvdL - amino acid adenylation domain protein [Pseudomonas putida GB-1] (CVF551)
LG939_12255	VFG015826	92.5	40	3	0	2464	2503	6982	7021	4e-06	56	pvdL - amino acid adenylation domain protein [Pseudomonas putida GB-1] (CVF551)
LG939_12255	VFG022714	91.49	47	4	0	2452	2498	1864	1910	6e-08	61.9	mbtE - non-ribosomal peptide synthetase MbtE [Mycobacterium sp. JDM601] (CVF315)
LG939_12255	VFG020317	88.89	54	6	0	2452	2505	9643	9696	3e-07	60	pvdI - protein PvdI(3) [Pseudomonas aeruginosa LESB58] (CVF551)
LG939_12255	VFG020074	97.06	34	1	0	3148	3181	4501	4534	3e-07	60	pvdL - peptide synthase [Pseudomonas aeruginosa LESB58] (CVF551)
LG939_12255	VFG020071	88.89	54	6	0	2452	2505	5131	5184	3e-07	60	pvdJ - pvdj(2) [Pseudomonas fluorescens SBW25] (CVF551)
LG939_12255	VFG020069	88.89	54	6	0	2452	2505	6460	6513	3e-07	60	pvdD - peptide synthase [Pseudomonas aeruginosa LESB58] (CVF551)
LG939_12255	VFG016066	90	50	5	0	2454	2503	6966	7015	3e-07	60	pvdL - pyoverdine synthetase A [Pseudomonas entomophila L48] (CVF551)
LG939_12255	VFG016060	97.06	34	1	0	3148	3181	4501	4534	3e-07	60	pvdL - PvdL [Pseudomonas aeruginosa UCBPP-PA14] (CVF551)
LG939_12255	VFG016059	97.06	34	1	0	3148	3181	4501	4534	3e-07	60	pvdL - probable non-ribosomal peptide synthetase [Pseudomonas aeruginosa PA7] (CVF551)
LG939_12255	VFG016044	92.86	42	3	0	2464	2505	9682	9723	3e-07	60	pvdI - pyoverdine sidechain peptide synthetase [Pseudomonas entomophila L48] (CVF551)
LG939_12255	VFG016043	92.86	42	3	0	2464	2505	14056	14097	3e-07	60	pvdI - probable non-ribosomal peptide synthetase [Pseudomonas aeruginosa UCBPP-PA14] (CVF551)
LG939_12255	VFG016040	92.86	42	3	0	2464	2505	5146	5187	3e-07	60	pvdJ - PvdJ [Pseudomonas aeruginosa UCBPP-PA14] (CVF551)
LG939_12255	VFG015906	90	50	5	0	2453	2502	2066	2115	3e-07	60	sypC - Amino acid adenylation [Pseudomonas syringae pv. syringae B728a] (CVF547)
LG939_12255	VFG016058	97.06	34	1	0	3148	3181	4501	4534	3e-07	60	pvdL - peptide synthase PvdL [Pseudomonas aeruginosa PAO1] (IA001)
LG939_12255	VFG016041	92.86	42	3	0	2464	2505	14056	14097	3e-07	60	pvdI - peptide synthase [Pseudomonas aeruginosa PAO1] (IA001)
LG939_12255	VFG016038	92.86	42	3	0	2464	2505	5050	5091	3e-07	60	pvdJ - pyoverdine biosynthesis protein PvdJ [Pseudomonas aeruginosa PAO1] (IA001)
LG939_12255	VFG016058	97.06	34	1	0	3148	3181	4501	4534	3e-07	60	pvdL - peptide synthase PvdL [Pseudomonas aeruginosa PAO1] (IA001)
LG939_12255	VFG016041	92.86	42	3	0	2464	2505	14056	14097	3e-07	60	pvdI - peptide synthase [Pseudomonas aeruginosa PAO1] (IA001)
LG939_12255	VFG016038	92.86	42	3	0	2464	2505	5050	5091	3e-07	60	pvdJ - pyoverdine biosynthesis protein PvdJ [Pseudomonas aeruginosa PAO1] (IA001)
LG939_12255	VFG016180	96.97	33	1	0	1006	1038	6175	6207	1e-06	58	irp1 - yersiniabactin polyketide/non-ribosomal peptide synthetase [Pseudomonas syringae pv. tomato str. DC3000] (IA005)
LG939_12255	VFG016035	94.59	37	2	0	2452	2488	1921	1957	1e-06	58	pvdD - pyoverdine sidechain peptide synthetase III, L-Thr-L-Ser component [Pseudomonas syringae pv. phaseolicola 1448A] (CVF551)
LG939_12255	VFG016033	89.8	49	5	0	2452	2500	5080	5128	1e-06	58	pvdD - pyoverdine sidechain peptide synthetase III, L-Thr-L-Ser component [Pseudomonas syringae pv. tomato str. DC3000] (CVF551)
LG939_12255	VFG020089	89.58	48	5	0	2455	2502	1963	2010	4e-06	56	pchF - pyochelin synthetase [Pseudomonas aeruginosa LESB58] (CVF553)
LG939_12255	VFG016182	87.5	56	7	0	2454	2509	2115	2170	4e-06	56	irp2 - yersiniabactin non-ribosomal peptide synthetase [Pseudomonas syringae pv. tomato str. DC3000] (IA005)
LG939_12255	VFG016123	92.5	40	3	0	2893	2932	2545	2584	4e-06	56	pchE - pyochelin synthetase E [Pseudomonas fluorescens Pf-5] (CVF553)
LG939_12255	VFG016045	90.91	44	4	0	2464	2507	1963	2006	4e-06	56	pvdI - peptide synthase [Pseudomonas fluorescens Pf-5] (CVF551)
LG939_12255	VFG016037	90.91	44	4	0	2464	2507	5200	5243	4e-06	56	pvdD - non-ribosomal peptide synthetase [Pseudomonas fluorescens Pf-5] (CVF551)
LG939_12255	VFG015905	90.91	44	4	0	2455	2498	8566	8609	4e-06	56	sypB - Amino acid adenylation [Pseudomonas syringae pv. syringae B728a] (CVF547)
LG939_12255	VFG015904	90.91	44	4	0	2455	2498	8446	8489	4e-06	56	sypA - Amino acid adenylation [Pseudomonas syringae pv. syringae B728a] (CVF547)
LG939_12255	VFG029724	86.67	60	8	0	2455	2514	5092	5151	4e-06	56	mps2 - Probable peptide synthetase NRP [Mycobacterium abscessus ATCC 19977] (CVF650)
LG939_12255	VFG029687	86.67	60	8	0	2455	2514	6295	6354	4e-06	56	mps1 - peptide synthetase [Mycobacterium smegmatis str. MC2 155] (CVF650)
LG939_12255	VFG000165	89.58	48	5	0	2455	2502	1963	2010	4e-06	56	pchF - pyochelin synthetase PchF [Pseudomonas aeruginosa PAO1] (VF0095)
LG939_12255	VFG000165	89.58	48	5	0	2455	2502	1963	2010	4e-06	56	pchF - pyochelin synthetase PchF [Pseudomonas aeruginosa PAO1] (VF0095)
LG939_12275	VFG042048	98.76	3471	43	0	1	3471	268	3738	0	6540	RSc1815 - hypothetical protein [Ralstonia solanacearum GMI1000] (SS008)
LG939_12275	VFG041919	96	50	2	0	1225	1274	1987	2036	1e-14	83.8	avrBs3 - avirulence protein [Xanthomonas axonopodis pv. citri str. 306] (SS009)
LG939_12275	VFG041919	96	50	2	0	1225	1274	2290	2339	1e-14	83.8	avrBs3 - avirulence protein [Xanthomonas axonopodis pv. citri str. 306] (SS009)
LG939_12275	VFG041919	96	50	2	0	1225	1274	2392	2441	1e-14	83.8	avrBs3 - avirulence protein [Xanthomonas axonopodis pv. citri str. 306] (SS009)
LG939_12275	VFG041919	94	50	3	0	1225	1274	1378	1427	2e-12	75.8	avrBs3 - avirulence protein [Xanthomonas axonopodis pv. citri str. 306] (SS009)
LG939_12275	VFG041919	94	50	3	0	1225	1274	1480	1529	2e-12	75.8	avrBs3 - avirulence protein [Xanthomonas axonopodis pv. citri str. 306] (SS009)
LG939_12275	VFG041919	94	50	3	0	1225	1274	1783	1832	2e-12	75.8	avrBs3 - avirulence protein [Xanthomonas axonopodis pv. citri str. 306] (SS009)
LG939_12275	VFG041919	91.07	56	5	0	1645	1700	874	929	4e-11	71.9	avrBs3 - avirulence protein [Xanthomonas axonopodis pv. citri str. 306] (SS009)
LG939_12275	VFG041919	91.07	56	5	0	1960	2015	1378	1433	4e-11	71.9	avrBs3 - avirulence protein [Xanthomonas axonopodis pv. citri str. 306] (SS009)
LG939_12275	VFG041919	91.07	56	5	0	1960	2015	1480	1535	4e-11	71.9	avrBs3 - avirulence protein [Xanthomonas axonopodis pv. citri str. 306] (SS009)
LG939_12275	VFG041919	91.07	56	5	0	1960	2015	1783	1838	4e-11	71.9	avrBs3 - avirulence protein [Xanthomonas axonopodis pv. citri str. 306] (SS009)
LG939_12275	VFG041919	91.07	56	5	0	1645	1700	1885	1940	4e-11	71.9	avrBs3 - avirulence protein [Xanthomonas axonopodis pv. citri str. 306] (SS009)
LG939_12275	VFG041919	91.07	56	5	0	1015	1070	1987	2042	4e-11	71.9	avrBs3 - avirulence protein [Xanthomonas axonopodis pv. citri str. 306] (SS009)
LG939_12275	VFG041919	91.07	56	5	0	1015	1070	2290	2345	4e-11	71.9	avrBs3 - avirulence protein [Xanthomonas axonopodis pv. citri str. 306] (SS009)
LG939_12275	VFG041919	91.07	56	5	0	1015	1070	2392	2447	4e-11	71.9	avrBs3 - avirulence protein [Xanthomonas axonopodis pv. citri str. 306] (SS009)
LG939_12275	VFG041919	91.07	56	2	1	1960	2015	1582	1634	6e-10	67.9	avrBs3 - avirulence protein [Xanthomonas axonopodis pv. citri str. 306] (SS009)
LG939_12275	VFG041919	90.57	53	5	0	1648	1700	1078	1130	2e-09	65.9	avrBs3 - avirulence protein [Xanthomonas axonopodis pv. citri str. 306] (SS009)
LG939_12275	VFG041919	89.29	56	6	0	910	965	1378	1433	9e-09	63.9	avrBs3 - avirulence protein [Xanthomonas axonopodis pv. citri str. 306] (SS009)
LG939_12275	VFG041919	89.29	56	6	0	1015	1070	1378	1433	9e-09	63.9	avrBs3 - avirulence protein [Xanthomonas axonopodis pv. citri str. 306] (SS009)
LG939_12275	VFG041919	89.29	56	6	0	1645	1700	1378	1433	9e-09	63.9	avrBs3 - avirulence protein [Xanthomonas axonopodis pv. citri str. 306] (SS009)
LG939_12275	VFG041919	93.18	44	3	0	1855	1898	1378	1421	9e-09	63.9	avrBs3 - avirulence protein [Xanthomonas axonopodis pv. citri str. 306] (SS009)
LG939_12275	VFG041919	91.67	48	4	0	2382	2429	1380	1427	9e-09	63.9	avrBs3 - avirulence protein [Xanthomonas axonopodis pv. citri str. 306] (SS009)
LG939_12275	VFG041919	89.29	56	6	0	910	965	1480	1535	9e-09	63.9	avrBs3 - avirulence protein [Xanthomonas axonopodis pv. citri str. 306] (SS009)
LG939_12275	VFG041919	89.29	56	6	0	1015	1070	1480	1535	9e-09	63.9	avrBs3 - avirulence protein [Xanthomonas axonopodis pv. citri str. 306] (SS009)
LG939_12275	VFG041919	89.29	56	6	0	1645	1700	1480	1535	9e-09	63.9	avrBs3 - avirulence protein [Xanthomonas axonopodis pv. citri str. 306] (SS009)
LG939_12275	VFG041919	93.18	44	3	0	1855	1898	1480	1523	9e-09	63.9	avrBs3 - avirulence protein [Xanthomonas axonopodis pv. citri str. 306] (SS009)
LG939_12275	VFG041919	91.67	48	4	0	2382	2429	1482	1529	9e-09	63.9	avrBs3 - avirulence protein [Xanthomonas axonopodis pv. citri str. 306] (SS009)
LG939_12275	VFG041919	89.29	56	6	0	910	965	1783	1838	9e-09	63.9	avrBs3 - avirulence protein [Xanthomonas axonopodis pv. citri str. 306] (SS009)
LG939_12275	VFG041919	89.29	56	6	0	1015	1070	1783	1838	9e-09	63.9	avrBs3 - avirulence protein [Xanthomonas axonopodis pv. citri str. 306] (SS009)
LG939_12275	VFG041919	89.29	56	6	0	1645	1700	1783	1838	9e-09	63.9	avrBs3 - avirulence protein [Xanthomonas axonopodis pv. citri str. 306] (SS009)
LG939_12275	VFG041919	93.18	44	3	0	1855	1898	1783	1826	9e-09	63.9	avrBs3 - avirulence protein [Xanthomonas axonopodis pv. citri str. 306] (SS009)
LG939_12275	VFG041919	91.67	48	4	0	2382	2429	1785	1832	9e-09	63.9	avrBs3 - avirulence protein [Xanthomonas axonopodis pv. citri str. 306] (SS009)
LG939_12275	VFG041919	89.29	56	6	0	1120	1175	1987	2042	9e-09	63.9	avrBs3 - avirulence protein [Xanthomonas axonopodis pv. citri str. 306] (SS009)
LG939_12275	VFG041919	89.29	56	6	0	1960	2015	1987	2042	9e-09	63.9	avrBs3 - avirulence protein [Xanthomonas axonopodis pv. citri str. 306] (SS009)
LG939_12275	VFG041919	92	50	1	1	1225	1274	2089	2135	9e-09	63.9	avrBs3 - avirulence protein [Xanthomonas axonopodis pv. citri str. 306] (SS009)
LG939_12275	VFG041919	89.29	56	6	0	1120	1175	2290	2345	9e-09	63.9	avrBs3 - avirulence protein [Xanthomonas axonopodis pv. citri str. 306] (SS009)
LG939_12275	VFG041919	89.29	56	6	0	1960	2015	2290	2345	9e-09	63.9	avrBs3 - avirulence protein [Xanthomonas axonopodis pv. citri str. 306] (SS009)
LG939_12275	VFG041919	89.29	56	6	0	1120	1175	2392	2447	9e-09	63.9	avrBs3 - avirulence protein [Xanthomonas axonopodis pv. citri str. 306] (SS009)
LG939_12275	VFG041919	89.29	56	6	0	1960	2015	2392	2447	9e-09	63.9	avrBs3 - avirulence protein [Xanthomonas axonopodis pv. citri str. 306] (SS009)
LG939_12275	VFG041919	90.57	53	2	1	1963	2015	979	1028	4e-08	61.9	avrBs3 - avirulence protein [Xanthomonas axonopodis pv. citri str. 306] (SS009)
LG939_12275	VFG041919	90.57	53	2	1	1963	2015	1180	1229	4e-08	61.9	avrBs3 - avirulence protein [Xanthomonas axonopodis pv. citri str. 306] (SS009)
LG939_12275	VFG041919	90.2	51	5	0	2170	2220	1378	1428	4e-08	61.9	avrBs3 - avirulence protein [Xanthomonas axonopodis pv. citri str. 306] (SS009)
LG939_12275	VFG041919	90.2	51	5	0	2170	2220	1480	1530	4e-08	61.9	avrBs3 - avirulence protein [Xanthomonas axonopodis pv. citri str. 306] (SS009)
LG939_12275	VFG041919	90.2	51	5	0	2170	2220	1783	1833	4e-08	61.9	avrBs3 - avirulence protein [Xanthomonas axonopodis pv. citri str. 306] (SS009)
LG939_12275	VFG041919	90	50	5	0	1336	1385	1993	2042	1e-07	60	avrBs3 - avirulence protein [Xanthomonas axonopodis pv. citri str. 306] (SS009)
LG939_12275	VFG041919	89.29	56	3	1	1960	2015	2089	2141	1e-07	60	avrBs3 - avirulence protein [Xanthomonas axonopodis pv. citri str. 306] (SS009)
LG939_12275	VFG041919	90	50	5	0	1336	1385	2296	2345	1e-07	60	avrBs3 - avirulence protein [Xanthomonas axonopodis pv. citri str. 306] (SS009)
LG939_12275	VFG041919	90	50	5	0	1336	1385	2398	2447	1e-07	60	avrBs3 - avirulence protein [Xanthomonas axonopodis pv. citri str. 306] (SS009)
LG939_12275	VFG041919	88.68	53	6	0	808	860	1279	1331	6e-07	58	avrBs3 - avirulence protein [Xanthomonas axonopodis pv. citri str. 306] (SS009)
LG939_12275	VFG041919	88.68	53	6	0	913	965	1279	1331	6e-07	58	avrBs3 - avirulence protein [Xanthomonas axonopodis pv. citri str. 306] (SS009)
LG939_12275	VFG041919	88.68	53	6	0	1648	1700	1279	1331	6e-07	58	avrBs3 - avirulence protein [Xanthomonas axonopodis pv. citri str. 306] (SS009)
LG939_12275	VFG041919	88.68	53	6	0	1963	2015	1279	1331	6e-07	58	avrBs3 - avirulence protein [Xanthomonas axonopodis pv. citri str. 306] (SS009)
LG939_12275	VFG041919	88.68	53	6	0	2278	2330	1279	1331	6e-07	58	avrBs3 - avirulence protein [Xanthomonas axonopodis pv. citri str. 306] (SS009)
LG939_12275	VFG041919	88.68	53	6	0	808	860	1684	1736	6e-07	58	avrBs3 - avirulence protein [Xanthomonas axonopodis pv. citri str. 306] (SS009)
LG939_12275	VFG041919	88.68	53	6	0	913	965	1684	1736	6e-07	58	avrBs3 - avirulence protein [Xanthomonas axonopodis pv. citri str. 306] (SS009)
LG939_12275	VFG041919	88.68	53	6	0	1648	1700	1684	1736	6e-07	58	avrBs3 - avirulence protein [Xanthomonas axonopodis pv. citri str. 306] (SS009)
LG939_12275	VFG041919	88.68	53	6	0	1963	2015	1684	1736	6e-07	58	avrBs3 - avirulence protein [Xanthomonas axonopodis pv. citri str. 306] (SS009)
LG939_12275	VFG041919	88.68	53	6	0	2278	2330	1684	1736	6e-07	58	avrBs3 - avirulence protein [Xanthomonas axonopodis pv. citri str. 306] (SS009)
LG939_12275	VFG041919	88.68	53	6	0	808	860	2191	2243	6e-07	58	avrBs3 - avirulence protein [Xanthomonas axonopodis pv. citri str. 306] (SS009)
LG939_12275	VFG041919	88.68	53	6	0	913	965	2191	2243	6e-07	58	avrBs3 - avirulence protein [Xanthomonas axonopodis pv. citri str. 306] (SS009)
LG939_12275	VFG041919	88.68	53	6	0	1648	1700	2191	2243	6e-07	58	avrBs3 - avirulence protein [Xanthomonas axonopodis pv. citri str. 306] (SS009)
LG939_12275	VFG041919	88.68	53	6	0	1963	2015	2191	2243	6e-07	58	avrBs3 - avirulence protein [Xanthomonas axonopodis pv. citri str. 306] (SS009)
LG939_12275	VFG041919	88.68	53	6	0	2278	2330	2191	2243	6e-07	58	avrBs3 - avirulence protein [Xanthomonas axonopodis pv. citri str. 306] (SS009)
LG939_12275	VFG041919	87.5	56	7	0	910	965	874	929	2e-06	56	avrBs3 - avirulence protein [Xanthomonas axonopodis pv. citri str. 306] (SS009)
LG939_12275	VFG041919	87.5	56	7	0	1960	2015	874	929	2e-06	56	avrBs3 - avirulence protein [Xanthomonas axonopodis pv. citri str. 306] (SS009)
LG939_12275	VFG041919	90	50	2	1	1225	1274	1582	1628	2e-06	56	avrBs3 - avirulence protein [Xanthomonas axonopodis pv. citri str. 306] (SS009)
LG939_12275	VFG041919	87.5	56	7	0	910	965	1885	1940	2e-06	56	avrBs3 - avirulence protein [Xanthomonas axonopodis pv. citri str. 306] (SS009)
LG939_12275	VFG041919	87.5	56	7	0	1960	2015	1885	1940	2e-06	56	avrBs3 - avirulence protein [Xanthomonas axonopodis pv. citri str. 306] (SS009)
LG939_12275	VFG041919	87.5	56	7	0	910	965	1987	2042	2e-06	56	avrBs3 - avirulence protein [Xanthomonas axonopodis pv. citri str. 306] (SS009)
LG939_12275	VFG041919	87.5	56	7	0	1645	1700	1987	2042	2e-06	56	avrBs3 - avirulence protein [Xanthomonas axonopodis pv. citri str. 306] (SS009)
LG939_12275	VFG041919	90.91	44	4	0	1855	1898	1987	2030	2e-06	56	avrBs3 - avirulence protein [Xanthomonas axonopodis pv. citri str. 306] (SS009)
LG939_12275	VFG041919	89.58	48	5	0	2382	2429	1989	2036	2e-06	56	avrBs3 - avirulence protein [Xanthomonas axonopodis pv. citri str. 306] (SS009)
LG939_12275	VFG041919	87.5	56	7	0	910	965	2290	2345	2e-06	56	avrBs3 - avirulence protein [Xanthomonas axonopodis pv. citri str. 306] (SS009)
LG939_12275	VFG041919	87.5	56	7	0	1645	1700	2290	2345	2e-06	56	avrBs3 - avirulence protein [Xanthomonas axonopodis pv. citri str. 306] (SS009)
LG939_12275	VFG041919	90.91	44	4	0	1855	1898	2290	2333	2e-06	56	avrBs3 - avirulence protein [Xanthomonas axonopodis pv. citri str. 306] (SS009)
LG939_12275	VFG041919	89.58	48	5	0	2382	2429	2292	2339	2e-06	56	avrBs3 - avirulence protein [Xanthomonas axonopodis pv. citri str. 306] (SS009)
LG939_12275	VFG041919	87.5	56	7	0	910	965	2392	2447	2e-06	56	avrBs3 - avirulence protein [Xanthomonas axonopodis pv. citri str. 306] (SS009)
LG939_12275	VFG041919	87.5	56	7	0	1645	1700	2392	2447	2e-06	56	avrBs3 - avirulence protein [Xanthomonas axonopodis pv. citri str. 306] (SS009)
LG939_12275	VFG041919	90.91	44	4	0	1855	1898	2392	2435	2e-06	56	avrBs3 - avirulence protein [Xanthomonas axonopodis pv. citri str. 306] (SS009)
LG939_12275	VFG041919	89.58	48	5	0	2382	2429	2394	2441	2e-06	56	avrBs3 - avirulence protein [Xanthomonas axonopodis pv. citri str. 306] (SS009)
LG939_12275	VFG041919	87.27	55	7	0	806	860	875	929	9e-06	54	avrBs3 - avirulence protein [Xanthomonas axonopodis pv. citri str. 306] (SS009)
LG939_12275	VFG041919	89.36	47	5	0	1228	1274	1279	1325	9e-06	54	avrBs3 - avirulence protein [Xanthomonas axonopodis pv. citri str. 306] (SS009)
LG939_12275	VFG041919	89.36	47	5	0	1339	1385	1285	1331	9e-06	54	avrBs3 - avirulence protein [Xanthomonas axonopodis pv. citri str. 306] (SS009)
LG939_12275	VFG041919	87.27	55	7	0	806	860	1379	1433	9e-06	54	avrBs3 - avirulence protein [Xanthomonas axonopodis pv. citri str. 306] (SS009)
LG939_12275	VFG041919	94.29	35	2	0	1753	1787	1381	1415	9e-06	54	avrBs3 - avirulence protein [Xanthomonas axonopodis pv. citri str. 306] (SS009)
LG939_12275	VFG041919	89.36	47	5	0	1339	1385	1387	1433	9e-06	54	avrBs3 - avirulence protein [Xanthomonas axonopodis pv. citri str. 306] (SS009)
LG939_12275	VFG041919	87.27	55	7	0	806	860	1481	1535	9e-06	54	avrBs3 - avirulence protein [Xanthomonas axonopodis pv. citri str. 306] (SS009)
LG939_12275	VFG041919	94.29	35	2	0	1753	1787	1483	1517	9e-06	54	avrBs3 - avirulence protein [Xanthomonas axonopodis pv. citri str. 306] (SS009)
LG939_12275	VFG041919	89.36	47	5	0	1339	1385	1489	1535	9e-06	54	avrBs3 - avirulence protein [Xanthomonas axonopodis pv. citri str. 306] (SS009)
LG939_12275	VFG041919	89.36	47	5	0	1228	1274	1684	1730	9e-06	54	avrBs3 - avirulence protein [Xanthomonas axonopodis pv. citri str. 306] (SS009)
LG939_12275	VFG041919	89.36	47	5	0	1339	1385	1690	1736	9e-06	54	avrBs3 - avirulence protein [Xanthomonas axonopodis pv. citri str. 306] (SS009)
LG939_12275	VFG041919	87.27	55	7	0	806	860	1784	1838	9e-06	54	avrBs3 - avirulence protein [Xanthomonas axonopodis pv. citri str. 306] (SS009)
LG939_12275	VFG041919	94.29	35	2	0	1753	1787	1786	1820	9e-06	54	avrBs3 - avirulence protein [Xanthomonas axonopodis pv. citri str. 306] (SS009)
LG939_12275	VFG041919	89.36	47	5	0	1339	1385	1792	1838	9e-06	54	avrBs3 - avirulence protein [Xanthomonas axonopodis pv. citri str. 306] (SS009)
LG939_12275	VFG041919	87.27	55	7	0	806	860	1886	1940	9e-06	54	avrBs3 - avirulence protein [Xanthomonas axonopodis pv. citri str. 306] (SS009)
LG939_12275	VFG041919	92.31	39	3	0	2182	2220	1999	2037	9e-06	54	avrBs3 - avirulence protein [Xanthomonas axonopodis pv. citri str. 306] (SS009)
LG939_12275	VFG041919	89.36	47	5	0	1228	1274	2191	2237	9e-06	54	avrBs3 - avirulence protein [Xanthomonas axonopodis pv. citri str. 306] (SS009)
LG939_12275	VFG041919	89.36	47	5	0	1339	1385	2197	2243	9e-06	54	avrBs3 - avirulence protein [Xanthomonas axonopodis pv. citri str. 306] (SS009)
LG939_12275	VFG041919	92.31	39	3	0	2182	2220	2302	2340	9e-06	54	avrBs3 - avirulence protein [Xanthomonas axonopodis pv. citri str. 306] (SS009)
LG939_12275	VFG041919	92.31	39	3	0	2182	2220	2404	2442	9e-06	54	avrBs3 - avirulence protein [Xanthomonas axonopodis pv. citri str. 306] (SS009)
LG939_12275	VFG041916	96	50	2	0	1225	1274	2401	2450	1e-14	83.8	avrBs3 - avirulence protein [Xanthomonas axonopodis pv. citri str. 306] (SS009)
LG939_12275	VFG041916	94	50	3	0	1225	1274	1381	1430	2e-12	75.8	avrBs3 - avirulence protein [Xanthomonas axonopodis pv. citri str. 306] (SS009)
LG939_12275	VFG041916	94	50	3	0	1225	1274	1687	1736	2e-12	75.8	avrBs3 - avirulence protein [Xanthomonas axonopodis pv. citri str. 306] (SS009)
LG939_12275	VFG041916	91.07	56	5	0	1645	1700	874	929	4e-11	71.9	avrBs3 - avirulence protein [Xanthomonas axonopodis pv. citri str. 306] (SS009)
LG939_12275	VFG041916	91.07	56	5	0	1645	1700	1075	1130	4e-11	71.9	avrBs3 - avirulence protein [Xanthomonas axonopodis pv. citri str. 306] (SS009)
LG939_12275	VFG041916	91.07	56	5	0	1645	1700	1177	1232	4e-11	71.9	avrBs3 - avirulence protein [Xanthomonas axonopodis pv. citri str. 306] (SS009)
LG939_12275	VFG041916	91.07	56	5	0	1960	2015	1381	1436	4e-11	71.9	avrBs3 - avirulence protein [Xanthomonas axonopodis pv. citri str. 306] (SS009)
LG939_12275	VFG041916	91.07	56	5	0	1960	2015	1687	1742	4e-11	71.9	avrBs3 - avirulence protein [Xanthomonas axonopodis pv. citri str. 306] (SS009)
LG939_12275	VFG041916	91.07	56	5	0	1645	1700	2197	2252	4e-11	71.9	avrBs3 - avirulence protein [Xanthomonas axonopodis pv. citri str. 306] (SS009)
LG939_12275	VFG041916	91.07	56	5	0	1015	1070	2401	2456	4e-11	71.9	avrBs3 - avirulence protein [Xanthomonas axonopodis pv. citri str. 306] (SS009)
LG939_12275	VFG041916	93.62	47	3	0	1228	1274	1486	1532	2e-10	69.9	avrBs3 - avirulence protein [Xanthomonas axonopodis pv. citri str. 306] (SS009)
LG939_12275	VFG041916	93.62	47	3	0	1228	1274	2302	2348	2e-10	69.9	avrBs3 - avirulence protein [Xanthomonas axonopodis pv. citri str. 306] (SS009)
LG939_12275	VFG041916	91.07	56	2	1	1960	2015	976	1028	6e-10	67.9	avrBs3 - avirulence protein [Xanthomonas axonopodis pv. citri str. 306] (SS009)
LG939_12275	VFG041916	90.57	53	5	0	1963	2015	1486	1538	2e-09	65.9	avrBs3 - avirulence protein [Xanthomonas axonopodis pv. citri str. 306] (SS009)
LG939_12275	VFG041916	90.57	53	5	0	1963	2015	2302	2354	2e-09	65.9	avrBs3 - avirulence protein [Xanthomonas axonopodis pv. citri str. 306] (SS009)
LG939_12275	VFG041916	89.29	56	6	0	910	965	1381	1436	9e-09	63.9	avrBs3 - avirulence protein [Xanthomonas axonopodis pv. citri str. 306] (SS009)
LG939_12275	VFG041916	89.29	56	6	0	1015	1070	1381	1436	9e-09	63.9	avrBs3 - avirulence protein [Xanthomonas axonopodis pv. citri str. 306] (SS009)
LG939_12275	VFG041916	89.29	56	6	0	1645	1700	1381	1436	9e-09	63.9	avrBs3 - avirulence protein [Xanthomonas axonopodis pv. citri str. 306] (SS009)
LG939_12275	VFG041916	93.18	44	3	0	1855	1898	1381	1424	9e-09	63.9	avrBs3 - avirulence protein [Xanthomonas axonopodis pv. citri str. 306] (SS009)
LG939_12275	VFG041916	91.67	48	4	0	2382	2429	1383	1430	9e-09	63.9	avrBs3 - avirulence protein [Xanthomonas axonopodis pv. citri str. 306] (SS009)
LG939_12275	VFG041916	89.29	56	6	0	1645	1700	1585	1640	9e-09	63.9	avrBs3 - avirulence protein [Xanthomonas axonopodis pv. citri str. 306] (SS009)
LG939_12275	VFG041916	89.29	56	6	0	910	965	1687	1742	9e-09	63.9	avrBs3 - avirulence protein [Xanthomonas axonopodis pv. citri str. 306] (SS009)
LG939_12275	VFG041916	89.29	56	6	0	1015	1070	1687	1742	9e-09	63.9	avrBs3 - avirulence protein [Xanthomonas axonopodis pv. citri str. 306] (SS009)
LG939_12275	VFG041916	89.29	56	6	0	1645	1700	1687	1742	9e-09	63.9	avrBs3 - avirulence protein [Xanthomonas axonopodis pv. citri str. 306] (SS009)
LG939_12275	VFG041916	93.18	44	3	0	1855	1898	1687	1730	9e-09	63.9	avrBs3 - avirulence protein [Xanthomonas axonopodis pv. citri str. 306] (SS009)
LG939_12275	VFG041916	91.67	48	4	0	2382	2429	1689	1736	9e-09	63.9	avrBs3 - avirulence protein [Xanthomonas axonopodis pv. citri str. 306] (SS009)
LG939_12275	VFG041916	89.29	56	6	0	1645	1700	1789	1844	9e-09	63.9	avrBs3 - avirulence protein [Xanthomonas axonopodis pv. citri str. 306] (SS009)
LG939_12275	VFG041916	89.29	56	6	0	1645	1700	1891	1946	9e-09	63.9	avrBs3 - avirulence protein [Xanthomonas axonopodis pv. citri str. 306] (SS009)
LG939_12275	VFG041916	89.29	56	6	0	1645	1700	1993	2048	9e-09	63.9	avrBs3 - avirulence protein [Xanthomonas axonopodis pv. citri str. 306] (SS009)
LG939_12275	VFG041916	89.29	56	6	0	1120	1175	2401	2456	9e-09	63.9	avrBs3 - avirulence protein [Xanthomonas axonopodis pv. citri str. 306] (SS009)
LG939_12275	VFG041916	89.29	56	6	0	1960	2015	2401	2456	9e-09	63.9	avrBs3 - avirulence protein [Xanthomonas axonopodis pv. citri str. 306] (SS009)
LG939_12275	VFG041916	90.2	51	5	0	2170	2220	1381	1431	4e-08	61.9	avrBs3 - avirulence protein [Xanthomonas axonopodis pv. citri str. 306] (SS009)
LG939_12275	VFG041916	91.49	47	4	0	2383	2429	1486	1532	4e-08	61.9	avrBs3 - avirulence protein [Xanthomonas axonopodis pv. citri str. 306] (SS009)
LG939_12275	VFG041916	91.49	47	4	0	1024	1070	1492	1538	4e-08	61.9	avrBs3 - avirulence protein [Xanthomonas axonopodis pv. citri str. 306] (SS009)
LG939_12275	VFG041916	90.2	51	5	0	2170	2220	1687	1737	4e-08	61.9	avrBs3 - avirulence protein [Xanthomonas axonopodis pv. citri str. 306] (SS009)
LG939_12275	VFG041916	91.49	47	4	0	2383	2429	2302	2348	4e-08	61.9	avrBs3 - avirulence protein [Xanthomonas axonopodis pv. citri str. 306] (SS009)
LG939_12275	VFG041916	91.49	47	4	0	1024	1070	2308	2354	4e-08	61.9	avrBs3 - avirulence protein [Xanthomonas axonopodis pv. citri str. 306] (SS009)
LG939_12275	VFG041916	90	50	5	0	1336	1385	2407	2456	1e-07	60	avrBs3 - avirulence protein [Xanthomonas axonopodis pv. citri str. 306] (SS009)
LG939_12275	VFG041916	88.68	53	6	0	808	860	1282	1334	6e-07	58	avrBs3 - avirulence protein [Xanthomonas axonopodis pv. citri str. 306] (SS009)
LG939_12275	VFG041916	88.68	53	6	0	913	965	1282	1334	6e-07	58	avrBs3 - avirulence protein [Xanthomonas axonopodis pv. citri str. 306] (SS009)
LG939_12275	VFG041916	88.68	53	6	0	1648	1700	1282	1334	6e-07	58	avrBs3 - avirulence protein [Xanthomonas axonopodis pv. citri str. 306] (SS009)
LG939_12275	VFG041916	88.68	53	6	0	1963	2015	1282	1334	6e-07	58	avrBs3 - avirulence protein [Xanthomonas axonopodis pv. citri str. 306] (SS009)
LG939_12275	VFG041916	88.68	53	6	0	2278	2330	1282	1334	6e-07	58	avrBs3 - avirulence protein [Xanthomonas axonopodis pv. citri str. 306] (SS009)
LG939_12275	VFG041916	88.68	53	6	0	913	965	1486	1538	6e-07	58	avrBs3 - avirulence protein [Xanthomonas axonopodis pv. citri str. 306] (SS009)
LG939_12275	VFG041916	88.68	53	6	0	1648	1700	1486	1538	6e-07	58	avrBs3 - avirulence protein [Xanthomonas axonopodis pv. citri str. 306] (SS009)
LG939_12275	VFG041916	92.68	41	3	0	1858	1898	1486	1526	6e-07	58	avrBs3 - avirulence protein [Xanthomonas axonopodis pv. citri str. 306] (SS009)
LG939_12275	VFG041916	91.11	45	4	0	2176	2220	1489	1533	6e-07	58	avrBs3 - avirulence protein [Xanthomonas axonopodis pv. citri str. 306] (SS009)
LG939_12275	VFG041916	88.68	53	6	0	913	965	2302	2354	6e-07	58	avrBs3 - avirulence protein [Xanthomonas axonopodis pv. citri str. 306] (SS009)
LG939_12275	VFG041916	88.68	53	6	0	1648	1700	2302	2354	6e-07	58	avrBs3 - avirulence protein [Xanthomonas axonopodis pv. citri str. 306] (SS009)
LG939_12275	VFG041916	92.68	41	3	0	1858	1898	2302	2342	6e-07	58	avrBs3 - avirulence protein [Xanthomonas axonopodis pv. citri str. 306] (SS009)
LG939_12275	VFG041916	91.11	45	4	0	2176	2220	2305	2349	6e-07	58	avrBs3 - avirulence protein [Xanthomonas axonopodis pv. citri str. 306] (SS009)
LG939_12275	VFG041916	87.5	56	7	0	910	965	874	929	2e-06	56	avrBs3 - avirulence protein [Xanthomonas axonopodis pv. citri str. 306] (SS009)
LG939_12275	VFG041916	87.5	56	7	0	1960	2015	874	929	2e-06	56	avrBs3 - avirulence protein [Xanthomonas axonopodis pv. citri str. 306] (SS009)
LG939_12275	VFG041916	90	50	2	1	1225	1274	976	1022	2e-06	56	avrBs3 - avirulence protein [Xanthomonas axonopodis pv. citri str. 306] (SS009)
LG939_12275	VFG041916	87.5	56	7	0	910	965	1075	1130	2e-06	56	avrBs3 - avirulence protein [Xanthomonas axonopodis pv. citri str. 306] (SS009)
LG939_12275	VFG041916	87.5	56	7	0	1960	2015	1075	1130	2e-06	56	avrBs3 - avirulence protein [Xanthomonas axonopodis pv. citri str. 306] (SS009)
LG939_12275	VFG041916	87.5	56	7	0	910	965	1177	1232	2e-06	56	avrBs3 - avirulence protein [Xanthomonas axonopodis pv. citri str. 306] (SS009)
LG939_12275	VFG041916	87.5	56	7	0	1960	2015	1177	1232	2e-06	56	avrBs3 - avirulence protein [Xanthomonas axonopodis pv. citri str. 306] (SS009)
LG939_12275	VFG041916	94.44	36	2	0	1752	1787	1485	1520	2e-06	56	avrBs3 - avirulence protein [Xanthomonas axonopodis pv. citri str. 306] (SS009)
LG939_12275	VFG041916	89.58	48	5	0	1438	1485	1588	1635	2e-06	56	avrBs3 - avirulence protein [Xanthomonas axonopodis pv. citri str. 306] (SS009)
LG939_12275	VFG041916	89.58	48	5	0	1438	1485	1792	1839	2e-06	56	avrBs3 - avirulence protein [Xanthomonas axonopodis pv. citri str. 306] (SS009)
LG939_12275	VFG041916	89.58	48	5	0	1438	1485	1894	1941	2e-06	56	avrBs3 - avirulence protein [Xanthomonas axonopodis pv. citri str. 306] (SS009)
LG939_12275	VFG041916	89.58	48	5	0	1438	1485	1996	2043	2e-06	56	avrBs3 - avirulence protein [Xanthomonas axonopodis pv. citri str. 306] (SS009)
LG939_12275	VFG041916	87.5	56	7	0	910	965	2197	2252	2e-06	56	avrBs3 - avirulence protein [Xanthomonas axonopodis pv. citri str. 306] (SS009)
LG939_12275	VFG041916	94.44	36	2	0	1752	1787	2301	2336	2e-06	56	avrBs3 - avirulence protein [Xanthomonas axonopodis pv. citri str. 306] (SS009)
LG939_12275	VFG041916	87.5	56	7	0	910	965	2401	2456	2e-06	56	avrBs3 - avirulence protein [Xanthomonas axonopodis pv. citri str. 306] (SS009)
LG939_12275	VFG041916	87.5	56	7	0	1645	1700	2401	2456	2e-06	56	avrBs3 - avirulence protein [Xanthomonas axonopodis pv. citri str. 306] (SS009)
LG939_12275	VFG041916	90.91	44	4	0	1855	1898	2401	2444	2e-06	56	avrBs3 - avirulence protein [Xanthomonas axonopodis pv. citri str. 306] (SS009)
LG939_12275	VFG041916	89.58	48	5	0	2382	2429	2403	2450	2e-06	56	avrBs3 - avirulence protein [Xanthomonas axonopodis pv. citri str. 306] (SS009)
LG939_12275	VFG041916	87.5	56	7	0	1645	1700	2503	2558	2e-06	56	avrBs3 - avirulence protein [Xanthomonas axonopodis pv. citri str. 306] (SS009)
LG939_12275	VFG041916	87.27	55	7	0	806	860	875	929	9e-06	54	avrBs3 - avirulence protein [Xanthomonas axonopodis pv. citri str. 306] (SS009)
LG939_12275	VFG041916	87.27	55	7	0	806	860	1076	1130	9e-06	54	avrBs3 - avirulence protein [Xanthomonas axonopodis pv. citri str. 306] (SS009)
LG939_12275	VFG041916	87.27	55	7	0	806	860	1178	1232	9e-06	54	avrBs3 - avirulence protein [Xanthomonas axonopodis pv. citri str. 306] (SS009)
LG939_12275	VFG041916	89.36	47	5	0	1228	1274	1282	1328	9e-06	54	avrBs3 - avirulence protein [Xanthomonas axonopodis pv. citri str. 306] (SS009)
LG939_12275	VFG041916	89.36	47	5	0	1339	1385	1288	1334	9e-06	54	avrBs3 - avirulence protein [Xanthomonas axonopodis pv. citri str. 306] (SS009)
LG939_12275	VFG041916	87.27	55	7	0	806	860	1382	1436	9e-06	54	avrBs3 - avirulence protein [Xanthomonas axonopodis pv. citri str. 306] (SS009)
LG939_12275	VFG041916	94.29	35	2	0	1753	1787	1384	1418	9e-06	54	avrBs3 - avirulence protein [Xanthomonas axonopodis pv. citri str. 306] (SS009)
LG939_12275	VFG041916	89.36	47	5	0	1339	1385	1390	1436	9e-06	54	avrBs3 - avirulence protein [Xanthomonas axonopodis pv. citri str. 306] (SS009)
LG939_12275	VFG041916	89.36	47	5	0	1339	1385	1492	1538	9e-06	54	avrBs3 - avirulence protein [Xanthomonas axonopodis pv. citri str. 306] (SS009)
LG939_12275	VFG041916	87.27	55	7	0	806	860	1688	1742	9e-06	54	avrBs3 - avirulence protein [Xanthomonas axonopodis pv. citri str. 306] (SS009)
LG939_12275	VFG041916	94.29	35	2	0	1753	1787	1690	1724	9e-06	54	avrBs3 - avirulence protein [Xanthomonas axonopodis pv. citri str. 306] (SS009)
LG939_12275	VFG041916	89.36	47	5	0	1339	1385	1696	1742	9e-06	54	avrBs3 - avirulence protein [Xanthomonas axonopodis pv. citri str. 306] (SS009)
LG939_12275	VFG041916	89.36	47	5	0	1339	1385	2308	2354	9e-06	54	avrBs3 - avirulence protein [Xanthomonas axonopodis pv. citri str. 306] (SS009)
LG939_12275	VFG041916	92.31	39	3	0	2182	2220	2413	2451	9e-06	54	avrBs3 - avirulence protein [Xanthomonas axonopodis pv. citri str. 306] (SS009)
LG939_12275	VFG041918	94	50	3	0	1225	1274	976	1025	2e-12	75.8	avrBs3 - avirulence protein [Xanthomonas axonopodis pv. citri str. 306] (SS009)
LG939_12275	VFG041918	94	50	3	0	1225	1274	1180	1229	2e-12	75.8	avrBs3 - avirulence protein [Xanthomonas axonopodis pv. citri str. 306] (SS009)
LG939_12275	VFG041918	94	50	3	0	1225	1274	1690	1739	2e-12	75.8	avrBs3 - avirulence protein [Xanthomonas axonopodis pv. citri str. 306] (SS009)
LG939_12275	VFG041918	91.07	56	5	0	1645	1700	874	929	4e-11	71.9	avrBs3 - avirulence protein [Xanthomonas axonopodis pv. citri str. 306] (SS009)
LG939_12275	VFG041918	91.07	56	5	0	1960	2015	976	1031	4e-11	71.9	avrBs3 - avirulence protein [Xanthomonas axonopodis pv. citri str. 306] (SS009)
LG939_12275	VFG041918	91.07	56	5	0	1645	1700	1078	1133	4e-11	71.9	avrBs3 - avirulence protein [Xanthomonas axonopodis pv. citri str. 306] (SS009)
LG939_12275	VFG041918	91.07	56	5	0	1960	2015	1180	1235	4e-11	71.9	avrBs3 - avirulence protein [Xanthomonas axonopodis pv. citri str. 306] (SS009)
LG939_12275	VFG041918	91.07	56	5	0	1645	1700	1282	1337	4e-11	71.9	avrBs3 - avirulence protein [Xanthomonas axonopodis pv. citri str. 306] (SS009)
LG939_12275	VFG041918	91.07	56	5	0	1960	2015	1690	1745	4e-11	71.9	avrBs3 - avirulence protein [Xanthomonas axonopodis pv. citri str. 306] (SS009)
LG939_12275	VFG041918	91.07	56	5	0	1645	1700	2200	2255	4e-11	71.9	avrBs3 - avirulence protein [Xanthomonas axonopodis pv. citri str. 306] (SS009)
LG939_12275	VFG041918	91.07	56	5	0	1645	1700	2302	2357	4e-11	71.9	avrBs3 - avirulence protein [Xanthomonas axonopodis pv. citri str. 306] (SS009)
LG939_12275	VFG041918	93.62	47	3	0	1228	1274	1387	1433	2e-10	69.9	avrBs3 - avirulence protein [Xanthomonas axonopodis pv. citri str. 306] (SS009)
LG939_12275	VFG041918	93.62	47	3	0	1228	1274	1489	1535	2e-10	69.9	avrBs3 - avirulence protein [Xanthomonas axonopodis pv. citri str. 306] (SS009)
LG939_12275	VFG041918	90.57	53	5	0	1963	2015	1387	1439	2e-09	65.9	avrBs3 - avirulence protein [Xanthomonas axonopodis pv. citri str. 306] (SS009)
LG939_12275	VFG041918	90.57	53	5	0	1963	2015	1489	1541	2e-09	65.9	avrBs3 - avirulence protein [Xanthomonas axonopodis pv. citri str. 306] (SS009)
LG939_12275	VFG041918	89.29	56	6	0	910	965	976	1031	9e-09	63.9	avrBs3 - avirulence protein [Xanthomonas axonopodis pv. citri str. 306] (SS009)
LG939_12275	VFG041918	89.29	56	6	0	1015	1070	976	1031	9e-09	63.9	avrBs3 - avirulence protein [Xanthomonas axonopodis pv. citri str. 306] (SS009)
LG939_12275	VFG041918	89.29	56	6	0	1645	1700	976	1031	9e-09	63.9	avrBs3 - avirulence protein [Xanthomonas axonopodis pv. citri str. 306] (SS009)
LG939_12275	VFG041918	93.18	44	3	0	1855	1898	976	1019	9e-09	63.9	avrBs3 - avirulence protein [Xanthomonas axonopodis pv. citri str. 306] (SS009)
LG939_12275	VFG041918	91.67	48	4	0	2382	2429	978	1025	9e-09	63.9	avrBs3 - avirulence protein [Xanthomonas axonopodis pv. citri str. 306] (SS009)
LG939_12275	VFG041918	89.29	56	6	0	910	965	1180	1235	9e-09	63.9	avrBs3 - avirulence protein [Xanthomonas axonopodis pv. citri str. 306] (SS009)
LG939_12275	VFG041918	89.29	56	6	0	1015	1070	1180	1235	9e-09	63.9	avrBs3 - avirulence protein [Xanthomonas axonopodis pv. citri str. 306] (SS009)
LG939_12275	VFG041918	89.29	56	6	0	1645	1700	1180	1235	9e-09	63.9	avrBs3 - avirulence protein [Xanthomonas axonopodis pv. citri str. 306] (SS009)
LG939_12275	VFG041918	93.18	44	3	0	1855	1898	1180	1223	9e-09	63.9	avrBs3 - avirulence protein [Xanthomonas axonopodis pv. citri str. 306] (SS009)
LG939_12275	VFG041918	91.67	48	4	0	2382	2429	1182	1229	9e-09	63.9	avrBs3 - avirulence protein [Xanthomonas axonopodis pv. citri str. 306] (SS009)
LG939_12275	VFG041918	89.29	56	6	0	910	965	1690	1745	9e-09	63.9	avrBs3 - avirulence protein [Xanthomonas axonopodis pv. citri str. 306] (SS009)
LG939_12275	VFG041918	89.29	56	6	0	1015	1070	1690	1745	9e-09	63.9	avrBs3 - avirulence protein [Xanthomonas axonopodis pv. citri str. 306] (SS009)
LG939_12275	VFG041918	89.29	56	6	0	1645	1700	1690	1745	9e-09	63.9	avrBs3 - avirulence protein [Xanthomonas axonopodis pv. citri str. 306] (SS009)
LG939_12275	VFG041918	93.18	44	3	0	1855	1898	1690	1733	9e-09	63.9	avrBs3 - avirulence protein [Xanthomonas axonopodis pv. citri str. 306] (SS009)
LG939_12275	VFG041918	91.67	48	4	0	2382	2429	1692	1739	9e-09	63.9	avrBs3 - avirulence protein [Xanthomonas axonopodis pv. citri str. 306] (SS009)
LG939_12275	VFG041918	89.29	56	6	0	1645	1700	1792	1847	9e-09	63.9	avrBs3 - avirulence protein [Xanthomonas axonopodis pv. citri str. 306] (SS009)
LG939_12275	VFG041918	89.29	56	6	0	1645	1700	1894	1949	9e-09	63.9	avrBs3 - avirulence protein [Xanthomonas axonopodis pv. citri str. 306] (SS009)
LG939_12275	VFG041918	89.29	56	6	0	1645	1700	1996	2051	9e-09	63.9	avrBs3 - avirulence protein [Xanthomonas axonopodis pv. citri str. 306] (SS009)
LG939_12275	VFG041918	90.2	51	5	0	2170	2220	976	1026	4e-08	61.9	avrBs3 - avirulence protein [Xanthomonas axonopodis pv. citri str. 306] (SS009)
LG939_12275	VFG041918	90.2	51	5	0	2170	2220	1180	1230	4e-08	61.9	avrBs3 - avirulence protein [Xanthomonas axonopodis pv. citri str. 306] (SS009)
LG939_12275	VFG041918	91.49	47	4	0	2383	2429	1387	1433	4e-08	61.9	avrBs3 - avirulence protein [Xanthomonas axonopodis pv. citri str. 306] (SS009)
LG939_12275	VFG041918	91.49	47	4	0	1024	1070	1393	1439	4e-08	61.9	avrBs3 - avirulence protein [Xanthomonas axonopodis pv. citri str. 306] (SS009)
LG939_12275	VFG041918	91.49	47	4	0	2383	2429	1489	1535	4e-08	61.9	avrBs3 - avirulence protein [Xanthomonas axonopodis pv. citri str. 306] (SS009)
LG939_12275	VFG041918	91.49	47	4	0	1024	1070	1495	1541	4e-08	61.9	avrBs3 - avirulence protein [Xanthomonas axonopodis pv. citri str. 306] (SS009)
LG939_12275	VFG041918	89.09	55	6	0	1646	1700	1589	1643	4e-08	61.9	avrBs3 - avirulence protein [Xanthomonas axonopodis pv. citri str. 306] (SS009)
LG939_12275	VFG041918	90.2	51	5	0	2170	2220	1690	1740	4e-08	61.9	avrBs3 - avirulence protein [Xanthomonas axonopodis pv. citri str. 306] (SS009)
LG939_12275	VFG041918	84.93	73	11	0	1960	2032	874	946	6e-07	58	avrBs3 - avirulence protein [Xanthomonas axonopodis pv. citri str. 306] (SS009)
LG939_12275	VFG041918	88.68	53	6	0	913	965	1387	1439	6e-07	58	avrBs3 - avirulence protein [Xanthomonas axonopodis pv. citri str. 306] (SS009)
LG939_12275	VFG041918	88.68	53	6	0	1648	1700	1387	1439	6e-07	58	avrBs3 - avirulence protein [Xanthomonas axonopodis pv. citri str. 306] (SS009)
LG939_12275	VFG041918	92.68	41	3	0	1858	1898	1387	1427	6e-07	58	avrBs3 - avirulence protein [Xanthomonas axonopodis pv. citri str. 306] (SS009)
LG939_12275	VFG041918	91.11	45	4	0	2176	2220	1390	1434	6e-07	58	avrBs3 - avirulence protein [Xanthomonas axonopodis pv. citri str. 306] (SS009)
LG939_12275	VFG041918	88.68	53	6	0	913	965	1489	1541	6e-07	58	avrBs3 - avirulence protein [Xanthomonas axonopodis pv. citri str. 306] (SS009)
LG939_12275	VFG041918	88.68	53	6	0	1648	1700	1489	1541	6e-07	58	avrBs3 - avirulence protein [Xanthomonas axonopodis pv. citri str. 306] (SS009)
LG939_12275	VFG041918	92.68	41	3	0	1858	1898	1489	1529	6e-07	58	avrBs3 - avirulence protein [Xanthomonas axonopodis pv. citri str. 306] (SS009)
LG939_12275	VFG041918	91.11	45	4	0	2176	2220	1492	1536	6e-07	58	avrBs3 - avirulence protein [Xanthomonas axonopodis pv. citri str. 306] (SS009)
LG939_12275	VFG041918	87.5	56	7	0	910	965	874	929	2e-06	56	avrBs3 - avirulence protein [Xanthomonas axonopodis pv. citri str. 306] (SS009)
LG939_12275	VFG041918	87.5	56	7	0	910	965	1078	1133	2e-06	56	avrBs3 - avirulence protein [Xanthomonas axonopodis pv. citri str. 306] (SS009)
LG939_12275	VFG041918	87.5	56	7	0	1960	2015	1078	1133	2e-06	56	avrBs3 - avirulence protein [Xanthomonas axonopodis pv. citri str. 306] (SS009)
LG939_12275	VFG041918	87.5	56	7	0	910	965	1282	1337	2e-06	56	avrBs3 - avirulence protein [Xanthomonas axonopodis pv. citri str. 306] (SS009)
LG939_12275	VFG041918	87.5	56	7	0	1960	2015	1282	1337	2e-06	56	avrBs3 - avirulence protein [Xanthomonas axonopodis pv. citri str. 306] (SS009)
LG939_12275	VFG041918	94.44	36	2	0	1752	1787	1386	1421	2e-06	56	avrBs3 - avirulence protein [Xanthomonas axonopodis pv. citri str. 306] (SS009)
LG939_12275	VFG041918	94.44	36	2	0	1752	1787	1488	1523	2e-06	56	avrBs3 - avirulence protein [Xanthomonas axonopodis pv. citri str. 306] (SS009)
LG939_12275	VFG041918	89.58	48	5	0	1438	1485	1591	1638	2e-06	56	avrBs3 - avirulence protein [Xanthomonas axonopodis pv. citri str. 306] (SS009)
LG939_12275	VFG041918	89.58	48	5	0	1438	1485	1795	1842	2e-06	56	avrBs3 - avirulence protein [Xanthomonas axonopodis pv. citri str. 306] (SS009)
LG939_12275	VFG041918	89.58	48	5	0	1438	1485	1897	1944	2e-06	56	avrBs3 - avirulence protein [Xanthomonas axonopodis pv. citri str. 306] (SS009)
LG939_12275	VFG041918	89.58	48	5	0	1438	1485	1999	2046	2e-06	56	avrBs3 - avirulence protein [Xanthomonas axonopodis pv. citri str. 306] (SS009)
LG939_12275	VFG041918	87.5	56	7	0	910	965	2200	2255	2e-06	56	avrBs3 - avirulence protein [Xanthomonas axonopodis pv. citri str. 306] (SS009)
LG939_12275	VFG041918	87.5	56	7	0	1960	2015	2200	2255	2e-06	56	avrBs3 - avirulence protein [Xanthomonas axonopodis pv. citri str. 306] (SS009)
LG939_12275	VFG041918	87.5	56	7	0	910	965	2302	2357	2e-06	56	avrBs3 - avirulence protein [Xanthomonas axonopodis pv. citri str. 306] (SS009)
LG939_12275	VFG041918	87.5	56	7	0	1960	2015	2302	2357	2e-06	56	avrBs3 - avirulence protein [Xanthomonas axonopodis pv. citri str. 306] (SS009)
LG939_12275	VFG041918	87.27	55	7	0	806	860	977	1031	9e-06	54	avrBs3 - avirulence protein [Xanthomonas axonopodis pv. citri str. 306] (SS009)
LG939_12275	VFG041918	94.29	35	2	0	1753	1787	979	1013	9e-06	54	avrBs3 - avirulence protein [Xanthomonas axonopodis pv. citri str. 306] (SS009)
LG939_12275	VFG041918	89.36	47	5	0	1339	1385	985	1031	9e-06	54	avrBs3 - avirulence protein [Xanthomonas axonopodis pv. citri str. 306] (SS009)
LG939_12275	VFG041918	87.27	55	7	0	806	860	1079	1133	9e-06	54	avrBs3 - avirulence protein [Xanthomonas axonopodis pv. citri str. 306] (SS009)
LG939_12275	VFG041918	87.27	55	7	0	806	860	1181	1235	9e-06	54	avrBs3 - avirulence protein [Xanthomonas axonopodis pv. citri str. 306] (SS009)
LG939_12275	VFG041918	94.29	35	2	0	1753	1787	1183	1217	9e-06	54	avrBs3 - avirulence protein [Xanthomonas axonopodis pv. citri str. 306] (SS009)
LG939_12275	VFG041918	89.36	47	5	0	1339	1385	1189	1235	9e-06	54	avrBs3 - avirulence protein [Xanthomonas axonopodis pv. citri str. 306] (SS009)
LG939_12275	VFG041918	87.27	55	7	0	806	860	1283	1337	9e-06	54	avrBs3 - avirulence protein [Xanthomonas axonopodis pv. citri str. 306] (SS009)
LG939_12275	VFG041918	89.36	47	5	0	1339	1385	1393	1439	9e-06	54	avrBs3 - avirulence protein [Xanthomonas axonopodis pv. citri str. 306] (SS009)
LG939_12275	VFG041918	89.36	47	5	0	1339	1385	1495	1541	9e-06	54	avrBs3 - avirulence protein [Xanthomonas axonopodis pv. citri str. 306] (SS009)
LG939_12275	VFG041918	87.27	55	7	0	806	860	1691	1745	9e-06	54	avrBs3 - avirulence protein [Xanthomonas axonopodis pv. citri str. 306] (SS009)
LG939_12275	VFG041918	94.29	35	2	0	1753	1787	1693	1727	9e-06	54	avrBs3 - avirulence protein [Xanthomonas axonopodis pv. citri str. 306] (SS009)
LG939_12275	VFG041918	89.36	47	5	0	1339	1385	1699	1745	9e-06	54	avrBs3 - avirulence protein [Xanthomonas axonopodis pv. citri str. 306] (SS009)
LG939_12275	VFG041918	87.27	55	7	0	806	860	2201	2255	9e-06	54	avrBs3 - avirulence protein [Xanthomonas axonopodis pv. citri str. 306] (SS009)
LG939_12275	VFG041918	87.27	55	7	0	806	860	2303	2357	9e-06	54	avrBs3 - avirulence protein [Xanthomonas axonopodis pv. citri str. 306] (SS009)
LG939_12275	VFG041917	94	50	3	0	1225	1274	976	1025	2e-12	75.8	avrBs3 - avirulence protein [Xanthomonas axonopodis pv. citri str. 306] (SS009)
LG939_12275	VFG041917	94	50	3	0	1225	1274	1180	1229	2e-12	75.8	avrBs3 - avirulence protein [Xanthomonas axonopodis pv. citri str. 306] (SS009)
LG939_12275	VFG041917	94	50	3	0	1225	1274	1486	1535	2e-12	75.8	avrBs3 - avirulence protein [Xanthomonas axonopodis pv. citri str. 306] (SS009)
LG939_12275	VFG041917	94	50	3	0	1225	1274	2302	2351	2e-12	75.8	avrBs3 - avirulence protein [Xanthomonas axonopodis pv. citri str. 306] (SS009)
LG939_12275	VFG041917	91.07	56	5	0	1645	1700	874	929	4e-11	71.9	avrBs3 - avirulence protein [Xanthomonas axonopodis pv. citri str. 306] (SS009)
LG939_12275	VFG041917	91.07	56	5	0	1960	2015	976	1031	4e-11	71.9	avrBs3 - avirulence protein [Xanthomonas axonopodis pv. citri str. 306] (SS009)
LG939_12275	VFG041917	91.07	56	5	0	1645	1700	1078	1133	4e-11	71.9	avrBs3 - avirulence protein [Xanthomonas axonopodis pv. citri str. 306] (SS009)
LG939_12275	VFG041917	91.07	56	5	0	1960	2015	1180	1235	4e-11	71.9	avrBs3 - avirulence protein [Xanthomonas axonopodis pv. citri str. 306] (SS009)
LG939_12275	VFG041917	91.07	56	5	0	1645	1700	1282	1337	4e-11	71.9	avrBs3 - avirulence protein [Xanthomonas axonopodis pv. citri str. 306] (SS009)
LG939_12275	VFG041917	91.07	56	5	0	1960	2015	1486	1541	4e-11	71.9	avrBs3 - avirulence protein [Xanthomonas axonopodis pv. citri str. 306] (SS009)
LG939_12275	VFG041917	91.07	56	5	0	1645	1700	1996	2051	4e-11	71.9	avrBs3 - avirulence protein [Xanthomonas axonopodis pv. citri str. 306] (SS009)
LG939_12275	VFG041917	91.07	56	5	0	1645	1700	2098	2153	4e-11	71.9	avrBs3 - avirulence protein [Xanthomonas axonopodis pv. citri str. 306] (SS009)
LG939_12275	VFG041917	91.07	56	5	0	1645	1700	2200	2255	4e-11	71.9	avrBs3 - avirulence protein [Xanthomonas axonopodis pv. citri str. 306] (SS009)
LG939_12275	VFG041917	91.07	56	5	0	1960	2015	2302	2357	4e-11	71.9	avrBs3 - avirulence protein [Xanthomonas axonopodis pv. citri str. 306] (SS009)
LG939_12275	VFG041917	90.57	53	5	0	1648	1700	1897	1949	2e-09	65.9	avrBs3 - avirulence protein [Xanthomonas axonopodis pv. citri str. 306] (SS009)
LG939_12275	VFG041917	89.29	56	6	0	910	965	976	1031	9e-09	63.9	avrBs3 - avirulence protein [Xanthomonas axonopodis pv. citri str. 306] (SS009)
LG939_12275	VFG041917	89.29	56	6	0	1015	1070	976	1031	9e-09	63.9	avrBs3 - avirulence protein [Xanthomonas axonopodis pv. citri str. 306] (SS009)
LG939_12275	VFG041917	89.29	56	6	0	1645	1700	976	1031	9e-09	63.9	avrBs3 - avirulence protein [Xanthomonas axonopodis pv. citri str. 306] (SS009)
LG939_12275	VFG041917	93.18	44	3	0	1855	1898	976	1019	9e-09	63.9	avrBs3 - avirulence protein [Xanthomonas axonopodis pv. citri str. 306] (SS009)
LG939_12275	VFG041917	91.67	48	4	0	2382	2429	978	1025	9e-09	63.9	avrBs3 - avirulence protein [Xanthomonas axonopodis pv. citri str. 306] (SS009)
LG939_12275	VFG041917	89.29	56	6	0	910	965	1180	1235	9e-09	63.9	avrBs3 - avirulence protein [Xanthomonas axonopodis pv. citri str. 306] (SS009)
LG939_12275	VFG041917	89.29	56	6	0	1015	1070	1180	1235	9e-09	63.9	avrBs3 - avirulence protein [Xanthomonas axonopodis pv. citri str. 306] (SS009)
LG939_12275	VFG041917	89.29	56	6	0	1645	1700	1180	1235	9e-09	63.9	avrBs3 - avirulence protein [Xanthomonas axonopodis pv. citri str. 306] (SS009)
LG939_12275	VFG041917	93.18	44	3	0	1855	1898	1180	1223	9e-09	63.9	avrBs3 - avirulence protein [Xanthomonas axonopodis pv. citri str. 306] (SS009)
LG939_12275	VFG041917	91.67	48	4	0	2382	2429	1182	1229	9e-09	63.9	avrBs3 - avirulence protein [Xanthomonas axonopodis pv. citri str. 306] (SS009)
LG939_12275	VFG041917	89.29	56	6	0	1645	1700	1384	1439	9e-09	63.9	avrBs3 - avirulence protein [Xanthomonas axonopodis pv. citri str. 306] (SS009)
LG939_12275	VFG041917	89.29	56	6	0	910	965	1486	1541	9e-09	63.9	avrBs3 - avirulence protein [Xanthomonas axonopodis pv. citri str. 306] (SS009)
LG939_12275	VFG041917	89.29	56	6	0	1015	1070	1486	1541	9e-09	63.9	avrBs3 - avirulence protein [Xanthomonas axonopodis pv. citri str. 306] (SS009)
LG939_12275	VFG041917	89.29	56	6	0	1645	1700	1486	1541	9e-09	63.9	avrBs3 - avirulence protein [Xanthomonas axonopodis pv. citri str. 306] (SS009)
LG939_12275	VFG041917	93.18	44	3	0	1855	1898	1486	1529	9e-09	63.9	avrBs3 - avirulence protein [Xanthomonas axonopodis pv. citri str. 306] (SS009)
LG939_12275	VFG041917	91.67	48	4	0	2382	2429	1488	1535	9e-09	63.9	avrBs3 - avirulence protein [Xanthomonas axonopodis pv. citri str. 306] (SS009)
LG939_12275	VFG041917	89.29	56	6	0	910	965	2302	2357	9e-09	63.9	avrBs3 - avirulence protein [Xanthomonas axonopodis pv. citri str. 306] (SS009)
LG939_12275	VFG041917	89.29	56	6	0	1015	1070	2302	2357	9e-09	63.9	avrBs3 - avirulence protein [Xanthomonas axonopodis pv. citri str. 306] (SS009)
LG939_12275	VFG041917	89.29	56	6	0	1645	1700	2302	2357	9e-09	63.9	avrBs3 - avirulence protein [Xanthomonas axonopodis pv. citri str. 306] (SS009)
LG939_12275	VFG041917	93.18	44	3	0	1855	1898	2302	2345	9e-09	63.9	avrBs3 - avirulence protein [Xanthomonas axonopodis pv. citri str. 306] (SS009)
LG939_12275	VFG041917	91.67	48	4	0	2382	2429	2304	2351	9e-09	63.9	avrBs3 - avirulence protein [Xanthomonas axonopodis pv. citri str. 306] (SS009)
LG939_12275	VFG041917	90.2	51	5	0	2170	2220	976	1026	4e-08	61.9	avrBs3 - avirulence protein [Xanthomonas axonopodis pv. citri str. 306] (SS009)
LG939_12275	VFG041917	90.2	51	5	0	2170	2220	1180	1230	4e-08	61.9	avrBs3 - avirulence protein [Xanthomonas axonopodis pv. citri str. 306] (SS009)
LG939_12275	VFG041917	90.2	51	5	0	2170	2220	1486	1536	4e-08	61.9	avrBs3 - avirulence protein [Xanthomonas axonopodis pv. citri str. 306] (SS009)
LG939_12275	VFG041917	90.2	51	5	0	2170	2220	2302	2352	4e-08	61.9	avrBs3 - avirulence protein [Xanthomonas axonopodis pv. citri str. 306] (SS009)
LG939_12275	VFG041917	84.93	73	11	0	1960	2032	874	946	6e-07	58	avrBs3 - avirulence protein [Xanthomonas axonopodis pv. citri str. 306] (SS009)
LG939_12275	VFG041917	89.8	49	5	0	1437	1485	1590	1638	6e-07	58	avrBs3 - avirulence protein [Xanthomonas axonopodis pv. citri str. 306] (SS009)
LG939_12275	VFG041917	88.68	53	6	0	1648	1700	1591	1643	6e-07	58	avrBs3 - avirulence protein [Xanthomonas axonopodis pv. citri str. 306] (SS009)
LG939_12275	VFG041917	89.8	49	5	0	1437	1485	1692	1740	6e-07	58	avrBs3 - avirulence protein [Xanthomonas axonopodis pv. citri str. 306] (SS009)
LG939_12275	VFG041917	88.68	53	6	0	1648	1700	1693	1745	6e-07	58	avrBs3 - avirulence protein [Xanthomonas axonopodis pv. citri str. 306] (SS009)
LG939_12275	VFG041917	89.8	49	5	0	1437	1485	1794	1842	6e-07	58	avrBs3 - avirulence protein [Xanthomonas axonopodis pv. citri str. 306] (SS009)
LG939_12275	VFG041917	88.68	53	6	0	1648	1700	1795	1847	6e-07	58	avrBs3 - avirulence protein [Xanthomonas axonopodis pv. citri str. 306] (SS009)
LG939_12275	VFG041917	87.5	56	7	0	910	965	874	929	2e-06	56	avrBs3 - avirulence protein [Xanthomonas axonopodis pv. citri str. 306] (SS009)
LG939_12275	VFG041917	87.5	56	7	0	910	965	1078	1133	2e-06	56	avrBs3 - avirulence protein [Xanthomonas axonopodis pv. citri str. 306] (SS009)
LG939_12275	VFG041917	87.5	56	7	0	1960	2015	1078	1133	2e-06	56	avrBs3 - avirulence protein [Xanthomonas axonopodis pv. citri str. 306] (SS009)
LG939_12275	VFG041917	87.5	56	7	0	910	965	1282	1337	2e-06	56	avrBs3 - avirulence protein [Xanthomonas axonopodis pv. citri str. 306] (SS009)
LG939_12275	VFG041917	87.5	56	7	0	1960	2015	1282	1337	2e-06	56	avrBs3 - avirulence protein [Xanthomonas axonopodis pv. citri str. 306] (SS009)
LG939_12275	VFG041917	89.58	48	5	0	1438	1485	1387	1434	2e-06	56	avrBs3 - avirulence protein [Xanthomonas axonopodis pv. citri str. 306] (SS009)
LG939_12275	VFG041917	87.5	56	7	0	910	965	1996	2051	2e-06	56	avrBs3 - avirulence protein [Xanthomonas axonopodis pv. citri str. 306] (SS009)
LG939_12275	VFG041917	87.5	56	7	0	1960	2015	1996	2051	2e-06	56	avrBs3 - avirulence protein [Xanthomonas axonopodis pv. citri str. 306] (SS009)
LG939_12275	VFG041917	87.5	56	7	0	910	965	2098	2153	2e-06	56	avrBs3 - avirulence protein [Xanthomonas axonopodis pv. citri str. 306] (SS009)
LG939_12275	VFG041917	87.5	56	7	0	1960	2015	2098	2153	2e-06	56	avrBs3 - avirulence protein [Xanthomonas axonopodis pv. citri str. 306] (SS009)
LG939_12275	VFG041917	87.5	56	7	0	910	965	2200	2255	2e-06	56	avrBs3 - avirulence protein [Xanthomonas axonopodis pv. citri str. 306] (SS009)
LG939_12275	VFG041917	87.5	56	7	0	1960	2015	2200	2255	2e-06	56	avrBs3 - avirulence protein [Xanthomonas axonopodis pv. citri str. 306] (SS009)
LG939_12275	VFG041917	87.27	55	7	0	806	860	977	1031	9e-06	54	avrBs3 - avirulence protein [Xanthomonas axonopodis pv. citri str. 306] (SS009)
LG939_12275	VFG041917	94.29	35	2	0	1753	1787	979	1013	9e-06	54	avrBs3 - avirulence protein [Xanthomonas axonopodis pv. citri str. 306] (SS009)
LG939_12275	VFG041917	89.36	47	5	0	1339	1385	985	1031	9e-06	54	avrBs3 - avirulence protein [Xanthomonas axonopodis pv. citri str. 306] (SS009)
LG939_12275	VFG041917	87.27	55	7	0	806	860	1079	1133	9e-06	54	avrBs3 - avirulence protein [Xanthomonas axonopodis pv. citri str. 306] (SS009)
LG939_12275	VFG041917	87.27	55	7	0	806	860	1181	1235	9e-06	54	avrBs3 - avirulence protein [Xanthomonas axonopodis pv. citri str. 306] (SS009)
LG939_12275	VFG041917	94.29	35	2	0	1753	1787	1183	1217	9e-06	54	avrBs3 - avirulence protein [Xanthomonas axonopodis pv. citri str. 306] (SS009)
LG939_12275	VFG041917	89.36	47	5	0	1339	1385	1189	1235	9e-06	54	avrBs3 - avirulence protein [Xanthomonas axonopodis pv. citri str. 306] (SS009)
LG939_12275	VFG041917	87.27	55	7	0	806	860	1283	1337	9e-06	54	avrBs3 - avirulence protein [Xanthomonas axonopodis pv. citri str. 306] (SS009)
LG939_12275	VFG041917	87.27	55	7	0	806	860	1487	1541	9e-06	54	avrBs3 - avirulence protein [Xanthomonas axonopodis pv. citri str. 306] (SS009)
LG939_12275	VFG041917	94.29	35	2	0	1753	1787	1489	1523	9e-06	54	avrBs3 - avirulence protein [Xanthomonas axonopodis pv. citri str. 306] (SS009)
LG939_12275	VFG041917	89.36	47	5	0	1339	1385	1495	1541	9e-06	54	avrBs3 - avirulence protein [Xanthomonas axonopodis pv. citri str. 306] (SS009)
LG939_12275	VFG041917	87.27	55	7	0	806	860	1997	2051	9e-06	54	avrBs3 - avirulence protein [Xanthomonas axonopodis pv. citri str. 306] (SS009)
LG939_12275	VFG041917	87.27	55	7	0	806	860	2099	2153	9e-06	54	avrBs3 - avirulence protein [Xanthomonas axonopodis pv. citri str. 306] (SS009)
LG939_12275	VFG041917	87.27	55	7	0	806	860	2201	2255	9e-06	54	avrBs3 - avirulence protein [Xanthomonas axonopodis pv. citri str. 306] (SS009)
LG939_12275	VFG041917	87.27	55	7	0	806	860	2303	2357	9e-06	54	avrBs3 - avirulence protein [Xanthomonas axonopodis pv. citri str. 306] (SS009)
LG939_12275	VFG041917	94.29	35	2	0	1753	1787	2305	2339	9e-06	54	avrBs3 - avirulence protein [Xanthomonas axonopodis pv. citri str. 306] (SS009)
LG939_12275	VFG041917	89.36	47	5	0	1339	1385	2311	2357	9e-06	54	avrBs3 - avirulence protein [Xanthomonas axonopodis pv. citri str. 306] (SS009)
LG939_12405	VFG042047	82.19	1948	334	7	4756	6698	3778	5717	0	1066	SKWP4 - hypothetical protein [Ralstonia solanacearum GMI1000] (SS008)
LG939_12405	VFG042047	81.52	752	136	1	3896	4647	2939	3687	5e-105	385	SKWP4 - hypothetical protein [Ralstonia solanacearum GMI1000] (SS008)
LG939_12405	VFG042047	84.62	273	42	0	6749	7021	5786	6058	7e-52	208	SKWP4 - hypothetical protein [Ralstonia solanacearum GMI1000] (SS008)
LG939_12405	VFG042047	81.94	227	41	0	7187	7413	6224	6450	8e-27	125	SKWP4 - hypothetical protein [Ralstonia solanacearum GMI1000] (SS008)
LG939_12405	VFG042047	94.12	51	3	0	3261	3311	2673	2723	2e-12	77.8	SKWP4 - hypothetical protein [Ralstonia solanacearum GMI1000] (SS008)
LG939_12405	VFG042047	84.62	91	14	0	3597	3687	1875	1965	4e-10	69.9	SKWP4 - hypothetical protein [Ralstonia solanacearum GMI1000] (SS008)
LG939_12405	VFG042047	92.16	51	4	0	1494	1544	2673	2723	4e-10	69.9	SKWP4 - hypothetical protein [Ralstonia solanacearum GMI1000] (SS008)
LG939_12405	VFG042047	97.22	36	1	0	3403	3438	1303	1338	3e-08	63.9	SKWP4 - hypothetical protein [Ralstonia solanacearum GMI1000] (SS008)
LG939_12405	VFG042047	90.2	51	5	0	3262	3312	1288	1338	1e-07	61.9	SKWP4 - hypothetical protein [Ralstonia solanacearum GMI1000] (SS008)
LG939_12405	VFG042047	90	50	5	0	1621	1670	1414	1463	4e-07	60	SKWP4 - hypothetical protein [Ralstonia solanacearum GMI1000] (SS008)
LG939_12405	VFG042047	82.65	98	17	0	7909	8006	6928	7025	4e-07	60	SKWP4 - hypothetical protein [Ralstonia solanacearum GMI1000] (SS008)
LG939_12405	VFG042047	88.46	52	6	0	3262	3313	910	961	6e-06	56	SKWP4 - hypothetical protein [Ralstonia solanacearum GMI1000] (SS008)
LG939_12405	VFG042047	96.88	32	1	0	3406	3437	2188	2219	6e-06	56	SKWP4 - hypothetical protein [Ralstonia solanacearum GMI1000] (SS008)
LG939_12405	VFG041971	81.05	686	127	2	5586	6271	4539	5221	4e-84	315	SKWP2/RSp1374 - hypothetical protein [Ralstonia solanacearum GMI1000] (SS008)
LG939_12405	VFG041971	84.69	196	30	0	4948	5143	3919	4114	1e-34	151	SKWP2/RSp1374 - hypothetical protein [Ralstonia solanacearum GMI1000] (SS008)
LG939_12405	VFG041971	83.8	142	23	0	4759	4900	3721	3862	5e-19	99.6	SKWP2/RSp1374 - hypothetical protein [Ralstonia solanacearum GMI1000] (SS008)
LG939_12405	VFG041971	81.71	164	30	0	4477	4640	3439	3602	2e-15	87.7	SKWP2/RSp1374 - hypothetical protein [Ralstonia solanacearum GMI1000] (SS008)
LG939_12405	VFG041971	86.59	82	11	0	6742	6823	5755	5836	7e-12	75.8	SKWP2/RSp1374 - hypothetical protein [Ralstonia solanacearum GMI1000] (SS008)
LG939_12405	VFG041971	88.41	69	8	0	4278	4346	3240	3308	3e-11	73.8	SKWP2/RSp1374 - hypothetical protein [Ralstonia solanacearum GMI1000] (SS008)
LG939_12405	VFG041971	87.93	58	7	0	6965	7022	5981	6038	4e-07	60	SKWP2/RSp1374 - hypothetical protein [Ralstonia solanacearum GMI1000] (SS008)
LG939_12405	VFG042035	93.94	66	4	0	4474	4539	3115	3180	5e-19	99.6	SKWP1 - hypothetical protein [Ralstonia solanacearum GMI1000] (SS008)
LG939_12405	VFG042035	92.68	41	3	0	3649	3689	1321	1361	2e-06	58	SKWP1 - hypothetical protein [Ralstonia solanacearum GMI1000] (SS008)
LG939_12405	VFG042025	91.8	61	5	0	4479	4539	3099	3159	1e-13	81.8	SKWP5/RSp0296 - hypothetical protein [Ralstonia solanacearum GMI1000] (SS008)
LG939_12405	VFG042025	88.14	59	7	0	5041	5099	3631	3689	1e-07	61.9	SKWP5/RSp0296 - hypothetical protein [Ralstonia solanacearum GMI1000] (SS008)
LG939_12405	VFG042025	88.68	53	6	0	3646	3698	1813	1865	2e-06	58	SKWP5/RSp0296 - hypothetical protein [Ralstonia solanacearum GMI1000] (SS008)
LG939_12405	VFG042207	92.68	41	3	0	4468	4508	2950	2990	2e-06	58	xopAD - hypothetical protein [Xanthomonas campestris pv. vesicatoria str. 85-10] (SS009)
LG939_12405	VFG042207	94.44	36	2	0	3532	3567	49	84	6e-06	56	xopAD - hypothetical protein [Xanthomonas campestris pv. vesicatoria str. 85-10] (SS009)
LG939_12405	VFG042045	92.68	41	3	0	1252	1292	880	920	2e-06	58	SKWP6 - SKWP protein 6 [Ralstonia solanacearum GMI1000] (SS008)
LG939_12535	VFG042052	99.32	1755	12	0	1	1755	1	1755	0	3384	RSc1475 - hypothetical protein [Ralstonia solanacearum GMI1000] (SS008)
LG939_12605	VFG026448	89.09	55	6	0	283	337	256	310	8e-09	61.9	mgtC - Mg2 transport p-type ATPase C MgtC [Mycobacterium liflandii 128FXT] (CVF313)
LG939_12605	VFG022672	89.09	55	6	0	283	337	256	310	8e-09	61.9	mgtC - Mg2+ transport p-type ATPase C MgtC [Mycobacterium marinum M] (CVF313)
LG939_12605	VFG009422	89.09	55	6	0	283	337	256	310	8e-09	61.9	mgtC - Mg2+ transport p-type ATPase C MgtC [Mycobacterium ulcerans Agy99] (CVF313)
LG939_12605	VFG026465	100	27	0	0	123	149	99	125	2e-06	54	mgtC - mgtC [Mycobacterium yongonense 05-1390] (CVF313)
LG939_12605	VFG026447	89.36	47	5	0	283	329	256	302	2e-06	54	mgtC - Conserved membrane protein of unknown function [Mycobacterium canettii CIPT 140070017] (CVF313)
LG939_12605	VFG026446	89.36	47	5	0	283	329	256	302	2e-06	54	mgtC - Conserved membrane protein of unknown function [Mycobacterium canettii CIPT 140070010] (CVF313)
LG939_12605	VFG026443	100	27	0	0	124	150	91	117	2e-06	54	mgtC - mg2+ transport protein [Mycobacterium abscessus subsp. bolletii 50594] (CVF313)
LG939_12605	VFG023976	100	27	0	0	123	149	99	125	2e-06	54	mgtC - mgtC [Mycobacterium intracellulare ATCC 13950] (CVF313)
LG939_12605	VFG023975	100	27	0	0	123	149	99	125	2e-06	54	mgtC - mgtC [Mycobacterium intracellulare MOTT-64] (CVF313)
LG939_12605	VFG023974	100	27	0	0	123	149	99	125	2e-06	54	mgtC - mgtC [Mycobacterium intracellulare MOTT-02] (CVF313)
LG939_12605	VFG023973	100	27	0	0	123	149	99	125	2e-06	54	mgtC - mgtC [Mycobacterium intracellulare str. MOTT36Y] (CVF313)
LG939_12605	VFG023972	100	27	0	0	123	149	99	125	2e-06	54	mgtC - Mg2+ transporter-C [Mycobacterium indicus pranii MTCC 9506] (CVF313)
LG939_12605	VFG022673	100	27	0	0	124	150	91	117	2e-06	54	mgtC - Mg2+ transport P-type ATPase C MgtC [Mycobacterium abscessus ATCC 19977] (CVF313)
LG939_12605	VFG022678	88	50	6	0	283	332	256	305	7e-06	52	mgtC - Mg2+ transport p-type ATPase C MgtC [Mycobacterium sp. JDM601] (CVF313)
LG939_12610	VFG025888	84.57	175	27	0	1075	1249	1087	1261	5e-30	133	tsr - methyl-accepting chemotaxis protein [Burkholderia thailandensis E264] (CVF643)
LG939_12610	VFG025888	79.73	148	30	0	1333	1480	1345	1492	1e-06	56	tsr - methyl-accepting chemotaxis protein [Burkholderia thailandensis E264] (CVF643)
LG939_12610	VFG025879	84.62	143	22	0	1075	1217	1087	1229	8e-23	109	tsr - methyl-accepting chemotaxis sensory transducer [Burkholderia cenocepacia MC0-3] (CVF643)
LG939_12610	VFG025879	81.82	165	30	0	1333	1497	1345	1509	7e-17	89.7	tsr - methyl-accepting chemotaxis sensory transducer [Burkholderia cenocepacia MC0-3] (CVF643)
LG939_12610	VFG025876	84.62	143	22	0	1075	1217	1087	1229	8e-23	109	tsr - methyl-accepting chemotaxis sensory transducer [Burkholderia cenocepacia AU 1054] (CVF643)
LG939_12610	VFG025876	81.82	165	30	0	1333	1497	1345	1509	7e-17	89.7	tsr - methyl-accepting chemotaxis sensory transducer [Burkholderia cenocepacia AU 1054] (CVF643)
LG939_12610	VFG025886	85.37	123	18	0	1075	1197	1087	1209	2e-20	101	tsr - methyl-accepting chemotaxis protein II [Burkholderia pseudomallei 668] (CVF643)
LG939_12610	VFG025885	85.37	123	18	0	1075	1197	1087	1209	2e-20	101	tsr - methyl-accepting chemotaxis protein I [Burkholderia pseudomallei 1710b] (CVF643)
LG939_12610	VFG025884	85.37	123	18	0	1075	1197	1087	1209	2e-20	101	tsr - methyl-accepting chemotaxis protein [Burkholderia pseudomallei 1106a] (CVF643)
LG939_12610	VFG025881	85.37	123	18	0	1075	1197	1087	1209	2e-20	101	tsr - methyl-accepting chemotaxis protein [Burkholderia mallei NCTC 10229] (CVF643)
LG939_12610	VFG025880	85.37	123	18	0	1075	1197	1087	1209	2e-20	101	tsr - methyl-accepting chemotaxis protein [Burkholderia mallei ATCC 23344] (CVF643)
LG939_12610	VFG025878	83.92	143	23	0	1075	1217	1087	1229	2e-20	101	tsr - methyl-accepting chemotaxis protein [Burkholderia cenocepacia J2315] (CVF643)
LG939_12610	VFG025878	80.61	165	32	0	1333	1497	1345	1509	4e-12	73.8	tsr - methyl-accepting chemotaxis protein [Burkholderia cenocepacia J2315] (CVF643)
LG939_12610	VFG025878	81.29	139	26	0	833	971	845	983	7e-11	69.9	tsr - methyl-accepting chemotaxis protein [Burkholderia cenocepacia J2315] (CVF643)
LG939_12610	VFG002529	85.37	123	18	0	1075	1197	1087	1209	2e-20	101	tsr - methyl-accepting chemotaxis protein I [Burkholderia pseudomallei K96243] (VF0430)
LG939_12610	VFG002529	85.37	123	18	0	1075	1197	1087	1209	2e-20	101	tsr - methyl-accepting chemotaxis protein I [Burkholderia pseudomallei K96243] (VF0430)
LG939_12610	VFG043040	84.35	115	18	0	1082	1196	1091	1205	1e-15	85.7	tar/cheM - methyl accepting chemotaxis protein II [Salmonella enterica subsp. enterica serovar Typhimurium str. LT2] (AI139)
LG939_12860	VFG015012	95	40	2	0	85	124	94	133	4e-09	63.9	mucP - membrane-associated zinc metalloprotease, putative [Pseudomonas stutzeri A1501] (CVF523)
LG939_12860	VFG015007	92.5	40	3	0	85	124	94	133	9e-07	56	mucP - putative membrane-associated zinc metalloprotease [Pseudomonas putida F1] (CVF523)
LG939_12860	VFG015006	92.5	40	3	0	85	124	100	139	9e-07	56	mucP - membrane-associated zinc metalloprotease, putative [Pseudomonas putida KT2440] (CVF523)
LG939_12860	VFG015002	96.88	32	1	0	181	212	184	215	9e-07	56	mucP - putative membrane-associated zinc metalloprotease [Pseudomonas aeruginosa UCBPP-PA14] (CVF523)
LG939_12860	VFG015001	96.88	32	1	0	181	212	184	215	9e-07	56	mucP - RIP metalloprotease RseP [Pseudomonas aeruginosa PA7] (CVF523)
LG939_12860	VFG015000	96.88	32	1	0	181	212	184	215	9e-07	56	mucP - metalloprotease protease [Pseudomonas aeruginosa PAO1] (CVF523)
LG939_12860	VFG015000	96.88	32	1	0	181	212	184	215	9e-07	56	mucP - metalloprotease protease [Pseudomonas aeruginosa PAO1] (CVF523)
LG939_12860	VFG019925	92.31	39	3	0	1198	1236	1177	1215	4e-06	54	mucP - protease [Pseudomonas fluorescens SBW25] (CVF523)
LG939_12860	VFG015009	88.24	51	6	0	1198	1248	1177	1227	4e-06	54	mucP - membrane-associated zinc metalloprotease, putative [Pseudomonas fluorescens Pf-5] (CVF523)
LG939_12985	VFG041115	79.55	308	63	0	259	566	262	569	8e-24	111	folE - GTP cyclohydrolase I [Burkholderia mallei ATCC 23344] (SS191)
LG939_12990	VFG042053	98.92	2041	22	0	1	2041	256	2296	0	3872	HLK1 - hypothetical protein [Ralstonia solanacearum GMI1000] (SS008)
LG939_12995	VFG042053	100	133	0	0	1	133	269	137	8e-70	264	HLK1 - hypothetical protein [Ralstonia solanacearum GMI1000] (SS008)
LG939_12995	VFG042053	97.18	71	2	0	252	322	72	2	5e-28	125	HLK1 - hypothetical protein [Ralstonia solanacearum GMI1000] (SS008)
LG939_13135	VFG022587	88.24	323	38	0	874	1196	886	1208	4e-92	339	icl - isocitrate lyase Icl [Mycobacterium sp. JDM601] (CVF302)
LG939_13135	VFG022587	86.54	104	14	0	188	291	197	300	1e-18	95.6	icl - isocitrate lyase Icl [Mycobacterium sp. JDM601] (CVF302)
LG939_13135	VFG022587	82.69	156	27	0	430	585	442	597	1e-18	95.6	icl - isocitrate lyase Icl [Mycobacterium sp. JDM601] (CVF302)
LG939_13135	VFG022587	90.48	63	6	0	628	690	640	702	2e-13	77.8	icl - isocitrate lyase Icl [Mycobacterium sp. JDM601] (CVF302)
LG939_13135	VFG009266	83	500	85	0	622	1121	634	1133	1e-85	317	icl - isocitrate lyase [Mycobacterium smegmatis str. MC2 155] (CVF302)
LG939_13135	VFG009266	85.19	108	16	0	184	291	193	300	2e-16	87.7	icl - isocitrate lyase [Mycobacterium smegmatis str. MC2 155] (CVF302)
LG939_13135	VFG017686	92.83	223	16	0	899	1121	911	1133	6e-85	315	icl - isocitrate lyase [Mycobacterium yongonense 05-1390] (CVF302)
LG939_13135	VFG017686	84.09	88	14	0	188	275	197	284	4e-09	63.9	icl - isocitrate lyase [Mycobacterium yongonense 05-1390] (CVF302)
LG939_13135	VFG023927	92.38	223	17	0	899	1121	911	1133	1e-82	307	icl - isocitrate lyase [Mycobacterium intracellulare ATCC 13950] (CVF302)
LG939_13135	VFG023927	84.09	88	14	0	188	275	197	284	4e-09	63.9	icl - isocitrate lyase [Mycobacterium intracellulare ATCC 13950] (CVF302)
LG939_13135	VFG023926	92.38	223	17	0	899	1121	917	1139	1e-82	307	icl - isocitrate lyase [Mycobacterium intracellulare MOTT-64] (CVF302)
LG939_13135	VFG023926	84.09	88	14	0	188	275	203	290	4e-09	63.9	icl - isocitrate lyase [Mycobacterium intracellulare MOTT-64] (CVF302)
LG939_13135	VFG023923	92.38	223	17	0	899	1121	917	1139	1e-82	307	icl - Isocitrate lyase [Mycobacterium indicus pranii MTCC 9506] (CVF302)
LG939_13135	VFG023923	84.09	88	14	0	188	275	203	290	4e-09	63.9	icl - Isocitrate lyase [Mycobacterium indicus pranii MTCC 9506] (CVF302)
LG939_13135	VFG023925	91.93	223	18	0	899	1121	911	1133	3e-80	299	icl - isocitrate lyase [Mycobacterium intracellulare MOTT-02] (CVF302)
LG939_13135	VFG023925	84.09	88	14	0	188	275	197	284	4e-09	63.9	icl - isocitrate lyase [Mycobacterium intracellulare MOTT-02] (CVF302)
LG939_13135	VFG017688	88.11	286	34	0	911	1196	923	1208	1e-79	297	icl - isocitrate lyase [Mycobacterium smegmatis JS623] (CVF302)
LG939_13135	VFG017688	87.1	93	12	0	183	275	192	284	6e-17	89.7	icl - isocitrate lyase [Mycobacterium smegmatis JS623] (CVF302)
LG939_13135	VFG017688	83.65	104	17	0	664	767	676	779	1e-11	71.9	icl - isocitrate lyase [Mycobacterium smegmatis JS623] (CVF302)
LG939_13135	VFG017668	88.11	286	34	0	911	1196	923	1208	1e-79	297	icl - (isocitratase) [Mycobacterium canettii CIPT 140070010] (CVF302)
LG939_13135	VFG017668	88.57	105	12	0	187	291	196	300	4e-24	113	icl - (isocitratase) [Mycobacterium canettii CIPT 140070010] (CVF302)
LG939_13135	VFG017668	84.07	113	18	0	662	774	674	786	1e-14	81.8	icl - (isocitratase) [Mycobacterium canettii CIPT 140070010] (CVF302)
LG939_13135	VFG001381	88.11	286	34	0	911	1196	923	1208	1e-79	297	icl - (isocitratase) [Mycobacterium tuberculosis H37Rv] (VF0253)
LG939_13135	VFG001381	88.57	105	12	0	187	291	196	300	4e-24	113	icl - (isocitratase) [Mycobacterium tuberculosis H37Rv] (VF0253)
LG939_13135	VFG001381	84.07	113	18	0	662	774	674	786	1e-14	81.8	icl - (isocitratase) [Mycobacterium tuberculosis H37Rv] (VF0253)
LG939_13135	VFG001381	88.11	286	34	0	911	1196	923	1208	1e-79	297	icl - (isocitratase) [Mycobacterium tuberculosis H37Rv] (VF0253)
LG939_13135	VFG001381	88.57	105	12	0	187	291	196	300	4e-24	113	icl - (isocitratase) [Mycobacterium tuberculosis H37Rv] (VF0253)
LG939_13135	VFG001381	84.07	113	18	0	662	774	674	786	1e-14	81.8	icl - (isocitratase) [Mycobacterium tuberculosis H37Rv] (VF0253)
LG939_13135	VFG009268	85.55	353	51	0	844	1196	856	1208	5e-79	295	icl - isocitrate lyase [Mycobacterium vanbaalenii PYR-1] (CVF302)
LG939_13135	VFG009268	89.13	92	10	0	184	275	193	284	4e-21	103	icl - isocitrate lyase [Mycobacterium vanbaalenii PYR-1] (CVF302)
LG939_13135	VFG009268	80.38	158	31	0	428	585	440	597	2e-10	67.9	icl - isocitrate lyase [Mycobacterium vanbaalenii PYR-1] (CVF302)
LG939_13135	VFG009263	89.92	248	25	0	874	1121	886	1133	2e-78	293	icl - isocitrate lyase [Mycobacterium avium 104] (CVF302)
LG939_13135	VFG009263	88.46	104	12	0	188	291	197	300	2e-23	111	icl - isocitrate lyase [Mycobacterium avium 104] (CVF302)
LG939_13135	VFG009263	81.43	140	26	0	628	767	640	779	1e-11	71.9	icl - isocitrate lyase [Mycobacterium avium 104] (CVF302)
LG939_13135	VFG022580	82.77	470	81	0	652	1121	664	1133	3e-77	289	icl - isocitrate lyase Icl [Mycobacterium marinum M] (CVF302)
LG939_13135	VFG022580	87.96	108	13	0	184	291	193	300	2e-23	111	icl - isocitrate lyase Icl [Mycobacterium marinum M] (CVF302)
LG939_13135	VFG022580	88.24	51	6	0	535	585	547	597	3e-06	54	icl - isocitrate lyase Icl [Mycobacterium marinum M] (CVF302)
LG939_13135	VFG017678	87.76	286	35	0	911	1196	923	1208	3e-77	289	icl - isocitrate lyase [Mycobacterium tuberculosis CTRI-2] (CVF302)
LG939_13135	VFG017678	88.57	105	12	0	187	291	196	300	4e-24	113	icl - isocitrate lyase [Mycobacterium tuberculosis CTRI-2] (CVF302)
LG939_13135	VFG017678	84.07	113	18	0	662	774	674	786	1e-14	81.8	icl - isocitrate lyase [Mycobacterium tuberculosis CTRI-2] (CVF302)
LG939_13135	VFG017669	87.76	286	35	0	911	1196	923	1208	3e-77	289	icl - (isocitratase) [Mycobacterium canettii CIPT 140070017] (CVF302)
LG939_13135	VFG017669	88.57	105	12	0	187	291	196	300	4e-24	113	icl - (isocitratase) [Mycobacterium canettii CIPT 140070017] (CVF302)
LG939_13135	VFG017669	82.3	113	20	0	662	774	674	786	9e-10	65.9	icl - (isocitratase) [Mycobacterium canettii CIPT 140070017] (CVF302)
LG939_13135	VFG009261	87.76	286	35	0	911	1196	923	1208	3e-77	289	icl - Isocitrate lyase icl [Mycobacterium bovis BCG str. Pasteur 1173P2] (CVF302)
LG939_13135	VFG009261	88.57	105	12	0	187	291	196	300	4e-24	113	icl - Isocitrate lyase icl [Mycobacterium bovis BCG str. Pasteur 1173P2] (CVF302)
LG939_13135	VFG009261	84.07	113	18	0	662	774	674	786	1e-14	81.8	icl - Isocitrate lyase icl [Mycobacterium bovis BCG str. Pasteur 1173P2] (CVF302)
LG939_13135	VFG009262	89.52	248	26	0	874	1121	892	1139	5e-76	285	icl - isocitrate lyase [Mycobacterium avium subsp. paratuberculosis K-10] (CVF302)
LG939_13135	VFG009262	88.46	104	12	0	188	291	203	306	2e-23	111	icl - isocitrate lyase [Mycobacterium avium subsp. paratuberculosis K-10] (CVF302)
LG939_13135	VFG009262	81.05	153	29	0	433	585	451	603	4e-12	73.8	icl - isocitrate lyase [Mycobacterium avium subsp. paratuberculosis K-10] (CVF302)
LG939_13135	VFG009262	81.43	140	26	0	628	767	646	785	1e-11	71.9	icl - isocitrate lyase [Mycobacterium avium subsp. paratuberculosis K-10] (CVF302)
LG939_13135	VFG017683	87.8	287	34	1	911	1196	926	1212	2e-75	283	icl - isocitrate lyase [Mycobacterium tuberculosis RGTB423] (CVF302)
LG939_13135	VFG017683	88.57	105	12	0	187	291	196	300	4e-24	113	icl - isocitrate lyase [Mycobacterium tuberculosis RGTB423] (CVF302)
LG939_13135	VFG017683	84.07	113	18	0	662	774	677	789	1e-14	81.8	icl - isocitrate lyase [Mycobacterium tuberculosis RGTB423] (CVF302)
LG939_13135	VFG017670	91.03	223	20	0	899	1121	911	1133	2e-75	283	icl - isocitrate lyase Icl [Mycobacterium liflandii 128FXT] (CVF302)
LG939_13135	VFG017670	87.96	108	13	0	184	291	193	300	2e-23	111	icl - isocitrate lyase Icl [Mycobacterium liflandii 128FXT] (CVF302)
LG939_13135	VFG017670	88.24	51	6	0	535	585	547	597	3e-06	54	icl - isocitrate lyase Icl [Mycobacterium liflandii 128FXT] (CVF302)
LG939_13135	VFG009265	91.03	223	20	0	899	1121	911	1133	2e-75	283	icl - isocitrate lyase Icl [Mycobacterium ulcerans Agy99] (CVF302)
LG939_13135	VFG009265	87.96	108	13	0	184	291	193	300	2e-23	111	icl - isocitrate lyase Icl [Mycobacterium ulcerans Agy99] (CVF302)
LG939_13135	VFG009265	88.24	51	6	0	535	585	547	597	3e-06	54	icl - isocitrate lyase Icl [Mycobacterium ulcerans Agy99] (CVF302)
LG939_13135	VFG009270	87.41	286	36	0	911	1196	923	1208	8e-75	281	icl - isocitrate lyase [Mycobacterium sp. KMS] (CVF302)
LG939_13135	VFG009270	88.17	93	11	0	183	275	192	284	3e-19	97.6	icl - isocitrate lyase [Mycobacterium sp. KMS] (CVF302)
LG939_13135	VFG009269	87.41	286	36	0	911	1196	923	1208	8e-75	281	icl - isocitrate lyase [Mycobacterium sp. JLS] (CVF302)
LG939_13135	VFG009269	88.17	93	11	0	183	275	192	284	3e-19	97.6	icl - isocitrate lyase [Mycobacterium sp. JLS] (CVF302)
LG939_13135	VFG009267	87.41	286	36	0	911	1196	923	1208	8e-75	281	icl - isocitrate lyase [Mycobacterium gilvum PYR-GCK] (CVF302)
LG939_13135	VFG009267	84.62	104	16	0	184	287	193	296	6e-14	79.8	icl - isocitrate lyase [Mycobacterium gilvum PYR-GCK] (CVF302)
LG939_13135	VFG009267	81.41	156	29	0	430	585	442	597	6e-14	79.8	icl - isocitrate lyase [Mycobacterium gilvum PYR-GCK] (CVF302)
LG939_13135	VFG022581	89.2	176	19	0	914	1089	932	1107	9e-50	198	icl - isocitrate lyase (AceA) [Mycobacterium abscessus ATCC 19977] (CVF302)
LG939_13135	VFG022581	85.58	104	15	0	188	291	203	306	2e-16	87.7	icl - isocitrate lyase (AceA) [Mycobacterium abscessus ATCC 19977] (CVF302)
LG939_13135	VFG022581	80	135	27	0	451	585	469	603	3e-06	54	icl - isocitrate lyase (AceA) [Mycobacterium abscessus ATCC 19977] (CVF302)
LG939_13135	VFG017671	89.2	176	19	0	914	1089	932	1107	9e-50	198	icl - Isocitrate lyase [Mycobacterium abscessus subsp. bolletii str. GO 06] (CVF302)
LG939_13135	VFG017671	84.62	104	16	0	188	291	203	306	6e-14	79.8	icl - Isocitrate lyase [Mycobacterium abscessus subsp. bolletii str. GO 06] (CVF302)
LG939_13135	VFG017671	79.74	153	31	0	433	585	451	603	2e-07	58	icl - Isocitrate lyase [Mycobacterium abscessus subsp. bolletii str. GO 06] (CVF302)
LG939_13135	VFG017665	89.2	176	19	0	914	1089	932	1107	9e-50	198	icl - isocitrate lyase [Mycobacterium abscessus subsp. bolletii 50594] (CVF302)
LG939_13135	VFG017665	84.62	104	16	0	188	291	203	306	6e-14	79.8	icl - isocitrate lyase [Mycobacterium abscessus subsp. bolletii 50594] (CVF302)
LG939_13135	VFG017665	79.74	153	31	0	433	585	451	603	2e-07	58	icl - isocitrate lyase [Mycobacterium abscessus subsp. bolletii 50594] (CVF302)
LG939_13135	VFG030827	89.16	83	9	0	866	948	1388	1470	4e-18	93.7	icl2 - isocitrate lyase [Mycobacterium sp. KMS] (CVF651)
LG939_13135	VFG030827	96.88	32	1	0	665	696	737	768	9e-07	56	icl2 - isocitrate lyase [Mycobacterium sp. KMS] (CVF651)
LG939_13135	VFG030822	87.95	83	10	0	866	948	1388	1470	1e-15	85.7	icl2 - isocitrate lyase [Mycobacterium avium 104] (CVF651)
LG939_13135	VFG030822	97.14	35	1	0	665	699	737	771	1e-08	61.9	icl2 - isocitrate lyase [Mycobacterium avium 104] (CVF651)
LG939_13135	VFG030821	87.95	83	10	0	866	948	1388	1470	1e-15	85.7	icl2 - isocitrate lyase [Mycobacterium avium subsp. paratuberculosis K-10] (CVF651)
LG939_13135	VFG030821	97.14	35	1	0	665	699	737	771	1e-08	61.9	icl2 - isocitrate lyase [Mycobacterium avium subsp. paratuberculosis K-10] (CVF651)
LG939_13135	VFG030877	89.19	74	8	0	875	948	1397	1470	4e-15	83.8	icl2 - isocitrate lyase [Mycobacterium yongonense 05-1390] (CVF651)
LG939_13135	VFG030877	94.29	35	2	0	665	699	737	771	3e-06	54	icl2 - isocitrate lyase [Mycobacterium yongonense 05-1390] (CVF651)
LG939_13135	VFG030850	89.19	74	8	0	875	948	1397	1470	4e-15	83.8	icl2 - isocitrate lyase [Mycobacterium intracellulare ATCC 13950] (CVF651)
LG939_13135	VFG030850	94.29	35	2	0	665	699	737	771	3e-06	54	icl2 - isocitrate lyase [Mycobacterium intracellulare ATCC 13950] (CVF651)
LG939_13135	VFG030849	89.19	74	8	0	875	948	1397	1470	4e-15	83.8	icl2 - isocitrate lyase [Mycobacterium intracellulare MOTT-64] (CVF651)
LG939_13135	VFG030849	94.29	35	2	0	665	699	737	771	3e-06	54	icl2 - isocitrate lyase [Mycobacterium intracellulare MOTT-64] (CVF651)
LG939_13135	VFG030848	89.19	74	8	0	875	948	1397	1470	4e-15	83.8	icl2 - isocitrate lyase [Mycobacterium intracellulare MOTT-02] (CVF651)
LG939_13135	VFG030848	94.29	35	2	0	665	699	737	771	3e-06	54	icl2 - isocitrate lyase [Mycobacterium intracellulare MOTT-02] (CVF651)
LG939_13135	VFG030847	89.19	74	8	0	875	948	1397	1470	4e-15	83.8	icl2 - isocitrate lyase [Mycobacterium intracellulare str. MOTT36Y] (CVF651)
LG939_13135	VFG030847	94.29	35	2	0	665	699	737	771	3e-06	54	icl2 - isocitrate lyase [Mycobacterium intracellulare str. MOTT36Y] (CVF651)
LG939_13135	VFG030846	90.67	75	5	2	875	948	1397	1470	2e-13	77.8	icl2 - Isocitrate lyase [Mycobacterium indicus pranii MTCC 9506] (CVF651)
LG939_13135	VFG030846	94.29	35	2	0	665	699	737	771	3e-06	54	icl2 - Isocitrate lyase [Mycobacterium indicus pranii MTCC 9506] (CVF651)
LG939_13135	VFG030826	86.75	83	11	0	866	948	1388	1470	2e-13	77.8	icl2 - isocitrate lyase [Mycobacterium sp. JLS] (CVF651)
LG939_13135	VFG030826	96.88	32	1	0	665	696	737	768	9e-07	56	icl2 - isocitrate lyase [Mycobacterium sp. JLS] (CVF651)
LG939_13135	VFG030855	86.49	74	10	0	875	948	1397	1470	2e-10	67.9	icl2 - isocitrate lyase [Mycobacterium liflandii 128FXT] (CVF651)
LG939_13135	VFG030841	86.49	74	10	0	875	948	1397	1470	2e-10	67.9	icl2 - isocitrate lyase AceAb [Mycobacterium marinum M] (CVF651)
LG939_13135	VFG030831	86.49	74	10	0	875	948	1397	1470	2e-10	67.9	icl2 - isocitrate lyase AceAb [Mycobacterium ulcerans Agy99] (CVF651)
LG939_13135	VFG030832	84.34	83	13	0	866	948	1400	1482	1e-08	61.9	icl2 - isocitrate lyase [Mycobacterium vanbaalenii PYR-1] (CVF651)
LG939_13135	VFG030825	84.34	83	13	0	866	948	1400	1482	1e-08	61.9	icl2 - isocitrate lyase [Mycobacterium smegmatis str. MC2 155] (CVF651)
LG939_13135	VFG030879	85.14	74	11	0	875	948	1397	1470	5e-08	60	icl2 - isocitrate lyase [Mycobacterium smegmatis JS623] (CVF651)
LG939_13135	VFG030879	92.5	40	3	0	552	591	624	663	9e-07	56	icl2 - isocitrate lyase [Mycobacterium smegmatis JS623] (CVF651)
LG939_13135	VFG030874	85.14	74	11	0	875	948	1409	1482	5e-08	60	icl2 - putative ISOCITRATE LYASE aceAb [Mycobacterium tuberculosis 7199-99] (CVF651)
LG939_13135	VFG030874	92.5	40	3	0	552	591	636	675	9e-07	56	icl2 - putative ISOCITRATE LYASE aceAb [Mycobacterium tuberculosis 7199-99] (CVF651)
LG939_13135	VFG030872	85.14	74	11	0	875	948	194	267	5e-08	60	icl2 - isocitrate lyase [Mycobacterium tuberculosis RGTB327] (CVF651)
LG939_13135	VFG030866	85.14	74	11	0	875	948	305	378	5e-08	60	icl2 - isocitrate lyase [Mycobacterium tuberculosis str. Haarlem/NITR202] (CVF651)
LG939_13135	VFG030854	85.14	74	11	0	875	948	1409	1482	5e-08	60	icl2 - Isocitrate lyase [Mycobacterium canettii CIPT 140070017] (CVF651)
LG939_13135	VFG030854	92.5	40	3	0	552	591	636	675	9e-07	56	icl2 - Isocitrate lyase [Mycobacterium canettii CIPT 140070017] (CVF651)
LG939_13135	VFG030853	85.14	74	11	0	875	948	1409	1482	5e-08	60	icl2 - Isocitrate lyase [Mycobacterium canettii CIPT 140070010] (CVF651)
LG939_13135	VFG030853	92.5	40	3	0	552	591	636	675	9e-07	56	icl2 - Isocitrate lyase [Mycobacterium canettii CIPT 140070010] (CVF651)
LG939_13135	VFG030852	85.14	74	11	0	875	948	1409	1482	5e-08	60	icl2 - Isocitrate lyase [Mycobacterium canettii CIPT 140070008] (CVF651)
LG939_13135	VFG030852	92.5	40	3	0	552	591	636	675	9e-07	56	icl2 - Isocitrate lyase [Mycobacterium canettii CIPT 140070008] (CVF651)
LG939_13135	VFG030851	85.14	74	11	0	875	948	1409	1482	5e-08	60	icl2 - Isocitrate lyase [Mycobacterium canettii CIPT 140060008] (CVF651)
LG939_13135	VFG030851	92.5	40	3	0	552	591	636	675	9e-07	56	icl2 - Isocitrate lyase [Mycobacterium canettii CIPT 140060008] (CVF651)
LG939_13135	VFG030839	85.14	74	11	0	875	948	305	378	5e-08	60	icl2 - putative isocitrate lyase ACEAB (second part) [Mycobacterium canettii CIPT 140010059] (CVF651)
LG939_13135	VFG030818	85.14	74	11	0	875	948	1409	1482	5e-08	60	icl2 - isocitrate lyase [Mycobacterium tuberculosis CDC1551] (CVF651)
LG939_13135	VFG030818	92.5	40	3	0	552	591	636	675	9e-07	56	icl2 - isocitrate lyase [Mycobacterium tuberculosis CDC1551] (CVF651)
LG939_13135	VFG030817	85.14	74	11	0	875	948	305	378	5e-08	60	icl2 - Probable isocitrate lyase AceAb [Mycobacterium tuberculosis H37Rv] (CVF651)
LG939_13135	VFG030865	92.5	40	3	0	552	591	498	537	9e-07	56	icl2 - isocitrate lyase [Mycobacterium tuberculosis str. Haarlem/NITR202] (CVF651)
LG939_13135	VFG030845	92.5	40	3	0	909	948	1431	1470	9e-07	56	icl2 - isocitrate lyase [Mycobacterium gilvum Spyr1] (CVF651)
LG939_13135	VFG030845	92.31	39	3	0	553	591	625	663	3e-06	54	icl2 - isocitrate lyase [Mycobacterium gilvum Spyr1] (CVF651)
LG939_13135	VFG030838	92.5	40	3	0	552	591	636	675	9e-07	56	icl2 - putative isocitrate lyase ACEAA (first part) [Mycobacterium canettii CIPT 140010059] (CVF651)
LG939_13135	VFG030835	92.5	40	3	0	552	591	636	675	9e-07	56	icl2 - isocitrate lyase [Mycobacterium africanum GM041182] (CVF651)
LG939_13135	VFG030824	92.5	40	3	0	909	948	1431	1470	9e-07	56	icl2 - isocitrate lyase [Mycobacterium gilvum PYR-GCK] (CVF651)
LG939_13135	VFG030824	92.31	39	3	0	553	591	625	663	3e-06	54	icl2 - isocitrate lyase [Mycobacterium gilvum PYR-GCK] (CVF651)
LG939_13135	VFG030816	92.5	40	3	0	552	591	636	675	9e-07	56	icl2 - Probable isocitrate lyase AceAa [Mycobacterium tuberculosis H37Rv] (CVF651)
LG939_13135	VFG030819	86.67	75	8	2	875	948	1505	1578	3e-06	54	icl2 - isocitrate lyase [Mycobacterium leprae TN] (CVF651)
LG939_13135	VFG022586	84	75	12	0	1031	1105	1016	1090	3e-06	54	icl - - [Mycobacterium leprae Br4923] (CVF302)
LG939_13135	VFG009264	84	75	12	0	1031	1105	1016	1090	3e-06	54	icl - - [Mycobacterium leprae TN] (CVF302)
LG939_13140	VFG042054	98.35	1944	32	0	1	1944	1	1944	0	3600	GALA7 - GALA protein 5 [Ralstonia solanacearum GMI1000] (SS008)
LG939_13140	VFG042021	79.62	319	57	5	1580	1894	695	1009	6e-15	83.8	GALA2/RSp0672 - GALA protein [Ralstonia solanacearum GMI1000] (SS008)
LG939_13140	VFG042021	82.09	134	24	0	661	794	271	404	1e-12	75.8	GALA2/RSp0672 - GALA protein [Ralstonia solanacearum GMI1000] (SS008)
LG939_13140	VFG042021	82.86	105	18	0	1285	1389	412	516	1e-09	65.9	GALA2/RSp0672 - GALA protein [Ralstonia solanacearum GMI1000] (SS008)
LG939_13140	VFG042049	94.74	38	2	0	1031	1068	1310	1347	8e-08	60	GALA5 - GALA protein 3 [Ralstonia solanacearum GMI1000] (SS008)
LG939_13145	VFG042055	92.08	1060	84	0	1	1060	1	1060	0	1435	GALA6/ripG - GALA protein 4 [Ralstonia solanacearum GMI1000] (SS008)
LG939_13145	VFG042055	85.9	603	85	0	1264	1866	1261	1863	7e-147	521	GALA6/ripG - GALA protein 4 [Ralstonia solanacearum GMI1000] (SS008)
LG939_13145	VFG042021	81.16	138	26	0	1690	1827	2791	2928	3e-10	67.9	GALA2/RSp0672 - GALA protein [Ralstonia solanacearum GMI1000] (SS008)
LG939_13145	VFG041981	85.71	63	9	0	1671	1733	663	725	5e-06	54	GALA1/RSp0914 - GALA protein 1 [Ralstonia solanacearum GMI1000] (SS008)
LG939_13180	VFG042057	99.06	1905	18	0	154	2058	1	1905	0	3634	RSc1349 - hypothetical protein [Ralstonia solanacearum GMI1000] (SS008)
LG939_13190	VFG038918	95	40	2	0	410	449	1823	1862	3e-09	63.9	rtxE - RTX toxin transporter, ATPase protein [Aeromonas hydrophila subsp. hydrophila ATCC 7966] (CVF795)
LG939_13190	VFG038918	95	40	2	0	410	449	1823	1862	3e-09	63.9	rtxE - RTX toxin transporter, ATPase protein [Aeromonas hydrophila subsp. hydrophila ATCC 7966] (CVF795)
LG939_13190	VFG044091	94.87	39	2	0	415	453	1411	1449	1e-08	61.9	hasD - transport protein HasD [Pseudomonas aeruginosa PAO1] (IA041)
LG939_13190	VFG030705	94.29	35	2	0	404	438	398	432	3e-06	54	sugC - sugar-transport ATP-binding protein ABC transporter SugC [Mycobacterium liflandii 128FXT] (CVF651)
LG939_13190	VFG030691	94.29	35	2	0	404	438	398	432	3e-06	54	sugC - sugar-transport ATP-binding protein ABC transporter SugC [Mycobacterium marinum M] (CVF651)
LG939_13220	VFG019985	92.68	41	3	0	148	188	103	143	1e-07	58	PLES_00741 - putative ATP-binding component of ABC transporter [Pseudomonas aeruginosa LESB58] (CVF535)
LG939_13220	VFG015380	92.68	41	3	0	148	188	103	143	1e-07	58	PA14_00860 - putative ATP-binding component of ABC transporter [Pseudomonas aeruginosa UCBPP-PA14] (CVF535)
LG939_13220	VFG015379	92.68	41	3	0	148	188	103	143	1e-07	58	PSPA7_0144 - probable ATP-binding component of ABC transporter [Pseudomonas aeruginosa PA7] (CVF535)
LG939_13220	VFG002059	92.68	41	3	0	148	188	103	143	1e-07	58	tagT - type six secretion associated protein TagT, ATP-binding component of ABC transporter [Pseudomonas aeruginosa PAO1] (VF0334)
LG939_13220	VFG002059	92.68	41	3	0	148	188	103	143	1e-07	58	tagT - type six secretion associated protein TagT, ATP-binding component of ABC transporter [Pseudomonas aeruginosa PAO1] (VF0334)
LG939_13220	VFG038918	92.5	40	3	0	425	464	1823	1862	6e-07	56	rtxE - RTX toxin transporter, ATPase protein [Aeromonas hydrophila subsp. hydrophila ATCC 7966] (CVF795)
LG939_13220	VFG038918	92.5	40	3	0	425	464	1823	1862	6e-07	56	rtxE - RTX toxin transporter, ATPase protein [Aeromonas hydrophila subsp. hydrophila ATCC 7966] (CVF795)
LG939_13220	VFG044310	100	27	0	0	165	191	84	110	2e-06	54	orbC - putative iron transport-related ATP-binding protein [Burkholderia cenocepacia J2315] (IA036)
LG939_13265	VFG038764	86.75	83	11	0	715	797	586	668	2e-13	77.8	flrA - FleQ protein [Aeromonas hydrophila ML09-119] (VF0473)
LG939_13265	VFG038766	86.05	86	12	0	712	797	658	743	9e-13	75.8	flrA - FleQ protein [Aeromonas veronii B565] (CVF786)
LG939_13265	VFG019823	89.23	65	7	0	733	797	730	794	4e-12	73.8	fleQ - transcriptional regulator FleQ [Pseudomonas aeruginosa LESB58] (CVF521)
LG939_13265	VFG014360	100	37	0	0	758	794	755	791	4e-12	73.8	fleQ - Helix-turn-helix, Fis-type [Pseudomonas syringae pv. syringae B728a] (CVF521)
LG939_13265	VFG014358	89.23	65	7	0	733	797	730	794	4e-12	73.8	fleQ - transcriptional regulator FleQ [Pseudomonas aeruginosa UCBPP-PA14] (CVF521)
LG939_13265	VFG001248	89.23	65	7	0	733	797	730	794	4e-12	73.8	fleQ - transcriptional regulator FleQ [Pseudomonas aeruginosa PAO1] (VF0273)
LG939_13265	VFG001248	89.23	65	7	0	733	797	730	794	4e-12	73.8	fleQ - transcriptional regulator FleQ [Pseudomonas aeruginosa PAO1] (VF0273)
LG939_13265	VFG014366	97.5	40	1	0	758	797	755	794	1e-11	71.9	fleQ - Sigma-54 Specific Transcriptional Regulator, Fis family [Pseudomonas fluorescens Pf0-1] (CVF521)
LG939_13265	VFG038763	85.54	83	12	0	715	797	658	740	6e-11	69.9	fleQ/flrC - FleQ protein [Aeromonas hydrophila subsp. hydrophila ATCC 7966] (AI144)
LG939_13265	VFG038763	85.54	83	12	0	715	797	658	740	6e-11	69.9	fleQ/flrC - FleQ protein [Aeromonas hydrophila subsp. hydrophila ATCC 7966] (AI144)
LG939_13265	VFG014357	88.71	62	7	0	733	794	730	791	2e-10	67.9	fleQ - transcriptional regulator FleQ [Pseudomonas aeruginosa PA7] (CVF521)
LG939_13265	VFG014364	87.69	65	8	0	733	797	730	794	9e-10	65.9	fleQ - transcriptional regulator FleQ [Pseudomonas entomophila L48] (CVF521)
LG939_13265	VFG014362	95.12	41	2	0	758	798	755	795	9e-10	65.9	fleQ - transcriptional regulator FleQ [Pseudomonas putida KT2440] (CVF521)
LG939_13265	VFG014367	95	40	2	0	758	797	755	794	4e-09	63.9	fleQ - sigma54 specific transcriptional regulator, Fis family [Pseudomonas mendocina ymp] (CVF521)
LG939_13265	VFG014363	94.87	39	2	0	760	798	757	795	1e-08	61.9	fleQ - sigma54 specific transcriptional regulator, Fis family [Pseudomonas putida F1] (CVF521)
LG939_13265	VFG013993	86.57	67	9	0	718	784	736	802	1e-08	61.9	pilR - two-component response regulator PilR [Pseudomonas stutzeri A1501] (CVF518)
LG939_13265	VFG041031	86.15	65	9	0	766	830	388	452	2e-07	58	sfa3 - transcriptional regulator [Pseudomonas aeruginosa PAO1] (SS180)
LG939_13265	VFG015677	92.68	41	3	0	758	798	755	795	2e-07	58	fleQ - sigma54 specific transcriptional regulator, Fis family [Pseudomonas putida W619] (CVF521)
LG939_13265	VFG015676	92.5	40	3	0	758	797	755	794	9e-07	56	fleQ - sigma54 specific transcriptional regulator, Fis family [Pseudomonas putida GB-1] (CVF521)
LG939_13265	VFG038765	85.29	68	10	0	715	782	667	734	9e-07	56	flrA - - [Aeromonas salmonicida subsp. salmonicida A449] (CVF786)
LG939_13265	VFG013992	100	27	0	0	758	784	722	748	3e-06	54	pilR - two component, sigma54 specific, transcriptional regulator, Fis family [Pseudomonas mendocina ymp] (CVF518)
LG939_13290	VFG049198	83.09	278	47	0	841	1118	844	1121	2e-43	178	Kvar_1151 - ATP-dependent chaperone ClpB [Klebsiella variicola At-22] (CVF861)
LG939_13290	VFG049198	82.56	172	30	0	1949	2120	1940	2111	8e-21	103	Kvar_1151 - ATP-dependent chaperone ClpB [Klebsiella variicola At-22] (CVF861)
LG939_13290	VFG049198	81.65	158	29	0	520	677	523	680	8e-15	83.8	Kvar_1151 - ATP-dependent chaperone ClpB [Klebsiella variicola At-22] (CVF861)
LG939_13290	VFG049198	85.71	63	9	0	2428	2490	2422	2484	7e-06	54	Kvar_1151 - ATP-dependent chaperone ClpB [Klebsiella variicola At-22] (CVF861)
LG939_13290	VFG049192	82.73	278	48	0	841	1118	844	1121	4e-41	170	clpB - protein disaggregation chaperone [Klebsiella pneumoniae 342] (CVF861)
LG939_13290	VFG049192	82.56	172	30	0	1949	2120	1940	2111	8e-21	103	clpB - protein disaggregation chaperone [Klebsiella pneumoniae 342] (CVF861)
LG939_13290	VFG049192	81.65	158	29	0	520	677	523	680	8e-15	83.8	clpB - protein disaggregation chaperone [Klebsiella pneumoniae 342] (CVF861)
LG939_13290	VFG049192	85.71	63	9	0	2428	2490	2422	2484	7e-06	54	clpB - protein disaggregation chaperone [Klebsiella pneumoniae 342] (CVF861)
LG939_13290	VFG049196	78.3	599	130	0	520	1118	535	1133	6e-37	157	clpB - protein disaggregation chaperone [Klebsiella pneumoniae subsp. pneumoniae NTUH-K2044] (CVF861)
LG939_13290	VFG049196	82.56	172	30	0	1949	2120	1952	2123	8e-21	103	clpB - protein disaggregation chaperone [Klebsiella pneumoniae subsp. pneumoniae NTUH-K2044] (CVF861)
LG939_13290	VFG049195	78.3	599	130	0	520	1118	523	1121	6e-37	157	clpB - protein disaggregation chaperone [Klebsiella pneumoniae subsp. pneumoniae MGH 78578] (CVF861)
LG939_13290	VFG049195	82.56	172	30	0	1949	2120	1940	2111	8e-21	103	clpB - protein disaggregation chaperone [Klebsiella pneumoniae subsp. pneumoniae MGH 78578] (CVF861)
LG939_13290	VFG049193	78.3	599	130	0	520	1118	421	1019	6e-37	157	KPHS_39850 - protein disaggregation chaperone [Klebsiella pneumoniae subsp. pneumoniae HS11286] (CVF861)
LG939_13290	VFG049193	81.98	172	31	0	1949	2120	1838	2009	2e-18	95.6	KPHS_39850 - protein disaggregation chaperone [Klebsiella pneumoniae subsp. pneumoniae HS11286] (CVF861)
LG939_13290	VFG049191	78.3	599	130	0	520	1118	523	1121	6e-37	157	A79E_1186 - ClpB protein [Klebsiella pneumoniae subsp. pneumoniae 1084] (CVF861)
LG939_13290	VFG049191	82.56	172	30	0	1949	2120	1940	2111	8e-21	103	A79E_1186 - ClpB protein [Klebsiella pneumoniae subsp. pneumoniae 1084] (CVF861)
LG939_13290	VFG049197	82.01	278	50	0	841	1118	856	1133	2e-36	155	clpB - hypothetical protein [Klebsiella pneumoniae subsp. rhinoscleromatis SB3432] (CVF861)
LG939_13290	VFG049197	82.56	172	30	0	1949	2120	1952	2123	8e-21	103	clpB - hypothetical protein [Klebsiella pneumoniae subsp. rhinoscleromatis SB3432] (CVF861)
LG939_13290	VFG049197	82.91	158	27	0	520	677	535	692	1e-19	99.6	clpB - hypothetical protein [Klebsiella pneumoniae subsp. rhinoscleromatis SB3432] (CVF861)
LG939_13290	VFG049189	78.22	482	105	0	520	1001	421	902	9e-27	123	A225_4443 - clpB protein [Klebsiella oxytoca E718] (CVF861)
LG939_13290	VFG049189	84.27	89	14	0	2032	2120	1921	2009	2e-09	65.9	A225_4443 - clpB protein [Klebsiella oxytoca E718] (CVF861)
LG939_13290	VFG049190	82.8	186	32	0	816	1001	819	1004	2e-24	115	KOX_00005 - protein disaggregation chaperone [Klebsiella oxytoca KCTC 1686] (CVF861)
LG939_13290	VFG049190	84.27	89	14	0	2032	2120	2023	2111	2e-09	65.9	KOX_00005 - protein disaggregation chaperone [Klebsiella oxytoca KCTC 1686] (CVF861)
LG939_13290	VFG015498	87.61	113	14	0	1951	2063	2047	2159	8e-24	113	clpV1 - ATPase AAA-2 domain protein [Pseudomonas mendocina ymp] (CVF535)
LG939_13290	VFG015498	87.1	62	8	0	472	533	568	629	1e-07	60	clpV1 - ATPase AAA-2 domain protein [Pseudomonas mendocina ymp] (CVF535)
LG939_13290	VFG015491	86.73	113	15	0	1951	2063	2047	2159	2e-21	105	clpV1 - type VI secretion ATPase, ClpV1 family [Pseudomonas aeruginosa PA7] (CVF535)
LG939_13290	VFG015491	94.44	36	2	0	880	915	976	1011	2e-06	56	clpV1 - type VI secretion ATPase, ClpV1 family [Pseudomonas aeruginosa PA7] (CVF535)
LG939_13290	VFG015491	85.07	67	10	0	496	562	592	658	7e-06	54	clpV1 - type VI secretion ATPase, ClpV1 family [Pseudomonas aeruginosa PA7] (CVF535)
LG939_13290	VFG015806	89.13	92	10	0	1963	2054	1954	2045	8e-21	103	clpV1 - type VI secretion ATPase, ClpV1 family [Pseudomonas putida W619] (CVF535)
LG939_13290	VFG041185	86.61	112	15	0	1955	2066	1952	2063	8e-21	103	evpH - type VI secretion system protein EvpH [Edwardsiella tarda EIB202] (SS189)
LG939_13290	VFG020018	85.34	116	17	0	1951	2066	2047	2162	2e-18	95.6	clpV1 - putative ClpA/B-type chaperone [Pseudomonas aeruginosa LESB58] (CVF535)
LG939_13290	VFG020018	85.07	67	10	0	496	562	592	658	7e-06	54	clpV1 - putative ClpA/B-type chaperone [Pseudomonas aeruginosa LESB58] (CVF535)
LG939_13290	VFG015492	85.34	116	17	0	1951	2066	2047	2162	2e-18	95.6	clpV1 - putative ClpA/B-type chaperone [Pseudomonas aeruginosa UCBPP-PA14] (CVF535)
LG939_13290	VFG015492	85.07	67	10	0	496	562	592	658	7e-06	54	clpV1 - putative ClpA/B-type chaperone [Pseudomonas aeruginosa UCBPP-PA14] (CVF535)
LG939_13290	VFG002076	85.34	116	17	0	1951	2066	2047	2162	2e-18	95.6	clpV1 - type VI secretion system AAA+ family ATPase [Pseudomonas aeruginosa PAO1] (VF0334)
LG939_13290	VFG002076	86.57	67	9	0	496	562	592	658	3e-08	61.9	clpV1 - type VI secretion system AAA+ family ATPase [Pseudomonas aeruginosa PAO1] (VF0334)
LG939_13290	VFG002076	85.34	116	17	0	1951	2066	2047	2162	2e-18	95.6	clpV1 - type VI secretion system AAA+ family ATPase [Pseudomonas aeruginosa PAO1] (VF0334)
LG939_13290	VFG002076	86.57	67	9	0	496	562	592	658	3e-08	61.9	clpV1 - type VI secretion system AAA+ family ATPase [Pseudomonas aeruginosa PAO1] (VF0334)
LG939_13290	VFG041152	86.41	103	14	0	1955	2057	2012	2114	8e-18	93.7	tssH/clpV/bscF - putative type VI secretion system protein TssH [Burkholderia cenocepacia J2315] (SS193)
LG939_13290	VFG025292	89.47	76	8	0	1936	2011	2194	2269	5e-16	87.7	clpV - ATP-dependent Clp protease, ATP-binding subunit ClpB [Burkholderia pseudomallei 668] (CVF642)
LG939_13290	VFG025292	94.59	37	2	0	611	647	680	716	4e-07	58	clpV - ATP-dependent Clp protease, ATP-binding subunit ClpB [Burkholderia pseudomallei 668] (CVF642)
LG939_13290	VFG025291	89.47	76	8	0	1936	2011	2203	2278	5e-16	87.7	clpV - ATP-dependent Clp protease, ATP-binding subunit ClpB [Burkholderia pseudomallei 1710b] (CVF642)
LG939_13290	VFG025291	94.59	37	2	0	611	647	680	716	4e-07	58	clpV - ATP-dependent Clp protease, ATP-binding subunit ClpB [Burkholderia pseudomallei 1710b] (CVF642)
LG939_13290	VFG025290	89.47	76	8	0	1936	2011	2203	2278	5e-16	87.7	clpV - ATP-dependent Clp protease, ATP-binding subunit ClpB [Burkholderia pseudomallei 1106a] (CVF642)
LG939_13290	VFG025290	94.59	37	2	0	611	647	680	716	4e-07	58	clpV - ATP-dependent Clp protease, ATP-binding subunit ClpB [Burkholderia pseudomallei 1106a] (CVF642)
LG939_13290	VFG025289	89.47	76	8	0	1936	2011	2203	2278	5e-16	87.7	clpV - ATP-dependent Clp protease, ATP-binding subunit ClpB [Burkholderia mallei SAVP1] (CVF642)
LG939_13290	VFG025289	94.59	37	2	0	611	647	680	716	4e-07	58	clpV - ATP-dependent Clp protease, ATP-binding subunit ClpB [Burkholderia mallei SAVP1] (CVF642)
LG939_13290	VFG025288	89.47	76	8	0	1936	2011	2203	2278	5e-16	87.7	clpV - ATP-dependent Clp protease, ATP-binding subunit ClpB [Burkholderia mallei NCTC 10247] (CVF642)
LG939_13290	VFG025288	94.59	37	2	0	611	647	680	716	4e-07	58	clpV - ATP-dependent Clp protease, ATP-binding subunit ClpB [Burkholderia mallei NCTC 10247] (CVF642)
LG939_13290	VFG025287	89.47	76	8	0	1936	2011	2203	2278	5e-16	87.7	clpV - ATP-dependent Clp protease, ATP-binding subunit ClpB [Burkholderia mallei NCTC 10229] (CVF642)
LG939_13290	VFG025287	94.59	37	2	0	611	647	680	716	4e-07	58	clpV - ATP-dependent Clp protease, ATP-binding subunit ClpB [Burkholderia mallei NCTC 10229] (CVF642)
LG939_13290	VFG025286	89.47	76	8	0	1936	2011	2203	2278	5e-16	87.7	clpV1 - ATP-dependent Clp protease, ATP-binding subunit ClpB [Burkholderia mallei ATCC 23344] (SS191)
LG939_13290	VFG025286	94.59	37	2	0	611	647	680	716	4e-07	58	clpV1 - ATP-dependent Clp protease, ATP-binding subunit ClpB [Burkholderia mallei ATCC 23344] (SS191)
LG939_13290	VFG002480	89.47	76	8	0	1936	2011	2194	2269	5e-16	87.7	tssH-5/clpV - Clp-type ATPase chaperone protein [Burkholderia pseudomallei K96243] (VF0429)
LG939_13290	VFG002480	94.59	37	2	0	611	647	680	716	4e-07	58	tssH-5/clpV - Clp-type ATPase chaperone protein [Burkholderia pseudomallei K96243] (VF0429)
LG939_13290	VFG002480	89.47	76	8	0	1936	2011	2194	2269	5e-16	87.7	tssH-5/clpV - Clp-type ATPase chaperone protein [Burkholderia pseudomallei K96243] (VF0429)
LG939_13290	VFG002480	94.59	37	2	0	611	647	680	716	4e-07	58	tssH-5/clpV - Clp-type ATPase chaperone protein [Burkholderia pseudomallei K96243] (VF0429)
LG939_13290	VFG015496	87.95	83	10	0	1963	2045	1954	2036	2e-15	85.7	clpV1 - ATPase AAA-2 domain protein [Pseudomonas putida F1] (CVF535)
LG939_13290	VFG015495	87.95	83	10	0	1963	2045	1993	2075	2e-15	85.7	clpV1 - chaperone-associated ATPase, putative [Pseudomonas putida KT2440] (CVF535)
LG939_13290	VFG015494	93.22	59	4	0	1993	2051	1990	2048	2e-15	85.7	clpV1 - ATP-dependent Clp protease ATP-binding subunit [Pseudomonas syringae pv. phaseolicola 1448A] (CVF535)
LG939_13290	VFG020019	85.15	101	15	0	1951	2051	2002	2102	3e-14	81.8	clpV1 - chaperone [Pseudomonas fluorescens SBW25] (CVF535)
LG939_13290	VFG020019	92.31	39	3	0	496	534	592	630	7e-06	54	clpV1 - chaperone [Pseudomonas fluorescens SBW25] (CVF535)
LG939_13290	VFG015805	86.75	83	11	0	1963	2045	1954	2036	5e-13	77.8	clpV1 - type VI secretion ATPase, ClpV1 family [Pseudomonas putida GB-1] (CVF535)
LG939_13290	VFG015493	87.5	72	9	0	1996	2067	1993	2064	3e-11	71.9	clpV1 - AAA ATPase, central region:Clp, N terminal:Clp, N terminal [Pseudomonas syringae pv. syringae B728a] (CVF535)
LG939_13290	VFG041043	84.62	91	14	0	593	683	647	737	1e-10	69.9	clpV3 - ClpA/B-type protease [Pseudomonas aeruginosa PAO1] (SS180)
LG939_13290	VFG041043	83.33	114	17	2	1951	2063	1987	2099	1e-07	60	clpV3 - ClpA/B-type protease [Pseudomonas aeruginosa PAO1] (SS180)
LG939_13290	VFG041043	92.31	39	3	0	880	918	934	972	7e-06	54	clpV3 - ClpA/B-type protease [Pseudomonas aeruginosa PAO1] (SS180)
LG939_13290	VFG015497	86.49	74	10	0	489	562	585	658	4e-10	67.9	clpV1 - ClpB [Pseudomonas fluorescens Pf-5] (CVF535)
LG939_13290	VFG015497	82.3	113	20	0	1951	2063	2014	2126	2e-09	65.9	clpV1 - ClpB [Pseudomonas fluorescens Pf-5] (CVF535)
LG939_13290	VFG025294	85.53	76	11	0	1936	2011	2059	2134	7e-09	63.9	clpV - ATP-dependent Clp protease, ATP-binding subunit ClpB [Burkholderia thailandensis E264] (CVF642)
LG939_13290	VFG041020	91.3	46	4	0	611	656	635	680	1e-07	60	clpV2 - ClpA/B-type protease [Pseudomonas aeruginosa PAO1] (SS179)
LG939_13290	VFG041020	94.29	35	2	0	1942	1976	1975	2009	7e-06	54	clpV2 - ClpA/B-type protease [Pseudomonas aeruginosa PAO1] (SS179)
LG939_13290	VFG046086	94.59	37	2	0	885	921	945	981	4e-07	58	ECVR50_0242 - putative protease [Escherichia coli VR50] (CVF736)
LG939_13290	VFG035578	94.59	37	2	0	885	921	945	981	4e-07	58	aec27/clpV - ATP-dependent chaperone protein ClpB [Escherichia coli UMNK88] (CVF736)
LG939_13290	VFG035577	94.59	37	2	0	885	921	945	981	4e-07	58	aec27/clpV - ATP-dependent chaperone protein ClpB [Escherichia coli E24377A] (CVF736)
LG939_13290	VFG035574	94.59	37	2	0	885	921	1059	1095	4e-07	58	aec27/clpV - ATP-dependent Clp proteinase Aec27 ATP-binding chain, with chaperone activity [Escherichia coli 55989] (CVF736)
LG939_13290	VFG035571	94.59	37	2	0	885	921	945	981	4e-07	58	aec27/clpV - ATP-dependent Clp proteinase ATP-binding subunit [Escherichia coli O104:H4 str. 2009EL-2050] (CVF736)
LG939_13290	VFG035570	94.59	37	2	0	885	921	945	981	4e-07	58	aec27/clpV - ATP-dependent Clp proteinase ATP-binding chain [Escherichia coli O26:H11 str. 11368] (CVF736)
LG939_13290	VFG035569	94.59	37	2	0	885	921	945	981	4e-07	58	aec27/clpV - putative ATP-dependent Clp proteinase ATP-binding chain [Escherichia coli O111:H- str. 11128] (CVF736)
LG939_13290	VFG035568	94.59	37	2	0	885	921	945	981	4e-07	58	aec27/clpV - ATP-dependent Clp proteinase ATP-binding chain [Escherichia coli O103:H2 str. 12009] (CVF736)
LG939_13290	VFG041222	86.89	61	8	0	862	922	901	961	4e-07	58	cts2V - T6SS protein Cts2V [Citrobacter rodentium ICC168] (SS187)
LG939_13290	VFG048699	87.27	55	7	0	611	665	719	773	7e-06	54	Kvar_2969 - type VI secretion ATPase, ClpV1 family [Klebsiella variicola At-22] (CVF853)
LG939_13290	VFG048698	87.27	55	7	0	611	665	719	773	7e-06	54	KPR_2384 - hypothetical protein [Klebsiella pneumoniae subsp. rhinoscleromatis SB3432] (CVF853)
LG939_13290	VFG048696	87.27	55	7	0	611	665	665	719	7e-06	54	KPN_01328 - putative protease [Klebsiella pneumoniae subsp. pneumoniae MGH 78578] (CVF853)
LG939_13290	VFG048695	87.27	55	7	0	611	665	719	773	7e-06	54	KPN2242_09780 - putative protease [Klebsiella pneumoniae KCTC 2242] (CVF853)
LG939_13290	VFG048694	87.27	55	7	0	611	665	665	719	7e-06	54	N559_2925 - putative protease [Klebsiella pneumoniae JM45] (CVF853)
LG939_13290	VFG048692	87.27	55	7	0	611	665	719	773	7e-06	54	clpV - type VI secretion ATPase, ClpV1 family [Klebsiella pneumoniae 342] (CVF853)
LG939_13290	VFG035195	90.7	43	4	0	2017	2059	2044	2086	7e-06	54	EcE24377A_3129 - ClpA/ClpB family protein [Escherichia coli E24377A] (CVF734)
LG939_13290	VFG035189	90.7	43	4	0	2017	2059	2053	2095	7e-06	54	ECO103_3363 - ATP-dependent Clp proteinase ATP-binding chain [Escherichia coli O103:H2 str. 12009] (CVF734)
LG939_13290	VFG048693	87.27	55	7	0	611	665	719	773	7e-06	54	clpV/tssH - type VI secretion system ATPase TssH [Klebsiella pneumoniae subsp. pneumoniae HS11286] (VF0569)
LG939_13290	VFG048693	87.27	55	7	0	611	665	719	773	7e-06	54	clpV/tssH - type VI secretion system ATPase TssH [Klebsiella pneumoniae subsp. pneumoniae HS11286] (VF0569)
LG939_13510	VFG036954	86.15	65	9	0	715	779	694	758	2e-07	58	farA - multidrug resistance translocase [Neisseria lactamica 020-06] (CVF758)
LG939_13510	VFG036954	86.67	60	8	0	928	987	907	966	8e-07	56	farA - multidrug resistance translocase [Neisseria lactamica 020-06] (CVF758)
LG939_13510	VFG036951	86.15	65	9	0	715	779	676	740	2e-07	58	farA - multidrug resistance protein A [Neisseria meningitidis M01-240355] (CVF758)
LG939_13510	VFG036951	86.67	60	8	0	928	987	889	948	8e-07	56	farA - multidrug resistance protein A [Neisseria meningitidis M01-240355] (CVF758)
LG939_13510	VFG036949	86.15	65	9	0	715	779	694	758	2e-07	58	farA - fatty acid resistance protein A [Neisseria meningitidis M04-240196] (CVF758)
LG939_13510	VFG036949	86.67	60	8	0	928	987	907	966	8e-07	56	farA - fatty acid resistance protein A [Neisseria meningitidis M04-240196] (CVF758)
LG939_13510	VFG036948	86.15	65	9	0	715	779	676	740	2e-07	58	farA - multidrug resistance protein A [Neisseria meningitidis M01-240149] (CVF758)
LG939_13510	VFG036948	86.67	60	8	0	928	987	889	948	8e-07	56	farA - multidrug resistance protein A [Neisseria meningitidis M01-240149] (CVF758)
LG939_13510	VFG036947	86.15	65	9	0	715	779	742	806	2e-07	58	farA - fatty acid resistance protein A [Neisseria meningitidis G2136] (CVF758)
LG939_13510	VFG036947	86.67	60	8	0	928	987	955	1014	8e-07	56	farA - fatty acid resistance protein A [Neisseria meningitidis G2136] (CVF758)
[truncated: 4,485 more rows]

## Sheet: RS642.VFDB.blast
Table S2-B. Blast results of genome of strain RS642 in VFDB database
Query_id	Subject_id	Identity	Align_length	Miss_match	Gap	Query_start	Query_end	Subject_start	Subject_end	E_value	Score	Description
LGV80_00015	VFG009908	94.29	35	2	0	246	280	1494	1528	7e-06	54	devS - GAF family protein [Mycobacterium avium 104] (CVF334)
LGV80_00015	VFG009907	94.29	35	2	0	246	280	1494	1528	7e-06	54	devS - hypothetical protein [Mycobacterium avium subsp. paratuberculosis K-10] (CVF334)
LGV80_00175	VFG025886	83.96	187	30	0	1065	1251	1074	1260	5e-30	133	tsr - methyl-accepting chemotaxis protein II [Burkholderia pseudomallei 668] (CVF643)
LGV80_00175	VFG025886	86.36	66	6	1	1417	1482	1426	1488	1e-06	56	tsr - methyl-accepting chemotaxis protein II [Burkholderia pseudomallei 668] (CVF643)
LGV80_00175	VFG025885	83.96	187	30	0	1065	1251	1074	1260	5e-30	133	tsr - methyl-accepting chemotaxis protein I [Burkholderia pseudomallei 1710b] (CVF643)
LGV80_00175	VFG025885	86.36	66	6	1	1417	1482	1426	1488	1e-06	56	tsr - methyl-accepting chemotaxis protein I [Burkholderia pseudomallei 1710b] (CVF643)
LGV80_00175	VFG025884	83.96	187	30	0	1065	1251	1074	1260	5e-30	133	tsr - methyl-accepting chemotaxis protein [Burkholderia pseudomallei 1106a] (CVF643)
LGV80_00175	VFG025884	86.36	66	6	1	1417	1482	1426	1488	1e-06	56	tsr - methyl-accepting chemotaxis protein [Burkholderia pseudomallei 1106a] (CVF643)
LGV80_00175	VFG025881	83.96	187	30	0	1065	1251	1074	1260	5e-30	133	tsr - methyl-accepting chemotaxis protein [Burkholderia mallei NCTC 10229] (CVF643)
LGV80_00175	VFG025881	86.36	66	6	1	1417	1482	1426	1488	1e-06	56	tsr - methyl-accepting chemotaxis protein [Burkholderia mallei NCTC 10229] (CVF643)
LGV80_00175	VFG025880	83.96	187	30	0	1065	1251	1074	1260	5e-30	133	tsr - methyl-accepting chemotaxis protein [Burkholderia mallei ATCC 23344] (CVF643)
LGV80_00175	VFG025880	86.36	66	6	1	1417	1482	1426	1488	1e-06	56	tsr - methyl-accepting chemotaxis protein [Burkholderia mallei ATCC 23344] (CVF643)
LGV80_00175	VFG002529	83.96	187	30	0	1065	1251	1074	1260	5e-30	133	tsr - methyl-accepting chemotaxis protein I [Burkholderia pseudomallei K96243] (VF0430)
LGV80_00175	VFG002529	86.36	66	6	1	1417	1482	1426	1488	1e-06	56	tsr - methyl-accepting chemotaxis protein I [Burkholderia pseudomallei K96243] (VF0430)
LGV80_00175	VFG002529	83.96	187	30	0	1065	1251	1074	1260	5e-30	133	tsr - methyl-accepting chemotaxis protein I [Burkholderia pseudomallei K96243] (VF0430)
LGV80_00175	VFG002529	86.36	66	6	1	1417	1482	1426	1488	1e-06	56	tsr - methyl-accepting chemotaxis protein I [Burkholderia pseudomallei K96243] (VF0430)
LGV80_00175	VFG025888	83.89	180	29	0	1072	1251	1081	1260	3e-28	127	tsr - methyl-accepting chemotaxis protein [Burkholderia thailandensis E264] (CVF643)
LGV80_00175	VFG025879	85.71	126	18	0	1074	1199	1083	1208	3e-22	107	tsr - methyl-accepting chemotaxis sensory transducer [Burkholderia cenocepacia MC0-3] (CVF643)
LGV80_00175	VFG025876	82.58	178	31	0	1074	1251	1083	1260	3e-22	107	tsr - methyl-accepting chemotaxis sensory transducer [Burkholderia cenocepacia AU 1054] (CVF643)
LGV80_00175	VFG043040	84.73	131	20	0	1069	1199	1075	1205	2e-20	101	tar/cheM - methyl accepting chemotaxis protein II [Salmonella enterica subsp. enterica serovar Typhimurium str. LT2] (AI139)
LGV80_00175	VFG025878	82.25	169	30	0	1074	1242	1083	1251	3e-19	97.6	tsr - methyl-accepting chemotaxis protein [Burkholderia cenocepacia J2315] (CVF643)
LGV80_00175	VFG043092	83.18	107	18	0	1063	1169	1069	1175	7e-11	69.9	tar/cheM - methyl-accepting chemotaxis protein II [Escherichia coli O157:H7 str. EDL933] (AI140)
LGV80_00215	VFG009863	82.93	123	21	0	232	354	238	360	1e-13	77.8	mprA - DNA-binding response regulator [Mycobacterium smegmatis str. MC2 155] (CVF333)
LGV80_00215	VFG009867	85.53	76	11	0	279	354	285	360	2e-09	63.9	mprA - two component transcriptional regulator, winged helix family [Mycobacterium sp. KMS] (CVF333)
LGV80_00215	VFG009866	85.53	76	11	0	279	354	285	360	2e-09	63.9	mprA - two component transcriptional regulator, winged helix family [Mycobacterium sp. JLS] (CVF333)
LGV80_00215	VFG027211	84	75	12	0	280	354	286	360	2e-06	54	mprA - response regulator mprA [Mycobacterium abscessus subsp. bolletii str. GO 06] (CVF333)
LGV80_00215	VFG027205	84	75	12	0	280	354	286	360	2e-06	54	mprA - two component response transcriptional regulatory protein MprA [Mycobacterium abscessus subsp. bolletii 50594] (CVF333)
LGV80_00215	VFG022935	84	75	12	0	280	354	286	360	2e-06	54	mprA - two component response transcriptional regulatory protein MprA [Mycobacterium abscessus ATCC 19977] (CVF333)
LGV80_00385	VFG042036	99.45	1278	7	0	1	1278	1	1278	0	2478	RSc3369 - AVRPPHE avirulence protein [Ralstonia solanacearum GMI1000] (SS008)
LGV80_00495	VFG031374	89.16	83	9	0	1863	1945	1800	1882	7e-18	93.7	ctpC - Putative metal cation-transporting P-type ATPase C CtpC [Mycobacterium canettii CIPT 140070017] (CVF657)
LGV80_00495	VFG031388	92.31	65	5	0	1881	1945	1857	1921	1e-16	89.7	ctpC - ctpC [Mycobacterium yongonense 05-1390] (CVF657)
LGV80_00495	VFG031387	92.31	65	5	0	1881	1945	1818	1882	1e-16	89.7	ctpC - hypothetical protein [Mycobacterium tuberculosis UT205] (CVF657)
LGV80_00495	VFG031373	92.31	65	5	0	1881	1945	1818	1882	1e-16	89.7	ctpC - Putative metal cation-transporting P-type ATPase C CtpC [Mycobacterium canettii CIPT 140070010] (CVF657)
LGV80_00495	VFG031372	92.31	65	5	0	1881	1945	1818	1882	1e-16	89.7	ctpC - Putative metal cation-transporting P-type ATPase C CtpC [Mycobacterium canettii CIPT 140070008] (CVF657)
LGV80_00495	VFG031371	92.31	65	5	0	1881	1945	1818	1882	1e-16	89.7	ctpC - Putative metal cation-transporting P-type ATPase C CtpC [Mycobacterium canettii CIPT 140060008] (CVF657)
LGV80_00495	VFG031361	92.31	65	5	0	1881	1945	1818	1882	1e-16	89.7	ctpC - putative metal cation-transporting p-type ATPase c [Mycobacterium canettii CIPT 140010059] (CVF657)
LGV80_00495	VFG031348	92.31	65	5	0	1881	1945	1818	1882	1e-16	89.7	ctpC - Probable metal cation-transporting P-type ATPase C CtpC [Mycobacterium tuberculosis H37Rv] (CVF657)
LGV80_00495	VFG031370	90.77	65	6	0	1881	1945	1857	1921	3e-14	81.8	ctpC - ctpC [Mycobacterium intracellulare ATCC 13950] (CVF657)
LGV80_00495	VFG031368	90.77	65	6	0	1881	1945	1857	1921	3e-14	81.8	ctpC - ctpC [Mycobacterium intracellulare MOTT-02] (CVF657)
LGV80_00495	VFG031367	90.77	65	6	0	1881	1945	1857	1921	3e-14	81.8	ctpC - metal cation-transporting P-type ATPase C CtpC [Mycobacterium intracellulare str. MOTT36Y] (CVF657)
LGV80_00495	VFG031366	90.77	65	6	0	1881	1945	1857	1921	3e-14	81.8	ctpC - cation-transporting P-type ATPase C [Mycobacterium indicus pranii MTCC 9506] (CVF657)
LGV80_00495	VFG031353	90.62	64	6	0	1882	1945	1804	1867	1e-13	79.8	ctpC - cadmium-translocating P-type ATPase [Mycobacterium avium 104] (CVF657)
LGV80_00495	VFG031352	90.62	64	6	0	1882	1945	1846	1909	1e-13	79.8	ctpC - CtpC [Mycobacterium avium subsp. paratuberculosis K-10] (CVF657)
LGV80_00495	VFG031404	82.54	126	22	0	1867	1992	1951	2076	2e-12	75.8	ctpV - metal cation transporter p-type ATPase, CtpV [Mycobacterium intracellulare ATCC 13950] (CVF658)
LGV80_00495	VFG031402	82.5	120	21	0	1873	1992	1939	2058	2e-11	71.9	ctpV - cation-transporting ATPase V [Mycobacterium indicus pranii MTCC 9506] (CVF658)
LGV80_00495	VFG031423	81.67	120	22	0	1873	1992	2029	2148	6e-09	63.9	ctpV - P-ATPase superfamily P-type ATPase copper transporter [Mycobacterium yongonense 05-1390] (CVF658)
LGV80_00495	VFG031403	81.67	120	22	0	1873	1992	1966	2085	6e-09	63.9	ctpV - metal cation transporting P-type ATPase ctpV [Mycobacterium intracellulare str. MOTT36Y] (CVF658)
LGV80_00495	VFG031409	81.58	114	21	0	1879	1992	1744	1857	1e-07	60	ctpV - metal cation transporter p-type ATPase, CtpV [Mycobacterium liflandii 128FXT] (CVF658)
LGV80_00495	VFG031395	81.58	114	21	0	1879	1992	1996	2109	1e-07	60	ctpV - metal cation transporter p-type ATPase, CtpV [Mycobacterium ulcerans Agy99] (CVF658)
LGV80_00495	VFG031375	85.94	64	9	0	1882	1945	1864	1927	1e-06	56	ctpC - metal cation-transporting p-type ATPase C CtpC [Mycobacterium liflandii 128FXT] (CVF657)
LGV80_00495	VFG031364	86.67	60	8	0	1886	1945	1841	1900	1e-06	56	ctpC - metal cation-transporting p-type ATPase CtpC [Mycobacterium sp. JDM601] (CVF657)
LGV80_00495	VFG031363	85.94	64	9	0	1882	1945	1864	1927	1e-06	56	ctpC - metal cation-transporting p-type ATPase CtpC [Mycobacterium marinum M] (CVF657)
LGV80_00495	VFG031357	85.94	64	9	0	1882	1945	1864	1927	1e-06	56	ctpC - metal cation-transporting p-type ATPase CtpC [Mycobacterium ulcerans Agy99] (CVF657)
LGV80_00515	VFG044225	96.88	32	1	0	113	144	95	126	5e-07	56	bauE - ferric siderophore ABC transporter ATP-binding protein BauE [Pseudomonas entomophila L48] (IA004)
LGV80_00700	VFG025886	85.26	95	14	0	1351	1445	1111	1205	3e-13	77.8	tsr - methyl-accepting chemotaxis protein II [Burkholderia pseudomallei 668] (CVF643)
LGV80_00700	VFG025885	85.26	95	14	0	1351	1445	1111	1205	3e-13	77.8	tsr - methyl-accepting chemotaxis protein I [Burkholderia pseudomallei 1710b] (CVF643)
LGV80_00700	VFG025884	85.26	95	14	0	1351	1445	1111	1205	3e-13	77.8	tsr - methyl-accepting chemotaxis protein [Burkholderia pseudomallei 1106a] (CVF643)
LGV80_00700	VFG025881	85.26	95	14	0	1351	1445	1111	1205	3e-13	77.8	tsr - methyl-accepting chemotaxis protein [Burkholderia mallei NCTC 10229] (CVF643)
LGV80_00700	VFG025880	85.26	95	14	0	1351	1445	1111	1205	3e-13	77.8	tsr - methyl-accepting chemotaxis protein [Burkholderia mallei ATCC 23344] (CVF643)
LGV80_00700	VFG025879	83.19	119	20	0	1327	1445	1087	1205	3e-13	77.8	tsr - methyl-accepting chemotaxis sensory transducer [Burkholderia cenocepacia MC0-3] (CVF643)
LGV80_00700	VFG025876	83.19	119	20	0	1327	1445	1087	1205	3e-13	77.8	tsr - methyl-accepting chemotaxis sensory transducer [Burkholderia cenocepacia AU 1054] (CVF643)
LGV80_00700	VFG002529	85.26	95	14	0	1351	1445	1111	1205	3e-13	77.8	tsr - methyl-accepting chemotaxis protein I [Burkholderia pseudomallei K96243] (VF0430)
LGV80_00700	VFG002529	85.26	95	14	0	1351	1445	1111	1205	3e-13	77.8	tsr - methyl-accepting chemotaxis protein I [Burkholderia pseudomallei K96243] (VF0430)
LGV80_00700	VFG025888	84.21	95	15	0	1351	1445	1111	1205	8e-11	69.9	tsr - methyl-accepting chemotaxis protein [Burkholderia thailandensis E264] (CVF643)
LGV80_00700	VFG025878	89.29	56	6	0	1327	1382	1087	1142	5e-09	63.9	tsr - methyl-accepting chemotaxis protein [Burkholderia cenocepacia J2315] (CVF643)
LGV80_00700	VFG019769	96.77	31	1	0	1356	1386	1551	1581	5e-06	54	pilJ - type IV pilus biogenesis protein/tiwtiching mobility protein/methyl accepting chemotaxis-related protein [Pseudomonas fluorescens SBW25] (CVF519)
LGV80_00700	VFG014054	100	27	0	0	1356	1382	1551	1577	5e-06	54	pilJ - twitching motility protein PilJ [Pseudomonas stutzeri A1501] (CVF519)
LGV80_00780	VFG042038	83.7	319	46	1	229	547	337	649	3e-57	222	RSc3290 - hypothetical protein [Ralstonia solanacearum GMI1000] (SS008)
LGV80_00790	VFG042038	96.64	149	5	0	244	392	1	149	1e-67	256	RSc3290 - hypothetical protein [Ralstonia solanacearum GMI1000] (SS008)
LGV80_00815	VFG025995	86.47	170	23	0	524	693	524	693	7e-37	155	pmlR/bspR1 - LuxR family transcriptional regulator [Burkholderia cenocepacia MC0-3] (CVF644)
LGV80_00815	VFG025995	83.78	111	18	0	93	203	93	203	1e-13	77.8	pmlR/bspR1 - LuxR family transcriptional regulator [Burkholderia cenocepacia MC0-3] (CVF644)
LGV80_00815	VFG025992	86.47	170	23	0	524	693	524	693	7e-37	155	pmlR/bspR1 - LuxR family transcriptional regulator [Burkholderia cenocepacia AU 1054] (CVF644)
LGV80_00815	VFG025992	83.78	111	18	0	93	203	93	203	1e-13	77.8	pmlR/bspR1 - LuxR family transcriptional regulator [Burkholderia cenocepacia AU 1054] (CVF644)
LGV80_00815	VFG025994	85.88	170	24	0	524	693	524	693	2e-34	147	pmlR/bspR1 - N-acylhomoserine lactone dependent regulatory protein CepR [Burkholderia cenocepacia J2315] (CVF644)
LGV80_00815	VFG025994	84.68	111	17	0	93	203	93	203	5e-16	85.7	pmlR/bspR1 - N-acylhomoserine lactone dependent regulatory protein CepR [Burkholderia cenocepacia J2315] (CVF644)
LGV80_00815	VFG026004	83.85	192	31	0	448	639	448	639	6e-31	135	pmlR/bspR1 - LuxR family transcriptional regulator [Burkholderia thailandensis E264] (CVF644)
LGV80_00815	VFG026004	80	145	29	0	93	237	93	237	1e-07	58	pmlR/bspR1 - LuxR family transcriptional regulator [Burkholderia thailandensis E264] (CVF644)
LGV80_00815	VFG026001	82.81	192	33	0	448	639	448	639	4e-26	119	pmlR/bspR1 - BpsR [Burkholderia pseudomallei 1710b] (CVF644)
LGV80_00815	VFG026001	82.73	110	19	0	93	202	93	202	1e-10	67.9	pmlR/bspR1 - BpsR [Burkholderia pseudomallei 1710b] (CVF644)
LGV80_00815	VFG026000	82.81	192	33	0	448	639	448	639	4e-26	119	pmlR/bspR1 - autoinducer-binding transcriptional regulator BpsR [Burkholderia pseudomallei 1106a] (CVF644)
LGV80_00815	VFG026000	82.73	110	19	0	93	202	93	202	1e-10	67.9	pmlR/bspR1 - autoinducer-binding transcriptional regulator BpsR [Burkholderia pseudomallei 1106a] (CVF644)
LGV80_00815	VFG025996	82.81	192	33	0	448	639	448	639	4e-26	119	pmlR/bspR1 - N-acyl homoserine lactone transcriptional regulator [Burkholderia mallei ATCC 23344] (CVF644)
LGV80_00815	VFG025996	82.73	110	19	0	93	202	93	202	1e-10	67.9	pmlR/bspR1 - N-acyl homoserine lactone transcriptional regulator [Burkholderia mallei ATCC 23344] (CVF644)
LGV80_00815	VFG002538	82.81	192	33	0	448	639	448	639	4e-26	119	pmlR/bspR1 - N-acylhomoserine lactone dependent regulatory protein [Burkholderia pseudomallei K96243] (VF0433)
LGV80_00815	VFG002538	82.73	110	19	0	93	202	93	202	1e-10	67.9	pmlR/bspR1 - N-acylhomoserine lactone dependent regulatory protein [Burkholderia pseudomallei K96243] (VF0433)
LGV80_00815	VFG002538	82.81	192	33	0	448	639	448	639	4e-26	119	pmlR/bspR1 - N-acylhomoserine lactone dependent regulatory protein [Burkholderia pseudomallei K96243] (VF0433)
LGV80_00815	VFG002538	82.73	110	19	0	93	202	93	202	1e-10	67.9	pmlR/bspR1 - N-acylhomoserine lactone dependent regulatory protein [Burkholderia pseudomallei K96243] (VF0433)
LGV80_00820	VFG025988	83.47	121	20	0	122	242	122	242	7e-15	81.8	pmlI/bspI1 - N-acylhomoserine lactone synthase [Burkholderia pseudomallei 1710b] (CVF644)
LGV80_00820	VFG025983	83.47	121	20	0	122	242	122	242	7e-15	81.8	pmlI/bspI1 - autoinducer synthetase family protein [Burkholderia mallei ATCC 23344] (CVF644)
LGV80_00820	VFG002537	83.47	121	20	0	122	242	122	242	7e-15	81.8	pmlI/bspI1 - N-acylhomoserine lactone synthase [Burkholderia pseudomallei K96243] (VF0433)
LGV80_00820	VFG002537	83.47	121	20	0	122	242	122	242	7e-15	81.8	pmlI/bspI1 - N-acylhomoserine lactone synthase [Burkholderia pseudomallei K96243] (VF0433)
LGV80_00820	VFG025981	84.11	107	17	0	361	467	355	461	1e-13	77.8	pmlI/bspI1 - N-acylhomoserine lactone synthase CepI [Burkholderia cenocepacia J2315] (CVF644)
LGV80_00820	VFG025982	83.04	112	19	0	356	467	350	461	7e-12	71.9	pmlI/bspI1 - autoinducer synthesis protein [Burkholderia cenocepacia MC0-3] (CVF644)
LGV80_00820	VFG025982	81.42	113	21	0	124	236	124	236	1e-07	58	pmlI/bspI1 - autoinducer synthesis protein [Burkholderia cenocepacia MC0-3] (CVF644)
LGV80_00820	VFG025979	83.04	112	19	0	356	467	350	461	7e-12	71.9	pmlI/bspI1 - autoinducer synthesis protein [Burkholderia cenocepacia AU 1054] (CVF644)
LGV80_00820	VFG015051	88.89	63	7	0	189	251	198	260	3e-11	69.9	rhlI - autoinducer synthesis protein RhlL [Pseudomonas aeruginosa PA7] (CVF525)
LGV80_00820	VFG025991	82.2	118	21	0	361	478	358	475	1e-10	67.9	pmlI/bspI1 - N-acyl homoserine lactone synthase [Burkholderia thailandensis E264] (CVF644)
LGV80_00895	VFG042037	99.78	465	1	0	1	465	1	465	0	914	RSc3272 - hypothetical protein [Ralstonia solanacearum GMI1000] (SS008)
LGV80_01630	VFG042058	99.07	1182	11	0	286	1467	1	1182	0	2256	popP2 - YOPP/AvrRxv family protein [Ralstonia solanacearum GMI1000] (SS008)
LGV80_01965	VFG019823	89.77	88	9	0	1278	1365	708	795	6e-21	103	fleQ - transcriptional regulator FleQ [Pseudomonas aeruginosa LESB58] (CVF521)
LGV80_01965	VFG019823	96.77	31	1	0	1462	1492	895	925	5e-06	54	fleQ - transcriptional regulator FleQ [Pseudomonas aeruginosa LESB58] (CVF521)
LGV80_01965	VFG014358	89.77	88	9	0	1278	1365	708	795	6e-21	103	fleQ - transcriptional regulator FleQ [Pseudomonas aeruginosa UCBPP-PA14] (CVF521)
LGV80_01965	VFG014358	96.77	31	1	0	1462	1492	895	925	5e-06	54	fleQ - transcriptional regulator FleQ [Pseudomonas aeruginosa UCBPP-PA14] (CVF521)
LGV80_01965	VFG001248	89.77	88	9	0	1278	1365	708	795	6e-21	103	fleQ - transcriptional regulator FleQ [Pseudomonas aeruginosa PAO1] (VF0273)
LGV80_01965	VFG001248	96.77	31	1	0	1462	1492	895	925	5e-06	54	fleQ - transcriptional regulator FleQ [Pseudomonas aeruginosa PAO1] (VF0273)
LGV80_01965	VFG001248	89.77	88	9	0	1278	1365	708	795	6e-21	103	fleQ - transcriptional regulator FleQ [Pseudomonas aeruginosa PAO1] (VF0273)
LGV80_01965	VFG001248	96.77	31	1	0	1462	1492	895	925	5e-06	54	fleQ - transcriptional regulator FleQ [Pseudomonas aeruginosa PAO1] (VF0273)
LGV80_01965	VFG014366	88.64	88	10	0	1278	1365	708	795	1e-18	95.6	fleQ - Sigma-54 Specific Transcriptional Regulator, Fis family [Pseudomonas fluorescens Pf0-1] (CVF521)
LGV80_01965	VFG014364	88.64	88	10	0	1278	1365	708	795	1e-18	95.6	fleQ - transcriptional regulator FleQ [Pseudomonas entomophila L48] (CVF521)
LGV80_01965	VFG014367	87.5	88	11	0	1278	1365	708	795	4e-16	87.7	fleQ - sigma54 specific transcriptional regulator, Fis family [Pseudomonas mendocina ymp] (CVF521)
LGV80_01965	VFG014357	87.01	77	10	0	1285	1361	715	791	5e-12	73.8	fleQ - transcriptional regulator FleQ [Pseudomonas aeruginosa PA7] (CVF521)
LGV80_01965	VFG038764	87.01	77	10	0	1288	1364	592	668	5e-12	73.8	flrA - FleQ protein [Aeromonas hydrophila ML09-119] (VF0473)
LGV80_01965	VFG015677	86.25	80	11	0	1285	1364	715	794	2e-11	71.9	fleQ - sigma54 specific transcriptional regulator, Fis family [Pseudomonas putida W619] (CVF521)
LGV80_01965	VFG015677	100	32	0	0	1461	1492	894	925	5e-09	63.9	fleQ - sigma54 specific transcriptional regulator, Fis family [Pseudomonas putida W619] (CVF521)
LGV80_01965	VFG041031	93.62	47	3	0	1278	1324	333	379	8e-11	69.9	sfa3 - transcriptional regulator [Pseudomonas aeruginosa PAO1] (SS180)
LGV80_01965	VFG014362	85.06	87	13	0	1278	1364	708	794	8e-11	69.9	fleQ - transcriptional regulator FleQ [Pseudomonas putida KT2440] (CVF521)
LGV80_01965	VFG014362	96.88	32	1	0	1461	1492	894	925	1e-06	56	fleQ - transcriptional regulator FleQ [Pseudomonas putida KT2440] (CVF521)
LGV80_01965	VFG000116	92.16	51	4	0	1276	1326	709	759	8e-11	69.9	algB - two-component response regulator AlgB [Pseudomonas aeruginosa PAO1] (VF0091)
LGV80_01965	VFG000116	92.16	51	4	0	1276	1326	709	759	8e-11	69.9	algB - two-component response regulator AlgB [Pseudomonas aeruginosa PAO1] (VF0091)
LGV80_01965	VFG019824	97.37	38	1	0	1455	1492	888	925	3e-10	67.9	fleQ - putative two-component system, response regulator nitrogen regulation protein NR(I) [Pseudomonas fluorescens SBW25] (CVF521)
LGV80_01965	VFG019824	91.11	45	4	0	1278	1322	708	752	3e-07	58	fleQ - putative two-component system, response regulator nitrogen regulation protein NR(I) [Pseudomonas fluorescens SBW25] (CVF521)
LGV80_01965	VFG014368	93.48	46	3	0	1278	1323	753	798	3e-10	67.9	fleQ - transcriptional regulator FleQ [Pseudomonas stutzeri A1501] (CVF521)
LGV80_01965	VFG038763	85.71	77	11	0	1288	1364	664	740	1e-09	65.9	fleQ/flrC - FleQ protein [Aeromonas hydrophila subsp. hydrophila ATCC 7966] (AI144)
LGV80_01965	VFG038763	85.71	77	11	0	1288	1364	664	740	1e-09	65.9	fleQ/flrC - FleQ protein [Aeromonas hydrophila subsp. hydrophila ATCC 7966] (AI144)
LGV80_01965	VFG014360	84.52	84	13	0	1278	1361	708	791	5e-09	63.9	fleQ - Helix-turn-helix, Fis-type [Pseudomonas syringae pv. syringae B728a] (CVF521)
LGV80_01965	VFG019760	87.3	63	8	0	1273	1335	694	756	2e-08	61.9	pilR - putative two-component system, response regulator [Pseudomonas fluorescens SBW25] (CVF518)
LGV80_01965	VFG015676	83.95	81	13	0	1285	1365	715	795	3e-07	58	fleQ - sigma54 specific transcriptional regulator, Fis family [Pseudomonas putida GB-1] (CVF521)
LGV80_01965	VFG014394	82.8	93	16	0	1274	1366	482	574	3e-07	58	fleR - sigma-54 dependent transcriptional regulator/response regulator FleR [Pseudomonas stutzeri A1501] (CVF521)
LGV80_01965	VFG014389	100	29	0	0	1459	1487	838	866	3e-07	58	fleR - two component, sigma54 specific, transcriptional regulator, Fis family [Pseudomonas putida F1] (CVF521)
LGV80_01965	VFG014388	100	29	0	0	1459	1487	838	866	3e-07	58	fleR - response regulator FleR [Pseudomonas putida KT2440] (CVF521)
LGV80_01965	VFG014359	91.11	45	4	0	1278	1322	708	752	3e-07	58	fleQ - transcriptional regulator FleQ [Pseudomonas syringae pv. tomato str. DC3000] (CVF521)
LGV80_01965	VFG014363	96.88	32	1	0	1461	1492	894	925	1e-06	56	fleQ - sigma54 specific transcriptional regulator, Fis family [Pseudomonas putida F1] (CVF521)
LGV80_01965	VFG014363	82.76	87	15	0	1278	1364	708	794	5e-06	54	fleQ - sigma54 specific transcriptional regulator, Fis family [Pseudomonas putida F1] (CVF521)
LGV80_01965	VFG038766	94.44	36	2	0	1288	1323	667	702	1e-06	56	flrA - FleQ protein [Aeromonas veronii B565] (CVF786)
LGV80_01965	VFG038765	94.44	36	2	0	1288	1323	673	708	1e-06	56	flrA - - [Aeromonas salmonicida subsp. salmonicida A449] (CVF786)
LGV80_01965	VFG041021	96.77	31	1	0	1079	1109	659	689	5e-06	54	sfa2 - transcriptional regulator [Pseudomonas aeruginosa PAO1] (SS179)
LGV80_01965	VFG014365	88.24	51	6	0	1285	1335	715	765	5e-06	54	fleQ - sigma 54 dependent transcriptional regulator FleQ [Pseudomonas fluorescens Pf-5] (CVF521)
LGV80_02015	VFG042107	83.64	165	27	0	285	449	330	494	4e-24	113	mll6355 - transposase [Mesorhizobium loti MAFF303099] (SS026)
LGV80_02050	VFG040984	99.82	1094	2	0	119	1212	119	1212	0	2153	gspF - general secretory pathway F transmembrane protein [Ralstonia solanacearum GMI1000] (SS217)
LGV80_02050	VFG040984	100	70	0	0	1	70	1	70	7e-32	139	gspF - general secretory pathway F transmembrane protein [Ralstonia solanacearum GMI1000] (SS217)
LGV80_02050	VFG040921	78.66	389	83	0	208	596	214	602	4e-24	113	gspF - general secretory pathway protein F [Burkholderia pseudomallei K96243] (SS210)
LGV80_02050	VFG040921	81.25	208	39	0	984	1191	990	1197	4e-21	103	gspF - general secretory pathway protein F [Burkholderia pseudomallei K96243] (SS210)
LGV80_02050	VFG040921	85.26	95	14	0	781	875	787	881	2e-13	77.8	gspF - general secretory pathway protein F [Burkholderia pseudomallei K96243] (SS210)
LGV80_02050	VFG040879	91.67	48	4	0	1146	1193	1149	1196	3e-09	63.9	hxcS - type II secretion system protein [Pseudomonas aeruginosa PAO1] (SS204)
LGV80_02050	VFG040879	92.68	41	3	0	211	251	214	254	2e-07	58	hxcS - type II secretion system protein [Pseudomonas aeruginosa PAO1] (SS204)
LGV80_02055	VFG040983	99.76	1253	3	0	1	1253	46	1298	0	2460	gspE - general secretion pathway protein E [Ralstonia solanacearum GMI1000] (SS217)
LGV80_02055	VFG040983	100	246	0	0	1312	1557	1357	1602	8e-137	488	gspE - general secretion pathway protein E [Ralstonia solanacearum GMI1000] (SS217)
LGV80_02055	VFG040920	84.99	933	140	0	261	1193	267	1199	0	739	gspE - general secretory pathway protein E [Burkholderia pseudomallei K96243] (SS210)
LGV80_02055	VFG040920	92.31	39	3	0	1510	1548	1444	1482	4e-06	54	gspE - general secretory pathway protein E [Burkholderia pseudomallei K96243] (SS210)
LGV80_02055	VFG040878	82.87	823	139	2	382	1203	316	1137	9e-140	498	hxcR - type II secretion system protein [Pseudomonas aeruginosa PAO1] (SS204)
LGV80_02055	VFG000182	83.85	421	64	2	776	1194	761	1179	2e-75	283	xcpR - general secretion pathway protein E [Pseudomonas aeruginosa PAO1] (VF0084)
LGV80_02055	VFG000182	82.22	135	22	2	367	500	352	485	2e-08	61.9	xcpR - general secretion pathway protein E [Pseudomonas aeruginosa PAO1] (VF0084)
LGV80_02055	VFG000182	83.85	421	64	2	776	1194	761	1179	2e-75	283	xcpR - general secretion pathway protein E [Pseudomonas aeruginosa PAO1] (VF0084)
LGV80_02055	VFG000182	82.22	135	22	2	367	500	352	485	2e-08	61.9	xcpR - general secretion pathway protein E [Pseudomonas aeruginosa PAO1] (VF0084)
LGV80_02055	VFG038279	83.75	277	41	2	919	1193	901	1175	3e-44	180	exeE - type II secretory pathway, ATPase PulE-like protein [Aeromonas veronii B565] (CVF780)
LGV80_02055	VFG038278	84.4	218	34	0	878	1095	860	1077	6e-39	163	exeE - general secretion pathway protein E [Aeromonas salmonicida subsp. salmonicida A449] (CVF780)
LGV80_02055	VFG038276	84.07	226	36	0	870	1095	852	1077	6e-39	163	exeE - general secretory pathway protein E [Aeromonas hydrophila subsp. hydrophila ATCC 7966] (SS209)
LGV80_02055	VFG038276	83.02	159	27	0	541	699	523	681	2e-20	101	exeE - general secretory pathway protein E [Aeromonas hydrophila subsp. hydrophila ATCC 7966] (SS209)
LGV80_02055	VFG038276	84.07	226	36	0	870	1095	852	1077	6e-39	163	exeE - general secretory pathway protein E [Aeromonas hydrophila subsp. hydrophila ATCC 7966] (SS209)
LGV80_02055	VFG038276	83.02	159	27	0	541	699	523	681	2e-20	101	exeE - general secretory pathway protein E [Aeromonas hydrophila subsp. hydrophila ATCC 7966] (SS209)
LGV80_02055	VFG038277	83.19	226	38	0	870	1095	852	1077	4e-34	147	exeE - general secretory pathway protein E [Aeromonas hydrophila ML09-119] (VF0478)
LGV80_02055	VFG038277	83.65	159	26	0	541	699	523	681	8e-23	109	exeE - general secretory pathway protein E [Aeromonas hydrophila ML09-119] (VF0478)
LGV80_02055	VFG040961	83.33	198	33	0	898	1095	859	1056	2e-29	131	pulE - pullulanase secretion protein PulE [Klebsiella pneumoniae 342] (SS215)
LGV80_02055	VFG040961	83.52	91	15	0	608	698	569	659	2e-08	61.9	pulE - pullulanase secretion protein PulE [Klebsiella pneumoniae 342] (SS215)
LGV80_02055	VFG040961	92.68	41	3	0	367	407	328	368	3e-07	58	pulE - pullulanase secretion protein PulE [Klebsiella pneumoniae 342] (SS215)
LGV80_02055	VFG040891	91.3	69	6	0	778	846	985	1053	7e-17	89.7	xpsE - general secretion pathway protein E [Xanthomonas campestris pv. campestris str. ATCC 33913] (SS213)
LGV80_02055	VFG040891	89.33	75	8	0	544	618	751	825	1e-15	85.7	xpsE - general secretion pathway protein E [Xanthomonas campestris pv. campestris str. ATCC 33913] (SS213)
LGV80_02055	VFG040891	80.85	141	27	0	955	1095	1162	1302	1e-09	65.9	xpsE - general secretion pathway protein E [Xanthomonas campestris pv. campestris str. ATCC 33913] (SS213)
LGV80_02055	VFG000112	87.8	82	10	0	962	1043	1136	1217	5e-15	83.8	pilB - type 4 fimbrial biogenesis protein PilB [Pseudomonas aeruginosa PAO1] (VF0082)
LGV80_02055	VFG000112	87.27	55	7	0	770	824	944	998	4e-06	54	pilB - type 4 fimbrial biogenesis protein PilB [Pseudomonas aeruginosa PAO1] (VF0082)
LGV80_02055	VFG000112	87.8	82	10	0	962	1043	1136	1217	5e-15	83.8	pilB - type 4 fimbrial biogenesis protein PilB [Pseudomonas aeruginosa PAO1] (VF0082)
LGV80_02055	VFG000112	87.27	55	7	0	770	824	944	998	4e-06	54	pilB - type 4 fimbrial biogenesis protein PilB [Pseudomonas aeruginosa PAO1] (VF0082)
LGV80_02055	VFG019728	88.57	70	8	0	962	1031	1136	1205	1e-12	75.8	pilB - type 4 fimbrial biogenesis protein PilB [Pseudomonas aeruginosa LESB58] (CVF518)
LGV80_02055	VFG013775	88.57	70	8	0	962	1031	1139	1208	1e-12	75.8	pilB - type 4 fimbrial biogenesis protein PilB [Pseudomonas aeruginosa UCBPP-PA14] (CVF518)
LGV80_02055	VFG013774	82.09	134	24	0	962	1095	1121	1254	1e-12	75.8	pilB - type IV-A pilus assembly ATPase PilB [Pseudomonas aeruginosa PA7] (CVF518)
LGV80_02055	VFG040933	79.17	192	40	0	870	1061	843	1034	4e-09	63.9	etpE - type II secretion protein [Escherichia coli O157:H7 str. EDL933] (SS207)
LGV80_02055	VFG007098	81.98	111	20	0	985	1095	964	1074	2e-08	61.9	epsE - general secretion pathway protein E [Vibrio parahaemolyticus RIMD 2210633] (CVF268)
LGV80_02055	VFG013779	84.15	82	13	0	962	1043	1136	1217	7e-08	60	pilB - type II secretion system protein E [Pseudomonas fluorescens Pf0-1] (CVF518)
LGV80_02055	VFG019745	92.68	41	3	0	790	830	376	416	3e-07	58	pilT - twitching mobility protein [Pseudomonas fluorescens SBW25] (CVF518)
LGV80_02055	VFG013897	92.68	41	3	0	790	830	376	416	3e-07	58	pilT - twitching motility protein PilT [Pseudomonas aeruginosa PA7] (CVF518)
LGV80_02055	VFG024840	94.59	37	2	0	777	813	528	564	3e-07	58	pilB - putative type IV pilus assembly protein [Burkholderia cenocepacia J2315] (CVF638)
LGV80_02055	VFG020153	79.73	148	30	0	948	1095	918	1065	1e-06	56	gspE - - [Shigella boydii CDC 3083-94] (CVF466)
LGV80_02055	VFG012898	79.73	148	30	0	948	1095	918	1065	1e-06	56	gspE - putative type II secretion protein [Shigella boydii Sb227] (CVF466)
LGV80_02055	VFG013915	89.36	47	5	0	978	1024	576	622	4e-06	54	pilU - Pilus retraction protein PilT [Pseudomonas fluorescens Pf0-1] (CVF518)
LGV80_02055	VFG038590	92.31	39	3	0	1060	1098	1210	1248	4e-06	54	mshE - type IV pilin [Aeromonas hydrophila ML09-119] (VF0477)
LGV80_02055	VFG002048	84	75	12	0	948	1022	918	992	4e-06	54	gspE - general secretion pathway protein E [Shigella dysenteriae Sd197] (VF0333)
LGV80_02055	VFG002048	84	75	12	0	948	1022	918	992	4e-06	54	gspE - general secretion pathway protein E [Shigella dysenteriae Sd197] (VF0333)
LGV80_02060	VFG040973	99.92	1280	1	0	1139	2418	1139	2418	0	2529	gspD - general secretory pathway D transmembrane protein [Ralstonia solanacearum GMI1000] (SS217)
LGV80_02060	VFG040973	99.58	721	3	0	1	721	1	721	0	1287	gspD - general secretory pathway D transmembrane protein [Ralstonia solanacearum GMI1000] (SS217)
LGV80_02060	VFG040973	100	303	0	0	756	1058	756	1058	1e-170	601	gspD - general secretory pathway D transmembrane protein [Ralstonia solanacearum GMI1000] (SS217)
LGV80_02060	VFG040919	84.81	158	24	0	451	608	376	533	8e-27	123	gspD - general secretory pathway protein D [Burkholderia pseudomallei K96243] (SS210)
LGV80_02060	VFG040919	89.61	77	8	0	1624	1700	1513	1589	1e-16	89.7	gspD - general secretory pathway protein D [Burkholderia pseudomallei K96243] (SS210)
LGV80_02060	VFG040919	93.33	60	4	0	2031	2090	1929	1988	5e-16	87.7	gspD - general secretory pathway protein D [Burkholderia pseudomallei K96243] (SS210)
LGV80_02065	VFG040972	99.77	852	2	0	1	852	1	852	0	1673	gspN - general secretory pathway N transmembrane protein [Ralstonia solanacearum GMI1000] (SS217)
LGV80_02070	VFG040974	99.83	579	1	0	1	579	1	579	0	1140	gspM - general secretory pathway M transmembrane protein [Ralstonia solanacearum GMI1000] (SS217)
LGV80_02075	VFG040975	99.62	527	2	0	905	1431	905	1431	0	1029	gspL - general secretory pathway L transmembrane protein [Ralstonia solanacearum GMI1000] (SS217)
LGV80_02075	VFG040975	99.28	417	3	0	421	837	421	837	0	803	gspL - general secretory pathway L transmembrane protein [Ralstonia solanacearum GMI1000] (SS217)
LGV80_02075	VFG040975	99.68	317	1	0	1	317	1	317	8e-177	620	gspL - general secretory pathway L transmembrane protein [Ralstonia solanacearum GMI1000] (SS217)
LGV80_02080	VFG040976	99.91	1059	1	0	1	1059	1	1059	0	2091	gspK - general secretory pathway K transmembrane protein [Ralstonia solanacearum GMI1000] (SS217)
LGV80_02085	VFG040977	99.59	723	3	0	1	723	1	723	0	1409	gspJ - general secretory pathway J transmembrane protein [Ralstonia solanacearum GMI1000] (SS217)
LGV80_02090	VFG040978	99.51	408	2	0	1	408	1	408	0	793	gspI - general secretory pathway I transmembrane protein [Ralstonia solanacearum GMI1000] (SS217)
LGV80_02090	VFG040872	92.11	38	3	0	46	83	28	65	4e-06	52	hxcV - HxcV pseudopilin [Pseudomonas aeruginosa PAO1] (SS204)
LGV80_02095	VFG040980	99.8	498	1	0	1	498	1	498	0	979	gspH - general secretory pathway H transmembrane protein [Ralstonia solanacearum GMI1000] (SS217)
LGV80_02100	VFG040979	99.79	468	1	0	1	468	4	471	0	920	gspG - putative general secretion pathway G transmembrane protein [Ralstonia solanacearum GMI1000] (SS217)
LGV80_02100	VFG040923	85.32	361	53	0	57	417	45	405	2e-79	295	gspG - general secretory pathway protein G [Burkholderia pseudomallei K96243] (SS210)
LGV80_02100	VFG040873	93.85	65	4	0	61	125	52	116	9e-20	97.6	hxcT - HxcT pseudopilin [Pseudomonas aeruginosa PAO1] (SS204)
LGV80_02100	VFG040873	81.08	111	21	0	319	429	301	411	1e-06	54	hxcT - HxcT pseudopilin [Pseudomonas aeruginosa PAO1] (SS204)
LGV80_02100	VFG000180	86.52	89	12	0	61	149	40	128	5e-15	81.8	xcpT - general secretion pathway protein G [Pseudomonas aeruginosa PAO1] (VF0084)
LGV80_02100	VFG000180	88.14	59	7	0	406	464	385	443	5e-09	61.9	xcpT - general secretion pathway protein G [Pseudomonas aeruginosa PAO1] (VF0084)
LGV80_02100	VFG000180	86.52	89	12	0	61	149	40	128	5e-15	81.8	xcpT - general secretion pathway protein G [Pseudomonas aeruginosa PAO1] (VF0084)
LGV80_02100	VFG000180	88.14	59	7	0	406	464	385	443	5e-09	61.9	xcpT - general secretion pathway protein G [Pseudomonas aeruginosa PAO1] (VF0084)
LGV80_02100	VFG038284	90.62	64	6	0	216	279	177	240	2e-14	79.8	exeG - general secretion pathway protein G [Aeromonas hydrophila subsp. hydrophila ATCC 7966] (SS209)
LGV80_02100	VFG038284	90.62	64	6	0	216	279	177	240	2e-14	79.8	exeG - general secretion pathway protein G [Aeromonas hydrophila subsp. hydrophila ATCC 7966] (SS209)
LGV80_02100	VFG038285	89.06	64	7	0	216	279	177	240	5e-12	71.9	exeG - general secretion pathway protein G [Aeromonas hydrophila ML09-119] (VF0478)
LGV80_02100	VFG038287	88.33	60	7	0	216	275	177	236	1e-09	63.9	exeG - Pullulanase G protein [Aeromonas veronii B565] (CVF780)
LGV80_02100	VFG038286	85.94	64	9	0	216	279	177	240	3e-07	56	exeG - general secretion pathway protein G [Aeromonas salmonicida subsp. salmonicida A449] (CVF780)
LGV80_02105	VFG040981	100	405	0	0	1	405	1	405	0	803	gspC - putative general secretion pathway related transmembrane protein [Ralstonia solanacearum GMI1000] (SS217)
LGV80_02105	VFG040981	98.87	177	2	0	511	687	511	687	3e-91	335	gspC - putative general secretion pathway related transmembrane protein [Ralstonia solanacearum GMI1000] (SS217)
LGV80_02185	VFG041119	96.88	32	1	0	175	206	169	200	5e-07	56	regB - two-component response regulator protein [Burkholderia pseudomallei K96243] (SS192)
LGV80_02525	VFG011123	95.35	43	2	0	1135	1177	2167	2209	1e-10	69.9	bvgS - virulence sensor protein [Bordetella bronchiseptica RB50] (CVF377)
LGV80_02525	VFG011122	95.35	43	2	0	1135	1177	2167	2209	1e-10	69.9	bvgS - virulence sensor protein [Bordetella parapertussis 12822] (CVF377)
LGV80_02525	VFG002045	95.35	43	2	0	1135	1177	2167	2209	1e-10	69.9	bvgS - virulence sensor protein [Bordetella pertussis Tohama I] (VF0336)
LGV80_02525	VFG015075	90.91	44	4	0	1135	1178	865	908	2e-06	56	gacS - GacS sensor kinase protein [Pseudomonas entomophila L48] (CVF529)
LGV80_02745	VFG046475	81.34	134	25	0	226	359	226	359	2e-10	67.9	F7308_0636 - translation elongation factor Tu [Francisella sp. TX077308] (CVF827)
LGV80_02745	VFG046467	80.71	140	27	0	226	365	226	365	3e-09	63.9	FN3523_1640 - translation elongation factor Tu [Francisella cf. tularensis subsp. novicida 3523] (CVF827)
LGV80_02745	VFG046463	80.71	140	27	0	226	365	226	365	3e-09	63.9	tufA - elongation factor Tu [Francisella tularensis subsp. mediasiatica FSC147] (CVF827)
LGV80_02745	VFG016485	84.42	77	12	0	226	302	238	314	2e-07	58	tuf - elongation factor Tu [Mycoplasma gallisepticum str. R(low)] (low)
LGV80_02745	VFG046459	78.54	205	44	0	226	430	226	430	2e-07	58	Fphi_1039 - elongation factor Tu [Francisella philomiragia subsp. philomiragia ATCC 25017] (CVF827)
LGV80_02745	VFG046460	80	140	28	0	226	365	226	365	8e-07	56	tufA - elongation factor Tu [Francisella tularensis subsp. holarctica FTNF002-00] (CVF827)
LGV80_02745	VFG046458	80	140	28	0	226	365	226	365	8e-07	56	tufA - elongation factor Tu [Francisella novicida U112] (CVF827)
LGV80_02850	VFG046475	81.34	134	25	0	226	359	226	359	2e-10	67.9	F7308_0636 - translation elongation factor Tu [Francisella sp. TX077308] (CVF827)
LGV80_02850	VFG046467	80.71	140	27	0	226	365	226	365	3e-09	63.9	FN3523_1640 - translation elongation factor Tu [Francisella cf. tularensis subsp. novicida 3523] (CVF827)
LGV80_02850	VFG046463	80.71	140	27	0	226	365	226	365	3e-09	63.9	tufA - elongation factor Tu [Francisella tularensis subsp. mediasiatica FSC147] (CVF827)
LGV80_02850	VFG016485	84.42	77	12	0	226	302	238	314	2e-07	58	tuf - elongation factor Tu [Mycoplasma gallisepticum str. R(low)] (low)
LGV80_02850	VFG046459	78.54	205	44	0	226	430	226	430	2e-07	58	Fphi_1039 - elongation factor Tu [Francisella philomiragia subsp. philomiragia ATCC 25017] (CVF827)
LGV80_02850	VFG046460	80	140	28	0	226	365	226	365	8e-07	56	tufA - elongation factor Tu [Francisella tularensis subsp. holarctica FTNF002-00] (CVF827)
LGV80_02850	VFG046458	80	140	28	0	226	365	226	365	8e-07	56	tufA - elongation factor Tu [Francisella novicida U112] (CVF827)
LGV80_03105	VFG013888	97.92	48	1	0	1372	1419	1327	1374	4e-16	87.7	pilQ - type IV pilus biogenesis protein PilQ [Pseudomonas syringae pv. phaseolicola 1448A] (CVF518)
LGV80_03105	VFG013887	95.83	48	2	0	1372	1419	1378	1425	1e-13	79.8	pilQ - type II and III secretion system protein:NolW-like:NolW-like [Pseudomonas syringae pv. syringae B728a] (CVF518)
LGV80_03105	VFG013887	88.06	67	8	0	881	947	908	974	9e-11	69.9	pilQ - type II and III secretion system protein:NolW-like:NolW-like [Pseudomonas syringae pv. syringae B728a] (CVF518)
LGV80_03105	VFG013893	97.62	42	1	0	1378	1419	1312	1353	2e-12	75.8	pilQ - type II and III secretion system protein [Pseudomonas fluorescens Pf0-1] (CVF518)
LGV80_03105	VFG013885	93.75	48	3	0	1372	1419	1324	1371	2e-11	71.9	pilQ - type 4 fimbrial biogenesis outer membrane protein PilQ precursor [Pseudomonas aeruginosa UCBPP-PA14] (CVF518)
LGV80_03105	VFG013885	85.92	71	10	0	881	951	851	921	2e-08	61.9	pilQ - type 4 fimbrial biogenesis outer membrane protein PilQ precursor [Pseudomonas aeruginosa UCBPP-PA14] (CVF518)
LGV80_03105	VFG013884	95.45	44	2	0	1372	1415	1330	1373	2e-11	71.9	pilQ - type 4 fimbrial biogenesis protein PilQ [Pseudomonas aeruginosa PA7] (CVF518)
LGV80_03105	VFG019743	95.24	42	2	0	1378	1419	1336	1377	4e-10	67.9	pilQ - Type 4 fimbrial biogenesis outer membrane protein PilQ precursor [Pseudomonas aeruginosa LESB58] (CVF518)
LGV80_03105	VFG013892	95.24	42	2	0	1378	1419	979	1020	4e-10	67.9	pilQ - type IV pilus biogenesis protein PilQ [Pseudomonas fluorescens Pf-5] (CVF518)
LGV80_03105	VFG001218	95.24	42	2	0	1378	1419	1336	1377	4e-10	67.9	pilQ - type 4 fimbrial biogenesis protein PilQ [Pseudomonas aeruginosa PAO1] (VF0082)
LGV80_03105	VFG001218	95.24	42	2	0	1378	1419	1336	1377	4e-10	67.9	pilQ - type 4 fimbrial biogenesis protein PilQ [Pseudomonas aeruginosa PAO1] (VF0082)
LGV80_03105	VFG013886	94.87	39	2	0	1381	1419	1387	1425	2e-08	61.9	pilQ - type IV pilus biogenesis protein PilQ [Pseudomonas syringae pv. tomato str. DC3000] (CVF518)
LGV80_03105	VFG041790	100	30	0	0	2033	2062	1520	1549	9e-08	60	DVUA0112 - type III secretion system protein YscC family [Desulfovibrio vulgaris str. Hildenborough] (SS039)
LGV80_03105	VFG013895	89.8	49	5	0	1370	1418	1343	1391	4e-07	58	pilQ - type 4 fimbrial biogenesis protein PilQ [Pseudomonas stutzeri A1501] (CVF518)
LGV80_03270	VFG030684	93.02	43	3	0	482	524	467	509	1e-08	61.9	sugC - ABC transporter--like protein [Mycobacterium vanbaalenii PYR-1] (CVF651)
LGV80_03270	VFG030676	93.02	43	3	0	482	524	467	509	1e-08	61.9	sugC - ABC transporter ATP-binding protein [Mycobacterium avium 104] (CVF651)
LGV80_03270	VFG030675	93.02	43	3	0	482	524	467	509	1e-08	61.9	sugC - SugC [Mycobacterium avium subsp. paratuberculosis K-10] (CVF651)
LGV80_03270	VFG030692	94.59	37	2	0	488	524	473	509	2e-07	58	sugC - sugar ABC transporter [Mycobacterium sp. JDM601] (CVF651)
LGV80_03270	VFG030686	94.59	37	2	0	482	518	467	503	2e-07	58	sugC - Probable sugar ABC transporter, ATP-binding protein SugC [Mycobacterium abscessus ATCC 19977] (CVF651)
LGV80_03270	VFG030706	90.7	43	4	0	482	524	467	509	3e-06	54	sugC - maltodextrin import ATP-binding protein MsmX [Mycobacterium abscessus subsp. bolletii str. GO 06] (CVF651)
LGV80_03270	VFG030700	90.7	43	4	0	482	524	467	509	3e-06	54	sugC - sugar ABC transporter ATP-binding protein SugC [Mycobacterium abscessus subsp. bolletii 50594] (CVF651)
LGV80_03270	VFG030679	92.31	39	3	0	488	526	485	523	3e-06	54	sugC - ABC transporter ATP-binding protein [Mycobacterium smegmatis str. MC2 155] (CVF651)
LGV80_03305	VFG014984	84.21	190	30	0	577	766	547	736	7e-32	139	algW - AlgW protein [Pseudomonas aeruginosa PAO1] (CVF523)
LGV80_03305	VFG014984	84.21	190	30	0	577	766	547	736	7e-32	139	algW - AlgW protein [Pseudomonas aeruginosa PAO1] (CVF523)
LGV80_03305	VFG014995	84.32	185	29	0	574	758	544	728	3e-31	137	algW - 2-alkenal reductase [Pseudomonas mendocina ymp] (CVF523)
LGV80_03305	VFG019921	83.68	190	31	0	577	766	547	736	2e-29	131	algW - AlgW protein [Pseudomonas aeruginosa LESB58] (CVF523)
LGV80_03305	VFG014986	83.68	190	31	0	577	766	547	736	2e-29	131	algW - AlgW protein [Pseudomonas aeruginosa UCBPP-PA14] (CVF523)
LGV80_03305	VFG015772	82.61	207	36	0	560	766	530	736	1e-27	125	algW - 2-alkenal reductase [Pseudomonas putida GB-1] (CVF523)
LGV80_03305	VFG014993	82.3	209	37	0	550	758	520	728	2e-26	121	algW - subfamily [Pseudomonas fluorescens Pf-5] (CVF523)
LGV80_03305	VFG014992	82.9	193	33	0	574	766	544	736	2e-26	121	algW - HtrA-like serine protease AlgW [Pseudomonas entomophila L48] (CVF523)
LGV80_03305	VFG014985	83.89	180	27	2	577	755	547	725	2e-23	111	algW - trypsin domain protein [Pseudomonas aeruginosa PA7] (CVF523)
LGV80_03305	VFG014987	83.61	183	28	2	574	755	544	725	6e-23	109	algW - trypsin domain protein [Pseudomonas syringae pv. tomato str. DC3000] (CVF523)
LGV80_03305	VFG014996	79.38	291	60	0	475	765	454	744	1e-20	101	algW - HtrA-like protease AlgW [Pseudomonas stutzeri A1501] (CVF523)
LGV80_03305	VFG015773	81.3	230	41	2	575	803	545	773	6e-20	99.6	algW - 2-alkenal reductase [Pseudomonas putida W619] (CVF523)
LGV80_03305	VFG014991	82.23	197	33	2	560	755	530	725	2e-19	97.6	algW - 2-alkenal reductase [Pseudomonas putida F1] (CVF523)
LGV80_03305	VFG014990	80.82	245	45	2	560	803	578	821	2e-19	97.6	algW - HtrA-like protease AlgW [Pseudomonas putida KT2440] (CVF523)
LGV80_03305	VFG019922	81.59	201	35	2	562	761	532	731	6e-17	89.7	algW - hypothetical protein [Pseudomonas fluorescens SBW25] (CVF523)
LGV80_03305	VFG014994	80.54	185	36	0	574	758	544	728	1e-14	81.8	algW - Peptidase S1 and S6, chymotrypsin/Hap [Pseudomonas fluorescens Pf0-1] (CVF523)
LGV80_03305	VFG014988	91.8	61	5	0	560	620	530	590	1e-14	81.8	algW - Peptidase S1, chymotrypsin:PDZ/DHR/GLGF [Pseudomonas syringae pv. syringae B728a] (CVF523)
LGV80_03305	VFG014989	94.12	51	3	0	574	624	544	594	2e-13	77.8	algW - periplasmic serine protease DegS, putative [Pseudomonas syringae pv. phaseolicola 1448A] (CVF523)
LGV80_03305	VFG014962	91.11	45	4	0	672	716	612	656	2e-07	58	mucD - serine protease MucD precursor [Pseudomonas stutzeri A1501] (CVF523)
LGV80_03325	VFG029266	93.02	43	3	0	273	315	2428	2470	1e-08	61.9	pks1 - polyketide synthase PKS1 [Mycobacterium tuberculosis CAS/NITR204] (CVF288)
LGV80_03370	VFG044319	91.84	49	4	0	594	642	903	951	1e-09	65.9	orbA - ornibactin receptor [Burkholderia cenocepacia J2315] (IA036)
LGV80_03370	VFG044319	85.71	63	9	0	167	229	476	538	5e-06	54	orbA - ornibactin receptor [Burkholderia cenocepacia J2315] (IA036)
LGV80_03410	VFG026305	91.49	47	4	0	1054	1100	100	146	2e-08	61.9	BTH_I1335 - BexA [Burkholderia thailandensis E264] (CVF645)
LGV80_03495	VFG025004	85.71	63	9	0	220	282	199	261	1e-06	54	bapC - BapC protein [Burkholderia thailandensis E264] (CVF641)
LGV80_03560	VFG023952	95.45	44	2	0	244	287	289	332	1e-11	71.9	trpD - anthranilate phosphoribosyltransferase [Mycobacterium gilvum Spyr1] (CVF308)
LGV80_03560	VFG009362	95.45	44	2	0	244	287	289	332	1e-11	71.9	trpD - anthranilate phosphoribosyltransferase [Mycobacterium gilvum PYR-GCK] (CVF308)
LGV80_03560	VFG009358	95.45	44	2	0	244	287	418	461	1e-11	71.9	trpD - anthranilate phosphoribosyltransferase [Mycobacterium avium 104] (CVF308)
LGV80_03560	VFG009357	95.45	44	2	0	244	287	298	341	1e-11	71.9	trpD - anthranilate phosphoribosyltransferase [Mycobacterium avium subsp. paratuberculosis K-10] (CVF308)
LGV80_03560	VFG009365	90.57	53	5	0	244	296	268	320	7e-10	65.9	trpD - anthranilate phosphoribosyltransferase [Mycobacterium sp. KMS] (CVF308)
LGV80_03560	VFG023953	94.87	39	2	0	244	282	277	315	1e-08	61.9	trpD - anthranilate phosphoribosyltransferase [Mycobacterium intracellulare str. MOTT36Y] (CVF308)
LGV80_03560	VFG009359	96.97	33	1	0	541	573	592	624	2e-07	58	trpD - anthranilate phosphoribosyltransferase [Mycobacterium leprae TN] (CVF308)
LGV80_03560	VFG009364	90.91	44	4	0	244	287	268	311	7e-07	56	trpD - anthranilate phosphoribosyltransferase [Mycobacterium sp. JLS] (CVF308)
LGV80_03560	VFG009363	94.44	36	2	0	247	282	292	327	7e-07	56	trpD - anthranilate phosphoribosyltransferase [Mycobacterium vanbaalenii PYR-1] (CVF308)
LGV80_03560	VFG026353	92.31	39	3	0	243	281	255	293	3e-06	54	trpD - anthranilate phosphoribosyltransferase [Mycobacterium abscessus subsp. bolletii str. GO 06] (CVF308)
LGV80_03575	VFG026700	91.23	57	5	0	1234	1290	1240	1296	4e-12	73.8	mbtI - anthranilate synthase component I [Mycobacterium tuberculosis str. Haarlem/NITR202] (CVF315)
LGV80_03715	VFG030400	90.91	55	5	0	1233	1287	912	966	7e-11	69.9	fadD13 - fatty-acid--CoA ligase [Mycobacterium sp. JDM601] (CVF649)
LGV80_03830	VFG009232	94.34	53	3	0	1730	1782	1601	1653	3e-14	81.8	secA2 - SecA DEAD domain protein [Mycobacterium sp. KMS] (CVF299)
LGV80_03830	VFG009232	86.44	59	8	0	374	432	395	453	7e-06	54	secA2 - SecA DEAD domain protein [Mycobacterium sp. KMS] (CVF299)
LGV80_03830	VFG009231	94.34	53	3	0	1730	1782	1601	1653	3e-14	81.8	secA2 - SecA DEAD domain protein [Mycobacterium sp. JLS] (CVF299)
LGV80_03830	VFG009231	86.44	59	8	0	374	432	395	453	7e-06	54	secA2 - SecA DEAD domain protein [Mycobacterium sp. JLS] (CVF299)
LGV80_03830	VFG024685	87.84	74	9	0	358	431	379	452	2e-12	75.8	secA2 - preprotein translocase subunit SecA [Mycobacterium intracellulare ATCC 13950] (CVF299)
LGV80_03830	VFG024685	90.2	51	5	0	1732	1782	1603	1653	3e-08	61.9	secA2 - preprotein translocase subunit SecA [Mycobacterium intracellulare ATCC 13950] (CVF299)
LGV80_03830	VFG024684	87.84	74	9	0	358	431	379	452	2e-12	75.8	secA2 - preprotein translocase subunit SecA [Mycobacterium intracellulare MOTT-64] (CVF299)
LGV80_03830	VFG024684	90.2	51	5	0	1732	1782	1603	1653	3e-08	61.9	secA2 - preprotein translocase subunit SecA [Mycobacterium intracellulare MOTT-64] (CVF299)
LGV80_03830	VFG024683	87.84	74	9	0	358	431	379	452	2e-12	75.8	secA2 - preprotein translocase subunit SecA [Mycobacterium intracellulare MOTT-02] (CVF299)
LGV80_03830	VFG024683	90.2	51	5	0	1732	1782	1603	1653	3e-08	61.9	secA2 - preprotein translocase subunit SecA [Mycobacterium intracellulare MOTT-02] (CVF299)
LGV80_03830	VFG009117	87.84	74	9	0	358	431	379	452	2e-12	75.8	secA2 - preprotein translocase subunit SecA [Mycobacterium yongonense 05-1390] (CVF299)
LGV80_03830	VFG009117	90.2	51	5	0	1732	1782	1603	1653	3e-08	61.9	secA2 - preprotein translocase subunit SecA [Mycobacterium yongonense 05-1390] (CVF299)
LGV80_03830	VFG023545	97.56	41	1	0	1732	1772	1699	1739	8e-12	73.8	secA2 - preprotein translocase subunit SecA [Mycobacterium marinum M] (CVF299)
LGV80_03830	VFG009227	97.56	41	1	0	1732	1772	1699	1739	8e-12	73.8	secA2 - preprotein translocase ATPase SecA2 [Mycobacterium ulcerans Agy99] (CVF299)
LGV80_03830	VFG009166	97.56	41	1	0	1732	1772	1615	1655	8e-12	73.8	secA2 - preprotein translocase ATPase SecA2 [Mycobacterium liflandii 128FXT] (CVF299)
LGV80_03830	VFG009225	92.16	51	4	0	1732	1782	1603	1653	1e-10	69.9	secA2 - ATPase SecA2 [Mycobacterium avium 104] (CVF299)
LGV80_03830	VFG009225	89.66	58	6	0	375	432	396	453	5e-10	67.9	secA2 - ATPase SecA2 [Mycobacterium avium 104] (CVF299)
LGV80_03830	VFG009118	92.16	51	4	0	1732	1782	1603	1653	1e-10	69.9	secA2 - preprotein translocase ATPase secA2 [Mycobacterium avium subsp. paratuberculosis MAP4] (CVF299)
LGV80_03830	VFG009118	89.66	58	6	0	375	432	396	453	5e-10	67.9	secA2 - preprotein translocase ATPase secA2 [Mycobacterium avium subsp. paratuberculosis MAP4] (CVF299)
LGV80_03830	VFG024682	86.49	74	10	0	358	431	379	452	5e-10	67.9	secA2 - preprotein translocase subunit SecA [Mycobacterium intracellulare str. MOTT36Y] (CVF299)
LGV80_03830	VFG024682	90.2	51	5	0	1732	1782	1603	1653	3e-08	61.9	secA2 - preprotein translocase subunit SecA [Mycobacterium intracellulare str. MOTT36Y] (CVF299)
LGV80_03830	VFG023546	95.12	41	2	0	391	431	406	446	2e-09	65.9	secA2 - preprotein translocase subunit SecA [Mycobacterium abscessus ATCC 19977] (CVF299)
LGV80_03830	VFG009161	95.12	41	2	0	391	431	430	470	2e-09	65.9	secA2 - preprotein translocase subunit SecA [Mycobacterium abscessus subsp. bolletii 50594] (CVF299)
LGV80_03830	VFG024681	85.92	71	10	0	362	432	383	453	3e-08	61.9	secA2 - protein translocase subunit secA [Mycobacterium indicus pranii MTCC 9506] (CVF299)
LGV80_03830	VFG024681	90.2	51	5	0	1732	1782	1603	1653	3e-08	61.9	secA2 - protein translocase subunit secA [Mycobacterium indicus pranii MTCC 9506] (CVF299)
LGV80_03830	VFG023552	90.2	51	5	0	1732	1782	1624	1674	3e-08	61.9	secA2 - preprotein translocase ATPase SecA2 [Mycobacterium sp. JDM601] (CVF299)
LGV80_03830	VFG023552	87.72	57	7	0	375	431	417	473	5e-07	58	secA2 - preprotein translocase ATPase SecA2 [Mycobacterium sp. JDM601] (CVF299)
LGV80_03830	VFG024680	87.93	58	7	0	375	432	468	525	1e-07	60	secA2 - protein translocase subunit secA [Mycobacterium gilvum Spyr1] (CVF299)
LGV80_03830	VFG009167	94.74	38	2	0	394	431	433	470	1e-07	60	secA2 - protein translocase subunit SecA 2 [Mycobacterium abscessus subsp. bolletii str. GO 06] (CVF299)
LGV80_03830	VFG009167	88.68	53	6	0	1730	1782	1619	1671	5e-07	58	secA2 - protein translocase subunit SecA 2 [Mycobacterium abscessus subsp. bolletii str. GO 06] (CVF299)
LGV80_03830	VFG009119	92.68	41	3	0	392	432	413	453	5e-07	58	secA2 - preprotein translocase subunit SecA (ATPase, RNA helicase) [Mycobacterium smegmatis JS623] (CVF299)
LGV80_03830	VFG009119	88.24	51	6	0	1732	1782	1603	1653	7e-06	54	secA2 - preprotein translocase subunit SecA (ATPase, RNA helicase) [Mycobacterium smegmatis JS623] (CVF299)
LGV80_03830	VFG009230	92.5	40	3	0	392	431	485	524	2e-06	56	secA2 - SecA DEAD domain protein [Mycobacterium vanbaalenii PYR-1] (CVF299)
LGV80_03830	VFG023548	88.24	51	6	0	1732	1782	1705	1755	7e-06	54	secA2 - putative preprotein translocase ATPase SECA2 [Mycobacterium canettii CIPT 140010059] (CVF299)
LGV80_03830	VFG023547	88.24	51	6	0	1732	1782	1705	1755	7e-06	54	secA2 - putative preprotein translocase ATPase SECA2 [Mycobacterium africanum GM041182] (CVF299)
LGV80_03830	VFG009178	88.24	51	6	0	1732	1782	1615	1665	7e-06	54	secA2 - preprotein translocase subunit SecA [Mycobacterium tuberculosis RGTB327] (CVF299)
LGV80_03830	VFG009174	88.24	51	6	0	1732	1782	1615	1665	7e-06	54	secA2 - preprotein translocase subunit [Mycobacterium tuberculosis str. Erdman (ATCC 35801)] (ATCC 35801)
LGV80_03830	VFG009171	88.24	51	6	0	1732	1782	1615	1665	7e-06	54	secA2 - preprotein translocase subunit SecA [Mycobacterium tuberculosis CCDC5079] (CVF299)
LGV80_03830	VFG009170	88.24	51	6	0	1732	1782	1705	1755	7e-06	54	secA2 - preprotein translocase subunit SecA [Mycobacterium tuberculosis str. Beijing/NITR203] (CVF299)
LGV80_03830	VFG009165	88.24	51	6	0	1732	1782	1705	1755	7e-06	54	secA2 - Putative preprotein translocase ATPase SecA2 [Mycobacterium canettii CIPT 140070017] (CVF299)
LGV80_03830	VFG009163	88.24	51	6	0	1732	1782	1705	1755	7e-06	54	secA2 - Putative preprotein translocase ATPase SecA2 [Mycobacterium canettii CIPT 140070008] (CVF299)
LGV80_03830	VFG009162	88.24	51	6	0	1732	1782	1705	1755	7e-06	54	secA2 - Putative preprotein translocase ATPase SecA2 [Mycobacterium canettii CIPT 140060008] (CVF299)
LGV80_03830	VFG009116	88.24	51	6	0	1732	1782	1705	1755	7e-06	54	secA2 - hypothetical protein [Mycobacterium tuberculosis UT205] (CVF299)
LGV80_03830	VFG009115	88.24	51	6	0	1732	1782	1705	1755	7e-06	54	secA2 - putative PREprotein TRANSLOCASE ATPase SECA2 [Mycobacterium tuberculosis 7199-99] (CVF299)
LGV80_03865	VFG040982	99.77	873	2	0	1	873	13	885	0	1715	pilD - type 4 prepilin peptidase bifunctionnal: leader peptidase and N-methyltransferase transmembrane protein [Ralstonia solanacearum GMI1000] (SS217)
LGV80_03865	VFG038439	85.44	103	15	0	587	689	593	695	6e-16	85.7	tapD - prepilin peptidase, pilD-like [Aeromonas hydrophila subsp. hydrophila ATCC 7966] (CVF783)
LGV80_03865	VFG038439	85.44	103	15	0	587	689	593	695	6e-16	85.7	tapD - prepilin peptidase, pilD-like [Aeromonas hydrophila subsp. hydrophila ATCC 7966] (CVF783)
LGV80_03865	VFG013796	85.29	102	15	0	618	719	618	719	3e-15	83.8	pilD - type 4 prepilin peptidase PilD [Pseudomonas aeruginosa PA7] (CVF518)
LGV80_03865	VFG013796	90.91	44	4	0	71	114	68	111	6e-07	56	pilD - type 4 prepilin peptidase PilD [Pseudomonas aeruginosa PA7] (CVF518)
LGV80_03865	VFG038319	90.77	65	6	0	625	689	631	695	1e-14	81.8	tapD - N-methyltransferase [Aeromonas veronii B565] (CVF780)
LGV80_03865	VFG038317	88.89	72	8	0	618	689	624	695	4e-14	79.8	tapD - prepilin peptidase [Aeromonas hydrophila ML09-119] (VF0478)
LGV80_03865	VFG015614	85	100	13	2	618	716	615	713	2e-09	63.9	pilD - Prepilin peptidase [Pseudomonas putida GB-1] (CVF518)
LGV80_03865	VFG038318	86.76	68	9	0	622	689	631	698	2e-09	63.9	tapD - type IV prepilin peptidase TapD [Aeromonas salmonicida subsp. salmonicida A449] (AI103)
LGV80_03865	VFG038318	94.59	37	2	0	77	113	77	113	1e-07	58	tapD - type IV prepilin peptidase TapD [Aeromonas salmonicida subsp. salmonicida A449] (AI103)
LGV80_03865	VFG019731	82.65	98	17	0	622	719	622	719	4e-08	60	pilD - type 4 prepilin peptidase PilD [Pseudomonas aeruginosa LESB58] (CVF518)
LGV80_03865	VFG013797	82.65	98	17	0	622	719	622	719	4e-08	60	pilD - type 4 prepilin peptidase PilD [Pseudomonas aeruginosa UCBPP-PA14] (CVF518)
LGV80_03865	VFG040971	86.36	66	9	0	626	691	587	652	4e-08	60	pulO - pullulanase secretion protein PulO [Klebsiella pneumoniae 342] (SS215)
LGV80_03865	VFG000114	82.65	98	17	0	622	719	622	719	4e-08	60	xcpA/pilD - type 4 prepilin peptidase PilD [Pseudomonas aeruginosa PAO1] (VF0082)
LGV80_03865	VFG000114	82.65	98	17	0	622	719	622	719	4e-08	60	xcpA/pilD - type 4 prepilin peptidase PilD [Pseudomonas aeruginosa PAO1] (VF0082)
LGV80_03865	VFG015615	96.77	31	1	0	618	648	615	645	2e-06	54	pilD - Prepilin peptidase [Pseudomonas putida W619] (CVF518)
LGV80_03865	VFG013802	94.29	35	2	0	618	652	615	649	2e-06	54	pilD - Prepilin peptidase [Pseudomonas putida F1] (CVF518)
LGV80_03865	VFG013801	94.29	35	2	0	618	652	615	649	2e-06	54	pilD - type IV pili prepilin peptidase PilD/XcpA [Pseudomonas putida KT2440] (CVF518)
LGV80_03865	VFG013806	90.48	42	4	0	60	101	57	98	9e-06	52	pilD - Prepilin peptidase [Pseudomonas mendocina ymp] (CVF518)
LGV80_03865	VFG042905	87.04	54	7	0	62	115	44	97	9e-06	52	cfcP - prepillin peptidase CfcP [Citrobacter rodentium ICC168] (AI116)
LGV80_03870	VFG038437	86.25	80	11	0	1174	1253	1146	1225	1e-11	71.9	tagC - - [Aeromonas salmonicida subsp. salmonicida A449] (AI103)
LGV80_03870	VFG015613	88.68	53	6	0	1193	1245	1136	1188	2e-07	58	pilC - type II secretion system protein [Pseudomonas putida W619] (CVF518)
LGV80_03870	VFG013789	87.5	56	7	0	1190	1245	1133	1188	8e-07	56	pilC - type II secretion system protein [Pseudomonas putida F1] (CVF518)
LGV80_03870	VFG013788	87.5	56	7	0	1190	1245	1133	1188	8e-07	56	pilC - type IV pili biogenesis protein PilC [Pseudomonas putida KT2440] (CVF518)
LGV80_03870	VFG038435	83.75	80	13	0	1174	1253	1147	1226	8e-07	56	tapC - type IV fimbrial assembly protein, PilC-like [Aeromonas hydrophila subsp. hydrophila ATCC 7966] (CVF783)
LGV80_03870	VFG038435	83.75	80	13	0	1174	1253	1147	1226	8e-07	56	tapC - type IV fimbrial assembly protein, PilC-like [Aeromonas hydrophila subsp. hydrophila ATCC 7966] (CVF783)
LGV80_03870	VFG019729	83.54	79	13	0	246	324	198	276	3e-06	54	pilC - still frameshift type 4 fimbrial biogenesis protein PilC [Pseudomonas aeruginosa LESB58] (CVF518)
LGV80_03870	VFG013792	83.54	79	13	0	245	323	197	275	3e-06	54	pilC - type II secretion system protein [Pseudomonas fluorescens Pf0-1] (CVF518)
LGV80_03870	VFG038438	90.7	43	4	0	1208	1250	1181	1223	3e-06	54	tapC - type IV pilus assembly protein tapC [Aeromonas veronii B565] (CVF783)
LGV80_03875	VFG013774	86.89	122	16	0	1169	1290	1133	1254	1e-24	115	pilB - type IV-A pilus assembly ATPase PilB [Pseudomonas aeruginosa PA7] (CVF518)
LGV80_03875	VFG038433	84.08	157	25	0	1134	1290	1116	1272	6e-24	113	tapB - type IV pilus assembly protein TapB [Aeromonas salmonicida subsp. salmonicida A449] (AI103)
LGV80_03875	VFG038432	89.47	95	10	0	1196	1290	1178	1272	9e-23	109	tapB - type IV-A pilus assembly ATPase PilB [Aeromonas hydrophila ML09-119] (VF0475)
LGV80_03875	VFG013779	85.47	117	17	0	1174	1290	1153	1269	3e-19	97.6	pilB - type II secretion system protein E [Pseudomonas fluorescens Pf0-1] (CVF518)
LGV80_03875	VFG042959	86.73	98	13	0	1195	1292	1204	1301	2e-17	91.7	pilB - pilus biogenesis protein [Xylella fastidiosa Temecula1] (AI118)
LGV80_03875	VFG013781	84.17	120	19	0	1171	1290	1153	1272	3e-16	87.7	pilB - type 4 fimbrial biogenesis protein PilB [Pseudomonas stutzeri A1501] (CVF518)
LGV80_03875	VFG000112	86.46	96	13	0	1195	1290	1174	1269	3e-16	87.7	pilB - type 4 fimbrial biogenesis protein PilB [Pseudomonas aeruginosa PAO1] (VF0082)
LGV80_03875	VFG000112	86.46	96	13	0	1195	1290	1174	1269	3e-16	87.7	pilB - type 4 fimbrial biogenesis protein PilB [Pseudomonas aeruginosa PAO1] (VF0082)
LGV80_03875	VFG038431	86.32	95	13	0	1196	1290	1187	1281	1e-15	85.7	tapB - type IV pilus assembly ATPase, PilB-like [Aeromonas hydrophila subsp. hydrophila ATCC 7966] (CVF783)
LGV80_03875	VFG038431	86.32	95	13	0	1196	1290	1187	1281	1e-15	85.7	tapB - type IV pilus assembly ATPase, PilB-like [Aeromonas hydrophila subsp. hydrophila ATCC 7966] (CVF783)
LGV80_03875	VFG013776	83.61	122	20	0	1169	1290	1142	1263	5e-15	83.8	pilB - type IV pilus biogenesis protein PilB [Pseudomonas syringae pv. tomato str. DC3000] (CVF518)
LGV80_03875	VFG040891	83.47	121	20	0	1175	1295	1187	1307	2e-14	81.8	xpsE - general secretion pathway protein E [Xanthomonas campestris pv. campestris str. ATCC 33913] (SS213)
LGV80_03875	VFG019728	82.42	165	27	2	1169	1332	1148	1311	2e-14	81.8	pilB - type 4 fimbrial biogenesis protein PilB [Pseudomonas aeruginosa LESB58] (CVF518)
LGV80_03875	VFG013775	82.42	165	27	2	1169	1332	1151	1314	2e-14	81.8	pilB - type 4 fimbrial biogenesis protein PilB [Pseudomonas aeruginosa UCBPP-PA14] (CVF518)
LGV80_03875	VFG038434	86.02	93	13	0	1198	1290	1180	1272	2e-14	81.8	tapB - type IV-A pilus assembly ATPase PilB [Aeromonas veronii B565] (CVF783)
LGV80_03875	VFG036295	80.22	182	36	0	1108	1289	1054	1235	1e-12	75.8	pilF - type IV pilus assembly protein [Neisseria lactamica 020-06] (CVF189)
LGV80_03875	VFG013777	83.33	108	18	0	1183	1290	1156	1263	2e-11	71.9	pilB - type II secretion system protein E:General secretory system II, protein E, N-terminal [Pseudomonas syringae pv. syringae B728a] (CVF518)
LGV80_03875	VFG024841	79.09	220	46	0	1080	1299	624	843	2e-11	71.9	pilB - type II secretion system protein E [Burkholderia cenocepacia MC0-3] (CVF638)
LGV80_03875	VFG038591	95.35	43	2	0	977	1019	953	995	8e-11	69.9	mshE - type IV pilin [Aeromonas veronii B565] (CVF785)
LGV80_03875	VFG013778	84.27	89	14	0	1174	1262	1147	1235	1e-09	65.9	pilB - type IV pilus biogenesis protein PilB [Pseudomonas syringae pv. phaseolicola 1448A] (CVF518)
LGV80_03875	VFG006902	83.7	92	15	0	1198	1289	1171	1262	5e-09	63.9	pilB - type IV pilus assembly protein PilB [Vibrio cholerae O1 biovar El Tor str. N16961] (CVF258)
LGV80_03875	VFG038589	89.09	55	6	0	965	1019	941	995	2e-08	61.9	mshE - ATPase protein MshE, GspE-like [Aeromonas hydrophila subsp. hydrophila ATCC 7966] (CVF785)
LGV80_03875	VFG038589	89.09	55	6	0	965	1019	941	995	2e-08	61.9	mshE - ATPase protein MshE, GspE-like [Aeromonas hydrophila subsp. hydrophila ATCC 7966] (CVF785)
LGV80_03875	VFG024848	80.8	125	24	0	1174	1298	667	791	3e-07	58	pilB - type IV pilus biogenesis protein PilB [Burkholderia pseudomallei 668] (CVF638)
LGV80_03875	VFG024847	80.8	125	24	0	1174	1298	703	827	3e-07	58	pilB - type IV fimbrial biogenesis protein,PilB [Burkholderia pseudomallei 1710b] (CVF638)
LGV80_03875	VFG024846	80.8	125	24	0	1174	1298	667	791	3e-07	58	pilB - type IV pilus biogenesis protein PilB [Burkholderia pseudomallei 1106a] (CVF638)
LGV80_03875	VFG024845	80.8	125	24	0	1174	1298	667	791	3e-07	58	pilB - type II/IV secretion system protein [Burkholderia mallei SAVP1] (CVF638)
LGV80_03875	VFG024843	80.8	125	24	0	1174	1298	667	791	3e-07	58	pilB - type II/IV secretion system protein [Burkholderia mallei NCTC 10229] (CVF638)
LGV80_03875	VFG024840	80.8	125	24	0	1175	1299	731	855	3e-07	58	pilB - putative type IV pilus assembly protein [Burkholderia cenocepacia J2315] (CVF638)
LGV80_03875	VFG024838	80.8	125	24	0	1175	1299	731	855	3e-07	58	pilB - type II secretion system protein E [Burkholderia cenocepacia AU 1054] (CVF638)
LGV80_03875	VFG002426	80.8	125	24	0	1174	1298	703	827	3e-07	58	pilB - type IV pilus assembly protein [Burkholderia pseudomallei K96243] (VF0431)
LGV80_03875	VFG002426	80.8	125	24	0	1174	1298	703	827	3e-07	58	pilB - type IV pilus assembly protein [Burkholderia pseudomallei K96243] (VF0431)
LGV80_03875	VFG013780	88.46	52	6	0	1169	1220	1151	1202	1e-06	56	pilB - type IV-A pilus assembly ATPase PilB [Pseudomonas mendocina ymp] (CVF518)
LGV80_03875	VFG038590	87.27	55	7	0	965	1019	920	974	5e-06	54	mshE - type IV pilin [Aeromonas hydrophila ML09-119] (VF0477)
LGV80_03970	VFG013992	88.04	92	11	0	691	782	658	749	1e-18	95.6	pilR - two component, sigma54 specific, transcriptional regulator, Fis family [Pseudomonas mendocina ymp] (CVF518)
LGV80_03970	VFG013992	89.58	48	5	0	1078	1125	1042	1089	1e-06	56	pilR - two component, sigma54 specific, transcriptional regulator, Fis family [Pseudomonas mendocina ymp] (CVF518)
LGV80_03970	VFG014364	87.5	88	11	0	708	795	708	795	3e-16	87.7	fleQ - transcriptional regulator FleQ [Pseudomonas entomophila L48] (CVF521)
LGV80_03970	VFG013993	87.95	83	10	0	700	782	721	803	1e-15	85.7	pilR - two-component response regulator PilR [Pseudomonas stutzeri A1501] (CVF518)
LGV80_03970	VFG041031	86.36	88	12	0	704	791	329	416	8e-14	79.8	sfa3 - transcriptional regulator [Pseudomonas aeruginosa PAO1] (SS180)
LGV80_03970	VFG019823	86.36	88	12	0	708	795	708	795	8e-14	79.8	fleQ - transcriptional regulator FleQ [Pseudomonas aeruginosa LESB58] (CVF521)
LGV80_03970	VFG014358	86.36	88	12	0	708	795	708	795	8e-14	79.8	fleQ - transcriptional regulator FleQ [Pseudomonas aeruginosa UCBPP-PA14] (CVF521)
LGV80_03970	VFG001248	86.36	88	12	0	708	795	708	795	8e-14	79.8	fleQ - transcriptional regulator FleQ [Pseudomonas aeruginosa PAO1] (VF0273)
LGV80_03970	VFG001248	86.36	88	12	0	708	795	708	795	8e-14	79.8	fleQ - transcriptional regulator FleQ [Pseudomonas aeruginosa PAO1] (VF0273)
LGV80_03970	VFG013988	92.45	53	4	0	730	782	697	749	5e-12	73.8	pilR - Helix-turn-helix, Fis-type [Pseudomonas syringae pv. syringae B728a] (CVF518)
LGV80_03970	VFG013988	90.91	44	4	0	1078	1121	1042	1085	1e-06	56	pilR - Helix-turn-helix, Fis-type [Pseudomonas syringae pv. syringae B728a] (CVF518)
LGV80_03970	VFG014366	92.31	52	4	0	744	795	744	795	2e-11	71.9	fleQ - Sigma-54 Specific Transcriptional Regulator, Fis family [Pseudomonas fluorescens Pf0-1] (CVF521)
LGV80_03970	VFG013989	93.75	48	3	0	1078	1125	1042	1089	2e-11	71.9	pilR - type IV fimbriae expression regulatory protein pilR [Pseudomonas syringae pv. phaseolicola 1448A] (CVF518)
LGV80_03970	VFG013989	92	50	4	0	730	779	697	746	3e-10	67.9	pilR - type IV fimbriae expression regulatory protein pilR [Pseudomonas syringae pv. phaseolicola 1448A] (CVF518)
LGV80_03970	VFG013989	100	29	0	0	514	542	481	509	3e-07	58	pilR - type IV fimbriae expression regulatory protein pilR [Pseudomonas syringae pv. phaseolicola 1448A] (CVF518)
LGV80_03970	VFG038764	87.69	65	8	0	730	794	604	668	1e-09	65.9	flrA - FleQ protein [Aeromonas hydrophila ML09-119] (VF0473)
LGV80_03970	VFG014367	90.38	52	5	0	744	795	744	795	5e-09	63.9	fleQ - sigma54 specific transcriptional regulator, Fis family [Pseudomonas mendocina ymp] (CVF521)
LGV80_03970	VFG013985	91.67	48	4	0	1078	1125	1042	1089	5e-09	63.9	pilR - two-component response regulator PilR [Pseudomonas aeruginosa PA7] (CVF518)
LGV80_03970	VFG013985	88.68	53	6	0	730	782	697	749	3e-07	58	pilR - two-component response regulator PilR [Pseudomonas aeruginosa PA7] (CVF518)
LGV80_03970	VFG001214	91.67	48	4	0	1078	1125	1042	1089	5e-09	63.9	pilR - two-component response regulator PilR [Pseudomonas aeruginosa PAO1] (VF0082)
LGV80_03970	VFG001214	83.72	86	14	0	691	776	658	743	7e-08	60	pilR - two-component response regulator PilR [Pseudomonas aeruginosa PAO1] (VF0082)
LGV80_03970	VFG001214	91.67	48	4	0	1078	1125	1042	1089	5e-09	63.9	pilR - two-component response regulator PilR [Pseudomonas aeruginosa PAO1] (VF0082)
LGV80_03970	VFG001214	83.72	86	14	0	691	776	658	743	7e-08	60	pilR - two-component response regulator PilR [Pseudomonas aeruginosa PAO1] (VF0082)
LGV80_03970	VFG019759	91.49	47	4	0	1078	1124	1042	1088	2e-08	61.9	pilR - two-component response regulator PilR [Pseudomonas aeruginosa LESB58] (CVF518)
LGV80_03970	VFG019759	89.36	47	5	0	730	776	697	743	4e-06	54	pilR - two-component response regulator PilR [Pseudomonas aeruginosa LESB58] (CVF518)
LGV80_03970	VFG014361	91.49	47	4	0	749	795	749	795	2e-08	61.9	fleQ - flagellar regulator FleQ [Pseudomonas syringae pv. phaseolicola 1448A] (CVF521)
LGV80_03970	VFG013986	91.49	47	4	0	1078	1124	1042	1088	2e-08	61.9	pilR - two-component response regulator PilR [Pseudomonas aeruginosa UCBPP-PA14] (CVF518)
LGV80_03970	VFG013986	89.36	47	5	0	730	776	697	743	4e-06	54	pilR - two-component response regulator PilR [Pseudomonas aeruginosa UCBPP-PA14] (CVF518)
LGV80_03970	VFG014357	87.1	62	8	0	730	791	730	791	7e-08	60	fleQ - transcriptional regulator FleQ [Pseudomonas aeruginosa PA7] (CVF521)
LGV80_03970	VFG013991	84.42	77	12	0	703	779	679	755	3e-07	58	pilR - Two Component, Sigma-54 Specific, Transcriptional Regulator, Fis family [Pseudomonas fluorescens Pf0-1] (CVF518)
LGV80_03970	VFG038763	86.15	65	9	0	730	794	676	740	3e-07	58	fleQ/flrC - FleQ protein [Aeromonas hydrophila subsp. hydrophila ATCC 7966] (AI144)
LGV80_03970	VFG038763	86.15	65	9	0	730	794	676	740	3e-07	58	fleQ/flrC - FleQ protein [Aeromonas hydrophila subsp. hydrophila ATCC 7966] (AI144)
LGV80_03970	VFG014360	89.58	48	5	0	744	791	744	791	1e-06	56	fleQ - Helix-turn-helix, Fis-type [Pseudomonas syringae pv. syringae B728a] (CVF521)
LGV80_03970	VFG015677	88.24	51	6	0	744	794	744	794	4e-06	54	fleQ - sigma54 specific transcriptional regulator, Fis family [Pseudomonas putida W619] (CVF521)
LGV80_03970	VFG014363	94.29	35	2	0	760	794	760	794	4e-06	54	fleQ - sigma54 specific transcriptional regulator, Fis family [Pseudomonas putida F1] (CVF521)
LGV80_03970	VFG014362	94.29	35	2	0	760	794	760	794	4e-06	54	fleQ - transcriptional regulator FleQ [Pseudomonas putida KT2440] (CVF521)
LGV80_03970	VFG038397	92.31	39	3	0	1078	1116	1231	1269	4e-06	54	vasH/clpV - sigma-54 dependent transcriptional regulator [Aeromonas hydrophila subsp. hydrophila ATCC 7966] (SS194)
LGV80_03970	VFG038397	92.31	39	3	0	1078	1116	1231	1269	4e-06	54	vasH/clpV - sigma-54 dependent transcriptional regulator [Aeromonas hydrophila subsp. hydrophila ATCC 7966] (SS194)
LGV80_04010	VFG025878	81.37	365	68	0	839	1203	845	1209	2e-45	184	tsr - methyl-accepting chemotaxis protein [Burkholderia cenocepacia J2315] (CVF643)
LGV80_04010	VFG025878	86.21	116	16	0	1342	1457	1348	1463	5e-21	103	tsr - methyl-accepting chemotaxis protein [Burkholderia cenocepacia J2315] (CVF643)
LGV80_04010	VFG025879	92.8	125	9	0	1078	1202	1084	1208	4e-43	176	tsr - methyl-accepting chemotaxis sensory transducer [Burkholderia cenocepacia MC0-3] (CVF643)
LGV80_04010	VFG025879	86.21	116	16	0	1342	1457	1348	1463	5e-21	103	tsr - methyl-accepting chemotaxis sensory transducer [Burkholderia cenocepacia MC0-3] (CVF643)
LGV80_04010	VFG025876	92.8	125	9	0	1078	1202	1084	1208	4e-43	176	tsr - methyl-accepting chemotaxis sensory transducer [Burkholderia cenocepacia AU 1054] (CVF643)
LGV80_04010	VFG025876	86.21	116	16	0	1342	1457	1348	1463	5e-21	103	tsr - methyl-accepting chemotaxis sensory transducer [Burkholderia cenocepacia AU 1054] (CVF643)
LGV80_04010	VFG025886	88.24	136	16	0	1068	1203	1074	1209	6e-33	143	tsr - methyl-accepting chemotaxis protein II [Burkholderia pseudomallei 668] (CVF643)
LGV80_04010	VFG025886	85.83	120	17	0	1341	1460	1347	1466	5e-21	103	tsr - methyl-accepting chemotaxis protein II [Burkholderia pseudomallei 668] (CVF643)
LGV80_04010	VFG025885	88.24	136	16	0	1068	1203	1074	1209	6e-33	143	tsr - methyl-accepting chemotaxis protein I [Burkholderia pseudomallei 1710b] (CVF643)
LGV80_04010	VFG025885	85.83	120	17	0	1341	1460	1347	1466	5e-21	103	tsr - methyl-accepting chemotaxis protein I [Burkholderia pseudomallei 1710b] (CVF643)
LGV80_04010	VFG025884	88.24	136	16	0	1068	1203	1074	1209	6e-33	143	tsr - methyl-accepting chemotaxis protein [Burkholderia pseudomallei 1106a] (CVF643)
LGV80_04010	VFG025884	85.83	120	17	0	1341	1460	1347	1466	5e-21	103	tsr - methyl-accepting chemotaxis protein [Burkholderia pseudomallei 1106a] (CVF643)
LGV80_04010	VFG025881	88.24	136	16	0	1068	1203	1074	1209	6e-33	143	tsr - methyl-accepting chemotaxis protein [Burkholderia mallei NCTC 10229] (CVF643)
LGV80_04010	VFG025881	85.83	120	17	0	1341	1460	1347	1466	5e-21	103	tsr - methyl-accepting chemotaxis protein [Burkholderia mallei NCTC 10229] (CVF643)
LGV80_04010	VFG025880	88.24	136	16	0	1068	1203	1074	1209	6e-33	143	tsr - methyl-accepting chemotaxis protein [Burkholderia mallei ATCC 23344] (CVF643)
LGV80_04010	VFG025880	85.83	120	17	0	1341	1460	1347	1466	5e-21	103	tsr - methyl-accepting chemotaxis protein [Burkholderia mallei ATCC 23344] (CVF643)
LGV80_04010	VFG002529	88.24	136	16	0	1068	1203	1074	1209	6e-33	143	tsr - methyl-accepting chemotaxis protein I [Burkholderia pseudomallei K96243] (VF0430)
LGV80_04010	VFG002529	85.83	120	17	0	1341	1460	1347	1466	5e-21	103	tsr - methyl-accepting chemotaxis protein I [Burkholderia pseudomallei K96243] (VF0430)
LGV80_04010	VFG002529	88.24	136	16	0	1068	1203	1074	1209	6e-33	143	tsr - methyl-accepting chemotaxis protein I [Burkholderia pseudomallei K96243] (VF0430)
LGV80_04010	VFG002529	85.83	120	17	0	1341	1460	1347	1466	5e-21	103	tsr - methyl-accepting chemotaxis protein I [Burkholderia pseudomallei K96243] (VF0430)
LGV80_04010	VFG025888	88.1	126	15	0	1078	1203	1084	1209	2e-29	131	tsr - methyl-accepting chemotaxis protein [Burkholderia thailandensis E264] (CVF643)
LGV80_04010	VFG025888	82.86	140	24	0	1342	1481	1348	1487	3e-16	87.7	tsr - methyl-accepting chemotaxis protein [Burkholderia thailandensis E264] (CVF643)
LGV80_04010	VFG043040	86.26	131	18	0	1072	1202	1075	1205	3e-25	117	tar/cheM - methyl accepting chemotaxis protein II [Salmonella enterica subsp. enterica serovar Typhimurium str. LT2] (AI139)
LGV80_04010	VFG043092	80.29	137	27	0	1066	1202	1069	1205	3e-07	58	tar/cheM - methyl-accepting chemotaxis protein II [Escherichia coli O157:H7 str. EDL933] (AI140)
LGV80_04040	VFG009045	94.34	53	3	0	31	83	538	590	7e-15	81.8	hbhA - hypothetical protein [Mycobacterium smegmatis JS623] (CVF284)
LGV80_04040	VFG009045	92.86	42	3	0	108	149	564	605	2e-08	60	hbhA - hypothetical protein [Mycobacterium smegmatis JS623] (CVF284)
LGV80_04040	VFG007728	94	50	3	0	34	83	535	584	4e-13	75.8	hbhA - hypothetical protein [Mycobacterium sp. KMS] (CVF284)
LGV80_04040	VFG007728	86.67	75	4	2	61	135	532	600	6e-09	61.9	hbhA - hypothetical protein [Mycobacterium sp. KMS] (CVF284)
LGV80_04040	VFG007727	94	50	3	0	34	83	535	584	4e-13	75.8	hbhA - hypothetical protein [Mycobacterium sp. JLS] (CVF284)
LGV80_04040	VFG007727	100	27	0	0	109	135	574	600	2e-06	54	hbhA - hypothetical protein [Mycobacterium sp. JLS] (CVF284)
LGV80_04040	VFG022357	93.62	47	3	0	346	392	520	566	3e-11	69.9	hbhA - iron-regulated heparin binding hemagglutinin HbhA [Mycobacterium marinum M] (CVF284)
LGV80_04040	VFG022357	100	27	0	0	109	135	568	594	2e-06	54	hbhA - iron-regulated heparin binding hemagglutinin HbhA [Mycobacterium marinum M] (CVF284)
LGV80_04040	VFG007722	91.84	49	4	0	34	82	505	553	4e-10	65.9	hbhA - possible hemagglutinin. [Mycobacterium leprae TN] (CVF284)
LGV80_04040	VFG022364	91.3	46	4	0	38	83	506	551	2e-08	60	hbhA - iron-regulated heparin binding hemagglutinin HbhA [Mycobacterium sp. JDM601] (CVF284)
LGV80_04040	VFG007721	92.86	42	3	0	108	149	564	605	2e-08	60	hbhA - heparin binding hemagglutinin hbha [Mycobacterium avium 104] (CVF284)
LGV80_04040	VFG007721	88.46	52	6	0	34	85	541	592	4e-07	56	hbhA - heparin binding hemagglutinin hbha [Mycobacterium avium 104] (CVF284)
LGV80_04040	VFG007721	87.04	54	7	0	30	83	522	575	6e-06	52	hbhA - heparin binding hemagglutinin hbha [Mycobacterium avium 104] (CVF284)
LGV80_04040	VFG009027	92.68	41	3	0	43	83	538	578	1e-07	58	hbhA - iron-regulated heparin binding hemagglutinin HbhA [Mycobacterium liflandii 128FXT] (CVF284)
LGV80_04040	VFG009027	89.8	49	5	0	34	82	544	592	1e-07	58	hbhA - iron-regulated heparin binding hemagglutinin HbhA [Mycobacterium liflandii 128FXT] (CVF284)
LGV80_04040	VFG009027	90.91	44	4	0	346	389	520	563	4e-07	56	hbhA - iron-regulated heparin binding hemagglutinin HbhA [Mycobacterium liflandii 128FXT] (CVF284)
LGV80_04040	VFG009027	100	27	0	0	109	135	568	594	2e-06	54	hbhA - iron-regulated heparin binding hemagglutinin HbhA [Mycobacterium liflandii 128FXT] (CVF284)
LGV80_04040	VFG007723	92.68	41	3	0	43	83	553	593	1e-07	58	hbhA - iron-regulated heparin binding hemagglutinin HbhA [Mycobacterium ulcerans Agy99] (CVF284)
LGV80_04040	VFG007723	89.8	49	5	0	34	82	559	607	1e-07	58	hbhA - iron-regulated heparin binding hemagglutinin HbhA [Mycobacterium ulcerans Agy99] (CVF284)
LGV80_04040	VFG007723	100	27	0	0	109	135	583	609	2e-06	54	hbhA - iron-regulated heparin binding hemagglutinin HbhA [Mycobacterium ulcerans Agy99] (CVF284)
LGV80_04040	VFG009032	83.33	96	10	2	296	388	492	584	4e-07	56	hbhA - iron-regulated heparin binding hemagglutinin hbhA [Mycobacterium tuberculosis CAS/NITR204] (CVF284)
LGV80_04040	VFG009028	87.93	58	4	1	31	85	567	624	4e-07	56	hbhA - heparin-binding hemagglutinin [Mycobacterium abscessus subsp. bolletii str. GO 06] (CVF284)
LGV80_04040	VFG009043	88.24	51	6	0	33	83	525	575	2e-06	54	hbhA - hypothetical protein [Mycobacterium yongonense 05-1390] (CVF284)
LGV80_04040	VFG009043	88	50	6	0	34	83	541	590	6e-06	52	hbhA - hypothetical protein [Mycobacterium yongonense 05-1390] (CVF284)
LGV80_04040	VFG023819	88	50	6	0	34	83	571	620	6e-06	52	hbhA - hypothetical protein [Mycobacterium intracellulare ATCC 13950] (CVF284)
LGV80_04040	VFG023819	100	26	0	0	108	133	579	604	6e-06	52	hbhA - hypothetical protein [Mycobacterium intracellulare ATCC 13950] (CVF284)
LGV80_04040	VFG023817	88	50	6	0	34	83	571	620	6e-06	52	hbhA - hypothetical protein [Mycobacterium intracellulare MOTT-02] (CVF284)
LGV80_04040	VFG023817	100	26	0	0	108	133	579	604	6e-06	52	hbhA - hypothetical protein [Mycobacterium intracellulare MOTT-02] (CVF284)
LGV80_04040	VFG009033	82.98	94	10	2	298	388	391	481	6e-06	52	hbhA - iron-regulated heparin binding hemagglutinin hbhA [Mycobacterium tuberculosis CCDC5079] (CVF284)
LGV80_04040	VFG009030	82.98	94	10	2	298	388	511	601	6e-06	52	hbhA - iron-regulated heparin binding hemagglutinin hbhA [Mycobacterium bovis BCG str. Korea 1168P] (CVF284)
LGV80_04040	VFG009026	82.98	94	10	2	298	388	496	586	6e-06	52	hbhA - Iron-regulated heparin binding hemagglutinin HbhA (adhesin) [Mycobacterium canettii CIPT 140070017] (CVF284)
LGV80_04040	VFG009025	82.98	94	10	2	298	388	496	586	6e-06	52	hbhA - Iron-regulated heparin binding hemagglutinin HbhA (adhesin) [Mycobacterium canettii CIPT 140070010] (CVF284)
LGV80_04040	VFG009022	89.13	46	5	0	61	106	502	547	6e-06	52	hbhA - heparin-binding hemagglutinin [Mycobacterium abscessus subsp. bolletii 50594] (CVF284)
LGV80_04040	VFG007717	82.98	94	10	2	298	388	511	601	6e-06	52	hbhA - hypothetical protein [Mycobacterium tuberculosis CDC1551] (CVF284)
LGV80_04040	VFG001383	82.98	94	10	2	298	388	496	586	6e-06	52	hbhA - iron-regulated heparin binding hemagglutinin hbhA (adhesin) [Mycobacterium tuberculosis H37Rv] (VF0313)
LGV80_04040	VFG001383	82.98	94	10	2	298	388	496	586	6e-06	52	hbhA - iron-regulated heparin binding hemagglutinin hbhA (adhesin) [Mycobacterium tuberculosis H37Rv] (VF0313)
LGV80_04130	VFG042041	98.69	1143	15	0	1	1143	1	1143	0	2147	popW - HARPIN-like protein [Ralstonia solanacearum GMI1000] (SS008)
LGV80_04130	VFG041957	94.29	35	2	0	901	935	751	785	3e-06	54	hrpW - HrpW protein [Xanthomonas campestris pv. campestris str. ATCC 33913] (SS009)
LGV80_04235	VFG038839	100	26	0	0	277	302	259	284	8e-06	52	flmH - short chain dehydrogenase/reductase family oxidoreductase [Aeromonas hydrophila subsp. hydrophila ATCC 7966] (CVF786)
LGV80_04235	VFG038839	100	26	0	0	277	302	259	284	8e-06	52	flmH - short chain dehydrogenase/reductase family oxidoreductase [Aeromonas hydrophila subsp. hydrophila ATCC 7966] (CVF786)
LGV80_04545	VFG042107	83.64	165	27	0	285	449	330	494	4e-24	113	mll6355 - transposase [Mesorhizobium loti MAFF303099] (SS026)
LGV80_04800	VFG019744	84.35	377	56	1	571	947	571	944	4e-73	276	pilT - twitching motility protein PilT [Pseudomonas aeruginosa LESB58] (CVF518)
LGV80_04800	VFG019744	82.61	161	28	0	154	314	154	314	2e-19	97.6	pilT - twitching motility protein PilT [Pseudomonas aeruginosa LESB58] (CVF518)
LGV80_04800	VFG013908	79.4	801	162	1	154	954	154	951	4e-73	276	pilT - twitching motility protein PilT [Pseudomonas stutzeri A1501] (CVF518)
LGV80_04800	VFG013898	84.08	377	57	1	571	947	571	944	1e-70	268	pilT - twitching motility protein PilT [Pseudomonas aeruginosa UCBPP-PA14] (CVF518)
LGV80_04800	VFG013898	82.61	161	28	0	154	314	154	314	2e-19	97.6	pilT - twitching motility protein PilT [Pseudomonas aeruginosa UCBPP-PA14] (CVF518)
LGV80_04800	VFG001223	84.08	377	57	1	571	947	571	944	1e-70	268	pilT - twitching motility protein PilT [Pseudomonas aeruginosa PAO1] (VF0082)
LGV80_04800	VFG001223	82.61	161	28	0	154	314	154	314	2e-19	97.6	pilT - twitching motility protein PilT [Pseudomonas aeruginosa PAO1] (VF0082)
LGV80_04800	VFG001223	84.08	377	57	1	571	947	571	944	1e-70	268	pilT - twitching motility protein PilT [Pseudomonas aeruginosa PAO1] (VF0082)
LGV80_04800	VFG001223	82.61	161	28	0	154	314	154	314	2e-19	97.6	pilT - twitching motility protein PilT [Pseudomonas aeruginosa PAO1] (VF0082)
LGV80_04800	VFG013907	81.15	589	100	5	363	947	363	944	2e-68	260	pilT - twitching motility protein [Pseudomonas mendocina ymp] (CVF518)
LGV80_04800	VFG013907	80.51	272	53	0	43	314	43	314	5e-26	119	pilT - twitching motility protein [Pseudomonas mendocina ymp] (CVF518)
LGV80_04800	VFG013897	83.55	377	59	1	571	947	571	944	6e-66	252	pilT - twitching motility protein PilT [Pseudomonas aeruginosa PA7] (CVF518)
LGV80_04800	VFG013897	80.93	236	45	0	79	314	79	314	1e-23	111	pilT - twitching motility protein PilT [Pseudomonas aeruginosa PA7] (CVF518)
LGV80_04800	VFG013900	80.51	395	74	1	571	965	571	962	7e-41	168	pilT - Pilus retraction protein PilT [Pseudomonas syringae pv. syringae B728a] (CVF518)
LGV80_04800	VFG013900	90.16	61	6	0	365	425	365	425	3e-12	73.8	pilT - Pilus retraction protein PilT [Pseudomonas syringae pv. syringae B728a] (CVF518)
LGV80_04800	VFG013900	91.07	56	5	0	244	299	244	299	1e-11	71.9	pilT - Pilus retraction protein PilT [Pseudomonas syringae pv. syringae B728a] (CVF518)
LGV80_04800	VFG013900	90.57	53	5	0	475	527	475	527	7e-10	65.9	pilT - Pilus retraction protein PilT [Pseudomonas syringae pv. syringae B728a] (CVF518)
LGV80_04800	VFG013906	80.27	370	70	1	578	947	578	944	2e-35	151	pilT - Pilus retraction protein PilT [Pseudomonas fluorescens Pf0-1] (CVF518)
LGV80_04800	VFG013906	90.48	63	6	0	367	429	367	429	2e-13	77.8	pilT - Pilus retraction protein PilT [Pseudomonas fluorescens Pf0-1] (CVF518)
LGV80_04800	VFG013906	83.65	104	17	0	199	302	199	302	1e-11	71.9	pilT - Pilus retraction protein PilT [Pseudomonas fluorescens Pf0-1] (CVF518)
LGV80_04800	VFG038463	81.69	284	49	1	571	854	571	851	2e-34	147	tapT - twitching ATPase [Aeromonas hydrophila subsp. hydrophila ATCC 7966] (CVF783)
LGV80_04800	VFG038463	90.14	71	7	0	364	434	364	434	8e-16	85.7	tapT - twitching ATPase [Aeromonas hydrophila subsp. hydrophila ATCC 7966] (CVF783)
LGV80_04800	VFG038463	81.69	284	49	1	571	854	571	851	2e-34	147	tapT - twitching ATPase [Aeromonas hydrophila subsp. hydrophila ATCC 7966] (CVF783)
LGV80_04800	VFG038463	90.14	71	7	0	364	434	364	434	8e-16	85.7	tapT - twitching ATPase [Aeromonas hydrophila subsp. hydrophila ATCC 7966] (CVF783)
LGV80_04800	VFG038464	82.5	240	42	0	571	810	571	810	4e-33	143	tapT - twitching mobility protein [Aeromonas hydrophila ML09-119] (VF0475)
LGV80_04800	VFG038464	90.14	71	7	0	364	434	364	434	8e-16	85.7	tapT - twitching mobility protein [Aeromonas hydrophila ML09-119] (VF0475)
LGV80_04800	VFG013901	87.07	147	19	0	571	717	571	717	1e-32	141	pilT - twitching motility protein [Pseudomonas syringae pv. phaseolicola 1448A] (CVF518)
LGV80_04800	VFG019745	84.13	189	30	0	571	759	571	759	2e-31	137	pilT - twitching mobility protein [Pseudomonas fluorescens SBW25] (CVF518)
LGV80_04800	VFG019745	92.86	56	4	0	374	429	374	429	5e-14	79.8	pilT - twitching mobility protein [Pseudomonas fluorescens SBW25] (CVF518)
LGV80_04800	VFG013905	85	160	24	0	572	731	785	944	2e-28	127	pilT - twitching motility protein [Pseudomonas fluorescens Pf-5] (CVF518)
LGV80_04800	VFG013905	87.3	63	8	0	367	429	580	642	1e-08	61.9	pilT - twitching motility protein [Pseudomonas fluorescens Pf-5] (CVF518)
LGV80_04800	VFG013899	81.33	241	45	0	571	811	571	811	1e-26	121	pilT - twitching motility protein [Pseudomonas syringae pv. tomato str. DC3000] (CVF518)
LGV80_04800	VFG013899	96.88	32	1	0	244	275	244	275	7e-07	56	pilT - twitching motility protein [Pseudomonas syringae pv. tomato str. DC3000] (CVF518)
LGV80_04800	VFG038466	80.28	284	53	1	571	854	571	851	9e-25	115	tapT - Pilus retraction ATPase PilT [Aeromonas veronii B565] (CVF783)
LGV80_04800	VFG038466	85.92	71	10	0	364	434	364	434	1e-08	61.9	tapT - Pilus retraction ATPase PilT [Aeromonas veronii B565] (CVF783)
LGV80_04800	VFG036401	85.96	114	16	0	578	691	578	691	5e-20	99.6	pilT - twitching motility protein PilT [Neisseria meningitidis NZ-05/33] (CVF189)
LGV80_04800	VFG036398	85.96	114	16	0	578	691	578	691	5e-20	99.6	pilT - twitching motility protein PilT [Neisseria meningitidis M04-240196] (CVF189)
LGV80_04800	VFG019698	80.44	225	44	0	556	780	556	780	2e-19	97.6	pilT - PilT [Neisseria gonorrhoeae NCCP11945] (CVF189)
LGV80_04800	VFG006197	80.44	225	44	0	556	780	556	780	2e-19	97.6	pilT - twitching motility/pilus retraction protein [Neisseria gonorrhoeae FA 1090] (AI096)
LGV80_04800	VFG036403	83.82	136	22	0	556	691	556	691	8e-19	95.6	pilT - pilus retraction protein [Neisseria lactamica 020-06] (CVF189)
LGV80_04800	VFG006194	83.82	136	22	0	556	691	556	691	8e-19	95.6	pilT - pilus retraction protein [Neisseria meningitidis Z2491] (CVF189)
LGV80_04800	VFG038465	91.55	71	6	0	364	434	364	434	3e-18	93.7	tapT - type IV pilus protein TapT [Aeromonas salmonicida subsp. salmonicida A449] (AI103)
LGV80_04800	VFG038465	80.61	165	32	0	571	735	571	735	3e-12	73.8	tapT - type IV pilus protein TapT [Aeromonas salmonicida subsp. salmonicida A449] (AI103)
LGV80_04800	VFG036397	85.09	114	17	0	578	691	578	691	1e-17	91.7	pilT - twitching motility protein PilT [Neisseria meningitidis M01-240149] (CVF189)
LGV80_04800	VFG036396	85.09	114	17	0	578	691	578	691	1e-17	91.7	pilT - twitching motility protein PilT [Neisseria meningitidis G2136] (CVF189)
LGV80_04800	VFG036395	85.09	114	17	0	578	691	578	691	1e-17	91.7	pilT - putative pilus retraction protein [Neisseria meningitidis alpha710] (CVF189)
LGV80_04800	VFG036392	85.09	114	17	0	578	691	578	691	1e-17	91.7	pilT - type IV pilus retraction ATPase PilT [Neisseria meningitidis WUE 2594] (CVF189)
LGV80_04800	VFG018784	85.09	114	17	0	578	691	578	691	1e-17	91.7	pilT - twitching motility protein PilT [Neisseria meningitidis 053442] (CVF189)
LGV80_04800	VFG006196	85.09	114	17	0	578	691	578	691	1e-17	91.7	pilT - putative pilus retraction protein [Neisseria meningitidis FAM18] (CVF189)
LGV80_04800	VFG000232	85.09	114	17	0	578	691	578	691	1e-17	91.7	pilT - twitching motility protein PilT [Neisseria meningitidis MC58] (VF0075)
LGV80_04800	VFG000232	85.09	114	17	0	578	691	578	691	1e-17	91.7	pilT - twitching motility protein PilT [Neisseria meningitidis MC58] (VF0075)
LGV80_04800	VFG036394	83.09	136	23	0	556	691	556	691	2e-16	87.7	pilT - twitching motility protein [Neisseria meningitidis alpha14] (CVF189)
LGV80_04800	VFG013902	87.36	87	11	0	586	672	598	684	8e-16	85.7	pilT - type IV pili twitching motility protein PilT [Pseudomonas putida KT2440] (CVF518)
LGV80_04800	VFG036393	84.21	114	18	0	578	691	578	691	3e-15	83.8	pilT - type IV pilus retraction ATPase PilT [Neisseria meningitidis 8013] (AI095)
LGV80_04800	VFG042945	87.5	80	10	0	610	689	610	689	5e-14	79.8	pilT - twitching motility protein [Xylella fastidiosa Temecula1] (AI118)
LGV80_04800	VFG013903	86.21	87	12	0	586	672	586	672	2e-13	77.8	pilT - twitching motility protein [Pseudomonas putida F1] (CVF518)
LGV80_04800	VFG015628	87.01	77	10	0	586	662	586	662	3e-12	73.8	pilT - twitching motility protein [Pseudomonas putida GB-1] (CVF518)
LGV80_04800	VFG040920	93.33	45	3	0	376	420	796	840	7e-10	65.9	gspE - general secretory pathway protein E [Burkholderia pseudomallei K96243] (SS210)
LGV80_04800	VFG042879	87.1	62	8	0	628	689	628	689	4e-08	60	pilT - Twitching motility protein PilT [Vibrio vulnificus CMCP6] (AI113)
LGV80_04800	VFG038277	94.74	38	2	0	379	416	775	812	4e-08	60	exeE - general secretory pathway protein E [Aeromonas hydrophila ML09-119] (VF0478)
LGV80_04800	VFG038276	94.74	38	2	0	379	416	775	812	4e-08	60	exeE - general secretory pathway protein E [Aeromonas hydrophila subsp. hydrophila ATCC 7966] (SS209)
LGV80_04800	VFG038276	94.74	38	2	0	379	416	775	812	4e-08	60	exeE - general secretory pathway protein E [Aeromonas hydrophila subsp. hydrophila ATCC 7966] (SS209)
LGV80_04800	VFG024904	96.97	33	1	0	388	420	763	795	2e-07	58	pilQ - type II secretion system protein E [Burkholderia cenocepacia MC0-3] (CVF638)
LGV80_04805	VFG019699	82.55	298	52	0	473	770	479	776	8e-44	178	pilT2 - Twitching motility protein [Neisseria gonorrhoeae NCCP11945] (CVF189)
LGV80_04805	VFG006201	82.55	298	52	0	473	770	461	758	8e-44	178	pilT2 - putative twitching motility-like protein [Neisseria gonorrhoeae FA 1090] (AI096)
LGV80_04805	VFG006200	82.55	298	52	0	473	770	461	758	8e-44	178	pilT2 - putative pilus retraction protein [Neisseria meningitidis FAM18] (CVF189)
LGV80_04805	VFG036412	82.21	298	53	0	473	770	461	758	2e-41	170	pilT2 - twitching motility protein PilT [Neisseria meningitidis M01-240355] (CVF189)
LGV80_04805	VFG036410	82.21	298	53	0	473	770	461	758	2e-41	170	pilT2 - twitching motility protein PilT [Neisseria meningitidis M04-240196] (CVF189)
LGV80_04805	VFG036406	82.21	298	53	0	473	770	479	776	2e-41	170	pilT2 - twitching motility-like protein [Neisseria meningitidis alpha14] (CVF189)
LGV80_04805	VFG018785	82.21	298	53	0	473	770	479	776	2e-41	170	pilT2 - twitching motility protein [Neisseria meningitidis 053442] (CVF189)
LGV80_04805	VFG013916	81.25	336	63	0	425	760	401	736	3e-40	167	pilU - twitching motility protein [Pseudomonas mendocina ymp] (CVF518)
LGV80_04805	VFG013916	94.87	39	2	0	896	934	872	910	1e-08	61.9	pilU - twitching motility protein [Pseudomonas mendocina ymp] (CVF518)
LGV80_04805	VFG036415	81.88	298	54	0	473	770	461	758	4e-39	163	pilT2 - pilus retraction protein [Neisseria lactamica 020-06] (CVF189)
LGV80_04805	VFG036409	81.88	298	54	0	473	770	461	758	4e-39	163	pilT2 - twitching motility protein PilT [Neisseria meningitidis M01-240149] (CVF189)
LGV80_04805	VFG036405	81.88	298	54	0	473	770	461	758	4e-39	163	pilT2 - PilT-like protein PilT2 [Neisseria meningitidis 8013] (AI095)
LGV80_04805	VFG036404	81.88	298	54	0	473	770	479	776	4e-39	163	pilT2 - PilT-like protein PilT2 [Neisseria meningitidis WUE 2594] (CVF189)
LGV80_04805	VFG006198	81.88	298	54	0	473	770	461	758	4e-39	163	pilT2 - pilus retraction protein [Neisseria meningitidis Z2491] (CVF189)
LGV80_04805	VFG013917	80.6	335	65	0	425	759	320	654	7e-35	149	pilU - twitching motility protein PilU [Pseudomonas stutzeri A1501] (CVF518)
LGV80_04805	VFG013917	91.49	47	4	0	883	929	778	824	1e-08	61.9	pilU - twitching motility protein PilU [Pseudomonas stutzeri A1501] (CVF518)
LGV80_04805	VFG006199	81.21	298	56	0	473	770	461	758	3e-34	147	pilT2 - twitching motility protein PilT [Neisseria meningitidis MC58] (CVF189)
LGV80_04805	VFG006199	81.21	298	56	0	473	770	461	758	3e-34	147	pilT2 - twitching motility protein PilT [Neisseria meningitidis MC58] (CVF189)
LGV80_04805	VFG036408	80.87	298	57	0	473	770	461	758	6e-32	139	pilT2 - twitching motility protein PilT [Neisseria meningitidis G2136] (CVF189)
LGV80_04805	VFG013911	79.46	336	69	0	425	760	401	736	6e-26	119	pilU - twitching motility protein PilU [Pseudomonas aeruginosa UCBPP-PA14] (CVF518)
LGV80_04805	VFG001224	79.46	336	69	0	425	760	401	736	6e-26	119	pilU - twitching motility protein PilU [Pseudomonas aeruginosa PAO1] (VF0082)
LGV80_04805	VFG001224	79.46	336	69	0	425	760	401	736	6e-26	119	pilU - twitching motility protein PilU [Pseudomonas aeruginosa PAO1] (VF0082)
LGV80_04805	VFG013910	78.87	336	71	0	425	760	416	751	4e-21	103	pilU - twitching motility protein PilU [Pseudomonas aeruginosa PA7] (CVF518)
LGV80_04805	VFG013910	94.74	38	2	0	896	933	887	924	5e-08	60	pilU - twitching motility protein PilU [Pseudomonas aeruginosa PA7] (CVF518)
LGV80_04805	VFG013912	81.97	183	33	0	589	771	571	753	1e-20	101	pilU - twitching motility protein [Pseudomonas syringae pv. tomato str. DC3000] (CVF518)
LGV80_04805	VFG013914	80.9	199	38	0	585	783	561	759	3e-18	93.7	pilU - twitching motility protein [Pseudomonas syringae pv. phaseolicola 1448A] (CVF518)
LGV80_04805	VFG038472	81.01	179	34	0	589	767	550	728	8e-16	85.7	tapW - pilus retraction protein PilT [Aeromonas hydrophila ML09-119] (VF0475)
LGV80_04805	VFG038471	80.92	173	33	0	595	767	571	743	1e-14	81.8	tapW - twitching ATPase [Aeromonas hydrophila subsp. hydrophila ATCC 7966] (CVF783)
LGV80_04805	VFG038471	80.92	173	33	0	595	767	571	743	1e-14	81.8	tapW - twitching ATPase [Aeromonas hydrophila subsp. hydrophila ATCC 7966] (CVF783)
LGV80_04805	VFG013913	80.34	178	35	0	590	767	566	743	8e-13	75.8	pilU - Pilus retraction protein PilT [Pseudomonas syringae pv. syringae B728a] (CVF518)
LGV80_04805	VFG038470	95.45	44	2	0	599	642	578	621	1e-11	71.9	tapU - Twitching motility protein PilU [Aeromonas veronii B565] (CVF783)
LGV80_04805	VFG038468	81.62	136	25	0	581	716	557	692	1e-11	71.9	tapU - twitching motility protein PilU [Aeromonas hydrophila ML09-119] (VF0475)
LGV80_04805	VFG038473	86.67	75	10	0	586	660	562	636	5e-11	69.9	tapW - pilus retraction ATPase [Aeromonas salmonicida subsp. salmonicida A449] (CVF783)
LGV80_04805	VFG038467	88.71	62	7	0	581	642	557	618	2e-10	67.9	tapU - twitching ATPase [Aeromonas hydrophila subsp. hydrophila ATCC 7966] (CVF783)
LGV80_04805	VFG038467	88.71	62	7	0	581	642	557	618	2e-10	67.9	tapU - twitching ATPase [Aeromonas hydrophila subsp. hydrophila ATCC 7966] (CVF783)
LGV80_04805	VFG013907	88.68	53	6	0	416	468	392	444	2e-07	58	pilT - twitching motility protein [Pseudomonas mendocina ymp] (CVF518)
LGV80_04805	VFG013915	96.88	32	1	0	484	515	460	491	7e-07	56	pilU - Pilus retraction protein PilT [Pseudomonas fluorescens Pf0-1] (CVF518)
LGV80_04805	VFG013915	84.72	72	11	0	589	660	565	636	7e-07	56	pilU - Pilus retraction protein PilT [Pseudomonas fluorescens Pf0-1] (CVF518)
LGV80_04805	VFG013901	89.58	48	5	0	416	463	392	439	7e-07	56	pilT - twitching motility protein [Pseudomonas syringae pv. phaseolicola 1448A] (CVF518)
LGV80_04805	VFG038474	84.51	71	11	0	589	659	550	620	3e-06	54	tapW - Tfp pilus assembly protein, ATPase PilU [Aeromonas veronii B565] (CVF783)
LGV80_04810	VFG040923	87.27	55	7	0	43	97	49	103	1e-06	54	gspG - general secretory pathway protein G [Burkholderia pseudomallei K96243] (SS210)
LGV80_04810	VFG024828	96.67	30	1	0	43	72	91	120	4e-06	52	pilA - general secretion pathway protein H [Burkholderia cenocepacia MC0-3] (CVF638)
LGV80_04810	VFG024827	96.67	30	1	0	43	72	91	120	4e-06	52	pilA - putative type IV pilin protein [Burkholderia cenocepacia J2315] (CVF638)
LGV80_04810	VFG024825	96.67	30	1	0	43	72	91	120	4e-06	52	pilA - hypothetical protein [Burkholderia cenocepacia AU 1054] (CVF638)
LGV80_05040	VFG044310	94.59	37	2	0	135	171	90	126	1e-07	58	orbC - putative iron transport-related ATP-binding protein [Burkholderia cenocepacia J2315] (IA036)
LGV80_05215	VFG015958	90.57	53	5	0	178	230	160	212	2e-09	65.9	pvdQ - penicillin amidase [Pseudomonas entomophila L48] (CVF551)
LGV80_05215	VFG015953	87.3	63	8	0	202	264	181	243	3e-08	61.9	pvdQ - penicillin amidase family protein [Pseudomonas syringae pv. tomato str. DC3000] (CVF551)
LGV80_05215	VFG020051	81.73	104	19	0	805	908	754	857	2e-06	56	pvdQ - PvdQ [Pseudomonas aeruginosa LESB58] (CVF551)
LGV80_05215	VFG015952	81.73	104	19	0	805	908	754	857	2e-06	56	pvdQ - penicillin acylase-related protein [Pseudomonas aeruginosa UCBPP-PA14] (CVF551)
LGV80_05215	VFG015950	81.73	104	19	0	805	908	754	857	2e-06	56	pvdQ - 3-oxo-C12-homoserine lactone acylase PvdQ [Pseudomonas aeruginosa PAO1] (IA001)
LGV80_05215	VFG015950	81.73	104	19	0	805	908	754	857	2e-06	56	pvdQ - 3-oxo-C12-homoserine lactone acylase PvdQ [Pseudomonas aeruginosa PAO1] (IA001)
LGV80_05290	VFG038845	87.93	58	7	0	42	99	33	90	3e-08	60	nueA - 3-deoxy-D-manno-octulosonate cytidylyltransferase [Aeromonas hydrophila ML09-119] (VF0473)
LGV80_05530	VFG025292	86.76	68	9	0	1591	1658	2194	2261	6e-09	63.9	clpV - ATP-dependent Clp protease, ATP-binding subunit ClpB [Burkholderia pseudomallei 668] (CVF642)
LGV80_05530	VFG025292	85.51	69	10	0	1144	1212	1183	1251	4e-07	58	clpV - ATP-dependent Clp protease, ATP-binding subunit ClpB [Burkholderia pseudomallei 668] (CVF642)
LGV80_05530	VFG025292	94.44	36	2	0	994	1029	1033	1068	2e-06	56	clpV - ATP-dependent Clp protease, ATP-binding subunit ClpB [Burkholderia pseudomallei 668] (CVF642)
LGV80_05530	VFG025291	86.76	68	9	0	1591	1658	2203	2270	6e-09	63.9	clpV - ATP-dependent Clp protease, ATP-binding subunit ClpB [Burkholderia pseudomallei 1710b] (CVF642)
LGV80_05530	VFG025291	85.51	69	10	0	1144	1212	1183	1251	4e-07	58	clpV - ATP-dependent Clp protease, ATP-binding subunit ClpB [Burkholderia pseudomallei 1710b] (CVF642)
LGV80_05530	VFG025291	94.44	36	2	0	994	1029	1033	1068	2e-06	56	clpV - ATP-dependent Clp protease, ATP-binding subunit ClpB [Burkholderia pseudomallei 1710b] (CVF642)
LGV80_05530	VFG025290	86.76	68	9	0	1591	1658	2203	2270	6e-09	63.9	clpV - ATP-dependent Clp protease, ATP-binding subunit ClpB [Burkholderia pseudomallei 1106a] (CVF642)
LGV80_05530	VFG025290	85.51	69	10	0	1144	1212	1183	1251	4e-07	58	clpV - ATP-dependent Clp protease, ATP-binding subunit ClpB [Burkholderia pseudomallei 1106a] (CVF642)
LGV80_05530	VFG025290	94.44	36	2	0	994	1029	1033	1068	2e-06	56	clpV - ATP-dependent Clp protease, ATP-binding subunit ClpB [Burkholderia pseudomallei 1106a] (CVF642)
LGV80_05530	VFG025289	86.76	68	9	0	1591	1658	2203	2270	6e-09	63.9	clpV - ATP-dependent Clp protease, ATP-binding subunit ClpB [Burkholderia mallei SAVP1] (CVF642)
LGV80_05530	VFG025289	85.51	69	10	0	1144	1212	1183	1251	4e-07	58	clpV - ATP-dependent Clp protease, ATP-binding subunit ClpB [Burkholderia mallei SAVP1] (CVF642)
LGV80_05530	VFG025289	94.44	36	2	0	994	1029	1033	1068	2e-06	56	clpV - ATP-dependent Clp protease, ATP-binding subunit ClpB [Burkholderia mallei SAVP1] (CVF642)
LGV80_05530	VFG025288	86.76	68	9	0	1591	1658	2203	2270	6e-09	63.9	clpV - ATP-dependent Clp protease, ATP-binding subunit ClpB [Burkholderia mallei NCTC 10247] (CVF642)
LGV80_05530	VFG025288	85.51	69	10	0	1144	1212	1183	1251	4e-07	58	clpV - ATP-dependent Clp protease, ATP-binding subunit ClpB [Burkholderia mallei NCTC 10247] (CVF642)
LGV80_05530	VFG025288	94.44	36	2	0	994	1029	1033	1068	2e-06	56	clpV - ATP-dependent Clp protease, ATP-binding subunit ClpB [Burkholderia mallei NCTC 10247] (CVF642)
LGV80_05530	VFG025287	86.76	68	9	0	1591	1658	2203	2270	6e-09	63.9	clpV - ATP-dependent Clp protease, ATP-binding subunit ClpB [Burkholderia mallei NCTC 10229] (CVF642)
LGV80_05530	VFG025287	85.51	69	10	0	1144	1212	1183	1251	4e-07	58	clpV - ATP-dependent Clp protease, ATP-binding subunit ClpB [Burkholderia mallei NCTC 10229] (CVF642)
LGV80_05530	VFG025287	94.44	36	2	0	994	1029	1033	1068	2e-06	56	clpV - ATP-dependent Clp protease, ATP-binding subunit ClpB [Burkholderia mallei NCTC 10229] (CVF642)
LGV80_05530	VFG025286	86.76	68	9	0	1591	1658	2203	2270	6e-09	63.9	clpV1 - ATP-dependent Clp protease, ATP-binding subunit ClpB [Burkholderia mallei ATCC 23344] (SS191)
LGV80_05530	VFG025286	85.51	69	10	0	1144	1212	1183	1251	4e-07	58	clpV1 - ATP-dependent Clp protease, ATP-binding subunit ClpB [Burkholderia mallei ATCC 23344] (SS191)
LGV80_05530	VFG025286	94.44	36	2	0	994	1029	1033	1068	2e-06	56	clpV1 - ATP-dependent Clp protease, ATP-binding subunit ClpB [Burkholderia mallei ATCC 23344] (SS191)
LGV80_05530	VFG041066	87.5	64	8	0	623	686	656	719	6e-09	63.9	clpV - ATP-dependent Clp protease, ATP-binding subunit [Agrobacterium tumefaciens str. C58] (SS195)
LGV80_05530	VFG002480	86.76	68	9	0	1591	1658	2194	2261	6e-09	63.9	tssH-5/clpV - Clp-type ATPase chaperone protein [Burkholderia pseudomallei K96243] (VF0429)
LGV80_05530	VFG002480	94.44	36	2	0	994	1029	1033	1068	2e-06	56	tssH-5/clpV - Clp-type ATPase chaperone protein [Burkholderia pseudomallei K96243] (VF0429)
LGV80_05530	VFG002480	86.76	68	9	0	1591	1658	2194	2261	6e-09	63.9	tssH-5/clpV - Clp-type ATPase chaperone protein [Burkholderia pseudomallei K96243] (VF0429)
LGV80_05530	VFG002480	94.44	36	2	0	994	1029	1033	1068	2e-06	56	tssH-5/clpV - Clp-type ATPase chaperone protein [Burkholderia pseudomallei K96243] (VF0429)
LGV80_05530	VFG025294	90	50	5	0	619	668	664	713	1e-07	60	clpV - ATP-dependent Clp protease, ATP-binding subunit ClpB [Burkholderia thailandensis E264] (CVF642)
LGV80_05530	VFG025294	85.51	69	10	0	1144	1212	1189	1257	4e-07	58	clpV - ATP-dependent Clp protease, ATP-binding subunit ClpB [Burkholderia thailandensis E264] (CVF642)
LGV80_05530	VFG025294	85.29	68	10	0	1591	1658	2059	2126	2e-06	56	clpV - ATP-dependent Clp protease, ATP-binding subunit ClpB [Burkholderia thailandensis E264] (CVF642)
LGV80_05530	VFG015491	92.68	41	3	0	1679	1719	2120	2160	4e-07	58	clpV1 - type VI secretion ATPase, ClpV1 family [Pseudomonas aeruginosa PA7] (CVF535)
LGV80_05530	VFG041020	90.7	43	4	0	844	886	841	883	6e-06	54	clpV2 - ClpA/B-type protease [Pseudomonas aeruginosa PAO1] (SS179)
LGV80_05660	VFG044225	96.77	31	1	0	110	140	95	125	2e-06	54	bauE - ferric siderophore ABC transporter ATP-binding protein BauE [Pseudomonas entomophila L48] (IA004)
LGV80_05665	VFG044225	96.77	31	1	0	107	137	95	125	2e-06	54	bauE - ferric siderophore ABC transporter ATP-binding protein BauE [Pseudomonas entomophila L48] (IA004)
LGV80_05675	VFG044347	96.77	31	1	0	655	685	808	838	3e-06	54	acsF - 4-aminobutyrate aminotransferase [Dickeya dadantii 3937] (IA011)
LGV80_05910	VFG009301	92.31	39	3	0	147	185	201	239	2e-06	54	panC - pantoate--beta-alanine ligase [Mycobacterium smegmatis str. MC2 155] (CVF305)
LGV80_05910	VFG022615	100	26	0	0	529	554	592	617	9e-06	52	panC - pantoate-beta-alanine ligase PanC [Mycobacterium sp. JDM601] (CVF305)
LGV80_06065	VFG042042	99.91	2220	2	0	82	2301	1	2220	0	4385	RSc2359 - hypothetical protein [Ralstonia solanacearum GMI1000] (SS008)
LGV80_06230	VFG000182	85.83	120	17	0	1121	1240	935	1054	5e-21	103	xcpR - general secretion pathway protein E [Pseudomonas aeruginosa PAO1] (VF0084)
LGV80_06230	VFG000182	85.83	120	17	0	1121	1240	935	1054	5e-21	103	xcpR - general secretion pathway protein E [Pseudomonas aeruginosa PAO1] (VF0084)
LGV80_06230	VFG040983	93.65	63	4	0	1178	1240	1052	1114	5e-18	93.7	gspE - general secretion pathway protein E [Ralstonia solanacearum GMI1000] (SS217)
LGV80_06230	VFG040878	84.62	104	16	0	1137	1240	900	1003	8e-14	79.8	hxcR - type II secretion system protein [Pseudomonas aeruginosa PAO1] (SS204)
LGV80_06230	VFG040920	83.33	120	20	0	1121	1240	956	1075	8e-14	79.8	gspE - general secretory pathway protein E [Burkholderia pseudomallei K96243] (SS210)
LGV80_06230	VFG013779	84.62	78	12	0	1137	1214	1140	1217	7e-08	60	pilB - type II secretion system protein E [Pseudomonas fluorescens Pf0-1] (CVF518)
LGV80_06230	VFG038591	94.74	38	2	0	964	1001	964	1001	7e-08	60	mshE - type IV pilin [Aeromonas veronii B565] (CVF785)
LGV80_06230	VFG024910	81.2	117	22	0	1151	1267	977	1093	3e-07	58	pilQ - type IV pilus protein PilQ [Burkholderia pseudomallei 668] (CVF638)
LGV80_06230	VFG024909	81.2	117	22	0	1151	1267	977	1093	3e-07	58	pilQ - type II/IV secretion system protein [Burkholderia pseudomallei 1710b] (CVF638)
LGV80_06230	VFG024905	81.2	117	22	0	1151	1267	977	1093	3e-07	58	pilQ - type II/IV secretion system protein [Burkholderia mallei ATCC 23344] (CVF638)
LGV80_06230	VFG002432	81.2	117	22	0	1151	1267	977	1093	3e-07	58	pilQ - type IV pilus biosynthesis protein [Burkholderia pseudomallei K96243] (VF0431)
LGV80_06230	VFG002432	81.2	117	22	0	1151	1267	977	1093	3e-07	58	pilQ - type IV pilus biosynthesis protein [Burkholderia pseudomallei K96243] (VF0431)
LGV80_06230	VFG024931	94.44	36	2	0	1170	1205	627	662	1e-06	56	pilT - type II secretion system protein E [Burkholderia cenocepacia MC0-3] (CVF638)
LGV80_06230	VFG038276	90.91	44	4	0	1197	1240	1008	1051	1e-06	56	exeE - general secretory pathway protein E [Aeromonas hydrophila subsp. hydrophila ATCC 7966] (SS209)
LGV80_06230	VFG038276	90.91	44	4	0	1197	1240	1008	1051	1e-06	56	exeE - general secretory pathway protein E [Aeromonas hydrophila subsp. hydrophila ATCC 7966] (SS209)
LGV80_06230	VFG013776	89.36	47	5	0	1148	1194	1145	1191	4e-06	54	pilB - type IV pilus biogenesis protein PilB [Pseudomonas syringae pv. tomato str. DC3000] (CVF518)
LGV80_06230	VFG013774	89.36	47	5	0	1148	1194	1136	1182	4e-06	54	pilB - type IV-A pilus assembly ATPase PilB [Pseudomonas aeruginosa PA7] (CVF518)
LGV80_06230	VFG024912	81.55	103	19	0	1165	1267	997	1099	4e-06	54	pilQ - type II/IV secretion system protein [Burkholderia thailandensis E264] (CVF638)
LGV80_06385	VFG038901	83.75	80	13	0	595	674	607	686	9e-07	56	hlyA - transporter [Aeromonas hydrophila ML09-119] (CVF792)
LGV80_06385	VFG038900	83.75	80	13	0	595	674	607	686	9e-07	56	hlyA - Hemolysin A [Aeromonas hydrophila subsp. hydrophila ATCC 7966] (CVF792)
LGV80_06385	VFG038900	83.75	80	13	0	595	674	607	686	9e-07	56	hlyA - Hemolysin A [Aeromonas hydrophila subsp. hydrophila ATCC 7966] (CVF792)
LGV80_06450	VFG044100	92.5	40	3	0	468	507	474	513	5e-07	56	phuV - hemin importer ATP-binding subunit [Pseudomonas aeruginosa PAO1] (IA049)
LGV80_06520	VFG044225	96.88	32	1	0	125	156	95	126	5e-07	56	bauE - ferric siderophore ABC transporter ATP-binding protein BauE [Pseudomonas entomophila L48] (IA004)
LGV80_06635	VFG044121	82.14	112	20	0	526	637	559	670	3e-09	63.9	alcE - putative iron-sulfur protein [Bordetella pertussis Tohama I] (IA010)
LGV80_06635	VFG044121	80.6	134	26	0	868	1001	901	1034	5e-08	60	alcE - putative iron-sulfur protein [Bordetella pertussis Tohama I] (IA010)
[truncated: 6,315 more rows]

## Sheet: RS647.VFDB.blast
Table S2-C. Blast results of genome of strain RS647 in VFDB database
[truncated: 6,181 more rows]

[truncated: 1 more sheets: RS650.VFDB.blast]
