# Supplementary material for: Comparative genomics and host range analysis of four Ralstonia pseudosolanacearum strains isolated from sunflower reveals genomic and phenotypic differences
Source: BMC Genomics. 2024 Feb 19;25:191. doi: 10.1186/s12864-024-10087-7 (PMC10875864; doi:10.1186/s12864-024-10087-7)
Supplement: Supplementary file 1 [file 12864_2024_10087_MOESM1_ESM.zip › Supplementary files/Table S3 Blast results of genomes of four strains in PHI database..xlsx]

## Sheet: RS639.PHI.blast
Table S3. Blast results of genomes of four strains in PHI database.
Table S3-A. Blast results of genomes of strain RS639 in PHI database.
Query_id	Subject_id	Identity	Match_length	Mismatch	GapOpen	Query_start	Query_end	Subject_start	Subject_end	Evalue	BitScore	Protein ID source	Gene	Pathogen species	Disease	Host description	Host species	Gene Function
LG939_00005	A5F6S0	54.7	567	251	4	12	577	2	563	1.6e-171	598.2	Uniprot	fadD	Vibrio cholerae	Cholera	Rabbits & hares	Oryctolagus cuniculus (related: rabbit)	encoding a long-chain fatty acyl coenzyme A (acyl-CoA) ligase
LG939_00005	Q4WR83	31.4	544	329	13	56	577	62	583	7.5e-57	217.2	Uniprot	SidI	Aspergillus fumigatus	Aspergillosis	Rodents	Mus musculus (related: house mouse)	Acyl-CoA ligase
LG939_00005	Q9HWG3	27.8	551	356	12	33	578	34	547	9.5e-44	173.7	Uniprot	pchD	Pseudomonas aeruginosa	Opportunistic infections	Rodents	Mus musculus (related: house mouse)	Iron siderophore
LG939_00005	A0A024CHY4	24.7	562	346	16	32	569	464	972	1.5e-25	113.2	Uniprot	cipA	Pseudomonas cichorii	Bacterial midrib rot disease of lettuce	Eudicots	Lactuca sativa (related: garden lettuce)	Phytotoxic Cyclic Lipodepsipeptides
LG939_00005	Q9I157	24.4	562	344	18	36	563	3716	4230	1.5e-17	86.7	Uniprot	pvdL	Pseudomonas aeruginosa	Opportunistic infections	Rodents	Mus musculus (related: house mouse)	Iron siderophore
LG939_00005	F9X2M4	23.7	523	292	18	60	543	2370	2824	6.4e-16	81.3	Uniprot	ZtNrps1	Zymoseptoria tritici	Septoria tritici blotch (stb)	Monocots	Triticum aestivum (related: bread wheat)	Putative Non-ribosomal peptide synthetase
LG939_00005	A0A016PUA3	27.6	387	219	20	219	562	352	720	3.7e-11	65.5	Uniprot	NPS1	Fusarium graminearum	Fusarium head blight	Monocots	Triticum aestivum (related: bread wheat)	peptide synthetase
LG939_00005	Q5D6D7	21.1	379	253	12	215	563	179	541	1.1e-07	53.9	Uniprot	nps2	Bipolaris maydis	Southern corn leaf blight	Monocots	Zea mays (related: maize)	encoding different nonribosomal peptide synthetases (NRPS) responsible for biosynthesis of siderophores
LG939_00075	Q9ZI86	38.2	497	291	9	12	499	14	503	8.5e-73	270	Uniprot	PA3984	Pseudomonas aeruginosa	Infections	Beetles	Tenebrio molitor (related: yellow mealworm)	acyltransferases
LG939_00105	Q9I7C1	40.9	242	132	5	4	241	7	241	3.1e-47	184.1	Uniprot	PA0005	Pseudomonas aeruginosa	Infections	Beetles	Tenebrio molitor (related: yellow mealworm)	acyltransferases
LG939_00125	D0KML5	54.9	264	110	5	8	266	5	264	2.2e-70	261.2	Uniprot	RsmA	Pectobacterium wasabiae	Soft rot	Eudicots	Nicotiana tabacum (related: common tobacco)	Posttranscriptional regulator
LG939_00135	Q71XE6	35.8	95	50	4	354	446	140	225	4.2e-08	55.1	Uniprot	prsA2	Listeria monocytogenes	Listeriosis	Primates	Homo sapiens (related: human)	Secreted chaperone
LG939_00135	Q8Y557	35.8	95	50	4	354	446	140	225	4.2e-08	55.1	Uniprot	PrsA2	Listeria monocytogenes	Listeriosis	Rodents	Mus musculus (related: house mouse)	peptidyl-prolyl cis/trans isomerase and chaperone
LG939_00135	G1UA02	31.5	111	62	2	351	447	67	177	1e-06	50.4	Uniprot	CaEss1	Candida albicans	Disseminated candidiasis	Rodents	Mus musculus (related: house mouse)	Peptidyl-prolyl cis/trans isomerase
LG939_00165	G7TEV4	50.4	697	342	4	2	697	1	694	6.8e-169	589.7	Uniprot	XOC_2335	Xanthomonas oryzae	Rice bacterial blight	Monocots	Oryza sativa (related: rice)	GGDEF-EAL domain proteins
LG939_00165	Q9HVI8	48.3	429	217	2	255	678	970	1398	4.8e-106	380.9	Uniprot	MorA	Pseudomonas aeruginosa	Infections	Primates	Homo sapiens (related: human)	Global/motility Regulator
LG939_00165	B4EGR5	45.1	437	235	4	254	687	314	748	8.4e-95	343.6	Uniprot	bcam1160	Burkholderia cenocepacia	Cystic fibrosis-like conditions	Moths	Galleria mellonella (related: greater wax moth)	Putative cyclic-di-GMP signaling protein
LG939_00165	C9XTL5	42.1	428	244	3	250	677	244	667	6.9e-89	323.9	Uniprot	rpfR	Cronobacter turicensis	Deaths in neonates	Bony fishes	Danio rerio (related: zebrafish)	RpfFBc/RpfR system is involved in sensing and responding to DSF signals
LG939_00165	B4ED05	43.7	449	240	3	259	697	134	579	2.6e-88	322	Uniprot	cdpA (bcal1069)	Burkholderia cenocepacia	Cystic fibrosis-like conditions	Moths	Galleria mellonella (related: greater wax moth)	Putative cyclic-di-GMP signaling protein
LG939_00165	B4EKM4	42.6	448	253	3	250	696	223	667	2.7e-85	312	Uniprot	rpfR (bcam0580)	Burkholderia cenocepacia	Cystic fibrosis-like conditions	Moths	Galleria mellonella (related: greater wax moth)	Putative cyclic-di-GMP signaling protein
LG939_00165	Q9HUF2	39.2	421	254	1	255	675	463	881	2.5e-83	305.4	Uniprot	DipA	Pseudomonas aeruginosa	Septicemia	Rodents	Mus musculus (related: house mouse)	phosphodiesterases
LG939_00165	B2SHS4	39.4	434	257	4	248	676	262	694	6.3e-82	300.8	Uniprot	filp	Xanthomonas oryzae	Bacterial leaf blight	Monocots	Oryza sativa (related: rice)	cyclic di-GMP receptor
LG939_00165	B4E6H5	37.5	488	292	5	197	680	285	763	1.1e-81	300.1	Uniprot	bcal2449	Burkholderia cenocepacia	Cystic fibrosis-like conditions	Moths	Galleria mellonella (related: greater wax moth)	Putative cyclic-di-GMP signaling protein
LG939_00165	Q8YFR7	38.1	433	263	4	245	674	516	946	1.6e-77	286.2	Uniprot	bpdA	Brucella melitensis	Ovine brucellosis	Rodents	Mus musculus (related: house mouse)	Phosphodiesterase
LG939_00165	P64825	39.1	460	262	6	226	680	155	601	2.8e-74	275.4	Uniprot	dgc	Mycobacterium tuberculosis	Tuberculosis	Rodents	Mus musculus (related: house mouse)	degradation of the ubiquitous bacterial second messenger, cyclic di-GMP
LG939_00165	G7TFG9	35.1	407	253	3	285	687	29	428	2.7e-61	232.3	Uniprot	XOC_2393	Xanthomonas oryzae	Rice bacterial blight	Monocots	Oryza sativa (related: rice)	GGDEF-EAL domain proteins
LG939_00165	A0A0J9WWX0	34.9	407	254	3	285	687	5	404	3.6e-61	231.9	Uniprot	PXO_RS11855/ PXO_RS12785	Xanthomonas oryzae	Bacterial leaf blight	Monocots	Oryza sativa (related: rice)	Response regulator
LG939_00165	B2SME4	34.9	407	254	3	285	687	5	404	3.6e-61	231.9	Uniprot	PdeR	Xanthomonas oryzae	Bacterial leaf blight	Monocots	Oryza sativa (related: rice)	Two-component system PdeK/PdeR regulates c-di-GMP turnover
LG939_00165	Q9I0R8	31.7	416	270	8	266	675	169	576	2.4e-49	192.6	Uniprot	PA2567	Pseudomonas aeruginosa	Nosocomial infections	Rodents	Mus musculus (related: house mouse)	Phosphodiesterase
LG939_00165	Q6D5N3	37.6	245	150	2	437	679	335	578	9.5e-46	180.6	Uniprot	ECA2008	Pectobacterium atrosepticum	Soft rot of potato tubers and blackleg disease in potato stems	Eudicots	Solanum tuberosum (related: potato)	Cyclic-di-GMP signalling protein
LG939_00165	A0A0K0GIC0	39.7	239	142	2	444	682	157	393	1.6e-40	163.3	Uniprot	PXO_RS06365	Xanthomonas oryzae	Bacterial leaf blight	Monocots	Oryza sativa (related: rice)	Response regulator
LG939_00165	P64829	37.9	243	146	2	431	668	51	293	2.5e-38	156	Uniprot	pde	Mycobacterium tuberculosis	Tuberculosis	Rodents	Mus musculus (related: house mouse)	synthesis of the ubiquitous bacterial second messenger, cyclic di-GMP
LG939_00165	D4I3P5	32.7	260	173	1	423	682	252	509	3.1e-36	149.1	Uniprot	pdeB	Erwinia amylovora	Fire blight	Eudicots	Malus domestica (related: apple)	Phosphodiesterase
LG939_00165	E0SBG4	44.8	183	97	2	252	433	340	519	2.2e-34	142.9	Uniprot	gcpA (Dda3937_03858)	Dickeya dadantii	Soft rot disease	Eudicots	Cichorium intybus (related: chicory)	Hypothetical protein
LG939_00165	B4EH58	35.8	243	149	4	437	678	256	492	1.3e-31	133.7	Uniprot	bcam0158	Burkholderia cenocepacia	Cystic fibrosis-like conditions	Moths	Galleria mellonella (related: greater wax moth)	Putative diguanylate phosphodiesterase
LG939_00165	B4EKR9	44.9	176	94	2	239	413	386	559	7.3e-30	127.9	Uniprot	bcam1670	Burkholderia cenocepacia	Cystic fibrosis-like conditions	Moths	Galleria mellonella (related: greater wax moth)	Putative cyclic-di-GMP signaling protein
LG939_00165	B4EJP6	40.2	179	102	4	250	425	329	505	3.7e-26	115.5	Uniprot	bcam1554	Burkholderia cenocepacia	Cystic fibrosis-like conditions	Moths	Galleria mellonella (related: greater wax moth)	Putative diguanylate cyclase
LG939_00165	B4EGX2	43	165	92	2	251	413	241	405	1.1e-25	114	Uniprot	bcam2256	Burkholderia cenocepacia	Cystic fibrosis-like conditions	Moths	Galleria mellonella (related: greater wax moth)	Putative cyclic-di-GMP signaling protein
LG939_00165	B4E8Q7	35.1	171	108	2	246	413	145	315	1.9e-17	86.7	Uniprot	bcal1635	Burkholderia cenocepacia	Cystic fibrosis-like conditions	Moths	Galleria mellonella (related: greater wax moth)	Putative cyclic-di-GMP signaling protein
LG939_00165	W9B3Z6	38.4	164	97	4	252	413	237	398	4.1e-17	85.5	Uniprot	yfiN	Klebsiella pneumoniae	Pneumonia	Nematodes	Caenorhabditis elegans (related: roundworm)	c-di-GMP turnover enzyme
LG939_00165	Q6D0E8	32.1	156	96	4	266	418	376	524	1.3e-10	63.9	Uniprot	ECA3851	Pectobacterium atrosepticum	Soft rot of potato tubers and blackleg disease in potato stems	Eudicots	Solanum tuberosum (related: potato)	Cyclic-di-GMP signalling protein
LG939_00175	P25535	29.4	415	244	11	12	406	5	390	4.1e-25	111.3	Uniprot	ubiI	Escherichia coli	Urinary tract infections	Rodents	Mus musculus (related: house mouse)	Aerobic ubiquinone-8 synthase
LG939_00225	A0A164J6A6	27.3	227	128	7	34	246	20	223	7.3e-10	60.5	Uniprot	rarA	Klebsiella pneumoniae	Pneumonia	Nematodes	Caenorhabditis elegans (related: roundworm)	Holliday junction DNA helicase
LG939_00305	B5F7U8	36.2	365	221	8	3	363	4	360	5.6e-50	193.7	Uniprot	LeuB	Salmonella enterica	Infections	Rodents	Mus musculus (related: house mouse)	3-isopropylmalate dehydrogenase
LG939_00305	W9BCN0	36.7	368	215	10	3	363	4	360	8.1e-49	189.9	Uniprot	leuB	Klebsiella pneumoniae	Pneumonia	Rodents	Mus musculus (related: house mouse)	3-Isopropylmalate dehydrogenase
LG939_00305	F5HCK8	32.3	371	230	13	1	362	1	359	2.1e-36	148.7	Uniprot	IPMDH	Parastagonospora nodorum	Glume blotch	Monocots	Triticum (related: wheat)	3-isopropylmalate dehydrogenase
LG939_00305	P04173	31.1	370	223	13	5	360	6	357	1.3e-33	139.4	Uniprot	LEU2	Saccharomyces cerevisiae	No data found	Rodents	Mus musculus (related: house mouse)	beta-isopropyl-malate dehydrogenase
LG939_00315	Q9K033	46.4	250	125	2	1	243	1	248	5.2e-52	199.9	Uniprot	cab (NMB0789)	Neisseria meningitidis	Septicemia	Primates	Homo sapiens (related: human)	Cysteine ATP binding protein
LG939_00315	A0A0H3JS81	33.3	240	143	8	1	227	3	238	4e-28	120.6	Uniprot	VraD	Staphylococcus aureus	Skin infections; food poisoning; respiratory diseases	Moths	Galleria mellonella (related: greater wax moth)	Involved in Gallidermin and Daptomycin Resistance
LG939_00315	Q8ZQE4	37.6	229	133	6	1	222	4	229	4.5e-27	117.1	Uniprot	MacB	Salmonella enterica	Food poisoning; enteritis	Rodents	Mus musculus (related: house mouse)	ABC-Type Efflux Pump
LG939_00315	Q8PM59	34.5	232	141	5	2	224	21	250	4.9e-26	113.6	Uniprot	pstB	Xanthomonas citri	Citrus canker	Eudicots	Citrus limonia (related: mandarin lime)	phosphate metabolism
LG939_00315	Q5WWE3	32.6	233	133	7	2	221	483	704	1.5e-22	102.1	Uniprot	LssB	Legionella pneumophila	Legionellosis or legionnaires鈥?disease	Eukaryotes	Acanthamoeba castellanii (no common name found)	Functional Type 1 Secretion System
LG939_00315	H7C7Q3	32.7	245	144	9	1	226	6	248	1.9e-22	101.7	Uniprot	oppD (bb0334)	Borreliella burgdorferi	Lyme disease	Rodents	Mus musculus (related: house mouse)	Oligopepeptide (Opp) transporter that drives transport by hydrolyzing ATP
LG939_00315	B2SRG1	30.6	209	128	8	16	217	503	701	3.1e-12	67.8	Uniprot	raxB	Xanthomonas oryzae	Bacterial blight	Monocots	Oryza sativa (related: rice)	ATP-binding transporter protein required for Ax21 activity
LG939_00325	Q9K034	33.5	158	95	3	58	215	49	196	2.6e-19	91.3	Uniprot	ctp (NMB0788)	Neisseria meningitidis	Septicemia	Primates	Homo sapiens (related: human)	Cysteine transporter permease
LG939_00345	Q4Q4W3	45.8	526	268	4	30	540	93	616	3.3e-119	424.5	Uniprot	LmABCB3	Leishmania major	Leishmaniasis	Rodents	Mus musculus (related: house mouse)	Mitochondrial ABC transporter
LG939_00345	A0A0E0V727	31.5	371	226	9	192	546	172	530	2.3e-40	162.5	Uniprot	ybtQ	Escherichia coli	Urinary tract infection	Rodents	Mus musculus (related: house mouse)	ATP Binding Cassette Protein
LG939_00345	Q3Y5V5	29.4	422	275	8	134	538	844	1259	1.1e-37	153.7	Uniprot	ABC3	Magnaporthe oryzae	Rice blast	Monocots	Hordeum vulgare (related: barley)	multidrug resistance; protection from oxidative stress
LG939_00345	A0A086VCI7	31.4	385	243	6	166	540	120	493	1.2e-36	150.2	Uniprot	ybtP	Escherichia coli	Urinary tract infection	Rodents	Mus musculus (related: house mouse)	ATP Binding Cassette Protein
LG939_00345	Q8DPC2	33	188	115	6	361	545	6	185	6.5e-19	91.3	Uniprot	potA	Streptococcus pneumoniae	Pneumococcal pneumonia	Rodents	Mus musculus (related: house mouse)	ABC transporter ATP-binding protein - spermidine/putrescine transport
LG939_00345	A0A086IQC3	33.7	181	96	4	379	547	46	214	5.5e-18	88.2	Uniprot	proV	Klebsiella pneumoniae	Pneumonia	Rodents	Mus musculus (related: house mouse)	Glycine betaine/L-proline transport ATP-binding protein
LG939_00345	A0A0H3JS81	29.3	184	108	5	368	540	13	185	6.3e-14	74.7	Uniprot	VraD	Staphylococcus aureus	Skin infections; food poisoning; respiratory diseases	Moths	Galleria mellonella (related: greater wax moth)	Involved in Gallidermin and Daptomycin Resistance
LG939_00345	Q9UW87	28.3	166	114	3	377	541	687	848	3.1e-13	72.4	Uniprot	MLT1	Candida albicans	Candidiasis	Rodents	Mus musculus (related: house mouse)	ABC transporter
LG939_00345	Q8ZQE4	32.6	178	110	3	371	543	18	190	2.7e-12	69.3	Uniprot	MacB	Salmonella enterica	Food poisoning; enteritis	Rodents	Mus musculus (related: house mouse)	ABC-Type Efflux Pump
LG939_00360	Q5AD21	39.7	398	225	5	3	396	4	390	1.6e-69	258.8	Uniprot	Pot13p	Candida albicans	Disseminated candidiasis	Birds	Gallus gallus (related: chicken)	3-ketoacyl-CoA thiolases
LG939_00360	Q5AJ90	38.8	407	235	5	1	398	8	409	6.5e-68	253.4	Uniprot	Fox3p	Candida albicans	Disseminated candidiasis	Birds	Gallus gallus (related: chicken)	3-ketoacyl-CoA thiolases
LG939_00360	Q0QWD8	41	363	200	5	42	398	3	357	1.8e-62	235.3	Uniprot	THIOL	Leptosphaeria maculans	Phoma stem canker	Eudicots	Brassica napus (related: rape)	3-ketoacyl-CoA thiolase
LG939_00360	G4N745	34.8	411	245	8	1	399	1	400	6.3e-55	210.3	Uniprot	MoAcat2	Magnaporthe oryzae	Rice blast	Monocots	Hordeum vulgare (related: barley)	Acetyl-CoA acetyltransferas
LG939_00360	Q4WCL5	36.4	415	220	10	5	397	4	396	8.3e-55	209.9	Uniprot	ERG10	Aspergillus fumigatus	Invasive pulmonary aspergillosis	Lethal pathogen phenotype	Lethal pathogen phenotype	Acetyl-CoA acetyl-transferase
LG939_00360	G4MVC4	34.5	415	238	11	1	399	34	430	1.2e-53	206.1	Uniprot	MoAcat1	Magnaporthe oryzae	Rice blast	Monocots	Hordeum vulgare (related: barley)	Acetyl-CoA acetyltransferas
LG939_00370	B4EPX4	31.2	597	376	14	1	571	1	588	5.2e-69	257.7	Uniprot	afcE (BCAS0208)	Burkholderia cenocepacia	Cystic fibrosis-like conditions	Bony fishes	Danio rerio (related: zebrafish)	Acyl-CoA dehydrogenase
LG939_00405	A0QHC4	26.9	249	165	6	18	260	736	973	1.1e-13	73.9	Uniprot	LysX	Mycobacterium avium	Respiratory illness	Primates	Homo sapiens (related: human)	Bifunctional protein with lysyl transferase and lysyl-tRNA synthetase activity
LG939_00455	Q3Y5V5	23.7	565	340	21	91	611	786	1303	5.8e-15	78.2	Uniprot	ABC3	Magnaporthe oryzae	Rice blast	Monocots	Hordeum vulgare (related: barley)	multidrug resistance; protection from oxidative stress
LG939_00455	B2SRG1	27.9	326	206	13	271	575	363	680	6.4e-14	74.7	Uniprot	raxB	Xanthomonas oryzae	Bacterial blight	Monocots	Oryza sativa (related: rice)	ATP-binding transporter protein required for Ax21 activity
LG939_00455	A0A0H3JS81	27	189	110	5	418	584	29	211	7.3e-10	61.2	Uniprot	VraD	Staphylococcus aureus	Skin infections; food poisoning; respiratory diseases	Moths	Galleria mellonella (related: greater wax moth)	Involved in Gallidermin and Daptomycin Resistance
LG939_00455	Q8DPC2	29.7	155	87	5	410	549	22	169	8.1e-09	57.8	Uniprot	potA	Streptococcus pneumoniae	Pneumococcal pneumonia	Rodents	Mus musculus (related: house mouse)	ABC transporter ATP-binding protein - spermidine/putrescine transport
LG939_00455	Q9UW87	24.4	279	164	7	342	575	1284	1560	4.4e-07	52	Uniprot	MLT1	Candida albicans	Candidiasis	Rodents	Mus musculus (related: house mouse)	ABC transporter
LG939_00465	Q8Y282	99.9	1345	1	0	1	1345	1	1345	0	2723.3	Uniprot	RSc0454	Ralstonia solanacearum	Bacterial wilt	Eudicots	Solanum lycopersicum (related: tomato)	FAD-linked oxidase
LG939_00490	G4MU34	53.6	511	224	7	4	506	116	621	1.8e-142	501.5	Uniprot	MoIlv1	Magnaporthe oryzae	Rice blast	Monocots	Oryza sativa (related: rice)	Threonine deaminase
LG939_00525	Q4WR83	42.4	542	291	6	43	571	52	585	1.3e-122	435.6	Uniprot	SidI	Aspergillus fumigatus	Aspergillosis	Rodents	Mus musculus (related: house mouse)	Acyl-CoA ligase
LG939_00525	Q9I157	23.3	558	341	20	52	559	37	557	2.7e-22	102.4	Uniprot	pvdL	Pseudomonas aeruginosa	Opportunistic infections	Rodents	Mus musculus (related: house mouse)	Iron siderophore
LG939_00525	Q9I4X3	26.8	354	244	8	210	556	155	500	5e-21	98.2	Uniprot	pqsA	Pseudomonas aeruginosa	Infections	Nematodes	Caenorhabditis elegans (related: roundworm)	Quinolone production
LG939_00525	E3QPY3	26.7	389	231	14	208	557	377	750	8.9e-18	87.4	Uniprot	NPS6	Colletotrichum graminicola	Maize anthracnose	Monocots	Zea mays (related: maize)	non-ribosomal peptide synthetase gene
LG939_00525	B6RIT9	22.3	367	226	12	208	552	177	506	8e-11	64.3	Uniprot	tmpL	Alternaria brassicicola	Black spot	Eudicots	Brassica oleracea (no common name found)	Intracellular Redox Homeostasis
LG939_00525	Q6ZX14	21.2	391	261	14	213	568	3209	3587	8e-11	64.3	Uniprot	ACE1	Magnaporthe oryzae	Rice blast	Monocots	Oryza sativa (related: rice)	Effector protein, polyketide synthase
LG939_00525	I6YWH2	27.7	318	190	10	208	501	202	503	2.3e-10	62.8	Uniprot	AaNPS6	Alternaria alternata	Brown spot	Eudicots	Citrus x microcarpa (related: calamondin)	Nonribosomal peptide synthetase
LG939_00525	G8DNS9	27.5	295	182	9	208	482	380	662	1.2e-09	60.5	Uniprot	NPS6	Bipolaris sorokiniana	Spot blotch disease	Monocots	Hordeum vulgare (related: barley)	Nonribosomal peptide synthetase 6
LG939_00525	Q09MP5	27.5	295	182	9	208	482	202	484	1.5e-09	60.1	Uniprot	NPS6	Bipolaris oryzae	Brown spot	Monocots	Oryza sativa (related: rice)	Non-ribosomal peptide synthetase
LG939_00525	Q5D6D3	26.1	295	186	9	208	482	202	484	7.5e-09	57.8	Uniprot	nps6	Bipolaris maydis	Southern corn leaf blight	Monocots	Zea mays (related: maize)	encoding different nonribosomal peptide synthetases (NRPS) responsible for biosynthesis of siderophores
LG939_00525	Q09MP4	26	319	194	11	208	501	202	503	4.9e-08	55.1	Uniprot	NPS6	Alternaria brassicicola	Black spot	Eudicots	Arabidopsis thaliana (related: thale cress)	Non-ribosomal peptide synthetase
LG939_00560	Q8XSV8	51.3	238	114	2	2	237	4	241	4.6e-53	203.4	Uniprot	fabG2	Ralstonia solanacearum	Bacterial wilt	Eudicots	Solanum lycopersicum (related: tomato)	3-ketoacyl-acyl carrier protein reductase
LG939_00560	Q8Y0J2	42	238	134	3	3	237	10	246	3.4e-40	160.6	Uniprot	fabG1	Ralstonia solanacearum	Bacterial wilt	Eudicots	Solanum lycopersicum (related: tomato)	3-ketoacyl-acyl carrier protein reductase
LG939_00560	G4NES9	30.4	253	155	9	3	236	19	269	2.9e-15	77.8	Uniprot	MGG_00056	Magnaporthe oryzae	Rice blast	Monocots	Oryza sativa (related: rice)
LG939_00560	B9J010	28	246	158	4	4	236	12	251	1.9e-14	75.1	Uniprot	entA	Bacillus cereus	Diarrhea; vomitting	Moths	Galleria mellonella (related: greater wax moth)	Bacillibactin siderophore
LG939_00560	A0A1W5T7B8	28.3	180	118	5	4	177	1910	2084	2.3e-07	51.6	Uniprot	pks15	Beauveria bassiana	White muscardine disease	Moths	Bombyx mori (related: domestic silkworm)	Clade III polyketide synthase
LG939_00600	I1RSU2	39.5	276	145	6	141	395	152	426	5.7e-43	170.6	Uniprot	KSA1	Fusarium graminearum	Fusarium ear blight	Monocots	Triticum (related: wheat)	Polyketide synthase
LG939_00600	P9WQE9	33	282	168	9	132	393	165	445	1.4e-22	102.8	Uniprot	pks2	Mycobacterium tuberculosis	Tuberculosis	Rodents	Mus musculus (related: house mouse)	Polyketide synthase
LG939_00600	Q6ZX14	27.7	328	195	11	99	393	128	446	2.9e-15	78.6	Uniprot	ACE1	Magnaporthe oryzae	Rice blast	Monocots	Oryza sativa (related: rice)	Effector protein, polyketide synthase
LG939_00625	Q5H2X8	56.7	104	43	2	4	106	5	107	5.1e-28	119.8	Uniprot	SSBX	Xanthomonas oryzae	Leaf blight	Monocots	Oryza sativa (related: rice)	Single-stranded DNA-binding protein
LG939_00670	Q5NGP7	47.2	316	163	2	14	326	12	326	2.3e-79	291.2	Uniprot	KdsD	Francisella tularensis	Tularemia	Rodents	Mus musculus (related: house mouse)	D-arabinose 5-phosphate isomerase
LG939_00690	Q8DPC2	31.8	214	137	3	35	247	22	227	1.4e-26	115.5	Uniprot	potA	Streptococcus pneumoniae	Pneumococcal pneumonia	Rodents	Mus musculus (related: house mouse)	ABC transporter ATP-binding protein - spermidine/putrescine transport
LG939_00690	G4NDE1	33	227	137	7	21	245	1289	1502	8.5e-24	106.3	Uniprot	ABC4	Magnaporthe oryzae	Rice blast	Monocots	Hordeum vulgare (related: barley)	multidrug resistance
LG939_00690	Q53763	26.1	230	151	2	21	250	4	214	4.2e-23	104	Uniprot	StpC	Staphylococcus aureus	Skin infections; food poisoning; respiratory diseases	Birds	Gallus gallus (related: chicken)	Cysteine protease
LG939_00690	Q66FK0	26.1	245	166	3	21	258	12	248	7.4e-20	93.2	Uniprot	hmuV	Yersinia pseudotuberculosis	Zoonotic infection	Even-toed ungulates	Ovis aries (related: sheep)	ABC hemin transporter, permease subunit
LG939_00690	B2SRG1	28.6	206	133	8	35	236	503	698	2.7e-14	74.7	Uniprot	raxB	Xanthomonas oryzae	Bacterial blight	Monocots	Oryza sativa (related: rice)	ATP-binding transporter protein required for Ax21 activity
LG939_00690	Q3Y5V5	25.4	252	155	11	21	245	369	614	4.1e-10	60.8	Uniprot	ABC3	Magnaporthe oryzae	Rice blast	Monocots	Hordeum vulgare (related: barley)	multidrug resistance; protection from oxidative stress
LG939_00690	A0A0E0V727	26.9	219	154	6	31	248	356	569	5.3e-10	60.5	Uniprot	ybtQ	Escherichia coli	Urinary tract infection	Rodents	Mus musculus (related: house mouse)	ATP Binding Cassette Protein
LG939_00690	I1S2J9	25	216	139	10	39	247	624	823	2e-09	58.5	Uniprot	fgm5 (FGSG_10995)	Fusarium graminearum	Fusarium head blight	Monocots	Triticum aestivum (related: bread wheat)	ABC transporter
LG939_00690	Q44135	24.8	206	133	5	29	234	14	197	5.9e-09	57	Uniprot	cpxA	Actinobacillus pleuropneumoniae	Porcine pleuropneumonia	Rodents	Mus musculus (related: house mouse)	Sensor histidine kinase
LG939_00690	A0A086VCI7	24.1	249	126	9	45	249	339	568	2.9e-08	54.7	Uniprot	ybtP	Escherichia coli	Urinary tract infection	Rodents	Mus musculus (related: house mouse)	ATP Binding Cassette Protein
LG939_00695	Q8Y2C8	99.8	499	1	0	1	499	1	499	3.2e-274	939.1	Uniprot	rpoN1	Ralstonia solanacearum	Bacterial wilt	Eudicots	Solanum lycopersicum (related: tomato)	Alternative sigma factor
LG939_00695	P49988	45.7	503	262	5	1	499	1	496	1.1e-107	386	Uniprot	RpoN	Pseudomonas aeruginosa	Infections	Nematodes	Caenorhabditis elegans (related: roundworm)	RNA polymerase sigma-54 factor
LG939_00695	Q8XPG9	42.6	507	275	5	1	499	2	500	4e-99	357.5	Uniprot	rpoN2	Ralstonia solanacearum	Bacterial wilt	Eudicots	Solanum lycopersicum (related: tomato)	Alternative sigma factor
LG939_00695	D4HUY5	47	372	194	2	130	499	106	476	2.4e-91	331.6	Uniprot	rpoN	Erwinia amylovora	Fire blight disease	Eudicots	Pyrus communis (related: pear)	a nitrogen limitation sigma factor
LG939_00695	B2SJZ4	39.2	485	268	7	15	496	1	461	7.4e-77	283.5	Uniprot	RpoN2	Xanthomonas oryzae	Bacterial leaf blight	Monocots	Oryza sativa (related: rice)	Flagellar motility
LG939_00700	D4HUY4	40	100	55	1	1	100	1	95	5.9e-17	82.4	Uniprot	yhbH	Erwinia amylovora	Fire blight disease	Eudicots	Pyrus communis (related: pear)	a novel ribosome-associated modulation protein
LG939_00700	D4HX89	26	96	66	1	1	96	1	91	9.4e-07	48.5	Uniprot	yfiA	Erwinia amylovora	Fire blight disease	Eudicots	Pyrus communis (related: pear)
LG939_00705	Q665I9	33.3	150	99	1	3	151	8	157	1.6e-19	91.3	Uniprot	ptsN	Yersinia pseudotuberculosis	Gut-associated diseases; diarrhoea; enteritis; colitis	Rodents	Mus musculus (related: house mouse)	Part of the pyruvate - tricarboxylic acid cycle node
LG939_00710	B5E5S1	34.2	272	178	1	35	305	27	298	1.7e-42	168.7	Uniprot	HPr	Streptococcus pneumoniae	Pneumococcal pneumonia	Lethal pathogen phenotype	Lethal pathogen phenotype	HPr(Ser) kinase/phosphatase
LG939_00720	Q4UX47	44.3	300	135	8	4	291	1	280	2.8e-60	227.6	Uniprot	HpaP (XC_1307)	Xanthomonas campestris	Black rot disease	Eudicots	Brassica oleracea (no common name found)	Regulatory protein with ATPase and phosphatase activity
LG939_00765	Q5NH02	58.4	315	127	3	3	314	2	315	8.2e-106	379	Uniprot	FTT0673p/prsAp	Francisella tularensis	Tularemia	Rodents	Mus musculus (related: house mouse)	ribose phosphate pyrophosphokinase
LG939_00770	C6DEJ2	44.2	86	48	0	8	93	9	94	9.6e-15	75.9	Uniprot	RplY	Pectobacterium carotovorum	Soft rot disease	Eudicots	Brassica rapa (related: field mustard)	50S Ribosomal protein
LG939_00845	A0A086IQC3	38.8	214	119	3	18	222	37	247	1.3e-35	145.6	Uniprot	proV	Klebsiella pneumoniae	Pneumonia	Rodents	Mus musculus (related: house mouse)	Glycine betaine/L-proline transport ATP-binding protein
LG939_00845	Q8DPC2	33.1	254	151	5	1	251	1	238	2.8e-30	127.9	Uniprot	potA	Streptococcus pneumoniae	Pneumococcal pneumonia	Rodents	Mus musculus (related: house mouse)	ABC transporter ATP-binding protein - spermidine/putrescine transport
LG939_00845	A0A0H3JS81	33.2	226	136	4	6	220	1	222	9.9e-28	119.4	Uniprot	VraD	Staphylococcus aureus	Skin infections; food poisoning; respiratory diseases	Moths	Galleria mellonella (related: greater wax moth)	Involved in Gallidermin and Daptomycin Resistance
LG939_00845	Q8ZQE4	35.9	220	127	5	6	216	5	219	1.4e-26	115.5	Uniprot	MacB	Salmonella enterica	Food poisoning; enteritis	Rodents	Mus musculus (related: house mouse)	ABC-Type Efflux Pump
LG939_00845	Q9K033	32.6	227	128	5	6	216	2	219	7.8e-25	109.8	Uniprot	cab (NMB0789)	Neisseria meningitidis	Septicemia	Primates	Homo sapiens (related: human)	Cysteine ATP binding protein
LG939_00845	H7C7L2	31.9	235	134	6	6	216	9	241	1.3e-24	109	Uniprot	oppF (bb0335)	Borreliella burgdorferi	Lyme disease	Rodents	Mus musculus (related: house mouse)	Oligopepeptide (Opp) transporter that drives transport by hydrolyzing ATP
LG939_00845	H7C7Q3	29	241	150	5	3	224	4	242	1.1e-18	89.4	Uniprot	oppD (bb0334)	Borreliella burgdorferi	Lyme disease	Rodents	Mus musculus (related: house mouse)	Oligopepeptide (Opp) transporter that drives transport by hydrolyzing ATP
LG939_00845	G4NDE1	29.2	216	137	4	11	222	475	678	3.5e-17	84.3	Uniprot	ABC4	Magnaporthe oryzae	Rice blast	Monocots	Hordeum vulgare (related: barley)	multidrug resistance
LG939_00845	Q8PM59	30.6	209	124	6	24	216	35	238	3.9e-16	80.9	Uniprot	pstB	Xanthomonas citri	Citrus canker	Eudicots	Citrus limonia (related: mandarin lime)	phosphate metabolism
LG939_00845	B2SRG1	29.2	216	140	6	8	216	487	696	4.3e-15	77.4	Uniprot	raxB	Xanthomonas oryzae	Bacterial blight	Monocots	Oryza sativa (related: rice)	ATP-binding transporter protein required for Ax21 activity
LG939_00865	Q9HVI8	26.8	447	283	9	549	969	710	1138	8.3e-32	134.8	Uniprot	MorA	Pseudomonas aeruginosa	Infections	Primates	Homo sapiens (related: human)	Global/motility Regulator
LG939_00865	E0SBG4	38.9	167	101	1	802	968	341	506	6.5e-29	125.2	Uniprot	gcpA (Dda3937_03858)	Dickeya dadantii	Soft rot disease	Eudicots	Cichorium intybus (related: chicory)	Hypothetical protein
LG939_00865	B4EM14	45.7	175	90	4	798	969	134	306	8.5e-29	124.8	Uniprot	bcam2836	Burkholderia cenocepacia	Cystic fibrosis-like conditions	Moths	Galleria mellonella (related: greater wax moth)	Putative diguanylate cyclase
LG939_00865	C9XTL5	29.2	288	186	8	685	968	136	409	1.2e-25	114.4	Uniprot	rpfR	Cronobacter turicensis	Deaths in neonates	Bony fishes	Danio rerio (related: zebrafish)	RpfFBc/RpfR system is involved in sensing and responding to DSF signals
LG939_00865	B4EKM4	34.8	198	125	4	774	970	199	393	3.4e-25	112.8	Uniprot	rpfR (bcam0580)	Burkholderia cenocepacia	Cystic fibrosis-like conditions	Moths	Galleria mellonella (related: greater wax moth)	Putative cyclic-di-GMP signaling protein
LG939_00865	Q9HUF2	31	281	167	8	696	968	362	623	3.7e-24	109.4	Uniprot	DipA	Pseudomonas aeruginosa	Septicemia	Rodents	Mus musculus (related: house mouse)	phosphodiesterases
LG939_00865	B4EKR9	36.3	168	106	1	798	965	394	560	3.1e-23	106.3	Uniprot	bcam1670	Burkholderia cenocepacia	Cystic fibrosis-like conditions	Moths	Galleria mellonella (related: greater wax moth)	Putative cyclic-di-GMP signaling protein
LG939_00865	S0JAX7	42.3	156	86	4	815	969	514	666	3.1e-23	106.3	Uniprot	DgcP	Pseudomonas aeruginosa	Nosocomial infections	Rodents	Mus musculus (related: house mouse)	Diguanylate cyclase
LG939_00865	B4EGR5	37.2	183	111	3	789	969	300	480	9.1e-23	104.8	Uniprot	bcam1160	Burkholderia cenocepacia	Cystic fibrosis-like conditions	Moths	Galleria mellonella (related: greater wax moth)	Putative cyclic-di-GMP signaling protein
LG939_00865	B4E6H5	36.8	171	94	3	805	969	339	501	2.7e-22	103.2	Uniprot	bcal2449	Burkholderia cenocepacia	Cystic fibrosis-like conditions	Moths	Galleria mellonella (related: greater wax moth)	Putative cyclic-di-GMP signaling protein
LG939_00865	G7TEV4	39.4	175	101	3	795	969	247	416	2.3e-21	100.1	Uniprot	XOC_2335	Xanthomonas oryzae	Rice bacterial blight	Monocots	Oryza sativa (related: rice)	GGDEF-EAL domain proteins
LG939_00865	B4EM00	39.8	171	97	4	803	969	335	503	3.3e-20	96.3	Uniprot	bcam2822	Burkholderia cenocepacia	Cystic fibrosis-like conditions	Moths	Galleria mellonella (related: greater wax moth)	Putative diguanylate cyclase
LG939_00865	A0A0K0GKS2	39.4	170	94	4	804	971	158	320	3.6e-19	92.8	Uniprot	GdpX1	Xanthomonas oryzae	Bacterial leaf blight	Monocots	Oryza sativa (related: rice)	GdpX1 inhibits virulence in rice and T3SS-related gene transcription
LG939_00865	P64825	36.9	168	103	2	805	972	177	341	8e-19	91.7	Uniprot	dgc	Mycobacterium tuberculosis	Tuberculosis	Rodents	Mus musculus (related: house mouse)	degradation of the ubiquitous bacterial second messenger, cyclic di-GMP
LG939_00865	A0A0K0GJQ2	33.2	184	118	2	788	969	228	408	1e-18	91.3	Uniprot	PXO_RS08775	Xanthomonas oryzae	Bacterial leaf blight	Monocots	Oryza sativa (related: rice)	Response regulator
LG939_00865	Q6D0E8	35.5	166	95	4	807	969	368	524	1.3e-16	84.3	Uniprot	ECA3851	Pectobacterium atrosepticum	Soft rot of potato tubers and blackleg disease in potato stems	Eudicots	Solanum tuberosum (related: potato)	Cyclic-di-GMP signalling protein
LG939_00865	W9B3Z6	31.6	187	115	3	791	966	216	400	1.7e-16	84	Uniprot	yfiN	Klebsiella pneumoniae	Pneumonia	Nematodes	Caenorhabditis elegans (related: roundworm)	c-di-GMP turnover enzyme
LG939_00865	Q4V037	35.7	171	102	5	798	967	169	332	1.2e-14	77.8	Uniprot	XC_0249	Xanthomonas campestris	Black rot of crucifers	Eudicots	Raphanus sativus (related: radish)	encodes a protein with a class III nucleotidyl cyclase domain, is required for cyclic GMP synthesis
LG939_00865	B4E8Q7	33	182	117	4	793	972	145	323	1.7e-13	73.9	Uniprot	bcal1635	Burkholderia cenocepacia	Cystic fibrosis-like conditions	Moths	Galleria mellonella (related: greater wax moth)	Putative cyclic-di-GMP signaling protein
LG939_00870	P0DM81	31.2	272	171	7	36	304	61	319	1.2e-26	115.9	Uniprot	rpoS	Salmonella enterica	Food poisoning	Rodents	Mus musculus (related: house mouse)	Regulators of systemic infection
LG939_00870	D4HX24	31.4	271	170	7	36	303	61	318	1.6e-26	115.5	Uniprot	rpoS	Erwinia amylovora	Fire blight	Eudicots	Pyrus communis (related: pear)	regulation of stress and starvation response
LG939_00870	P13445	30.7	313	194	9	2	304	20	319	2.8e-26	114.8	Uniprot	RpoS	Escherichia coli	Diarrhea	Primates	Homo sapiens (related: human)	RNA polymerase sigma factor
LG939_00870	O51712	30.2	268	174	6	32	299	8	262	1.8e-25	112.1	Uniprot	RpoS	Borreliella burgdorferi	Lyme disease	Rodents	Mus musculus (related: house mouse)	RpoS Regulates Essential Virulence Factors
LG939_00925	A6QFR9	46.3	505	259	6	27	523	44	544	9.2e-118	419.5	Uniprot	qoxB	Staphylococcus aureus	Skin infections; food poisoning; respiratory diseases	Rodents	Mus musculus (related: house mouse)	Terminal Oxidases
LG939_00980	A0A0H2XGW3	35.7	375	218	8	10	382	43	396	6.7e-52	200.7	Uniprot	ctpA	Staphylococcus aureus	Skin infections; food poisoning; respiratory diseases	Primates	Homo sapiens (related: human)	Lone S41 family C-terminal processing protease
LG939_00980	B2SN05	27.8	468	245	15	47	445	179	622	6.4e-26	114.4	Uniprot	Prc	Xanthomonas oryzae	Bacterial leaf blight	Monocots	Oryza sativa (related: rice)	PDZ domain-containing proteases
LG939_00980	A0A0H2X5Q6	28.2	433	224	15	76	445	222	630	7e-25	110.9	Uniprot	prc	Xanthomonas campestris	Black rot of crucifers	Eudicots	Brassica oleracea (no common name found)	Tail-specific protease
LG939_01000	Q99Z66	39	575	332	8	5	575	5	564	5.6e-100	360.5	Uniprot	ptsI	Streptococcus pyogenes	Skin lesions	Rodents	Mus musculus (related: house mouse)	Phosphoenolpyruvate-protein phosphotransferase
LG939_01015	Q9JYJ3	56.1	312	133	1	1	308	2	313	1e-95	345.5	Uniprot	ghsb	Neisseria meningitidis	Septicemia	Primates	Homo sapiens (related: human)	Glutathione synthetase
LG939_01015	Q4UXH1	48.4	308	157	2	3	309	5	311	3e-79	290.8	Uniprot	XC_1182	Xanthomonas campestris	Black rot disease	Eudicots	Raphanus sativus (related: radish)	Glutathione synthetase
LG939_01025	H8ZZ79	38.6	402	207	11	123	515	1	371	5e-60	227.6	Uniprot	mepB	Colletotrichum gloeosporioides	Anthracnose	Flowering plants	Persea americana (related: avocado)	Ammonium Transporters
LG939_01040	A0A0U1J4N7	54.4	57	26	0	25	81	28	84	2e-09	57	Uniprot	yqiC	Salmonella enterica	Salmonellosis	Primates	Homo sapiens (related: human)	Membrane fusogenic activity
LG939_01040	Q7CGG8	51.8	56	27	0	25	80	28	83	4.4e-09	55.8	Uniprot	ypo0656	Yersinia pestis	Bubonic plague	Rodents	Mus musculus (related: house mouse)	putative DNA binding protein
LG939_01050	W9BJ64	51.7	507	227	7	1	504	1	492	7.4e-133	469.5	Uniprot	yfiB	Klebsiella pneumoniae	Pneumonia	Nematodes	Caenorhabditis elegans (related: roundworm)	Outer membrane lipoprotein which acts as a sensor of YfiBNR system
LG939_01055	I1RKU0	28.5	207	126	6	93	282	90	291	8e-15	77.4	Uniprot	FGSG_04510	Fusarium graminearum	Fusarium ear blight	Monocots	Triticum (related: wheat)	Unknown
LG939_01080	A0A0K0GGF6	41.2	452	239	6	7	438	4	448	8.7e-82	299.7	Uniprot	PXO_RS02690	Xanthomonas oryzae	Bacterial leaf blight	Monocots	Oryza sativa (related: rice)	Response regulator
LG939_01080	A0A088U1Z5	40.7	386	223	3	7	391	4	384	1.6e-75	278.9	Uniprot	ntrC	Burkholderia cenocepacia	Cystic fibrosis-like conditions	Moths	Galleria mellonella (related: greater wax moth)	蟽54 activator protein
LG939_01080	A0A0K0GFV0	43.1	364	203	2	10	372	2	362	5.1e-74	273.9	Uniprot	PXO_RS01340	Xanthomonas oryzae	Bacterial leaf blight	Monocots	Oryza sativa (related: rice)	Response regulator
LG939_01080	A0A0K0GIH5	38.3	371	224	1	1	371	4	369	3.1e-71	264.6	Uniprot	PXO_RS06935	Xanthomonas oryzae	Bacterial leaf blight	Monocots	Oryza sativa (related: rice)	Response regulator
LG939_01080	P0C5S5	35.8	447	263	4	10	436	2	444	6.9e-71	263.5	Uniprot	luxO	Vibrio harveyi	Cholera	Crustaceans	Artemia (related: brine shrimps)	Quorum sensing
LG939_01080	Q0PRN7	35.9	449	260	4	10	436	2	444	9.1e-71	263.1	Uniprot	luxO	Vibrio vulnificus	Fatal septicemia	Beetles	Tenebrio molitor (related: yellow mealworm)	upstream negative regulator of smcR
LG939_01080	Q9KT84	39	421	228	8	37	436	32	444	1.2e-70	262.7	Uniprot	LuxO	Vibrio cholerae	Cholera	Rodents	Mus musculus (related: house mouse)	Quorum-sensing regulator
LG939_01080	Q4UQG3	37.4	449	256	5	7	438	4	444	7.2e-68	253.4	Uniprot	hpaR2	Xanthomonas campestris	Black rot disease	Eudicots	Raphanus sativus (related: radish)	encodes a putative TCS response regulator
LG939_01080	Q5GZM8	38	416	195	6	78	438	78	485	3.3e-65	244.6	Uniprot	fleQ	Xanthomonas oryzae	Bacterial leaf blight	Monocots	Oryza sativa (related: rice)	Flagellar motility
LG939_01080	Q9X3T0	44	277	154	1	158	434	37	312	5.5e-60	227.3	Uniprot	hrpS	Erwinia amylovora	Fire blight disease	Eudicots	Pyrus communis (related: pear)
LG939_01080	A0A0K0GQR9	35.7	440	250	9	5	433	4	421	1.1e-57	219.5	Uniprot	PXO_RS21800	Xanthomonas oryzae	Bacterial leaf blight	Monocots	Oryza sativa (related: rice)	Response regulator
LG939_01080	Q8PG84	34.7	444	257	9	1	433	10	431	9.7e-57	216.5	Uniprot	XbmR	Xanthomonas citri	Citrus canker	Eudicots	Citrus x paradisi (related: grapefruit)	transcriptional activator of the NtrC family
LG939_01080	Q0WEH7	39.7	310	170	4	144	438	205	512	1.4e-55	212.6	Uniprot	TyrR	Yersinia pestis	Plague	Rodents	Mus musculus (related: house mouse)	regulator of aromatic amino acid metabolism
LG939_01080	Q0PZG3	36.3	317	176	3	142	435	195	508	3.3e-49	191.4	Uniprot	vasH	Aeromonas hydrophila	Intestinal and extraintestinal infections	Rodents	Mus musculus (related: house mouse)	T6SS effector
LG939_01080	E2QL90	28.7	303	193	5	147	438	351	641	2.1e-35	145.6	Uniprot	IbeR	Escherichia coli	Neonatal meningitis	Rodents	Mus musculus (related: house mouse)	IbeR controlled expression of stress-resistance genes and virulence genes.
LG939_01080	A0A0K0GKB7	32.3	130	88	0	7	136	5	134	2.2e-16	82.4	Uniprot	PXO_RS10155	Xanthomonas oryzae	Bacterial leaf blight	Monocots	Oryza sativa (related: rice)	Response regulator
LG939_01080	Q9Z4T0	31.2	192	120	4	10	191	7	196	6.6e-13	70.9	Uniprot	ttrR	Salmonella enterica	Gastroenteritis	Rodents	Mus musculus (related: house mouse)	tetrathionate reductase
LG939_01080	A4K9H6	30	120	84	0	5	124	1	120	4.7e-11	64.7	Uniprot	PhoP	Xanthomonas oryzae	Bacterial blight	Monocots	Oryza sativa (related: rice)	Two-component system response regulatory required for Ax21 (synonym: AvrXa21)activity
LG939_01085	Q9HWI4	33.6	265	161	5	388	647	488	742	2.6e-29	125.9	Uniprot	BfiS	Pseudomonas aeruginosa	Opportunistic infections	Rodents	Mus musculus (related: house mouse)	Sensor kinase
LG939_01085	Q9HV74	33.2	247	148	6	416	656	740	975	2.2e-23	106.3	Uniprot	CbrA	Pseudomonas aeruginosa	Opportunistic infections	Rodents	Rattus (related: rat)	Sensor Kinase
LG939_01085	B2SME5	28.6	290	159	8	402	654	124	402	1.6e-18	90.1	Uniprot	PdeK	Xanthomonas oryzae	Bacterial leaf blight	Monocots	Oryza sativa (related: rice)	Two-component system PdeK/PdeR regulates c-di-GMP turnover
LG939_01085	A0A0K0GQL3	32.6	218	121	8	451	654	314	519	5.9e-13	71.6	Uniprot	PXO_RS21535 (StoS)	Xanthomonas oryzae	Bacterial leaf blight	Monocots	Oryza sativa (related: rice)	Hybrid protein
LG939_01085	A0A0K0GME1	25.7	245	172	4	418	652	113	357	2.7e-10	62.8	Uniprot	PXO_RS15740	Xanthomonas oryzae	Bacterial leaf blight	Monocots	Oryza sativa (related: rice)	Hybrid protein
LG939_01085	G4MKP6	23.4	235	157	7	434	653	1320	1546	6.3e-07	51.6	Uniprot	Mohik5	Magnaporthe oryzae	Rice blast	Monocots	Oryza sativa (related: rice)	Histidine Kinase
LG939_01115	Q0GPY7	35.2	261	163	5	2	260	5	261	2.9e-34	141.4	Uniprot	lhnR	Agrobacterium vitis	No data found	Eudicots	Vitis vinifera (related: wine grape)	Tobacco hypersensitive responses, grape necrosis
LG939_01115	Q9XC54	21.1	285	210	4	13	288	3	281	2.8e-13	71.6	Uniprot	AphB	Vibrio cholerae	Cholera	Rodents	Mus musculus (related: house mouse)
LG939_01135	Q8Y2L4	98.3	643	11	0	1	643	1	643	0	1235.3	Uniprot	RSc0321	Ralstonia solanacearum	Bacterial wilt	Eudicots	Solanum lycopersicum (related: tomato)	Type III effectors (T3E) and T3E-like genes
LG939_01145	B1MGX0	40.9	518	252	13	1	507	1	475	1.3e-95	346.3	Uniprot	PLC	Mycobacteroides abscessus	Pulmonary and cutaneo-mucous infections	Eukaryotes	Acanthamoeba castellanii (no common name found)	phospholipase C
LG939_01145	P9WIB3	38.4	528	267	15	5	513	11	499	5.5e-83	304.3	Uniprot	plcB	Mycobacterium tuberculosis	Tuberculosis	Rodents	Mus musculus (related: house mouse)	Phospholipases C
LG939_01145	P9WIB5	38.8	529	263	15	5	513	10	497	3.7e-79	291.6	Uniprot	plcA	Mycobacterium tuberculosis	Tuberculosis	Rodents	Mus musculus (related: house mouse)	Phospholipases C
LG939_01145	P9WIB1	36.7	548	260	18	5	510	11	513	9.3e-75	276.9	Uniprot	plcC	Mycobacterium tuberculosis	Tuberculosis	Rodents	Mus musculus (related: house mouse)	Phospholipases C
LG939_01145	I1S368	33	479	254	13	18	470	30	467	2.5e-64	242.3	Uniprot	PLC	Fusarium graminearum	Fusarium head blight	Monocots	Zea mays (related: maize)	Phospholipase C
LG939_01170	Q9K033	36	239	141	6	31	262	1	234	1.3e-31	132.5	Uniprot	cab (NMB0789)	Neisseria meningitidis	Septicemia	Primates	Homo sapiens (related: human)	Cysteine ATP binding protein
LG939_01170	Q8DPC2	33.6	247	153	6	28	271	2	240	2.9e-28	121.3	Uniprot	potA	Streptococcus pneumoniae	Pneumococcal pneumonia	Rodents	Mus musculus (related: house mouse)	ABC transporter ATP-binding protein - spermidine/putrescine transport
LG939_01170	Q8ZQE4	36	222	137	5	35	255	12	229	1.2e-26	115.9	Uniprot	MacB	Salmonella enterica	Food poisoning; enteritis	Rodents	Mus musculus (related: house mouse)	ABC-Type Efflux Pump
LG939_01170	Q9UW03	30.7	238	141	11	42	268	824	1048	1.6e-10	62.4	Uniprot	BcatrB	Botrytis cinerea	Grey mold	Eudicots	Arabidopsis thaliana (related: thale cress)	ABC transporter
LG939_01170	G4NDE1	28.6	210	126	8	37	243	482	670	6.1e-10	60.5	Uniprot	ABC4	Magnaporthe oryzae	Rice blast	Monocots	Hordeum vulgare (related: barley)	multidrug resistance
LG939_01170	A5H456	28.6	213	123	9	46	243	1192	1390	1.8e-06	48.9	Uniprot	MgAtr7	Zymoseptoria tritici	Septoria leaf blotch	Monocots	Triticum (related: wheat)	ATP-binding cassette (ABC) transporter
LG939_01170	Q874F3	27.5	211	134	8	42	242	870	1071	9.1e-06	46.6	Uniprot	ABC2	Magnaporthe oryzae	Rice blast	Monocots	Oryza sativa (related: rice)	ABC transporter
LG939_01195	B8F4X8	48.1	133	68	1	32	164	343	474	6.1e-28	119.4	Uniprot	rfaE	Glaesserella parasuis	Glasser鈥檚 disease	Even-toed ungulates	Sus scrofa (related: pig)	Part of cluster invloved in lipooligosaccharide synthesis
LG939_01205	G4N178	42.7	164	80	6	74	225	6	167	4.6e-29	123.6	Uniprot	MoHYR1	Magnaporthe oryzae	Rice blast	Monocots	Hordeum vulgare (related: barley)	Plant virulence
LG939_01205	Q59WW7	44.5	128	65	3	93	214	21	148	2.1e-26	114.8	Uniprot	gpx31	Candida albicans	Disseminated candidiasis	Birds	Gallus gallus (related: chicken)	Glutathione peroxidase
LG939_01205	Q59WW8	41.3	150	80	4	88	231	16	163	4.7e-26	113.6	Uniprot	gpx32	Candida albicans	Disseminated candidiasis	Birds	Gallus gallus (related: chicken)	Glutathione peroxidase
LG939_01205	D2IV72	41.7	139	72	3	87	216	18	156	1.4e-25	112.1	Uniprot	AaGPx3	Alternaria alternata	Brown spot disease	Eudicots	Citrus x microcarpa (related: calamondin)	Glutathione peroxidase
LG939_01205	M1T210	39.8	128	67	4	89	208	63	188	4e-17	84	Uniprot	Me23	Macrosiphum euphorbiae	No data found	Eudicots	Nicotiana benthamiana (no common name found)	Effector protein
LG939_01280	B4EJI4	49	210	107	0	1	210	1	210	2.7e-49	190.7	Uniprot	BceR	Burkholderia cenocepacia	Nosocomial infections	Eudicots	Medicago sativa (related: alfalfa)	response regulator
LG939_01280	B4E8H7	44	209	117	0	2	210	3	211	2.8e-46	180.6	Uniprot	rqpR (BCAL0534)	Burkholderia cenocepacia	Cystic fibrosis-like conditions	Rodents	Mus musculus (related: house mouse)	Response regulator
LG939_01280	P96058	38.8	209	127	1	1	208	1	209	2.7e-41	164.1	Uniprot	sirA	Salmonella enterica	Gastroenteritis	Rodents	Mus musculus (related: house mouse)
LG939_01280	A0A0Z9GQC2	36.1	208	130	2	2	209	4	208	2.3e-32	134.4	Uniprot	vraR	Streptococcus suis	Streptococcal toxic shock syndrome	Rodents	Mus musculus (related: house mouse)	Response regulator
LG939_01280	Q6DL91	34.4	224	130	3	2	209	3	225	5.2e-32	133.3	Uniprot	degU	Listeria monocytogenes	Listeriosis	Rodents	Mus musculus (related: house mouse)	Orphan response regulator
LG939_01280	A0A0K0GM14	36.2	213	127	3	2	210	3	210	9.8e-31	129	Uniprot	PXO_RS15395	Xanthomonas oryzae	Bacterial leaf blight	Monocots	Oryza sativa (related: rice)	Response regulator
LG939_01280	P9WMF9	35.6	205	129	2	1	203	1	204	2.8e-30	127.5	Uniprot	devR	Mycobacterium tuberculosis	Tuberculosis	Rodents	Mus musculus (related: house mouse)	Two-Component Regulatory Systems
LG939_01280	Q5GZN1	34.6	208	130	2	2	206	1	205	3.7e-30	127.1	Uniprot	citB	Xanthomonas oryzae	Bacterial leaf blight	Monocots	Oryza sativa (related: rice)	Response regulator
LG939_01280	A0A0H2ZCZ2	27.5	211	139	4	4	210	10	210	6.6e-19	89.7	Uniprot	AtvR (PA14_26570)	Pseudomonas aeruginosa	Nosocomial infection	Rodents	Mus musculus (related: house mouse)	Response regulator
LG939_01280	Q83CA1	26.5	181	121	5	1	173	9	185	2.7e-12	67.8	Uniprot	PmrA	Coxiella burnetii	Q fever	Primates	Homo sapiens (related: human)	Response Regulator
LG939_01280	P36556	29.4	136	92	2	2	137	1	132	2.5e-10	61.2	Uniprot	PmrA	Salmonella enterica	Salmonellosis	Rodents	Mus musculus (related: house mouse)	lipopolysaccharide modification regulator
LG939_01280	D2TU76	34.5	119	72	4	1	118	1	114	5.6e-10	60.1	Uniprot	cpxR	Citrobacter rodentium	Colitis	Rodents	Mus musculus (related: house mouse)	Two-component response regulator
LG939_01280	G4MV04	27.5	149	87	5	2	134	1001	1144	7.3e-10	59.7	Uniprot	Mosln1	Magnaporthe oryzae	Rice blast	Monocots	Oryza sativa (related: rice)	Histidine Kinase
LG939_01280	P0AE88	33.1	118	75	3	1	118	1	114	9.5e-10	59.3	Uniprot	cpxR	Escherichia coli	Avian colibacillosis	Primates	Homo sapiens (related: human)	Cytoplasmic transcriptional regulator
LG939_01280	P0A4H7	22.8	206	139	5	1	191	1	201	3.6e-09	57.4	Uniprot	CiaR	Streptococcus pneumoniae	Pneumococcal pneumonia	Rodents	Mus musculus (related: house mouse)	Two-component response regulator
LG939_01280	Q4UQG3	31.5	124	75	4	1	119	1	119	3.1e-08	54.3	Uniprot	hpaR2	Xanthomonas campestris	Black rot disease	Eudicots	Raphanus sativus (related: radish)	encodes a putative TCS response regulator
LG939_01280	D0ZV90	21.7	157	109	3	1	156	1	144	5.2e-08	53.5	Uniprot	PhoP	Salmonella enterica	Salmonellosis	Rodents	Mus musculus (related: house mouse)	Part of the two-component system PhoP-PhoQ that regulates virulence
LG939_01280	P0DM78	21.7	157	109	3	1	156	1	144	5.2e-08	53.5	Uniprot	phoP	Salmonella enterica	Salmonellosis	Cellular slime molds	Dictyostelium discoideum (related: amoeba)	Virulence transcriptional regulatory protein
LG939_01280	A0A0K0GHP2	26.7	146	83	3	32	162	27	163	6.8e-08	53.1	Uniprot	PXO_RS04760	Xanthomonas oryzae	Bacterial leaf blight	Monocots	Oryza sativa (related: rice)	Response regulator
LG939_01280	I1S028	25	128	85	4	2	120	987	1112	2e-07	51.6	Uniprot	FgSln1	Fusarium graminearum	Fusarium head blight	Monocots	Triticum aestivum (related: bread wheat)	fungal development and pathogenicity
LG939_01280	A0A0K0GQ67	26.7	101	71	2	49	146	157	257	9.9e-07	49.3	Uniprot	PXO_RS22160	Xanthomonas oryzae	Bacterial leaf blight	Monocots	Oryza sativa (related: rice)	Response regulator
LG939_01280	A0A0K0GQF6	27.4	113	76	2	11	123	4	110	1.3e-06	48.9	Uniprot	PXO_RS21605	Xanthomonas oryzae	Bacterial leaf blight	Monocots	Oryza sativa (related: rice)	Response regulator
LG939_01280	A0A384K2E5	25.8	128	84	5	2	120	999	1124	1.3e-06	48.9	Uniprot	BcSLN1 (Bcin14p01870)	Botrytis cinerea	Grey mold fungus	Eudicots	Vitis vinifera (related: wine grape)	Transmembrane osmosensor protein
LG939_01280	G7TKC9	25.7	101	72	2	49	146	157	257	2.9e-06	47.8	Uniprot	XOC_4190	Xanthomonas oryzae	Rice bacterial blight	Monocots	Oryza sativa (related: rice)	GGDEF-EAL domain proteins
LG939_01295	Q9FD00	31.1	244	152	4	203	445	254	482	1.9e-26	115.9	Uniprot	hrpx	Pantoea stewartii	Stewart鈥檚 bacterial wilt and leaf blight	Monocots	Zea mays (related: maize)	Regulatory gene; part of the HrpX/HrpY Two-Component System
LG939_01295	Q99SZ7	30.9	233	151	5	215	445	114	338	2.5e-18	89	Uniprot	vraS	Staphylococcus aureus	Pneumonia	Moths	Galleria mellonella (related: greater wax moth)	Sensor protein
LG939_01295	B4E8H8	30.6	209	135	6	232	437	43	244	2.2e-14	75.9	Uniprot	rqpS (BCAL0535)	Burkholderia cenocepacia	Cystic fibrosis-like conditions	Rodents	Mus musculus (related: house mouse)	Sensor histidine kinase
LG939_01325	A0A076ZHT9	32.6	193	123	3	5	197	1	186	4.7e-14	73.9	Uniprot	VK055_1961	Klebsiella pneumoniae	Pneumonia	Rodents	Mus musculus (related: house mouse)	Serine 3-dehydrogenase
LG939_01325	Q8Y0J2	29.3	198	130	4	2	198	7	195	5.8e-12	67	Uniprot	fabG1	Ralstonia solanacearum	Bacterial wilt	Eudicots	Solanum lycopersicum (related: tomato)	3-ketoacyl-acyl carrier protein reductase
LG939_01325	Q8XSV8	34	206	110	6	1	196	1	190	7.6e-12	66.6	Uniprot	fabG2	Ralstonia solanacearum	Bacterial wilt	Eudicots	Solanum lycopersicum (related: tomato)	3-ketoacyl-acyl carrier protein reductase
LG939_01350	X5FDX7	24.9	854	499	25	74	899	71	810	1.8e-49	193.4	Uniprot	vgrG1	Escherichia coli	Infections	Even-toed ungulates	Sus scrofa (related: pig)	Actin cross-linking toxin
LG939_01350	X5FDR6	24.8	854	500	25	74	899	71	810	1.2e-48	190.7	Uniprot	T6SS1	Escherichia coli	Meningitis	Birds	Anas platyrhynchos (related: mallard)	Type VI secretion systems (T6SSs) effectors
LG939_01350	D4I0P2	26.7	543	308	24	47	572	22	491	9.5e-30	127.9	Uniprot	EAMY _3003	Erwinia amylovora	Fire blight	Eudicots	Malus domestica (related: apple)	Putative type VI secretion system, effector protein
LG939_01350	D4I0N9	26.1	544	312	23	47	573	22	492	1.2e-29	127.5	Uniprot	vgrG-1	Erwinia amylovora	Fire blight	Eudicots	Pyrus communis (related: pear)	T6SS Effector protein
LG939_01395	G5EHZ3	56.4	376	155	5	15	386	90	460	1.1e-120	428.7	Uniprot	MoIVD (MGG_02540)	Magnaporthe oryzae	Rice blast	Monocots	Hordeum vulgare (related: barley)	Isovaleryl CoA dehydrogenase
LG939_01395	G4NFW7	34.7	375	238	4	18	391	74	442	5.1e-65	243.8	Uniprot	MoSCAD2 (MGG_08690)	Magnaporthe oryzae	Rice blast	Monocots	Oryza sativa (related: rice)	3-Hydroxy acylCoA dehydrogenase
LG939_01395	A0A0F6AZ27	32.2	366	224	9	18	372	12	364	8.7e-49	189.9	Uniprot	STM14_1005	Salmonella enterica	Salmonellosis	Rodents	Mus musculus (related: house mouse)	Putative acyl-CoA dehydrogenase
LG939_01395	Q0P7J6	30.1	362	240	5	25	384	16	366	1.1e-43	172.9	Uniprot	clbF	Escherichia coli	Neonatal meningitis	Rodents	Mus musculus (related: house mouse)	Acyl-CoA dehydrogenase
LG939_01405	Q30E79	37.3	201	113	4	5	197	11	206	2.7e-34	141	Uniprot	Can1	Cryptococcus neoformans	Cryptococcosis	Rodents	Mus musculus (related: house mouse)	Carbonic Anhydrase
LG939_01405	Q3I4V7	33.2	202	117	5	5	195	30	224	4.9e-28	120.2	Uniprot	Can2	Cryptococcus neoformans	Cryptococcosis	Rodents	Mus musculus (related: house mouse)	Carbonic Anhydrase
LG939_01410	Q4WCL5	51.4	393	186	4	5	393	7	398	2.2e-100	361.3	Uniprot	ERG10	Aspergillus fumigatus	Invasive pulmonary aspergillosis	Lethal pathogen phenotype	Lethal pathogen phenotype	Acetyl-CoA acetyl-transferase
LG939_01410	G4N745	48.6	393	198	3	5	393	8	400	2e-93	338.2	Uniprot	MoAcat2	Magnaporthe oryzae	Rice blast	Monocots	Hordeum vulgare (related: barley)	Acetyl-CoA acetyltransferas
LG939_01410	G4MVC4	45	389	207	4	7	391	43	428	3.3e-80	294.3	Uniprot	MoAcat1	Magnaporthe oryzae	Rice blast	Monocots	Hordeum vulgare (related: barley)	Acetyl-CoA acetyltransferas
LG939_01410	Q0QWD8	36.7	360	213	3	35	387	1	352	1.1e-51	199.5	Uniprot	THIOL	Leptosphaeria maculans	Phoma stem canker	Eudicots	Brassica napus (related: rape)	3-ketoacyl-CoA thiolase
LG939_01410	Q5AD21	32.9	386	249	4	5	387	9	387	1.8e-49	192.2	Uniprot	Pot13p	Candida albicans	Disseminated candidiasis	Birds	Gallus gallus (related: chicken)	3-ketoacyl-CoA thiolases
LG939_01410	Q5AJ90	32.8	412	230	6	3	387	13	404	2.5e-48	188.3	Uniprot	Fox3p	Candida albicans	Disseminated candidiasis	Birds	Gallus gallus (related: chicken)	3-ketoacyl-CoA thiolases
LG939_01420	G4NFW7	38.8	374	227	2	3	375	67	439	1.3e-65	245.7	Uniprot	MoSCAD2 (MGG_08690)	Magnaporthe oryzae	Rice blast	Monocots	Oryza sativa (related: rice)	3-Hydroxy acylCoA dehydrogenase
LG939_01420	Q0P7J6	33.8	373	239	5	2	372	1	367	2.6e-50	194.9	Uniprot	clbF	Escherichia coli	Neonatal meningitis	Rodents	Mus musculus (related: house mouse)	Acyl-CoA dehydrogenase
LG939_01465	I1S2C4	41.4	449	245	5	5	451	646	1078	6.9e-94	340.5	Uniprot	MCC	Fusarium graminearum	Fusarium head blight	Monocots	Triticum aestivum (related: bread wheat)	Encoding methylcrotonyl-CoA-carboxylase
LG939_01465	I1RSF7	39.4	434	240	4	15	444	51	465	2.4e-83	305.4	Uniprot	GzC2H048	Fusarium graminearum	Fusarium ear blight	Monocots	Triticum (related: wheat)	transcription factor
LG939_01530	A0A0H2ZGI5	31.1	280	156	13	1	267	1	256	9.9e-18	86.3	Uniprot	PhzF2	Pseudomonas aeruginosa	Opportunistic infections	Nematodes	Caenorhabditis elegans (related: roundworm)	Phenazine biosynthesis genes
LG939_01560	Q3BM44	48.9	401	202	2	7	407	58	455	1.4e-100	362.1	Uniprot	XopQ	Xanthomonas campestris	Bacterial leaf spot disease	Eudicots	Nicotiana tabacum (related: common tobacco)	Effector
LG939_01560	Q888Y7	48.8	408	203	4	3	409	40	442	2.5e-99	357.8	Uniprot	PtoHopQ1	Pseudomonas syringae	Bacterial speck of tomato	Eudicots	Nicotiana tabacum (related: common tobacco)	Effector protein
LG939_01560	R4TJS0	51.5	365	174	2	42	406	24	385	9.7e-99	355.9	Uniprot	XopQ	Xanthomonas oryzae	Bacterial leaf blight	Monocots	Oryza sativa (related: rice)	Type 3 Secretion System Effectors
LG939_01570	Q4USX3	30.1	286	195	3	10	291	11	295	7.9e-29	123.2	Uniprot	XC_2801	Xanthomonas campestris	Black rot disease	Eudicots	Raphanus sativus (related: radish)	transcription regulator
LG939_01650	A5CVB7	36.9	396	236	5	9	398	23	410	1.2e-66	249.2	Uniprot	Vatr2	Clavibacter michiganensis	Wilt and canker disease of tomato	Eudicots	Solanum lycopersicum (related: tomato)	MocR family of transcriptional regulators
LG939_01650	A0A0F6B1M0	29.9	385	261	5	20	402	93	470	3.5e-37	151.4	Uniprot	ydcR	Salmonella enterica	Salmonellosis	Rodents	Mus musculus (related: house mouse)	Putative transcriptional regulator
LG939_01655	Q52537	38.4	172	92	5	35	196	52	219	2e-22	101.3	Uniprot	avrRpm1 (avrPma1)	Pseudomonas syringae	Bacterial leaf spot	Eudicots	Arabidopsis thaliana (related: thale cress)	effector
LG939_01680	Q5GZM8	36.7	248	147	3	184	431	136	373	1.6e-37	152.9	Uniprot	fleQ	Xanthomonas oryzae	Bacterial leaf blight	Monocots	Oryza sativa (related: rice)	Flagellar motility
LG939_01680	A0A0K0GGF6	33.7	338	199	8	161	498	120	432	1e-36	150.2	Uniprot	PXO_RS02690	Xanthomonas oryzae	Bacterial leaf blight	Monocots	Oryza sativa (related: rice)	Response regulator
LG939_01680	A0A0K0GIH5	32.9	286	182	3	205	488	161	438	4e-36	148.3	Uniprot	PXO_RS06935	Xanthomonas oryzae	Bacterial leaf blight	Monocots	Oryza sativa (related: rice)	Response regulator
LG939_01680	Q4UQG3	38.9	247	134	5	185	431	153	382	3.7e-34	141.7	Uniprot	hpaR2	Xanthomonas campestris	Black rot disease	Eudicots	Raphanus sativus (related: radish)	encodes a putative TCS response regulator
LG939_01680	Q9KT84	34.1	264	153	6	180	432	116	369	9.2e-33	137.1	Uniprot	LuxO	Vibrio cholerae	Cholera	Rodents	Mus musculus (related: house mouse)	Quorum-sensing regulator
LG939_01680	Q0PRN7	34.5	267	166	5	166	432	113	370	1.2e-32	136.7	Uniprot	luxO	Vibrio vulnificus	Fatal septicemia	Beetles	Tenebrio molitor (related: yellow mealworm)	upstream negative regulator of smcR
LG939_01680	P0C5S5	34.1	267	167	5	166	432	113	370	4.5e-32	134.8	Uniprot	luxO	Vibrio harveyi	Cholera	Crustaceans	Artemia (related: brine shrimps)	Quorum sensing
LG939_01680	A0A088U1Z5	35.3	238	141	4	191	426	142	368	5e-31	131.3	Uniprot	ntrC	Burkholderia cenocepacia	Cystic fibrosis-like conditions	Moths	Galleria mellonella (related: greater wax moth)	蟽54 activator protein
LG939_01680	A0A0K0GFV0	34.1	340	190	9	180	504	126	446	1.5e-30	129.8	Uniprot	PXO_RS01340	Xanthomonas oryzae	Bacterial leaf blight	Monocots	Oryza sativa (related: rice)	Response regulator
LG939_01680	Q0PZG3	34.7	251	145	6	198	444	210	445	3.6e-29	125.2	Uniprot	vasH	Aeromonas hydrophila	Intestinal and extraintestinal infections	Rodents	Mus musculus (related: house mouse)	T6SS effector
LG939_01680	Q8Y6G6	34.8	204	109	7	212	403	110	301	5.2e-20	94.7	Uniprot	LacR	Listeria monocytogenes	Listeriosis	Rodents	Mus musculus (related: house mouse)	Sigma-54 interaction domaincontaining protein
LG939_01715	Q4JIM2	32	103	65	2	165	264	154	254	6.4e-06	47	Uniprot	IDH	Penicillium expansum	Blue mold rot	Eudicots	Malus domestica (related: apple)	isoepoxyedon dehydrogenase
LG939_01720	Q97RW0	27	74	54	0	2	75	19	92	5.1e-06	47.4	Uniprot	SP_0676	Streptococcus pneumoniae	Pneumonia; otitis media; septicaemia; meningitis	Rodents	Mus musculus (related: house mouse)	Transcription facot
LG939_01805	P9WMK1	35.2	91	53	3	47	136	51	136	1.5e-06	48.1	Uniprot	hspX	Mycobacterium tuberculosis	Tuberculosis	Rodents	Mus musculus (related: house mouse)	encodes a 16-kDa -crystallin-like protein that is a major antigen
LG939_01845	Q4WIQ3	27.6	362	224	10	2	331	12	367	3.8e-24	107.8	Uniprot	gnoA	Aspergillus fumigatus	Invasive pulmonary aspergillosis	Rodents	Mus musculus (related: house mouse)	S-nitrosoglutathione reductase
LG939_01845	G4N4N6	26	361	229	9	3	331	13	367	2.3e-21	98.6	Uniprot	MoSFA1	Magnaporthe oryzae	Rice blast	Monocots	Oryza sativa (related: rice)	S-(Hydroxymethyl)Glutathione Dehydrogenase
LG939_01845	Q6XVN4	26.5	362	219	11	3	328	13	363	6.3e-19	90.5	Uniprot	GNO1	Cryptococcus neoformans	Cryptococcosis	Rodents	Mus musculus (related: house mouse)	GSNO reductase
LG939_01845	C4YN44	25.5	329	212	7	30	328	41	366	2.4e-18	88.6	Uniprot	Fdh3	Candida albicans	Disseminated candidiasis	Moths	Galleria mellonella (related: greater wax moth)	Glutathione recycling enzymes/ S-nitrosoglutathione reductase
LG939_01855	B4EJI4	59.6	213	86	0	1	213	1	213	9.6e-66	245.4	Uniprot	BceR	Burkholderia cenocepacia	Nosocomial infections	Eudicots	Medicago sativa (related: alfalfa)	response regulator
LG939_01855	B4E8H7	38.6	207	127	0	2	208	3	209	4.2e-37	150.2	Uniprot	rqpR (BCAL0534)	Burkholderia cenocepacia	Cystic fibrosis-like conditions	Rodents	Mus musculus (related: house mouse)	Response regulator
LG939_01855	Q5GZN1	32.2	205	139	0	2	206	1	205	1.8e-27	118.2	Uniprot	citB	Xanthomonas oryzae	Bacterial leaf blight	Monocots	Oryza sativa (related: rice)	Response regulator
LG939_01855	A0A0Z9GQC2	31.6	212	142	1	2	213	4	212	1.8e-24	108.2	Uniprot	vraR	Streptococcus suis	Streptococcal toxic shock syndrome	Rodents	Mus musculus (related: house mouse)	Response regulator
LG939_01855	A0A0H3NKV1	29	207	144	2	3	208	5	209	2.1e-20	94.7	Uniprot	ssrB	Salmonella enterica	Salmonellosis	Rodents	Mus musculus (related: house mouse)	Two-component response regulator
LG939_01855	E1WFQ7	29	207	144	2	3	208	5	209	2.1e-20	94.7	Uniprot	ssrB	Salmonella enterica	Salmonellosis	Rodents	Mus musculus (related: house mouse)	two-component response regulator
LG939_01855	Q7CQM5	29	207	144	2	3	208	5	209	2.1e-20	94.7	Uniprot	ssrB	Salmonella enterica	Food poisoning	Rodents	Mus musculus (related: house mouse)	Regulators of systemic infection
LG939_01855	Q8XFU4	29	207	144	2	3	208	5	209	2.1e-20	94.7	Uniprot	ssrB	Salmonella enterica	Gastroenteritis	Rodents	Mus musculus (related: house mouse)	Type III secretion
LG939_01855	O54305	30.1	183	125	2	27	208	10	190	6.3e-17	83.2	Uniprot	ssrB	Salmonella enterica	Salmonellosis	Primates	Homo sapiens (related: human)	Transcriptional regulator
LG939_01855	A0A0H3JRA8	27.7	191	129	1	1	191	1	182	5.3e-16	80.1	Uniprot	SAV1322	Staphylococcus aureus	Skin infections; food poisoning; respiratory diseases	Rodents	Mus musculus (related: house mouse)	Two-component response regulator
LG939_01855	A0A0K0GH16	36.4	118	73	1	2	119	6	121	1.4e-11	65.5	Uniprot	PXO_RS03980	Xanthomonas oryzae	Bacterial leaf blight	Monocots	Oryza sativa (related: rice)	Response regulator
LG939_01855	A0A0K0GKB7	28.7	202	135	3	4	205	5	197	3.7e-09	57.4	Uniprot	PXO_RS10155	Xanthomonas oryzae	Bacterial leaf blight	Monocots	Oryza sativa (related: rice)	Response regulator
LG939_01855	P26275	27.5	120	84	2	2	120	1	118	4.8e-09	57	Uniprot	algR	Pseudomonas aeruginosa	Nosocomial infections	Nematodes	Caenorhabditis elegans (related: roundworm)	Response regulator
LG939_01855	G3K6I0	30.3	122	79	3	2	119	460	579	4.1e-08	53.9	Uniprot	rpfC	Xanthomonas hortorum	Bacterial blight in pelargonium	Eudicots	Pelargonium x hortorum (related: zonal pelargonium)	encoding the histidine sensor kinase of the two-component system RfpC/RpfG
LG939_01860	Q9FD00	36.7	245	144	6	210	449	244	482	7.8e-33	137.1	Uniprot	hrpx	Pantoea stewartii	Stewart鈥檚 bacterial wilt and leaf blight	Monocots	Zea mays (related: maize)	Regulatory gene; part of the HrpX/HrpY Two-Component System
LG939_01860	Q99SZ7	31.2	205	134	2	249	453	145	342	4e-21	98.2	Uniprot	vraS	Staphylococcus aureus	Pneumonia	Moths	Galleria mellonella (related: greater wax moth)	Sensor protein
LG939_01860	B4E8H8	32.6	230	141	7	226	448	31	253	5.5e-18	87.8	Uniprot	rqpS (BCAL0535)	Burkholderia cenocepacia	Cystic fibrosis-like conditions	Rodents	Mus musculus (related: house mouse)	Sensor histidine kinase
LG939_01865	P0A9E5	38.5	234	144	0	33	266	9	242	5.7e-44	173.3	Uniprot	fnr	Escherichia coli	Colibacillosis	Rodents	Mus musculus (related: house mouse)	Transcription factor, is a global regulator of pathways meant to facilitate gene expression
LG939_01865	P23926	36.9	225	142	0	42	266	13	237	2.3e-40	161.4	Uniprot	anr	Pseudomonas aeruginosa	Septicemia	Rodents	Mus musculus (related: house mouse)	oxygen-sensitive regulator
LG939_01935	E9R5E2	36.2	701	351	14	1	612	1	694	1.1e-98	356.3	Uniprot	GFA1	Aspergillus fumigatus	Invasive pulmonary aspergillosis	Rodents	Mus musculus (related: house mouse)	Glutamine-fructose-6-phosphate aminotransferase
LG939_01940	B2I2B5	51.7	451	217	1	3	453	5	454	1.4e-130	461.8	Uniprot	lpxA	Acinetobacter baumannii	Pneumonia	Rodents	Mus musculus (related: house mouse)	N-acetylglucosamine-1-phosphate uridyltransferase
LG939_02005	G4NDE1	33.3	225	142	4	10	228	1277	1499	7.7e-27	116.7	Uniprot	ABC4	Magnaporthe oryzae	Rice blast	Monocots	Hordeum vulgare (related: barley)	multidrug resistance
LG939_02005	Q8DPC2	29.6	223	146	6	17	231	6	225	4.8e-21	97.4	Uniprot	potA	Streptococcus pneumoniae	Pneumococcal pneumonia	Rodents	Mus musculus (related: house mouse)	ABC transporter ATP-binding protein - spermidine/putrescine transport
LG939_02005	Q3Y5V5	27.1	118	84	2	146	263	530	645	8.5e-10	60.1	Uniprot	ABC3	Magnaporthe oryzae	Rice blast	Monocots	Hordeum vulgare (related: barley)	multidrug resistance; protection from oxidative stress
LG939_02005	W1ATL3	29.1	134	91	1	28	161	13	142	1.5e-09	59.3	Uniprot	CcmA (VK055_1938)	Klebsiella pneumoniae	Pneumonia	Rodents	Mus musculus (related: house mouse)	Heme ABC exporter, ATP-binding protein
LG939_02025	Q2YRP4	27.2	246	165	7	9	249	10	246	1.1e-09	59.7	Uniprot	vtlR	Brucella abortus	Brucellosis	Rodents	Mus musculus (related: house mouse)	LysR-family transcriptional regulator
LG939_02030	B5F8I0	39.2	375	215	6	21	388	21	389	1.4e-65	245.7	Uniprot	ArgD	Salmonella enterica	Infections	Rodents	Mus musculus (related: house mouse)	Acetylornithine/succinyldiaminopimelate aminotransferase
LG939_02030	D4I307	39.2	367	216	4	21	383	21	384	1.3e-63	239.2	Uniprot	argD	Erwinia amylovora	Fire blight	Eudicots	Pyrus communis (related: pear)	argDgene encodes a predicted N-acetylornithine aminotransferase enzyme
LG939_02030	Q9I168	28.6	430	246	16	18	396	42	461	1.4e-36	149.4	Uniprot	pvdH	Pseudomonas aeruginosa	Infections	Rodents	Mus musculus (related: house mouse)	L-2,4-diaminobutyrate:2-ketoglutarate 4-aminotransferase
LG939_02030	I1RNH4	23.1	425	260	10	30	397	85	499	1.6e-21	99.4	Uniprot	gta1	Fusarium graminearum	Fusarium head blight	Monocots	Triticum aestivum (related: bread wheat)	GABA transaminases
LG939_02030	G4MUF4	26.3	217	149	4	191	402	293	503	2.3e-15	79	Uniprot	MoVPR	Magnaporthe oryzae	Rice blast	Monocots	Oryza sativa (related: rice)	minor extracellular protease-encoding gene
LG939_02110	P52698	30.6	320	201	10	7	308	4	320	6.7e-23	103.6	Uniprot	phcA	Ralstonia solanacearum	Bacterial wilt	Eudicots	Solanum lycopersicum (related: tomato)	LysR-type transcriptional regulator
LG939_02215	A3RH09	24.8	585	362	19	3	550	23	566	4.1e-23	105.1	Uniprot	GOX2	Penicillium expansum	Blue mold rot	Eudicots	Malus domestica (related: apple)	oxidation of beta9D9glucose to D9glucono9delta飥?54 lactone and H2O2 is catalyzed by this glucose oxidase
LG939_02280	G4NCL5	55.6	376	156	6	5	373	16	387	1.6e-111	398.3	Uniprot	MGG_00383	Magnaporthe oryzae	Rice blast	Monocots	Oryza sativa (related: rice)	Hypothetical protein
LG939_02300	O05877	32.1	224	149	2	42	264	40	261	9.2e-29	122.9	Uniprot	Rv3232c	Mycobacterium tuberculosis	Tuberculosis	Rodents	Mus musculus (related: house mouse)	Unknown, possible transcriptional regulator
LG939_02305	P08870	54.6	216	90	3	8	222	5	213	2e-58	221.1	Uniprot	pyrE	Salmonella enterica	Salmonellosis	Even-toed ungulates	Bos taurus (related: cattle)	Orotate phosphoribosyltransferase
LG939_02305	E0SLM3	52.3	216	95	3	8	222	5	213	2.3e-54	207.6	Uniprot	pyrE (Dda3937_03258)	Dickeya dadantii	Soft rot disease	Eudicots	Cichorium intybus (related: chicory)	Orotate phosphoribosyl transferase
LG939_02305	P0CS95	46.6	221	100	7	10	222	12	222	1.4e-46	181.8	Uniprot	URA5	Cryptococcus neoformans	Cryptococcosis	Rodents	Mus musculus (related: house mouse)	orotidine monophosphate pyrophosphorylase
LG939_02305	G4MT58	42.5	200	103	4	8	195	10	209	4.7e-39	156.8	Uniprot	MoPyr5	Magnaporthe oryzae	Rice blast	Monocots	Oryza sativa (related: rice)	Orotate phosphoribosyl transferase
LG939_02305	O74686	40.1	212	111	4	8	203	15	226	6.8e-38	152.9	Uniprot	URA5	Histoplasma capsulatum	Histoplasmosis (pulmonary disease)	Rodents	Mus musculus (related: house mouse)	Pyrimidine biosynthesis
LG939_02310	G3XDB0	39.1	258	156	1	2	259	1	257	1.3e-56	215.3	Uniprot	crc	Pseudomonas aeruginosa	Nosocomial infections	Rodents	Mus musculus (related: house mouse)	Energy metabolism
LG939_02310	Q51380	39.1	258	156	1	2	259	1	257	1.3e-56	215.3	Uniprot	crc	Pseudomonas aeruginosa	Nosocomial infections	Primates	Homo sapiens (related: human)	Post-transcriptional regulator
LG939_02310	Q88BD8	38	255	157	1	2	256	1	254	2.1e-54	208	Uniprot	Crc	Pseudomonas syringae	Bacterial speck of tomato	Eudicots	Solanum lycopersicum (related: tomato)	Catabolite repression control protein
LG939_02350	D4I0N9	31.6	544	341	11	89	621	2	525	1e-68	257.3	Uniprot	vgrG-1	Erwinia amylovora	Fire blight	Eudicots	Pyrus communis (related: pear)	T6SS Effector protein
LG939_02350	D4I0P2	31.7	533	334	10	89	610	2	515	2.6e-67	252.7	Uniprot	EAMY _3003	Erwinia amylovora	Fire blight	Eudicots	Malus domestica (related: apple)	Putative type VI secretion system, effector protein
LG939_02350	D3QWN3	31.1	528	327	14	85	600	1	503	1.5e-59	226.9	Uniprot	VgrG	Escherichia coli	Meningitis	Birds	Anas platyrhynchos (related: mallard)	Type VI secretion systems (T6SSs) effectors
LG939_02350	A0A0G3K3W0	33.1	447	278	11	167	602	69	505	3.7e-58	222.2	Uniprot	vgrG2	Escherichia coli	Infections	Even-toed ungulates	Sus scrofa (related: pig)	Type VI secretion system Vgr family protein
LG939_02430	Q24LT6	44.1	460	241	5	31	488	30	475	1.2e-90	329.3	Uniprot	adeK	Acinetobacter baumannii	Pneumonia; bloodstream infections	Rodents	Mus musculus (related: house mouse)	Multidrug efflux protein
LG939_02430	Q2FD69	43.2	414	230	3	67	479	59	468	1.1e-83	306.2	Uniprot	adeC	Acinetobacter baumannii	Pneumonia; bloodstream infections	Rodents	Mus musculus (related: house mouse)	Multidrug efflux protein
LG939_02435	Q7WTQ9	56.9	1052	443	8	1	1047	1	1047	0	1123.2	Uniprot	AcrB	Erwinia amylovora	Fire blight	Eudicots	Malus domestica (related: apple)	Multidrug efflux pump
LG939_02435	A0A0H3N916	56.2	1048	449	9	1	1042	1	1044	0	1119	Uniprot	AcrB	Salmonella enterica	Salmonellosis	Rodents	Mus musculus (related: house mouse)	Efflux pump membrane transporter
LG939_02435	W9B4M6	56	1047	452	7	1	1042	1	1043	0	1116.7	Uniprot	acrB	Klebsiella pneumoniae	Pneumonia	Nematodes	Caenorhabditis elegans (related: roundworm)	Acriflavine resistance protein
LG939_02435	D4HXR8	54.2	1012	459	4	21	1029	3	1012	1.5e-297	1017.7	Uniprot	AcrD	Erwinia amylovora	Fire blight disease	Eudicots	Pyrus communis (related: pear)	a resistance-nodulation-cell division (RND) transporter
LG939_02435	A0A0D5YHB7	53.3	1026	471	6	1	1025	1	1019	1.1e-295	1011.5	Uniprot	adeB	Acinetobacter baumannii	Nosocomial infections	Moths	Galleria mellonella (related: greater wax moth)	RND MDR efflux system
LG939_02435	Q2FD70	53.3	1026	471	6	1	1025	2	1020	1.1e-295	1011.5	Uniprot	adeB	Acinetobacter baumannii	Pneumonia; bloodstream infections	Rodents	Mus musculus (related: house mouse)	Multidrug efflux protein
LG939_02435	Q24LT7	50.4	1046	502	7	1	1030	1	1045	2.6e-281	963.8	Uniprot	adeJ	Acinetobacter baumannii	Pneumonia; bloodstream infections	Rodents	Mus musculus (related: house mouse)	Multidrug efflux protein
LG939_02435	W9B4Q6	42.2	1044	576	10	2	1028	4	1037	9.6e-220	759.2	Uniprot	oqxB	Klebsiella pneumoniae	Pneumonia	Nematodes	Caenorhabditis elegans (related: roundworm)	Multidrug efflux pump
LG939_02435	A0A0H3PB79	42	1041	590	9	2	1036	3	1035	2.4e-218	754.6	Uniprot	CmeB	Campylobacter jejuni	Gastroenteritis	Eukaryotes	Acanthamoeba polyphaga (no common name found)	RND-type efflux pump membrane transporter
LG939_02435	A6P7G9	31.4	1027	654	16	5	1022	7	991	1.3e-120	429.9	Uniprot	vexB	Vibrio cholerae	Cholera	Rodents	Mus musculus (related: house mouse)	Multidrug efflux transporter
LG939_02435	A6P7H1	23.8	1048	740	25	1	1028	3	1011	7.5e-55	211.5	Uniprot	vexD	Vibrio cholerae	Cholera	Rodents	Mus musculus (related: house mouse)	Multidrug efflux transporter
LG939_02435	A6P7H3	23.1	1064	736	27	15	1040	18	1037	2.3e-51	199.9	Uniprot	vexF	Vibrio cholerae	Cholera	Rodents	Mus musculus (related: house mouse)	Multidrug efflux transporter
LG939_02440	Q2FD95	44.5	393	210	4	11	398	13	402	4.5e-77	283.9	Uniprot	adeI	Acinetobacter baumannii	Pneumonia; bloodstream infections	Rodents	Mus musculus (related: house mouse)	Multidrug efflux protein
LG939_02440	A0A0D5YID2	41.2	347	200	3	36	381	31	374	1.7e-68	255.4	Uniprot	adeA	Acinetobacter baumannii	Pneumonia; bloodstream infections	Rodents	Mus musculus (related: house mouse)	Multidrug efflux protein
LG939_02455	C4YR40	29.5	505	292	16	4	468	33	513	3.8e-43	171.4	Uniprot	Glr1	Candida albicans	Disseminated candidiasis	Moths	Galleria mellonella (related: greater wax moth)	Glutathione recycling enzymes/ glutathione reductase
LG939_02475	A0A0K0GNX3	40.9	225	129	1	4	228	4	224	2.6e-47	184.5	Uniprot	PXO_RS19870	Xanthomonas oryzae	Bacterial leaf blight	Monocots	Oryza sativa (related: rice)	Response regulator
LG939_02475	Q5GWK1	40.9	225	129	1	4	228	4	224	2.6e-47	184.5	Uniprot	PhoB	Xanthomonas oryzae	Bacterial leaf blight	Monocots	Oryza sativa (related: rice)	Two-component signal transduction system response regulator
LG939_02475	P36556	30.7	228	147	5	3	230	1	217	1.1e-21	99.4	Uniprot	PmrA	Salmonella enterica	Salmonellosis	Rodents	Mus musculus (related: house mouse)	lipopolysaccharide modification regulator
LG939_02475	A0A0K0GHP2	31.9	207	136	3	5	211	1	202	2.5e-18	88.2	Uniprot	PXO_RS04760	Xanthomonas oryzae	Bacterial leaf blight	Monocots	Oryza sativa (related: rice)	Response regulator
LG939_02475	P0A2D5	25.5	98	73	0	25	122	29	126	2e-07	52	Uniprot	cheY	Salmonella enterica	Typhoid	Rodents	Mus musculus (related: house mouse)	Chemotaxis regulator protein
LG939_02490	Q5GZN1	38.5	208	125	1	5	209	1	208	4.7e-33	136.7	Uniprot	citB	Xanthomonas oryzae	Bacterial leaf blight	Monocots	Oryza sativa (related: rice)	Response regulator
LG939_02490	Q6DL91	34.4	221	127	1	5	207	3	223	1.2e-31	132.1	Uniprot	degU	Listeria monocytogenes	Listeriosis	Rodents	Mus musculus (related: house mouse)	Orphan response regulator
LG939_02490	P96058	37.2	207	126	1	5	207	2	208	2e-31	131.3	Uniprot	sirA	Salmonella enterica	Gastroenteritis	Rodents	Mus musculus (related: house mouse)
LG939_02490	A0A0Z9GQC2	34.8	207	134	1	1	207	1	206	1.7e-30	128.3	Uniprot	vraR	Streptococcus suis	Streptococcal toxic shock syndrome	Rodents	Mus musculus (related: house mouse)	Response regulator
LG939_02490	B4EJI4	33.5	203	132	1	5	204	2	204	1.8e-29	124.8	Uniprot	BceR	Burkholderia cenocepacia	Nosocomial infections	Eudicots	Medicago sativa (related: alfalfa)	response regulator
LG939_02490	A0A0K0GM14	32.7	205	136	1	5	207	3	207	2.9e-27	117.5	Uniprot	PXO_RS15395	Xanthomonas oryzae	Bacterial leaf blight	Monocots	Oryza sativa (related: rice)	Response regulator
LG939_02490	A0A0H3NKV1	31.5	200	135	1	6	203	5	204	6.6e-27	116.3	Uniprot	ssrB	Salmonella enterica	Salmonellosis	Rodents	Mus musculus (related: house mouse)	Two-component response regulator
LG939_02490	E1WFQ7	31.5	200	135	1	6	203	5	204	6.6e-27	116.3	Uniprot	ssrB	Salmonella enterica	Salmonellosis	Rodents	Mus musculus (related: house mouse)	two-component response regulator
LG939_02490	Q7CQM5	31.5	200	135	1	6	203	5	204	6.6e-27	116.3	Uniprot	ssrB	Salmonella enterica	Food poisoning	Rodents	Mus musculus (related: house mouse)	Regulators of systemic infection
LG939_02490	Q8XFU4	31.5	200	135	1	6	203	5	204	6.6e-27	116.3	Uniprot	ssrB	Salmonella enterica	Gastroenteritis	Rodents	Mus musculus (related: house mouse)	Type III secretion
LG939_02490	A0A0K0GI78	33.2	208	132	1	5	205	2	209	1.8e-24	108.2	Uniprot	PXO_RS06090	Xanthomonas oryzae	Bacterial leaf blight	Monocots	Oryza sativa (related: rice)	Response regulator
LG939_02490	B4E8H7	33.5	203	132	1	5	204	3	205	7.5e-23	102.8	Uniprot	rqpR (BCAL0534)	Burkholderia cenocepacia	Cystic fibrosis-like conditions	Rodents	Mus musculus (related: house mouse)	Response regulator
LG939_02490	O54305	30.3	178	122	1	28	203	8	185	4.9e-22	100.1	Uniprot	ssrB	Salmonella enterica	Salmonellosis	Primates	Homo sapiens (related: human)	Transcriptional regulator
LG939_02490	C5A846	32.5	117	74	3	7	122	4	116	7.5e-07	49.7	Uniprot	PidR	Burkholderia glumae	Panicle blight	Monocots	Allium cepa (related: onion)	Response regulator/ two-component regulatory
LG939_02495	Q9FD00	28.7	254	158	7	213	463	249	482	9.3e-16	80.5	Uniprot	hrpx	Pantoea stewartii	Stewart鈥檚 bacterial wilt and leaf blight	Monocots	Zea mays (related: maize)	Regulatory gene; part of the HrpX/HrpY Two-Component System
LG939_02495	B4E8H8	26.5	245	156	8	217	458	26	249	1.9e-08	56.2	Uniprot	rqpS (BCAL0535)	Burkholderia cenocepacia	Cystic fibrosis-like conditions	Rodents	Mus musculus (related: house mouse)	Sensor histidine kinase
LG939_02500	Q8ZR28	67.2	682	218	3	6	682	6	686	7.9e-255	875.2	Uniprot	cstA	Salmonella enterica	Salmonellosis	Nematodes	Caenorhabditis elegans (related: roundworm)	Peptide-utilizing carbon starvation protein
LG939_02500	Q8ZJY5	63.4	697	230	4	6	679	8	702	9.7e-245	841.6	Uniprot	yjiY	Salmonella enterica	Salmonellosis	Nematodes	Caenorhabditis elegans (related: roundworm)	Peptide-utilizing carbon starvation protein
LG939_02540	I1R9N5	36.1	280	178	1	42	321	93	371	5.4e-54	207.2	Uniprot	FgSAT	Fusarium graminearum	Fusarium head blight	Monocots	Triticum aestivum (related: bread wheat)	Serine O-acetyltransferase
LG939_02540	W7N293	30.5	383	223	6	49	401	88	457	7.1e-46	180.3	Uniprot	FVEG_12519	Fusarium verticillioides	Ear and stalk rot of maize	Monocots	Zea mays (related: maize)	fusaric acid biosynthesis
LG939_02540	I1RNS1	36.4	253	140	6	21	269	38	273	7.6e-40	160.2	Uniprot	GzmetE	Fusarium graminearum	Fusarium ear blight	Monocots	Triticum (related: wheat)	Homoserine O-acetyltransferase
LG939_02540	Q4WU51	36	253	141	6	21	269	19	254	3e-36	148.3	Uniprot	MET2	Aspergillus fumigatus	Invasive pulmonary aspergillosis	Rodents	Mus musculus (related: house mouse)	Homoserine O-acetyl-transferase
LG939_02545	Q0V515	56.6	488	202	3	12	497	7	486	1.7e-150	528.1	Uniprot	Sdh1	Parastagonospora nodorum	Stagonospora nodorum blotch	Monocots	Triticum aestivum (related: bread wheat)	encodes succinic semialdehyde dehydrogenase
LG939_02545	G4MXJ4	55.4	489	212	4	13	497	45	531	4.7e-148	520	Uniprot	MoSSADH	Magnaporthe oryzae	Rice blast	Monocots	Hordeum vulgare (related: barley)	Succinate-semialdehyde dehydrogenase
LG939_02545	Q882F5	40.5	477	281	2	17	491	2	477	2.7e-95	344.7	Uniprot	AldB (PSPTO_2673)	Pseudomonas syringae	Bacterial speck of tomato	Eudicots	Arabidopsis thaliana (related: thale cress)	Indole-3-acetaldehyde dehydrogenase
LG939_02545	Q88BC5	37.2	473	290	6	22	489	21	491	4.4e-82	300.8	Uniprot	AldA (PSPTO_0092)	Pseudomonas syringae	Bacterial speck of tomato	Eudicots	Arabidopsis thaliana (related: thale cress)	Indole-3-acetaldehyde dehydrogenase
LG939_02550	D4I307	39	397	208	10	36	425	32	401	2.6e-62	235	Uniprot	argD	Erwinia amylovora	Fire blight	Eudicots	Pyrus communis (related: pear)	argDgene encodes a predicted N-acetylornithine aminotransferase enzyme
LG939_02550	B5F8I0	37.4	388	211	10	36	417	32	393	2.5e-57	218.4	Uniprot	ArgD	Salmonella enterica	Infections	Rodents	Mus musculus (related: house mouse)	Acetylornithine/succinyldiaminopimelate aminotransferase
LG939_02550	Q9I168	36.1	391	220	10	42	408	63	447	2.1e-56	215.3	Uniprot	pvdH	Pseudomonas aeruginosa	Infections	Rodents	Mus musculus (related: house mouse)	L-2,4-diaminobutyrate:2-ketoglutarate 4-aminotransferase
LG939_02550	Q4UYA7	33	327	186	11	31	343	37	344	5.4e-36	147.5	Uniprot	XC_0892	Xanthomonas campestris	Black rot disease	Eudicots	Raphanus sativus (related: radish)	Glutamate-1-semialdehyde aminotransferase
LG939_02560	Q9L524	36	228	142	2	6	229	5	232	9.4e-35	142.5	Uniprot	SrrAB	Staphylococcus aureus	Osteomyelitis	Rodents	Mus musculus (related: house mouse)	Bacterial two component system, SrrAB, which is known to help S. aureussurvive in low oxygen
LG939_02560	A0A0K0GNX3	37.3	225	133	3	5	226	4	223	3.3e-32	134	Uniprot	PXO_RS19870	Xanthomonas oryzae	Bacterial leaf blight	Monocots	Oryza sativa (related: rice)	Response regulator
LG939_02560	Q5GWK1	37.3	225	133	3	5	226	4	223	3.3e-32	134	Uniprot	PhoB	Xanthomonas oryzae	Bacterial leaf blight	Monocots	Oryza sativa (related: rice)	Two-component signal transduction system response regulator
LG939_02560	D2TU76	36.4	225	139	2	5	226	3	226	1.7e-31	131.7	Uniprot	cpxR	Citrobacter rodentium	Colitis	Rodents	Mus musculus (related: house mouse)	Two-component response regulator
LG939_02560	Q48K32	37.3	228	130	4	6	228	7	226	1.7e-31	131.7	Uniprot	kdpE	Pseudomonas syringae	Bacterial speck	Nematodes	Caenorhabditis elegans (related: roundworm)	Potassium homeostasis and virulence
LG939_02560	A0A0K0GP04	40.3	196	104	4	36	229	4	188	1.1e-30	129	Uniprot	PXO_RS19035	Xanthomonas oryzae	Bacterial leaf blight	Monocots	Oryza sativa (related: rice)	Response regulator
LG939_02560	P0AE88	36	225	140	2	5	226	3	226	1.4e-30	128.6	Uniprot	cpxR	Escherichia coli	Avian colibacillosis	Primates	Homo sapiens (related: human)	Cytoplasmic transcriptional regulator
LG939_02560	A0A0K0GIX3	36.2	235	138	5	1	229	1	229	1.8e-30	128.3	Uniprot	PXO_RS06785	Xanthomonas oryzae	Bacterial leaf blight	Monocots	Oryza sativa (related: rice)	Response regulator
LG939_02560	A0A0K0GHP2	35.3	221	139	2	6	225	1	218	9.1e-30	125.9	Uniprot	PXO_RS04760	Xanthomonas oryzae	Bacterial leaf blight	Monocots	Oryza sativa (related: rice)	Response regulator
LG939_02560	P0A9Q1	34.3	230	147	1	1	226	1	230	9.1e-30	125.9	Uniprot	arcA	Escherichia coli	Meningitis	Birds	Anas platyrhynchos (related: mallard)	Aerobic respiration control protein
LG939_02560	D0C624	36	228	128	3	5	225	12	228	1.5e-29	125.2	Uniprot	kdpE	Acinetobacter baumannii	Pneumonia	Rodents	Mus musculus (related: house mouse)	Potassium-dependent protein
LG939_02560	P0AA19	36	225	141	3	5	226	6	230	4.5e-29	123.6	Uniprot	ompR	Salmonella enterica	Food poisoning	Rodents	Mus musculus (related: house mouse)	Regulators of systemic infection
LG939_02560	E0SJT3	36	225	141	3	5	226	6	230	5.9e-29	123.2	Uniprot	ompR	Dickeya dadantii	Soft rot disease	Eudicots	Cichorium intybus (related: chicory)	DNA-binding response regulator in two-component regulatory system
LG939_02560	C5A846	37	227	135	4	5	229	2	222	7.7e-29	122.9	Uniprot	PidR	Burkholderia glumae	Panicle blight	Monocots	Allium cepa (related: onion)	Response regulator/ two-component regulatory
LG939_02560	B3VA60	36	228	136	4	3	226	2	223	1e-28	122.5	Uniprot	covR	Streptococcus pyogenes	Infections	Primates	Homo sapiens (related: human)
LG939_02560	Q5H3W2	35	226	138	3	5	229	66	283	3.8e-28	120.6	Uniprot	PXO_RS19415	Xanthomonas oryzae	Bacterial leaf blight	Monocots	Oryza sativa (related: rice)	Response regulator
LG939_02560	A0A0H3I0G5	36.7	210	123	4	21	226	12	215	3.2e-27	117.5	Uniprot	BP1026B_II1587	Burkholderia pseudomallei	Melioidosis	Rodents	Mus musculus (related: house mouse)	T6SS5 Effector
LG939_02560	A0A0K0GJ33	36	228	138	5	5	226	23	248	4.2e-27	117.1	Uniprot	PXO_RS07450	Xanthomonas oryzae	Bacterial leaf blight	Monocots	Oryza sativa (related: rice)	Response regulator
LG939_02560	P9WGN1	32.9	225	147	2	6	229	4	225	1.2e-26	115.5	Uniprot	kdpE	Mycobacterium tuberculosis	Tuberculosis	Rodents	Mus musculus (related: house mouse)	Two-Component Regulatory Systems
LG939_02560	Q9S1K2	31.6	225	150	2	5	229	3	223	1e-25	112.5	Uniprot	rr01	Streptococcus pneumoniae	Pneumonia; otitis media; septicaemia; meningitis	Rodents	Mus musculus (related: house mouse)	Response regulator
LG939_02560	A0A0K0GHI2	37.6	189	102	4	49	228	42	223	5.2e-25	110.2	Uniprot	PXO_RS04595	Xanthomonas oryzae	Bacterial leaf blight	Monocots	Oryza sativa (related: rice)	Response regulator
LG939_02560	A0A1X9I314	33.3	183	113	3	48	226	46	223	5.2e-25	110.2	Uniprot	srtR	Streptococcus suis	Meningitis, septicemia, arthritis, pneumonia in pigs	Rodents	Mus musculus (related: house mouse)	Stress response transcriptional regulator
LG939_02560	Q83CA1	32.8	232	143	4	1	229	7	228	1.5e-24	108.6	Uniprot	PmrA	Coxiella burnetii	Q fever	Primates	Homo sapiens (related: human)	Response Regulator
LG939_02560	P36556	32.3	226	140	4	5	228	2	216	7.4e-24	106.3	Uniprot	PmrA	Salmonella enterica	Salmonellosis	Rodents	Mus musculus (related: house mouse)	lipopolysaccharide modification regulator
LG939_02560	Q2G2G2	31.1	225	151	3	6	229	4	225	1.3e-23	105.5	Uniprot	saeR	Staphylococcus aureus	Pneumonia	Rodents	Mus musculus (related: house mouse)	Two-component sensory system response regulator
LG939_02560	Q4UR27	31.7	227	143	6	6	228	22	240	3.1e-22	100.9	Uniprot	XC_3452	Xanthomonas campestris	Black rot disease	Eudicots	Raphanus sativus (related: radish)	Two-component regulatory protein
LG939_02560	A0A0K0GI30	31.7	227	143	6	6	228	11	229	4.1e-22	100.5	Uniprot	PXO_RS05125 (DetR)	Xanthomonas oryzae	Bacterial leaf blight	Monocots	Oryza sativa (related: rice)	Response regulator
LG939_02560	P0A4H7	27.9	226	155	5	5	229	3	221	1.1e-19	92.4	Uniprot	CiaR	Streptococcus pneumoniae	Pneumococcal pneumonia	Rodents	Mus musculus (related: house mouse)	Two-component response regulator
LG939_02560	A0A0K0GL88	35.2	122	78	1	5	125	798	919	2.4e-14	74.7	Uniprot	PXO_RS14595	Xanthomonas oryzae	Bacterial leaf blight	Monocots	Oryza sativa (related: rice)	Hybrid protein
LG939_02560	A0A0K0GLV1	37.3	118	71	1	5	119	3	120	5.3e-14	73.6	Uniprot	PXO_RS14970	Xanthomonas oryzae	Bacterial leaf blight	Monocots	Oryza sativa (related: rice)	Response regulator
LG939_02560	A0A0K0GQF6	27.8	216	149	3	17	228	4	216	5.9e-13	70.1	Uniprot	PXO_RS21605	Xanthomonas oryzae	Bacterial leaf blight	Monocots	Oryza sativa (related: rice)	Response regulator
LG939_02560	A0A0K0GPS7	35.8	109	67	1	5	110	3	111	2.9e-12	67.8	Uniprot	PXO_RS20535	Xanthomonas oryzae	Bacterial leaf blight	Monocots	Oryza sativa (related: rice)	Response regulator
LG939_02560	B4EIW7	32	122	72	2	5	118	487	605	2.5e-11	64.7	Uniprot	atsR	Burkholderia cenocepacia	Cystic fibrosis-like conditions	Moths	Galleria mellonella (related: greater wax moth)	global virulence regulator
LG939_02560	Q6SLC2	28.7	150	86	6	1	137	349	490	3.6e-10	60.8	Uniprot	Skn7	Bipolaris maydis	Southern corn leaf blight	Monocots	Zea mays (related: maize)	stress response factors
LG939_02560	I3QHH8	27	148	84	5	1	132	359	498	4.7e-10	60.5	Uniprot	SKN7	Alternaria alternata	Citrus brown spot	Eudicots	Citrus x tangelo (related: tangelo)	Stress-responsive transcription regulator
LG939_02560	A0A0K0GLS1	30.1	123	85	1	5	126	1052	1174	1.8e-09	58.5	Uniprot	PXO_RS14600	Xanthomonas oryzae	Bacterial leaf blight	Monocots	Oryza sativa (related: rice)	Hybrid protein
LG939_02560	Q9KSB1	34	94	59	1	36	126	102	195	2.3e-09	58.2	Uniprot	VC1348	Vibrio cholerae	Cholera	Rodents	Mus musculus (related: house mouse)	c-di-GMPphosphodiesterases
LG939_02560	Q6FTT1	26.6	139	94	3	6	136	407	545	5.2e-09	57	Uniprot	Skn7p	Candida glabrata	Candidiasis	Rodents	Mus musculus (related: house mouse)	Transcriptional factor involved in oxidative stress response
LG939_02560	Q8Z445	27	137	94	2	3	136	667	800	6.8e-09	56.6	Uniprot	barA	Salmonella enterica	Gastroenteritis	Rodents	Mus musculus (related: house mouse)
LG939_02560	B4E8H7	26.6	128	87	4	6	129	5	129	2.6e-08	54.7	Uniprot	rqpR (BCAL0534)	Burkholderia cenocepacia	Cystic fibrosis-like conditions	Rodents	Mus musculus (related: house mouse)	Response regulator
LG939_02560	O42696	30.8	117	70	1	5	110	875	991	3.4e-08	54.3	Uniprot	CaNIK1	Candida albicans	Candidiasis	Rodents	Mus musculus (related: house mouse)	Histidine Kinase
LG939_02560	O74271	30.8	117	70	1	5	110	875	991	3.4e-08	54.3	Uniprot	COS1/CHIK1	Candida albicans	Candidiasis	Rodents	Mus musculus (related: house mouse)	Histidine Kinase
LG939_02560	Q5A4X5	25.9	108	79	1	6	112	426	533	5.7e-08	53.5	Uniprot	SKN7	Candida albicans	Candidiasis	Rodents	Mus musculus (related: house mouse)	Response regulator
LG939_02560	Q9C1U1	26.8	127	84	2	2	122	1101	1224	2.4e-06	48.1	Uniprot	HIK1	Magnaporthe oryzae	Rice blast	Monocots	Oryza sativa (related: rice)	Histidine Kinase
LG939_02560	A7F519	28.4	116	66	3	36	137	1139	1251	4.1e-06	47.4	Uniprot	Shk1	Sclerotinia sclerotiorum	No data found	Eudicots	Fragaria x ananassa (related: strawberry)	Two-component histidine kinase
LG939_02560	Q8X1E7	28.4	116	66	3	36	137	1140	1252	4.1e-06	47.4	Uniprot	BOS1	Botrytis cinerea	Grey mold	Eudicots	Solanum lycopersicum (related: tomato)	Histidine Kinase
LG939_02560	Q8X215	28.4	116	66	3	36	137	1140	1252	4.1e-06	47.4	Uniprot	os-1 / bos1 / barA	Botrytis cinerea	Grey mold	No host tests done	No host tests done	two component histidine kinase
LG939_02560	E9F082	27.3	132	77	4	2	122	1099	1222	9.1e-06	46.2	Uniprot	mhk1	Metarhizium robertsii	No data found	Beetles	Tenebrio molitor (related: yellow mealworm)	Group III histidine kinase
LG939_02560	O42695	30	110	69	2	5	106	1249	1358	9.1e-06	46.2	Uniprot	CaSLN1	Candida albicans	Candidiasis	Rodents	Mus musculus (related: house mouse)	Histidine Kinase
LG939_02565	Q5GWK0	31.8	233	143	7	245	476	206	423	7.8e-23	104	Uniprot	PhoR	Xanthomonas oryzae	Bacterial leaf blight	Monocots	Oryza sativa (related: rice)	Two-component signal transduction system histidine kinase
LG939_02565	P96368	27.7	321	193	10	191	483	190	499	1.4e-19	93.2	Uniprot	trcS	Mycobacterium tuberculosis	Tuberculosis	Rodents	Mus musculus (related: house mouse)	Two-Component Regulatory Systems
LG939_02565	C5A845	25.3	379	229	12	142	485	140	499	7.8e-15	77.4	Uniprot	PidS	Burkholderia glumae	Panicle blight	Monocots	Allium cepa (related: onion)	Sensor histidine kinase / two-component regulatory system (TCRS)
LG939_02565	Q5H3L0	27.7	314	193	11	177	480	157	446	1.3e-09	60.1	Uniprot	ColS	Xanthomonas oryzae	Bacterial blight of rice	Monocots	Oryza sativa (related: rice)
LG939_02565	P9WGL3	27.7	289	179	9	205	482	584	853	1.7e-09	59.7	Uniprot	kdpD	Mycobacterium tuberculosis	Tuberculosis	Rodents	Mus musculus (related: house mouse)	Two-Component Regulatory Systems
LG939_02565	B0RY65	24.5	310	208	9	182	485	135	424	8.4e-09	57.4	Uniprot	RavA	Xanthomonas campestris	Black rot disease	Eudicots	Brassica oleracea (no common name found)	histidine kinase
LG939_02585	Q2FK80	31.6	266	165	7	43	307	2	251	2e-27	118.6	Uniprot	argB	Staphylococcus aureus	Community-associated and nosocomial infections	Rodents	Mus musculus (related: house mouse)	Acetylglutamate kinase
LG939_02620	A0A0K0GKJ8	49.2	185	77	4	9	189	1	172	4.9e-37	149.8	Uniprot	PXO_RS11120	Xanthomonas oryzae	Bacterial leaf blight	Monocots	Oryza sativa (related: rice)	Response regulator
LG939_02620	B4EQ30	30.6	144	88	4	8	150	13	145	6.2e-08	53.1	Uniprot	bcas0263	Burkholderia cenocepacia	Cystic fibrosis-like conditions	Moths	Galleria mellonella (related: greater wax moth)	Two-component regulatory system, response regulator protein
LG939_02620	Q5H3W2	30.7	114	68	1	4	117	64	166	9e-07	49.3	Uniprot	PXO_RS19415	Xanthomonas oryzae	Bacterial leaf blight	Monocots	Oryza sativa (related: rice)	Response regulator
LG939_02630	A6QHK8	46.4	110	57	1	1	108	58	167	7.4e-20	94	Uniprot	ClpX	Staphylococcus aureus	Skin infections; food poisoning; respiratory diseases	Rodents	Mus musculus (related: house mouse)	Part of proteolytic complex
LG939_02650	P0A1G5	47.1	119	62	1	18	135	29	147	1.2e-24	108.2	Uniprot	DksA	Salmonella enterica	Salmonellosis	Rodents	Mus musculus (related: house mouse)	Response Regulator
LG939_02650	Q7VNE6	48	123	63	1	17	138	26	148	7.7e-24	105.5	Uniprot	dksA	Haemophilus ducreyi	Chancroid	Primates	Homo sapiens (related: human)	RNA polymerase-binding transcription factor
LG939_02705	P06618	40.6	224	128	2	5	228	6	224	4.6e-31	131.3	Uniprot	iaaH-1	Pseudomonas savastanoi	Olive knot disease	Eudicots	Olea europaea (related: common olive)	biosynthesis of IAA
LG939_02730	P9WKD1	30.1	409	227	13	245	629	117	490	3.3e-34	142.5	Uniprot	pbpA	Mycobacterium tuberculosis	Tuberculosis	Rodents	Cavia porcellus (related: domestic guinea pig)	Transpeptidase
LG939_02730	O54286	24	525	327	13	52	563	138	603	5.8e-31	131.7	Uniprot	MecA	Staphylococcus aureus	Pneumonia	Rodents	Mus musculus (related: house mouse)	Penicillin-binding protein
LG939_02740	A5F6S0	27.8	557	357	14	15	559	30	553	2.5e-49	192.2	Uniprot	fadD	Vibrio cholerae	Cholera	Rabbits & hares	Oryctolagus cuniculus (related: rabbit)	encoding a long-chain fatty acyl coenzyme A (acyl-CoA) ligase
LG939_02740	Q4WR83	27.6	551	349	17	31	561	54	574	4.3e-41	164.9	Uniprot	SidI	Aspergillus fumigatus	Aspergillosis	Rodents	Mus musculus (related: house mouse)	Acyl-CoA ligase
LG939_02740	Q9I157	24.6	557	324	13	27	558	1139	1624	5.7e-25	111.3	Uniprot	pvdL	Pseudomonas aeruginosa	Opportunistic infections	Rodents	Mus musculus (related: house mouse)	Iron siderophore
LG939_02740	Q9UVN5	22.4	589	355	15	8	564	1351	1869	1.6e-11	66.6	Uniprot	AMT	Alternaria alternata	Alternaria leaf blotch	Eudicots	Malus domestica (related: apple)	AM toxin synthase
LG939_02740	Q01886	21.6	592	352	21	18	558	1823	2353	2.7e-11	65.9	Uniprot	HTS1	Bipolaris zeicola	Leaf spot	Monocots	Zea mays (related: maize)	Cylic Peptide Synthase
LG939_02740	I1SAJ7	21.6	338	220	10	208	520	10268	10585	3.5e-06	48.9	Uniprot	nrps5 (FGSG_13878)	Fusarium graminearum	Fusarium head blight	Monocots	Triticum aestivum (related: bread wheat)	Non-ribosomal peptide synthetase
LG939_02780	A6QGB6	33.9	310	192	7	6	314	3	300	4.4e-46	180.6	Uniprot	FMT	Staphylococcus aureus	Skin infections; food poisoning; respiratory diseases	Rodents	Mus musculus (related: house mouse)	formyl methionyl transferase
LG939_02780	A6TF98	30.5	308	197	7	20	326	16	307	1.3e-29	125.9	Uniprot	arnA	Klebsiella pneumoniae	Pneumonia	Moths	Galleria mellonella (related: greater wax moth)	Hypothetical protein
LG939_02795	Q6D000	41	437	231	9	13	439	9	428	1.7e-77	285.4	Uniprot	rsmB	Pectobacterium atrosepticum	Rotting of tubers; blackleg disease of the plant stem	Eudicots	Solanum tuberosum (related: potato)	Modulates plant cell wall-degrading enzymes
LG939_02805	Q9HV74	28	261	151	8	550	796	730	967	1.5e-18	90.5	Uniprot	CbrA	Pseudomonas aeruginosa	Opportunistic infections	Rodents	Rattus (related: rat)	Sensor Kinase
LG939_02805	Q83T39	24	275	163	8	548	808	336	578	6.1e-12	68.6	Uniprot	ttrS	Salmonella enterica	Gastroenteritis	Rodents	Mus musculus (related: house mouse)	tetrathionate reductase
LG939_02805	E0SJT2	25.4	236	135	9	577	807	241	440	5.7e-10	62	Uniprot	envZ	Dickeya dadantii	Soft rot disease	Eudicots	Cichorium intybus (related: chicory)	Sensory histidine kinase in two-component regulatory system
LG939_02805	P08982	22.6	235	139	8	577	805	241	438	3.1e-08	56.2	Uniprot	envZ	Salmonella enterica	Food poisoning	Rodents	Mus musculus (related: house mouse)	Regulators of systemic infection
LG939_02810	D0ZV90	30.8	120	82	1	1	120	1	119	3.3e-14	74.3	Uniprot	PhoP	Salmonella enterica	Salmonellosis	Rodents	Mus musculus (related: house mouse)	Part of the two-component system PhoP-PhoQ that regulates virulence
LG939_02810	P0DM78	30.8	120	82	1	1	120	1	119	3.3e-14	74.3	Uniprot	phoP	Salmonella enterica	Salmonellosis	Cellular slime molds	Dictyostelium discoideum (related: amoeba)	Virulence transcriptional regulatory protein
LG939_02810	B4E8H7	36.3	135	80	4	4	136	5	135	3.4e-11	64.3	Uniprot	rqpR (BCAL0534)	Burkholderia cenocepacia	Cystic fibrosis-like conditions	Rodents	Mus musculus (related: house mouse)	Response regulator
LG939_02810	Q48K32	33.3	126	80	2	2	125	5	128	5.7e-11	63.5	Uniprot	kdpE	Pseudomonas syringae	Bacterial speck	Nematodes	Caenorhabditis elegans (related: roundworm)	Potassium homeostasis and virulence
LG939_02810	P0C5S5	31.3	115	78	1	6	120	1	114	1.7e-10	62	Uniprot	luxO	Vibrio harveyi	Cholera	Crustaceans	Artemia (related: brine shrimps)	Quorum sensing
LG939_02810	Q9Z4T0	33.6	122	72	3	1	118	1	117	2.4e-09	58.2	Uniprot	ttrR	Salmonella enterica	Gastroenteritis	Rodents	Mus musculus (related: house mouse)	tetrathionate reductase
LG939_02810	P9WGN1	31.7	120	80	1	1	120	1	118	3.2e-09	57.8	Uniprot	kdpE	Mycobacterium tuberculosis	Tuberculosis	Rodents	Mus musculus (related: house mouse)	Two-Component Regulatory Systems
LG939_02810	Q0PRN7	28.8	118	83	1	6	123	1	117	3.2e-09	57.8	Uniprot	luxO	Vibrio vulnificus	Fatal septicemia	Beetles	Tenebrio molitor (related: yellow mealworm)	upstream negative regulator of smcR
LG939_02810	Q9KT84	28.8	118	83	1	6	123	1	117	4.1e-09	57.4	Uniprot	LuxO	Vibrio cholerae	Cholera	Rodents	Mus musculus (related: house mouse)	Quorum-sensing regulator
LG939_02810	A0A0K0GQ67	28.2	124	84	2	4	124	114	235	7e-09	56.6	Uniprot	PXO_RS22160	Xanthomonas oryzae	Bacterial leaf blight	Monocots	Oryza sativa (related: rice)	Response regulator
LG939_02810	G7TKC9	28.2	124	84	2	4	124	114	235	7e-09	56.6	Uniprot	XOC_4190	Xanthomonas oryzae	Rice bacterial blight	Monocots	Oryza sativa (related: rice)	GGDEF-EAL domain proteins
LG939_02810	P36556	29.1	117	82	1	4	120	3	118	9.2e-09	56.2	Uniprot	PmrA	Salmonella enterica	Salmonellosis	Rodents	Mus musculus (related: house mouse)	lipopolysaccharide modification regulator
LG939_02810	O69730	26.3	118	86	1	3	120	10	126	1.6e-08	55.5	Uniprot	tcrX	Mycobacterium tuberculosis	Tuberculosis	Rodents	Mus musculus (related: house mouse)	Two-Component Regulatory Systems
LG939_02810	Q9HWA4	28.9	128	86	3	3	126	10	136	2e-08	55.1	Uniprot	PprB	Pseudomonas aeruginosa	Septicemia	Flies	Drosophila melanogaster (related: fruit fly)	Response regulator
LG939_02810	Q8Z445	31.5	111	71	2	3	110	669	777	5.9e-08	53.5	Uniprot	barA	Salmonella enterica	Gastroenteritis	Rodents	Mus musculus (related: house mouse)
LG939_02810	A0A0K0GKJ8	29.4	109	76	1	6	114	1	108	5e-07	50.4	Uniprot	PXO_RS11120	Xanthomonas oryzae	Bacterial leaf blight	Monocots	Oryza sativa (related: rice)	Response regulator
LG939_02810	A0A0K0GPS7	28.4	134	81	4	1	126	1	127	1.1e-06	49.3	Uniprot	PXO_RS20535	Xanthomonas oryzae	Bacterial leaf blight	Monocots	Oryza sativa (related: rice)	Response regulator
LG939_02810	A0A0K0GIA5	34.6	104	63	3	4	103	14	116	1.5e-06	48.9	Uniprot	PXO_RS05395	Xanthomonas oryzae	Bacterial leaf blight	Monocots	Oryza sativa (related: rice)	Response regulator
LG939_02810	A0A0H3I0G5	28	100	70	1	13	112	1	98	7.3e-06	46.6	Uniprot	BP1026B_II1587	Burkholderia pseudomallei	Melioidosis	Rodents	Mus musculus (related: house mouse)	T6SS5 Effector
LG939_02835	D4I307	32.2	426	238	8	21	444	29	405	5.1e-45	177.6	Uniprot	argD	Erwinia amylovora	Fire blight	Eudicots	Pyrus communis (related: pear)	argDgene encodes a predicted N-acetylornithine aminotransferase enzyme
LG939_02835	Q9I168	30.5	440	281	9	13	444	46	468	5.7e-44	174.1	Uniprot	pvdH	Pseudomonas aeruginosa	Infections	Rodents	Mus musculus (related: house mouse)	L-2,4-diaminobutyrate:2-ketoglutarate 4-aminotransferase
LG939_02835	I1RNH4	20.7	464	305	11	6	440	69	498	1.6e-09	59.7	Uniprot	gta1	Fusarium graminearum	Fusarium head blight	Monocots	Triticum aestivum (related: bread wheat)	GABA transaminases
LG939_02880	G4MZ63	37.5	296	160	6	6	276	18	313	9.8e-47	182.6	Uniprot	MET12	Magnaporthe oryzae	Rice blast	Monocots	Hordeum vulgare (related: barley)	methylenetetrahydrofolate reductase
LG939_02880	G4MV96	36.9	274	168	2	6	274	18	291	1.4e-45	178.7	Uniprot	MET13	Magnaporthe oryzae	Rice blast	Monocots	Hordeum vulgare (related: barley)	methylenetetrahydrofolate reductase
LG939_02880	Q97S30	33.6	274	178	4	2	272	4	276	1.1e-37	152.5	Uniprot	metF	Streptococcus pneumoniae	Pneumonia; otitis media; septicaemia; meningitis	Rodents	Mus musculus (related: house mouse)	Methionine biosynthesis enzymes
LG939_03030	Q4UWF4	28	125	70	4	117	231	375	489	5.1e-06	47.8	Uniprot	avrAC (XopAC)	Xanthomonas campestris	Black rot disease	Eudicots	Arabidopsis thaliana (related: thale cress)	Effector
LG939_03035	A0A0F6B6Z8	28.8	410	270	9	1	400	3	400	5.4e-22	101.3	Uniprot	mcpC	Salmonella enterica	Salmonellosis	Primates	Homo sapiens (related: human)	Methyl-accepting chemotaxis protein
LG939_03035	P02941	81.4	70	13	0	361	430	363	432	3.5e-21	98.6	Uniprot	cheM	Salmonella enterica	Salmonellosis	Primates	Homo sapiens (related: human)	Methyl-accepting chemotaxis protein
LG939_03035	A0A0F6B845	30.5	403	243	10	47	429	47	432	5.9e-21	97.8	Uniprot	tcp	Salmonella enterica	Salmonellosis	Primates	Homo sapiens (related: human)	Methyl-accepting chemotaxis protein
LG939_03035	A0A0F6B6S3	73.3	75	20	0	333	407	333	407	5e-20	94.7	Uniprot	mcpB	Salmonella enterica	Salmonellosis	Primates	Homo sapiens (related: human)	Methyl-accepting chemotaxis protein
LG939_03035	A0A0F6BB74	93.9	49	3	0	358	406	362	410	2e-16	82.8	Uniprot	tsr	Salmonella enterica	Salmonellosis	Primates	Homo sapiens (related: human)	Methyl-accepting chemotaxis protein
LG939_03035	Q9I3S1	44.8	116	50	2	316	417	242	357	1.6e-13	73.2	Uniprot	BdlA	Pseudomonas aeruginosa	Septicemia	Eudicots	Arabidopsis thaliana (related: thale cress)	chemotaxis transducer protein
LG939_03035	A0A0H3PEF7	63.2	57	21	0	359	415	533	589	9.5e-11	63.9	Uniprot	tlp2 (Cjj81176_0180)	Campylobacter jejuni	Gastroenteritis	Birds	Gallus gallus (related: chicken)	Methyl-accepting chemotaxis protein/ transducer-like protein
LG939_03035	Q0P864	63.2	57	21	0	359	415	536	592	9.5e-11	63.9	Uniprot	Cj1564	Campylobacter jejuni	Gastroenteritis	Birds	Gallus gallus (related: chicken)	Chemoreceptor
LG939_03035	A0A0F6B1Q1	73.9	46	12	0	383	428	399	444	1e-09	60.5	Uniprot	trg	Salmonella enterica	Salmonellosis	Primates	Homo sapiens (related: human)	Methyl-accepting chemotaxis protein
LG939_03035	A0A0F6B6Z9	64.6	48	17	0	381	428	375	422	4.4e-08	55.1	Uniprot	aer	Salmonella enterica	Salmonellosis	Primates	Homo sapiens (related: human)	Methyl-accepting chemotaxis protein
LG939_03050	Q9K034	37.4	155	97	0	61	215	59	213	1.4e-22	102.1	Uniprot	ctp (NMB0788)	Neisseria meningitidis	Septicemia	Primates	Homo sapiens (related: human)	Cysteine transporter permease
LG939_03055	Q9K033	56.1	246	101	2	1	239	1	246	6.4e-69	256.1	Uniprot	cab (NMB0789)	Neisseria meningitidis	Septicemia	Primates	Homo sapiens (related: human)	Cysteine ATP binding protein
LG939_03055	Q8ZQE4	40.2	209	121	4	16	222	23	229	2.1e-32	134.8	Uniprot	MacB	Salmonella enterica	Food poisoning; enteritis	Rodents	Mus musculus (related: house mouse)	ABC-Type Efflux Pump
LG939_03055	Q8PM59	32.4	244	154	4	2	236	21	262	4.5e-30	127.1	Uniprot	pstB	Xanthomonas citri	Citrus canker	Eudicots	Citrus limonia (related: mandarin lime)	phosphate metabolism
LG939_03055	A0A0H3JS81	31.8	220	142	6	1	214	3	220	2.1e-27	118.2	Uniprot	VraD	Staphylococcus aureus	Skin infections; food poisoning; respiratory diseases	Moths	Galleria mellonella (related: greater wax moth)	Involved in Gallidermin and Daptomycin Resistance
LG939_03055	Q5WWE3	31.1	235	148	6	2	228	483	711	1.1e-20	95.9	Uniprot	LssB	Legionella pneumophila	Legionellosis or legionnaires鈥?disease	Eukaryotes	Acanthamoeba castellanii (no common name found)	Functional Type 1 Secretion System
LG939_03055	Q3Y5V5	31.7	221	129	7	16	224	1094	1304	6.1e-19	90.1	Uniprot	ABC3	Magnaporthe oryzae	Rice blast	Monocots	Hordeum vulgare (related: barley)	multidrug resistance; protection from oxidative stress
LG939_03055	B2SRG1	34.3	210	127	7	16	221	503	705	4.1e-15	77.4	Uniprot	raxB	Xanthomonas oryzae	Bacterial blight	Monocots	Oryza sativa (related: rice)	ATP-binding transporter protein required for Ax21 activity
LG939_03055	A0A0M2J080	28.1	235	145	6	1	218	1	228	3.8e-13	70.9	Uniprot	sufC	Salmonella enterica	Salmonellosis	Rodents	Mus musculus (related: house mouse)	Sulfur mobilization
LG939_03055	G4NDE1	27.1	207	132	4	19	223	494	683	1.4e-12	68.9	Uniprot	ABC4	Magnaporthe oryzae	Rice blast	Monocots	Hordeum vulgare (related: barley)	multidrug resistance
LG939_03055	Q9UW87	23.9	230	158	7	3	224	673	893	8.2e-08	53.1	Uniprot	MLT1	Candida albicans	Candidiasis	Rodents	Mus musculus (related: house mouse)	ABC transporter
LG939_03075	Q83CA1	50.7	221	106	2	1	219	10	229	8.6e-62	232.3	Uniprot	PmrA	Coxiella burnetii	Q fever	Primates	Homo sapiens (related: human)	Response Regulator
LG939_03075	P66796	46.5	215	114	1	1	215	1	214	1.4e-51	198.4	Uniprot	QseB	Salmonella enterica	Salmonellosis	Primates	Homo sapiens (related: human)	Two-component system response regulator
LG939_03075	C5A846	41.6	226	126	3	1	221	1	225	8.1e-44	172.6	Uniprot	PidR	Burkholderia glumae	Panicle blight	Monocots	Allium cepa (related: onion)	Response regulator/ two-component regulatory
LG939_03075	P36556	41.5	217	126	1	1	217	1	216	2e-42	167.9	Uniprot	PmrA	Salmonella enterica	Salmonellosis	Rodents	Mus musculus (related: house mouse)	lipopolysaccharide modification regulator
LG939_03075	Q5H3W2	39.8	221	130	2	1	219	65	284	2e-42	167.9	Uniprot	PXO_RS19415	Xanthomonas oryzae	Bacterial leaf blight	Monocots	Oryza sativa (related: rice)	Response regulator
LG939_03075	A0A0K0GP04	46.3	190	101	1	30	219	1	189	5.8e-42	166.4	Uniprot	PXO_RS19035	Xanthomonas oryzae	Bacterial leaf blight	Monocots	Oryza sativa (related: rice)	Response regulator
LG939_03075	A4K9H6	38.8	219	129	2	1	215	1	218	2.5e-37	151	Uniprot	PhoP	Xanthomonas oryzae	Bacterial blight	Monocots	Oryza sativa (related: rice)	Two-component system response regulatory required for Ax21 (synonym: AvrXa21)activity
LG939_03075	O69730	38.7	225	131	4	3	221	11	234	7.4e-37	149.4	Uniprot	tcrX	Mycobacterium tuberculosis	Tuberculosis	Rodents	Mus musculus (related: house mouse)	Two-Component Regulatory Systems
LG939_03075	B0RPP4	38.4	224	129	5	1	218	1	221	4.5e-34	140.2	Uniprot	RavR	Xanthomonas campestris	Black rot disease	Eudicots	Brassica oleracea (no common name found)	bifunctional enzyme involved in c-di-GMP synthesis and degradation
LG939_03075	Q5H3K9	37.9	224	130	5	1	218	22	242	1.3e-33	138.7	Uniprot	ColR	Xanthomonas oryzae	Bacterial blight of rice	Monocots	Oryza sativa (related: rice)
LG939_03075	B3VA60	36.6	224	132	6	2	217	4	225	1.4e-32	135.2	Uniprot	covR	Streptococcus pyogenes	Infections	Primates	Homo sapiens (related: human)
LG939_03075	P0A4H7	34.8	221	138	3	1	217	2	220	1e-30	129	Uniprot	CiaR	Streptococcus pneumoniae	Pneumococcal pneumonia	Rodents	Mus musculus (related: house mouse)	Two-component response regulator
LG939_03075	A0A0K0GNX3	37.5	224	132	5	2	218	4	226	1.3e-30	128.6	Uniprot	PXO_RS19870	Xanthomonas oryzae	Bacterial leaf blight	Monocots	Oryza sativa (related: rice)	Response regulator
LG939_03075	Q5GWK1	37.5	224	132	5	2	218	4	226	1.3e-30	128.6	Uniprot	PhoB	Xanthomonas oryzae	Bacterial leaf blight	Monocots	Oryza sativa (related: rice)	Two-component signal transduction system response regulator
LG939_03075	E0SJT3	33.9	227	137	4	2	216	6	231	5.1e-30	126.7	Uniprot	ompR	Dickeya dadantii	Soft rot disease	Eudicots	Cichorium intybus (related: chicory)	DNA-binding response regulator in two-component regulatory system
LG939_03075	P0AA19	34.4	227	136	4	2	216	6	231	5.1e-30	126.7	Uniprot	ompR	Salmonella enterica	Food poisoning	Rodents	Mus musculus (related: house mouse)	Regulators of systemic infection
LG939_03075	D2TU76	34.9	229	133	5	2	217	3	228	1.1e-27	119	Uniprot	cpxR	Citrobacter rodentium	Colitis	Rodents	Mus musculus (related: house mouse)	Two-component response regulator
LG939_03075	P0AE88	34.9	229	133	5	2	217	3	228	1.4e-27	118.6	Uniprot	cpxR	Escherichia coli	Avian colibacillosis	Primates	Homo sapiens (related: human)	Cytoplasmic transcriptional regulator
LG939_03075	A0A0K0GI30	40.2	184	105	4	3	183	11	192	1.2e-26	115.5	Uniprot	PXO_RS05125 (DetR)	Xanthomonas oryzae	Bacterial leaf blight	Monocots	Oryza sativa (related: rice)	Response regulator
LG939_03075	Q4UR27	40.2	184	105	4	3	183	22	203	3.4e-26	114	Uniprot	XC_3452	Xanthomonas campestris	Black rot disease	Eudicots	Raphanus sativus (related: radish)	Two-component regulatory protein
LG939_03075	A0A0K0GHI2	33.2	223	139	2	5	217	1	223	7.6e-26	112.8	Uniprot	PXO_RS04595	Xanthomonas oryzae	Bacterial leaf blight	Monocots	Oryza sativa (related: rice)	Response regulator
LG939_03075	B2SRG7	36.3	182	113	3	1	180	1	181	1.8e-22	101.7	Uniprot	raxR	Xanthomonas oryzae	Bacterial blight	Monocots	Oryza sativa (related: rice)	Two component response regulator activity required for Ax21 (synonym: AvrXa21) activity
LG939_03075	A0A0H3I0G5	34.8	204	116	5	26	215	15	215	5.1e-22	100.1	Uniprot	BP1026B_II1587	Burkholderia pseudomallei	Melioidosis	Rodents	Mus musculus (related: house mouse)	T6SS5 Effector
LG939_03075	A0A0K0GL88	37.6	117	73	0	2	118	798	914	1.8e-14	75.1	Uniprot	PXO_RS14595	Xanthomonas oryzae	Bacterial leaf blight	Monocots	Oryza sativa (related: rice)	Hybrid protein
LG939_03075	A0A088U1Z5	32.1	112	73	1	3	111	4	115	9.1e-11	62.8	Uniprot	ntrC	Burkholderia cenocepacia	Cystic fibrosis-like conditions	Moths	Galleria mellonella (related: greater wax moth)	蟽54 activator protein
LG939_03075	C5A8Z0	31.9	116	72	3	3	113	46	159	1.3e-09	58.9	Uniprot	dgcB	Burkholderia glumae	Bacterial panicle blight of rice	Monocots	Allium cepa (related: onion)	Diguanylate cyclase
LG939_03075	B4EGR6	28.7	115	77	3	3	113	23	136	2.1e-07	51.6	Uniprot	bcam1161	Burkholderia cenocepacia	Cystic fibrosis-like conditions	Moths	Galleria mellonella (related: greater wax moth)	Putative cyclic-di-GMP signaling protein
LG939_03080	P40719	35.5	296	184	4	137	429	147	438	1.4e-39	159.5	Uniprot	QseC	Escherichia coli	Infections	Rodents	Mus musculus (related: house mouse)	sensory histidine kinase in two-component regulatory system
LG939_03080	D2TRM0	34.6	309	191	6	137	441	145	446	6e-38	154.1	Uniprot	QseC	Citrobacter rodentium		Rodents	Mus musculus (related: house mouse)	Adrenergic sensors
LG939_03080	Q8Z3P2	33.9	310	192	6	137	441	147	448	6.7e-37	150.6	Uniprot	QseC	Salmonella enterica	Salmonellosis	Primates	Homo sapiens (related: human)	Two-component system sensor histidine kinase
LG939_03080	J7KWB2	34.7	288	175	6	137	418	147	427	1.1e-34	143.3	Uniprot	qseC	Pectobacterium carotovorum	Soft rot disease	Eudicots	Brassica rapa (related: field mustard)	Sensor protein QseC bacterial adrenergic receptor
LG939_03080	C5A845	34.2	339	166	12	159	445	166	499	7.1e-31	130.6	Uniprot	PidS	Burkholderia glumae	Panicle blight	Monocots	Allium cepa (related: onion)	Sensor histidine kinase / two-component regulatory system (TCRS)
LG939_03080	A0A0F7A0T2	32.9	234	148	4	215	440	509	741	1.3e-24	109.8	Uniprot	BphP1	Pseudomonas syringae	Brown spot on bean	Eudicots	Phaseolus vulgaris (related: kidney bean)	Red/far-red-light-sensing bacteriophytochrome
LG939_03080	Q5GWK0	29.3	229	157	3	209	434	197	423	2.2e-19	92.4	Uniprot	PhoR	Xanthomonas oryzae	Bacterial leaf blight	Monocots	Oryza sativa (related: rice)	Two-component signal transduction system histidine kinase
LG939_03080	A0A0K0GL88	31.2	234	145	7	222	444	546	774	2.5e-15	79	Uniprot	PXO_RS14595	Xanthomonas oryzae	Bacterial leaf blight	Monocots	Oryza sativa (related: rice)	Hybrid protein
LG939_03080	A0A0K0GKL7	32	225	137	8	230	443	750	969	1.6e-14	76.3	Uniprot	PXO_RS10565	Xanthomonas oryzae	Bacterial leaf blight	Monocots	Oryza sativa (related: rice)	Hybrid protein
LG939_03080	O69729	28.7	324	196	11	151	446	150	466	2.1e-14	75.9	Uniprot	tcrY	Mycobacterium tuberculosis	Tuberculosis	Rodents	Mus musculus (related: house mouse)	Two-Component Regulatory Systems
LG939_03080	A0A0K0GLN5	31.8	236	143	8	222	444	806	1036	7.9e-14	73.9	Uniprot	PXO_RS14605	Xanthomonas oryzae	Bacterial leaf blight	Monocots	Oryza sativa (related: rice)	Hybrid protein
LG939_03125	J7KWB2	35.6	267	164	4	211	474	186	447	3.4e-34	141.7	Uniprot	qseC	Pectobacterium carotovorum	Soft rot disease	Eudicots	Brassica rapa (related: field mustard)	Sensor protein QseC bacterial adrenergic receptor
LG939_03125	Q8Z3P2	35.2	267	163	4	211	472	186	447	6e-31	131	Uniprot	QseC	Salmonella enterica	Salmonellosis	Primates	Homo sapiens (related: human)	Two-component system sensor histidine kinase
LG939_03125	D2TRM0	34.5	267	167	4	211	474	184	445	1.3e-30	129.8	Uniprot	QseC	Citrobacter rodentium		Rodents	Mus musculus (related: house mouse)	Adrenergic sensors
LG939_03125	P40719	34.8	250	154	4	211	456	186	430	5.6e-29	124.4	Uniprot	QseC	Escherichia coli	Infections	Rodents	Mus musculus (related: house mouse)	sensory histidine kinase in two-component regulatory system
LG939_03125	C5A845	28.7	499	287	16	38	492	35	508	1.3e-28	123.2	Uniprot	PidS	Burkholderia glumae	Panicle blight	Monocots	Allium cepa (related: onion)	Sensor histidine kinase / two-component regulatory system (TCRS)
LG939_03125	A0A0K0GQL3	33	227	133	5	274	490	311	528	7.4e-21	97.4	Uniprot	PXO_RS21535 (StoS)	Xanthomonas oryzae	Bacterial leaf blight	Monocots	Oryza sativa (related: rice)	Hybrid protein
LG939_03125	A0A0K0GL88	30.4	260	166	8	245	490	533	791	3.7e-20	95.1	Uniprot	PXO_RS14595	Xanthomonas oryzae	Bacterial leaf blight	Monocots	Oryza sativa (related: rice)	Hybrid protein
LG939_03125	A0A034UYN5	27	256	175	5	248	492	485	739	1.5e-18	89.7	Uniprot	rcsC	Erwinia amylovora	Fire blight	Eudicots	Pyrus communis (related: pear)	Amylovoran production and pathogenticity
LG939_03125	D4I7B7	27	256	175	5	248	492	454	708	1.5e-18	89.7	Uniprot	rcsC	Erwinia amylovora	Fire blight	Eudicots	Pyrus communis (related: pear)	Phosphorelay system
LG939_03125	O69729	28.1	270	182	7	223	487	213	475	8.5e-17	84	Uniprot	tcrY	Mycobacterium tuberculosis	Tuberculosis	Rodents	Mus musculus (related: house mouse)	Two-Component Regulatory Systems
LG939_03125	A4K9H7	26	246	160	6	239	474	234	467	3.2e-16	82	Uniprot	PhoQ	Xanthomonas oryzae	Bacterial blight	Monocots	Oryza sativa (related: rice)	Two-component system sensor kinase required for Ax21 (synonym: AvrXa21) activity
LG939_03125	A0A0K0GLS1	30.4	237	151	8	248	474	793	1025	4.2e-16	81.6	Uniprot	PXO_RS14600	Xanthomonas oryzae	Bacterial leaf blight	Monocots	Oryza sativa (related: rice)	Hybrid protein
LG939_03125	Q48K33	25.7	284	194	7	221	489	605	886	1e-14	77	Uniprot	kdpD	Pseudomonas syringae	Bacterial speck	Nematodes	Caenorhabditis elegans (related: roundworm)	Potassium homeostasis and virulence
LG939_03125	P08982	25.4	240	161	6	240	476	212	436	5.7e-13	71.2	Uniprot	envZ	Salmonella enterica	Food poisoning	Rodents	Mus musculus (related: house mouse)	Regulators of systemic infection
LG939_03125	E0SJT2	30	250	153	9	240	484	212	444	1.3e-12	70.1	Uniprot	envZ	Dickeya dadantii	Soft rot disease	Eudicots	Cichorium intybus (related: chicory)	Sensory histidine kinase in two-component regulatory system
LG939_03125	Q9HWS6	27.1	258	172	7	213	467	180	424	1.5e-10	63.2	Uniprot	BfmS	Pseudomonas aeruginosa	Nosocomial infections	Rodents	Mus musculus (related: house mouse)	two-component sensor kinase
LG939_03125	Q8YF74	37.3	67	40	1	395	461	363	427	3.9e-06	48.5	Uniprot	RegM	Brucella melitensis	Infertility; abortions	Rodents	Mus musculus (related: house mouse)	encoding a sensory transduction protein kinase
LG939_03130	Q5H3W2	46.2	221	119	0	1	221	65	285	3.1e-51	197.2	Uniprot	PXO_RS19415	Xanthomonas oryzae	Bacterial leaf blight	Monocots	Oryza sativa (related: rice)	Response regulator
LG939_03130	C5A846	42.2	223	126	1	1	220	1	223	1.4e-43	171.8	Uniprot	PidR	Burkholderia glumae	Panicle blight	Monocots	Allium cepa (related: onion)	Response regulator/ two-component regulatory
LG939_03130	A4K9H6	40.4	218	128	1	1	216	1	218	1.2e-39	158.7	Uniprot	PhoP	Xanthomonas oryzae	Bacterial blight	Monocots	Oryza sativa (related: rice)	Two-component system response regulatory required for Ax21 (synonym: AvrXa21)activity
LG939_03130	P36556	38.1	218	133	1	1	218	1	216	7.5e-37	149.4	Uniprot	PmrA	Salmonella enterica	Salmonellosis	Rodents	Mus musculus (related: house mouse)	lipopolysaccharide modification regulator
LG939_03130	O69730	35.9	223	139	2	3	221	11	233	5.3e-35	143.3	Uniprot	tcrX	Mycobacterium tuberculosis	Tuberculosis	Rodents	Mus musculus (related: house mouse)	Two-Component Regulatory Systems
LG939_03130	D0ZV90	34.7	219	141	1	1	217	2	220	4.7e-31	130.2	Uniprot	PhoP	Salmonella enterica	Salmonellosis	Rodents	Mus musculus (related: house mouse)	Part of the two-component system PhoP-PhoQ that regulates virulence
LG939_03130	P0DM78	34.7	219	141	1	1	217	2	220	4.7e-31	130.2	Uniprot	phoP	Salmonella enterica	Salmonellosis	Cellular slime molds	Dictyostelium discoideum (related: amoeba)	Virulence transcriptional regulatory protein
LG939_03130	A0A0K0GP04	36.3	193	121	1	32	224	3	193	3.4e-29	124	Uniprot	PXO_RS19035	Xanthomonas oryzae	Bacterial leaf blight	Monocots	Oryza sativa (related: rice)	Response regulator
LG939_03130	D2TU76	37.1	232	133	4	2	222	3	232	2.8e-28	120.9	Uniprot	cpxR	Citrobacter rodentium	Colitis	Rodents	Mus musculus (related: house mouse)	Two-component response regulator
LG939_03130	P0AE88	37.1	232	133	4	2	222	3	232	6.3e-28	119.8	Uniprot	cpxR	Escherichia coli	Avian colibacillosis	Primates	Homo sapiens (related: human)	Cytoplasmic transcriptional regulator
LG939_03130	B3VA60	32	225	146	3	2	220	4	227	1.1e-27	119	Uniprot	covR	Streptococcus pyogenes	Infections	Primates	Homo sapiens (related: human)
LG939_03130	P0AA19	31.9	226	144	2	2	217	6	231	7e-27	116.3	Uniprot	ompR	Salmonella enterica	Food poisoning	Rodents	Mus musculus (related: house mouse)	Regulators of systemic infection
LG939_03130	E0SJT3	31.9	226	144	2	2	217	6	231	9.1e-27	115.9	Uniprot	ompR	Dickeya dadantii	Soft rot disease	Eudicots	Cichorium intybus (related: chicory)	DNA-binding response regulator in two-component regulatory system
LG939_03130	A0A0K0GIX3	36.2	224	132	5	2	216	5	226	1.6e-26	115.2	Uniprot	PXO_RS06785	Xanthomonas oryzae	Bacterial leaf blight	Monocots	Oryza sativa (related: rice)	Response regulator
LG939_03130	A0A0K0GNX3	31	226	151	3	2	222	4	229	1.3e-25	112.1	Uniprot	PXO_RS19870	Xanthomonas oryzae	Bacterial leaf blight	Monocots	Oryza sativa (related: rice)	Response regulator
LG939_03130	Q5GWK1	31	226	151	3	2	222	4	229	1.3e-25	112.1	Uniprot	PhoB	Xanthomonas oryzae	Bacterial leaf blight	Monocots	Oryza sativa (related: rice)	Two-component signal transduction system response regulator
LG939_03130	D0C624	33.3	219	139	4	2	215	12	228	3.8e-25	110.5	Uniprot	kdpE	Acinetobacter baumannii	Pneumonia	Rodents	Mus musculus (related: house mouse)	Potassium-dependent protein
LG939_03130	A0A0K0GHI2	28.3	223	151	2	5	218	1	223	8.3e-20	92.8	Uniprot	PXO_RS04595	Xanthomonas oryzae	Bacterial leaf blight	Monocots	Oryza sativa (related: rice)	Response regulator
LG939_03130	P0A9Q1	27.4	226	151	4	3	216	6	230	1.5e-16	82	Uniprot	arcA	Escherichia coli	Meningitis	Birds	Anas platyrhynchos (related: mallard)	Aerobic respiration control protein
LG939_03130	A0A0H3I0G5	30.5	203	125	5	27	216	16	215	1.2e-15	79	Uniprot	BP1026B_II1587	Burkholderia pseudomallei	Melioidosis	Rodents	Mus musculus (related: house mouse)	T6SS5 Effector
LG939_03150	A0A0K0GFV0	38.2	89	49	2	41	129	32	114	5e-06	47	Uniprot	PXO_RS01340	Xanthomonas oryzae	Bacterial leaf blight	Monocots	Oryza sativa (related: rice)	Response regulator
LG939_03155	G7TEV4	36.4	239	151	1	165	402	446	684	3.4e-32	134.8	Uniprot	XOC_2335	Xanthomonas oryzae	Rice bacterial blight	Monocots	Oryza sativa (related: rice)	GGDEF-EAL domain proteins
LG939_03155	Q9I0R8	33.6	250	166	0	142	391	327	576	3.2e-30	128.3	Uniprot	PA2567	Pseudomonas aeruginosa	Nosocomial infections	Rodents	Mus musculus (related: house mouse)	Phosphodiesterase
LG939_03155	B4EH58	36.1	227	139	4	166	391	268	489	3.1e-25	111.7	Uniprot	bcam0158	Burkholderia cenocepacia	Cystic fibrosis-like conditions	Moths	Galleria mellonella (related: greater wax moth)	Putative diguanylate phosphodiesterase
LG939_03155	Q8YFR7	31.4	229	153	2	166	392	722	948	9e-25	110.2	Uniprot	bpdA	Brucella melitensis	Ovine brucellosis	Rodents	Mus musculus (related: house mouse)	Phosphodiesterase
LG939_03155	D4I4B4	32.3	235	153	2	171	402	431	662	5e-23	104.4	Uniprot	pdeC	Erwinia amylovora	Fire blight	Eudicots	Malus domestica (related: apple)	Phosphodiesterase
LG939_03160	Q97T11	33.1	287	170	8	1	268	1	284	7.6e-36	146.4	Uniprot	metQ	Streptococcus pneumoniae	Pneumonia; otitis media; septicaemia; meningitis	Rodents	Mus musculus (related: house mouse)	Methionine ABC transporter lipoprotein
LG939_03165	Q48K33	38.1	938	504	23	9	932	8	882	2.2e-138	488.8	Uniprot	kdpD	Pseudomonas syringae	Bacterial speck	Nematodes	Caenorhabditis elegans (related: roundworm)	Potassium homeostasis and virulence
LG939_03165	P9WGL3	35.7	535	286	7	24	549	26	511	1.2e-72	270.4	Uniprot	kdpD	Mycobacterium tuberculosis	Tuberculosis	Rodents	Mus musculus (related: house mouse)	Two-Component Regulatory Systems
LG939_03165	A0A0K0GL88	31.6	250	147	7	685	924	538	773	1.2e-19	94.4	Uniprot	PXO_RS14595	Xanthomonas oryzae	Bacterial leaf blight	Monocots	Oryza sativa (related: rice)	Hybrid protein
LG939_03165	P58662	29.2	240	141	8	699	924	465	689	6.1e-16	82	Uniprot	rcsC11	Salmonella enterica	Food poisoning	Rodents	Mus musculus (related: house mouse)	Sensor protein
LG939_03165	Q9HWS6	26.2	225	140	6	704	923	229	432	7.2e-09	58.5	Uniprot	BfmS	Pseudomonas aeruginosa	Nosocomial infections	Rodents	Mus musculus (related: house mouse)	two-component sensor kinase
LG939_03165	Q2FIT5	24.8	250	168	7	689	927	108	348	1.2e-08	57.8	Uniprot	SaeS	Staphylococcus aureus	Skin infections; food poisoning; respiratory diseases	Rodents	Mus musculus (related: house mouse)	Sensor kinase SaeS is a member of the intramembrane-sensing histidine kinases
LG939_03165	Q2G2U1	24.8	250	168	7	689	927	108	348	1.2e-08	57.8	Uniprot	saeS	Staphylococcus aureus	Pneumonia	Rodents	Mus musculus (related: house mouse)	Two-component sensory system response regulator
LG939_03165	Q8YF74	25	336	178	13	634	933	152	449	2e-06	50.4	Uniprot	RegM	Brucella melitensis	Infertility; abortions	Rodents	Mus musculus (related: house mouse)	encoding a sensory transduction protein kinase
LG939_03175	P57698	58.5	687	257	8	58	742	28	688	1.5e-203	704.9	Uniprot	kdpB	Pseudomonas aeruginosa	Nosocomial infections	Rodents	Mus musculus (related: house mouse)	Transport of small molecules
LG939_03175	A0A0D5YKF1	28.3	569	369	8	122	688	282	813	2e-41	166.4	Uniprot	CopA (ABUW_2707)	Acinetobacter baumannii	Nosocomial infections	Rodents	Mus musculus (related: house mouse)	Copper-translocating P-type ATPase
LG939_03175	Q8J286	27.8	485	301	12	172	623	577	1045	3.8e-37	152.1	Uniprot	CLAP1	Colletotrichum lindemuthianum	Anthracnose	Eudicots	Phaseolus vulgaris (related: kidney bean)	Copper transporting ATPase
LG939_03175	B7VKI8	26.4	569	377	12	122	687	414	943	1.4e-34	143.7	Uniprot	copA	Vibrio tasmaniensis	No data found	Bivalves	Crassostrea gigas (related: pacific oyster)	Copper homeostasis
LG939_03175	Q99Z27	26.7	544	352	11	75	614	51	551	1.1e-28	124	Uniprot	PmtA	Streptococcus pyogenes	Skin lesions	Rodents	Mus musculus (related: house mouse)	P1B4-type ATPase that functions as an Fe(II) exporter
LG939_03175	Q9UVL6	22.2	541	353	13	116	614	581	1095	1e-21	100.9	Uniprot	CRP1	Candida albicans	Disseminated candidiasis	Rodents	Mus musculus (related: house mouse)	Copper efflux pump
LG939_03175	Q9P872	31.2	199	105	3	503	672	544	739	5.2e-18	88.6	Uniprot	PMR1	Candida albicans	Candidiasis	Rodents	Mus musculus (related: house mouse)	P-type ATPase transporter
LG939_03175	J4KMX0	34	156	75	3	501	628	847	1002	4.4e-17	85.5	Uniprot	pmcB	Beauveria bassiana	White muscardine disease	Moths	Galleria mellonella (related: greater wax moth)	Calcium transporting ATPase
LG939_03175	J4KLZ9	29.9	184	90	3	503	647	661	844	6.3e-16	81.6	Uniprot	pmr1	Beauveria bassiana	White muscardine disease	Moths	Galleria mellonella (related: greater wax moth)	Calcium-transporting P-type ATPase
LG939_03175	J9VQQ3	27.7	188	108	2	501	660	877	1064	4.5e-14	75.5	Uniprot	Pmc1	Cryptococcus neoformans	No data found	Rodents	Mus musculus (related: house mouse)	putative vacuolar calcium ATPase
LG939_03175	Q4WYE4	21.6	704	434	21	84	700	570	1242	5.9e-14	75.1	Uniprot	crpA	Aspergillus fumigatus	Invasive pulmonary aspergillosis	Rodents	Mus musculus (related: house mouse)	Copper-exporting ATPase
LG939_03175	A0A076ZK37	30.4	207	117	3	502	681	513	719	1.3e-13	73.9	Uniprot	VK055_1980	Klebsiella pneumoniae	Pneumonia	Rodents	Mus musculus (related: house mouse)	HADa ATPase, P type
LG939_03175	J5JIF8	30	247	135	8	502	717	698	937	2.3e-13	73.2	Uniprot	pmcC	Beauveria bassiana	White muscardine disease	Moths	Galleria mellonella (related: greater wax moth)	Calcium transporting ATPase
LG939_03175	J4VXB0	28.5	214	117	2	502	679	584	797	2.9e-13	72.8	Uniprot	eca1	Beauveria bassiana	White muscardine disease	Moths	Galleria mellonella (related: greater wax moth)	Calcium transporting ATPase
LG939_03175	G4N471	27.4	190	101	1	501	653	651	840	5e-13	72	Uniprot	Calcium-transporting ATPase 3	Magnaporthe oryzae	Rice blast	Monocots	Triticum (related: wheat)	Ca2+ pump
LG939_03175	Q5AJ65	27.4	190	105	3	504	660	767	956	1.1e-12	70.9	Uniprot	Pmc1	Candida albicans	Disseminated candidiasis	Rodents	Mus musculus (related: house mouse)	Calcium-transporting P-type ATPase
LG939_03200	Q8XWM2	54.9	51	23	0	471	521	125	175	4.4e-09	58.5	Uniprot	NucB	Ralstonia solanacearum	Bacterial wilt	Eudicots	Solanum lycopersicum (related: tomato)	Extracellular Dnase
LG939_03230	A0A086IQC3	43.5	200	101	2	29	219	44	240	1.4e-39	159.5	Uniprot	proV	Klebsiella pneumoniae	Pneumonia	Rodents	Mus musculus (related: house mouse)	Glycine betaine/L-proline transport ATP-binding protein
LG939_03230	Q8DPC2	36.4	214	127	4	8	218	5	212	6.5e-32	134	Uniprot	potA	Streptococcus pneumoniae	Pneumococcal pneumonia	Rodents	Mus musculus (related: house mouse)	ABC transporter ATP-binding protein - spermidine/putrescine transport
LG939_03230	Q9K033	33.3	225	126	4	8	217	1	216	1.2e-25	113.2	Uniprot	cab (NMB0789)	Neisseria meningitidis	Septicemia	Primates	Homo sapiens (related: human)	Cysteine ATP binding protein
LG939_03230	A0A0H3JS81	29.6	230	145	5	8	228	3	224	6.5e-24	107.5	Uniprot	VraD	Staphylococcus aureus	Skin infections; food poisoning; respiratory diseases	Moths	Galleria mellonella (related: greater wax moth)	Involved in Gallidermin and Daptomycin Resistance
LG939_03230	Q8ZQE4	30.6	255	157	5	7	252	3	246	3.6e-22	101.7	Uniprot	MacB	Salmonella enterica	Food poisoning; enteritis	Rodents	Mus musculus (related: house mouse)	ABC-Type Efflux Pump
LG939_03230	Q4Q4W3	33	227	136	7	6	222	432	652	1.3e-19	93.2	Uniprot	LmABCB3	Leishmania major	Leishmaniasis	Rodents	Mus musculus (related: house mouse)	Mitochondrial ABC transporter
LG939_03230	Q3Y5V5	33.8	237	121	9	7	220	1076	1299	4.1e-18	88.2	Uniprot	ABC3	Magnaporthe oryzae	Rice blast	Monocots	Hordeum vulgare (related: barley)	multidrug resistance; protection from oxidative stress
LG939_03230	Q5WWE3	29	238	136	9	6	227	480	700	7.7e-17	84	Uniprot	LssB	Legionella pneumophila	Legionellosis or legionnaires鈥?disease	Eukaryotes	Acanthamoeba castellanii (no common name found)	Functional Type 1 Secretion System
LG939_03230	Q8PM59	31.4	207	107	7	29	212	36	230	1.3e-16	83.2	Uniprot	pstB	Xanthomonas citri	Citrus canker	Eudicots	Citrus limonia (related: mandarin lime)	phosphate metabolism
LG939_03230	G4NDE1	25.2	234	151	4	5	227	457	677	2.2e-16	82.4	Uniprot	ABC4	Magnaporthe oryzae	Rice blast	Monocots	Hordeum vulgare (related: barley)	multidrug resistance
LG939_03230	B2SRG1	32.8	235	128	9	6	227	484	701	1.1e-15	80.1	Uniprot	raxB	Xanthomonas oryzae	Bacterial blight	Monocots	Oryza sativa (related: rice)	ATP-binding transporter protein required for Ax21 activity
LG939_03230	H7C7Q3	29.3	232	140	9	6	217	4	231	1.1e-15	80.1	Uniprot	oppD (bb0334)	Borreliella burgdorferi	Lyme disease	Rodents	Mus musculus (related: house mouse)	Oligopepeptide (Opp) transporter that drives transport by hydrolyzing ATP
LG939_03230	O60034	35.5	155	93	4	25	172	917	1071	2.6e-12	68.9	Uniprot	bcatrA	Botrytis cinerea	Grey mold	Eudicots	Vicia faba (related: fava bean)	ABC Transporter
LG939_03230	A0A086VCI7	29.1	230	142	9	6	225	309	527	1.3e-11	66.6	Uniprot	ybtP	Escherichia coli	Urinary tract infection	Rodents	Mus musculus (related: house mouse)	ATP Binding Cassette Protein
LG939_03230	A0A0M2J080	26.9	260	140	10	25	258	13	248	1.3e-11	66.6	Uniprot	sufC	Salmonella enterica	Salmonellosis	Rodents	Mus musculus (related: house mouse)	Sulfur mobilization
LG939_03230	Q66FK0	27.5	207	128	7	26	218	24	222	6.3e-11	64.3	Uniprot	hmuV	Yersinia pseudotuberculosis	Zoonotic infection	Even-toed ungulates	Ovis aries (related: sheep)	ABC hemin transporter, permease subunit
LG939_03230	Q9UW87	28.3	166	105	5	29	184	687	848	1.1e-10	63.5	Uniprot	MLT1	Candida albicans	Candidiasis	Rodents	Mus musculus (related: house mouse)	ABC transporter
LG939_03230	A0A0E0V727	28.6	196	112	7	25	204	357	540	1.2e-09	60.1	Uniprot	ybtQ	Escherichia coli	Urinary tract infection	Rodents	Mus musculus (related: house mouse)	ATP Binding Cassette Protein
LG939_03230	Q96VL9	29.6	199	110	8	3	175	141	335	3.8e-08	55.1	Uniprot	BCATRD	Botrytis cinerea	Grey mold	Eudicots	Solanum lycopersicum (related: tomato)	ABC transporter
LG939_03230	Q9C1I7	27.9	183	111	7	14	175	206	388	2.1e-06	49.3	Uniprot	MgAtr4	Zymoseptoria tritici	Septoria leaf blotch	Monocots	Triticum (related: wheat)	ABC transporter
LG939_03245	Q8XU25	99.1	425	4	0	1	425	1	425	3.9e-244	839	Uniprot	RSc3369	Ralstonia solanacearum	Bacterial wilt	Eudicots	Solanum lycopersicum (related: tomato)	Type III effectors (T3E) and T3E-like genes
LG939_03245	Q52394	24.9	374	218	9	39	380	25	367	5.8e-22	100.9	Uniprot	avrPphE	Pseudomonas syringae	Halo blight	Eudicots	Phaseolus vulgaris (related: kidney bean)	effector
LG939_03245	Q83YM6	24.3	374	220	9	39	380	25	367	2.4e-20	95.5	Uniprot	HopX1	Pseudomonas syringae	Wildfire disease	Eudicots	Arabidopsis thaliana (related: thale cress)	Type III effector
LG939_03245	Q8G8T8	25.8	392	232	13	14	380	13	370	1.5e-17	86.3	Uniprot	avrPphEPsmM6	Pseudomonas syringae	No data found	Eudicots	Arabidopsis thaliana (related: thale cress)	effector
LG939_03280	P08331	40.2	674	337	19	34	681	14	647	8.7e-121	429.9	Uniprot	cpdB	Escherichia coli	Colibacillosis	Birds	Gallus gallus (related: chicken)	2鈥?3鈥?Cyclic phosphodiesterase
LG939_03305	Q5ABG1	37.4	147	83	3	25	166	895	1037	6.6e-20	92.8	Uniprot	SET1	Candida albicans	Disseminated candidiasis	Rodents	Mus musculus (related: house mouse)	Histone 3 lysine 4 methyltransferase
LG939_03325	D3VBH2	35.1	148	96	0	4	151	12	159	4.8e-22	99.8	Uniprot	lrp	Xenorhabdus nematophila		Flies	Drosophila melanogaster (related: fruit fly)	Transcription factor
LG939_03350	A0A0D5YKF1	42.8	748	401	9	9	735	78	819	1.2e-139	492.7	Uniprot	CopA (ABUW_2707)	Acinetobacter baumannii	Nosocomial infections	Rodents	Mus musculus (related: house mouse)	Copper-translocating P-type ATPase
LG939_03350	B7VKI8	39.1	754	410	15	14	736	216	951	1.7e-117	419.1	Uniprot	copA	Vibrio tasmaniensis	No data found	Bivalves	Crassostrea gigas (related: pacific oyster)	Copper homeostasis
LG939_03350	Q8J286	35	834	423	21	9	734	292	1114	1.8e-95	345.9	Uniprot	CLAP1	Colletotrichum lindemuthianum	Anthracnose	Eudicots	Phaseolus vulgaris (related: kidney bean)	Copper transporting ATPase
LG939_03350	Q9UVL6	30.8	695	405	19	126	746	493	1185	1.7e-69	259.6	Uniprot	CRP1	Candida albicans	Disseminated candidiasis	Rodents	Mus musculus (related: house mouse)	Copper efflux pump
LG939_03350	Q60048	29.9	730	470	13	16	733	9	708	2.2e-69	259.2	Uniprot	CadA	Listeria monocytogenes	Listeriosis	Rodents	Mus musculus (related: house mouse)	Cadmium-dependent efflux pump regulator
LG939_03350	Q4WYE4	30.7	704	355	20	143	731	553	1238	1e-61	233.8	Uniprot	crpA	Aspergillus fumigatus	Invasive pulmonary aspergillosis	Rodents	Mus musculus (related: house mouse)	Copper-exporting ATPase
LG939_03350	Q99Z27	31.4	532	336	9	190	706	84	601	1.3e-56	216.9	Uniprot	PmtA	Streptococcus pyogenes	Skin lesions	Rodents	Mus musculus (related: house mouse)	P1B4-type ATPase that functions as an Fe(II) exporter
LG939_03350	P57698	32.9	523	302	11	164	668	72	563	5.9e-46	181.4	Uniprot	kdpB	Pseudomonas aeruginosa	Nosocomial infections	Rodents	Mus musculus (related: house mouse)	Transport of small molecules
LG939_03350	Q9P872	30.5	190	99	3	554	710	544	733	3.5e-14	75.9	Uniprot	PMR1	Candida albicans	Candidiasis	Rodents	Mus musculus (related: house mouse)	P-type ATPase transporter
LG939_03350	Q669S4	30.5	203	103	2	521	685	493	695	4.6e-14	75.5	Uniprot	MgtB	Yersinia pseudotuberculosis	Zoonotic infection	Moths	Galleria mellonella (related: greater wax moth)	Magnesium ion transporter
LG939_03350	Q7CIZ1	30.5	203	103	2	521	685	493	695	4.6e-14	75.5	Uniprot	MgtB	Yersinia pestis	Pneumonic plague	Rodents	Mus musculus (related: house mouse)	Magnesium ion transporter
LG939_03350	Q5AJ65	29.1	213	110	3	552	731	764	968	7.8e-14	74.7	Uniprot	Pmc1	Candida albicans	Disseminated candidiasis	Rodents	Mus musculus (related: house mouse)	Calcium-transporting P-type ATPase
LG939_03350	J4VXB0	31.2	154	75	1	554	676	585	738	9.5e-12	67.8	Uniprot	eca1	Beauveria bassiana	White muscardine disease	Moths	Galleria mellonella (related: greater wax moth)	Calcium transporting ATPase
LG939_03350	A0A076ZK37	28.4	183	104	2	554	709	514	696	4.7e-11	65.5	Uniprot	VK055_1980	Klebsiella pneumoniae	Pneumonia	Rodents	Mus musculus (related: house mouse)	HADa ATPase, P type
LG939_03350	J4KLZ9	25.9	255	137	5	487	702	607	848	4.7e-11	65.5	Uniprot	pmr1	Beauveria bassiana	White muscardine disease	Moths	Galleria mellonella (related: greater wax moth)	Calcium-transporting P-type ATPase
LG939_03350	A0A0D5BX39	23	474	293	9	274	686	298	760	6.2e-11	65.1	Uniprot	ChPMA2	Colletotrichum higginsianum	Anthracnose leaf spot	Eudicots	Arabidopsis thaliana (related: thale cress)	Plasma membrane proton pump
LG939_03350	B3LDT4	24.4	450	274	13	275	664	280	723	1.1e-10	64.3	Uniprot	Lmpma1	Leptosphaeria maculans	Phoma stem canker	Eudicots	Brassica napus (related: rape)	plasma membrane H+ATPase
LG939_03350	G4N471	25.4	240	139	3	505	707	607	843	5.2e-10	62	Uniprot	Calcium-transporting ATPase 3	Magnaporthe oryzae	Rice blast	Monocots	Triticum (related: wheat)	Ca2+ pump
LG939_03370	Q9K033	30.1	249	146	4	7	241	1	235	6.4e-24	106.7	Uniprot	cab (NMB0789)	Neisseria meningitidis	Septicemia	Primates	Homo sapiens (related: human)	Cysteine ATP binding protein
LG939_03370	G4NDE1	28.3	230	148	4	8	236	1289	1502	1.2e-19	92.4	Uniprot	ABC4	Magnaporthe oryzae	Rice blast	Monocots	Hordeum vulgare (related: barley)	multidrug resistance
LG939_03370	Q66FK0	27.5	244	152	8	23	257	27	254	1.7e-16	82	Uniprot	hmuV	Yersinia pseudotuberculosis	Zoonotic infection	Even-toed ungulates	Ovis aries (related: sheep)	ABC hemin transporter, permease subunit
LG939_03370	A0A0M2J080	26.7	217	144	7	26	233	20	230	4.6e-14	73.9	Uniprot	sufC	Salmonella enterica	Salmonellosis	Rodents	Mus musculus (related: house mouse)	Sulfur mobilization
LG939_03375	Q53763	23.4	231	151	3	6	234	4	210	1.9e-09	58.5	Uniprot	StpC	Staphylococcus aureus	Skin infections; food poisoning; respiratory diseases	Birds	Gallus gallus (related: chicken)	Cysteine protease
LG939_03375	Q66FK0	22.3	233	151	5	6	225	12	227	7.5e-06	46.6	Uniprot	hmuV	Yersinia pseudotuberculosis	Zoonotic infection	Even-toed ungulates	Ovis aries (related: sheep)	ABC hemin transporter, permease subunit
LG939_03430	Q4USX3	37.6	287	175	1	10	292	11	297	5.8e-45	176.8	Uniprot	XC_2801	Xanthomonas campestris	Black rot disease	Eudicots	Raphanus sativus (related: radish)	transcription regulator
LG939_03460	O05853	42.2	249	142	2	2	250	4	250	4.6e-46	180.3	Uniprot	Rv3213c	Mycobacterium tuberculosis	Tuberculosis	Rodents	Mus musculus (related: house mouse)	Possible role in chromosome segregation
LG939_03495	O68539	29.1	437	269	9	8	433	15	421	5.3e-38	154.5	Uniprot	bscN	Bordetella bronchiseptica	Infectious bronchitis	Even-toed ungulates	Sus scrofa (related: pig)	required for maximal disease severity and persistence in the swine lower respiratory tract
LG939_03495	D0ZDL7	26.8	440	291	8	19	451	18	433	3.1e-30	128.6	Uniprot	esaN	Edwardsiella tarda	Hemorrhagic septicemia	Rodents	Mus musculus (related: house mouse)	Type III Secretion System
LG939_03495	Q9I4N1	28.9	287	186	4	91	377	100	368	3.1e-30	128.6	Uniprot	Flil	Pseudomonas aeruginosa	Opportunistic infections	Rodents	Mus musculus (related: house mouse)	Flagellin
LG939_03500	A8YY71	34	291	188	1	1	291	1	287	1e-46	182.6	Uniprot	atpG	Staphylococcus aureus	Sepsis	Rodents	Mus musculus (related: house mouse)	F1F0 ATPase
LG939_03505	Q5AJB1	25.6	312	204	8	121	409	223	529	9.2e-21	97.1	Uniprot	Tfp1	Candida albicans	Disseminated candidiasis	Rodents	Mus musculus (related: house mouse)	putative subunit of V-ATPase
LG939_03550	Q2YRP4	24.1	253	180	4	14	256	10	260	9.9e-13	69.7	Uniprot	vtlR	Brucella abortus	Brucellosis	Rodents	Mus musculus (related: house mouse)	LysR-family transcriptional regulator
LG939_03555	A0A0F6B6S3	74.6	71	18	0	418	488	335	405	4.5e-20	95.1	Uniprot	mcpB	Salmonella enterica	Salmonellosis	Primates	Homo sapiens (related: human)	Methyl-accepting chemotaxis protein
LG939_03555	A0A0F6B845	80.6	62	12	0	427	488	347	408	1.1e-18	90.5	Uniprot	tcp	Salmonella enterica	Salmonellosis	Primates	Homo sapiens (related: human)	Methyl-accepting chemotaxis protein
LG939_03555	A0A0F6BB74	87.5	48	6	0	441	488	362	409	5.6e-15	78.2	Uniprot	tsr	Salmonella enterica	Salmonellosis	Primates	Homo sapiens (related: human)	Methyl-accepting chemotaxis protein
LG939_03555	A0A0F6B6Z8	29.4	214	148	2	271	483	189	400	6.2e-14	74.7	Uniprot	mcpC	Salmonella enterica	Salmonellosis	Primates	Homo sapiens (related: human)	Methyl-accepting chemotaxis protein
LG939_03555	P02941	88.9	45	5	0	444	488	363	407	1.4e-13	73.6	Uniprot	cheM	Salmonella enterica	Salmonellosis	Primates	Homo sapiens (related: human)	Methyl-accepting chemotaxis protein
LG939_03555	Q9I3S1	64.3	56	20	0	433	488	290	345	7.6e-12	67.8	Uniprot	BdlA	Pseudomonas aeruginosa	Septicemia	Eudicots	Arabidopsis thaliana (related: thale cress)	chemotaxis transducer protein
LG939_03555	A0A0H3PEF7	71.7	46	13	0	443	488	534	579	1.9e-10	63.2	Uniprot	tlp2 (Cjj81176_0180)	Campylobacter jejuni	Gastroenteritis	Birds	Gallus gallus (related: chicken)	Methyl-accepting chemotaxis protein/ transducer-like protein
LG939_03555	Q0P864	71.7	46	13	0	443	488	537	582	1.9e-10	63.2	Uniprot	Cj1564	Campylobacter jejuni	Gastroenteritis	Birds	Gallus gallus (related: chicken)	Chemoreceptor
LG939_03585	Q9I5F6	49.1	1047	490	13	101	1127	24	1047	2.2e-261	897.9	Uniprot	putA	Pseudomonas aeruginosa	Pneumonia	Rodents	Mus musculus (related: house mouse)	Bifunctional enzyme which converts proline to glutamate
LG939_03585	A0A076ZMY5	28.9	464	295	12	662	1106	16	463	2.4e-34	143.7	Uniprot	VK055_1952	Klebsiella pneumoniae	Pneumonia	Rodents	Mus musculus (related: house mouse)	Betaine aldehyde dehydrogenase
LG939_03600	A0A086IIR8	46.5	370	198	0	1	370	1	370	4.8e-97	350.1	Uniprot	YbdK (VK055_1976)	Klebsiella pneumoniae	Pneumonia	Rodents	Mus musculus (related: house mouse)	Gamma-glutamyl cysteine ligase
LG939_03615	C5BAT0	59.8	968	371	9	20	980	4	960	0	1111.7	Uniprot	gcvP	Edwardsiella ictaluri	Enteric septicemia	Bony fishes	Ictalurus punctatus (related: channel catfish)	Glycine dehydrogenase
LG939_03635	Q8XSA6	42.6	183	100	3	2	184	36	213	4.5e-32	133.3	Uniprot	RSp0572	Ralstonia solanacearum	Bacterial wilt	Eudicots	Solanum lycopersicum (related: tomato)	Type III effectors (T3E) and T3E-like genes
LG939_03650	A0A0F7R1R1	100	114	0	0	1	114	1	114	7.9e-59	221.5	Uniprot	lecM	Ralstonia solanacearum	Bacterial wilt	Eudicots	Solanum lycopersicum (related: tomato)	Encoding a lectin, RS-IIL
LG939_03655	A3RTU4	95.2	167	8	0	1	167	1	167	3.8e-94	339.3	Uniprot	aidA	Ralstonia solanacearum	Bacterial wilt	Eudicots	Solanum lycopersicum (related: tomato)	Quorum sensing-dependent protein
LG939_03665	Q4VSJ9	63.8	232	84	0	5	236	5	236	5.4e-86	312.8	Uniprot	tofR	Burkholderia glumae	Panicle blight	Monocots	Oryza sativa (related: rice)	Produce toxoflavin
LG939_03665	Q2YP49	41	229	134	1	9	236	7	235	7.8e-45	176	Uniprot	BlxR	Brucella abortus	Brucellosis	Rodents	Mus musculus (related: house mouse)	Quorum sensing-related regulator
LG939_03665	Q884G3	44.1	68	35	1	169	236	150	214	1.9e-06	48.5	Uniprot	PSPTO_2130	Pseudomonas syringae	Bacterial speck of tomato	Eudicots	Nicotiana tabacum (related: common tobacco)	DNA-binding response regulator
LG939_03670	Q4VSJ8	64.2	201	71	1	1	201	1	200	3.7e-67	250	Uniprot	tofI	Burkholderia glumae	Panicle blight	Monocots	Oryza sativa (related: rice)	Produce toxoflavin
LG939_03670	B0FLN1	43.7	167	84	3	22	182	22	184	2.5e-31	131	Uniprot	abaI	Acinetobacter baumannii	Nosocomial infections	Moths	Galleria mellonella (related: greater wax moth)	Acyl-homoserine-lactone synthase
LG939_03670	P54291	42.4	170	84	5	11	177	12	170	9.2e-26	112.5	Uniprot	rhlI	Pseudomonas aeruginosa	Urinary tract infection	Rodents	Mus musculus (related: house mouse)	Acyl-homoserine-lactone synthase
LG939_03670	A0A0H2ZEE6	41.8	170	85	5	11	177	12	170	3.5e-25	110.5	Uniprot	rhlI	Pseudomonas aeruginosa	Nosocomial infections	Rodents	Mus musculus (related: house mouse)	Autoinducer synthesis protein
LG939_03695	Q6SSJ3	28.9	570	351	14	19	555	141	689	2.9e-64	241.9	Uniprot	ILV2	Cryptococcus neoformans	Cryptococcosis	Rodents	Mus musculus (related: house mouse)	Acetolactate synthase
LG939_03695	G4MMK2	29.2	596	370	15	16	580	94	668	3.2e-63	238.4	Uniprot	MoIlv2	Magnaporthe oryzae	Rice blast	Monocots	Hordeum vulgare (related: barley)	Acetolactate synthases
LG939_03700	Q4USX3	33.2	283	186	1	10	289	11	293	2.7e-34	141.4	Uniprot	XC_2801	Xanthomonas campestris	Black rot disease	Eudicots	Raphanus sativus (related: radish)	transcription regulator
LG939_03770	Q9HVT6	49.5	91	46	0	97	187	34	124	4e-17	84	Uniprot	PA4485	Pseudomonas aeruginosa	Nosocomial infections	Rodents	Mus musculus (related: house mouse)	Cell envelope protein
LG939_04000	Q8XSA6	100	218	0	0	28	245	1	218	7e-121	428.7	Uniprot	RSp0572	Ralstonia solanacearum	Bacterial wilt	Eudicots	Solanum lycopersicum (related: tomato)	Type III effectors (T3E) and T3E-like genes
LG939_04100	A0A0H2WA86	57.3	96	39	2	1	95	1	95	6.1e-20	92	Uniprot	bprA	Burkholderia pseudomallei	Melioidosis	Rodents	Mus musculus (related: house mouse)	T3SS3 effector
LG939_04105	Q8Y125	98.2	488	9	0	1	488	1	488	5.1e-248	852	Uniprot	PopP2	Ralstonia solanacearum	Bacterial wilt	Eudicots	Arabidopsis thaliana (related: thale cress)	Acetyltransferase effector
LG939_04215	Q8PLI3	34.5	322	163	13	17	315	40	336	3.6e-23	105.9	Uniprot	XacFhaB	Xanthomonas citri	Citrus canker	Eudicots	Citrus sinensis (related: sweet orange)	Virulence factor/non-fimbrial adhesin protein
LG939_04215	Q879S6	32.2	320	174	8	21	319	46	343	6.1e-23	105.1	Uniprot	HxfA (PD_2118) (pspA)	Xylella fastidiosa	Pierce's disease of grapes and citrus variegated chlorosis (cvc)	Eudicots	Vitis vinifera (related: wine grape)	HL secreted protein, HxfA
LG939_04215	Q87AN1	30	320	181	7	21	319	64	361	3.5e-18	89.4	Uniprot	HxfB (PD_1792) (pspA)	Xylella fastidiosa	Pierce's disease of grapes and citrus variegated chlorosis (cvc)	Eudicots	Vitis vinifera (related: wine grape)	Hemagglutinin adhesin, secreted protein
LG939_04245	B2SI02	50	148	74	0	4	151	427	574	3.5e-35	143.7	Uniprot	raxQ	Xanthomonas oryzae	Bacterial blight	Monocots	Oryza sativa (related: rice)	Adenylylsulfate kinase protein required for Ax21 (synonym: AvrXa21) activity
LG939_04270	A0A0Z9GQC2	31.5	219	138	2	12	230	3	209	1.3e-20	95.5	Uniprot	vraR	Streptococcus suis	Streptococcal toxic shock syndrome	Rodents	Mus musculus (related: house mouse)	Response regulator
LG939_04270	P9WGM5	29.3	222	147	1	8	229	4	215	3.8e-20	94	Uniprot	narL	Mycobacterium tuberculosis	Tuberculosis	Rodents	Mus musculus (related: house mouse)	Two-Component Regulatory Systems
LG939_04270	Q7A4R9	26.9	212	144	1	12	223	2	202	1.4e-17	85.5	Uniprot	vraR	Staphylococcus aureus	Pneumonia	Moths	Galleria mellonella (related: greater wax moth)	Response regulator protein
LG939_04270	A0A0K0GHP2	30.2	96	63	2	44	136	28	122	2.9e-07	51.2	Uniprot	PXO_RS04760	Xanthomonas oryzae	Bacterial leaf blight	Monocots	Oryza sativa (related: rice)	Response regulator
LG939_04270	D0C624	29.9	117	73	3	14	127	12	122	3.7e-07	50.8	Uniprot	kdpE	Acinetobacter baumannii	Pneumonia	Rodents	Mus musculus (related: house mouse)	Potassium-dependent protein
LG939_04270	P9WGN1	29.2	130	85	3	15	140	4	130	8.3e-07	49.7	Uniprot	kdpE	Mycobacterium tuberculosis	Tuberculosis	Rodents	Mus musculus (related: house mouse)	Two-Component Regulatory Systems
LG939_04270	A0A0K0GQR9	32.4	111	64	3	16	122	7	110	1.4e-06	48.9	Uniprot	PXO_RS21800	Xanthomonas oryzae	Bacterial leaf blight	Monocots	Oryza sativa (related: rice)	Response regulator
LG939_04270	Q8PG84	32.7	107	69	3	16	122	17	120	2.4e-06	48.1	Uniprot	XbmR	Xanthomonas citri	Citrus canker	Eudicots	Citrus x paradisi (related: grapefruit)	transcriptional activator of the NtrC family
LG939_04270	A0A088U1Z5	28.9	121	79	2	17	132	6	124	3.2e-06	47.8	Uniprot	ntrC	Burkholderia cenocepacia	Cystic fibrosis-like conditions	Moths	Galleria mellonella (related: greater wax moth)	蟽54 activator protein
LG939_04275	Q9FD00	28.6	227	148	5	425	639	259	483	6.3e-12	68.2	Uniprot	hrpx	Pantoea stewartii	Stewart鈥檚 bacterial wilt and leaf blight	Monocots	Zea mays (related: maize)	Regulatory gene; part of the HrpX/HrpY Two-Component System
LG939_04300	Q9KL16	59.7	62	25	0	3	64	6	67	2.1e-19	89.7	Uniprot	CspV	Vibrio cholerae	Cholera	Crustaceans	Daphnia magna (no common name found)	Cold shock protein
LG939_04300	P0A9Y9	64.1	64	23	0	4	67	6	69	4.7e-19	88.6	Uniprot	cspC	Salmonella enterica	Salmonellosis	Rodents	Mus musculus (related: house mouse)	Cold shock protein
LG939_04300	A0A0U4VHH3	60.9	64	24	1	4	67	7	69	6.8e-18	84.7	Uniprot	CspB (WP_011408744.1)	Xanthomonas oryzae	Bacterial leaf blight	Monocots	Oryza sativa (related: rice)	Cold-shock protein
LG939_04300	P0A357	56.7	67	28	1	1	67	1	66	8.8e-18	84.3	Uniprot	CspB	Listeria monocytogenes	Listeriosis	Primates	Homo sapiens (related: human)	Cold shock protein
LG939_04300	A0A0F6AYC2	60.7	61	24	0	4	64	6	66	1.2e-17	84	Uniprot	cspE	Salmonella enterica	Salmonellosis	Rodents	Mus musculus (related: house mouse)	Cold shock protein
LG939_04300	A0A0K0GLJ4	56.2	64	28	0	1	64	1	64	9.7e-17	80.9	Uniprot	CspD ( WP_003488188.1)	Xanthomonas oryzae	Bacterial leaf blight	Monocots	Oryza sativa (related: rice)	Uncharacterized protein
LG939_04300	P0A355	54.5	66	29	1	1	66	1	65	4.8e-16	78.6	Uniprot	CspA	Listeria monocytogenes	Listeriosis	Primates	Homo sapiens (related: human)	Cold shock protein
LG939_04300	I1SAD7	66	47	16	0	2	48	8	54	1.1e-15	77.4	Uniprot	GzOB048	Fusarium graminearum	Fusarium ear blight	Monocots	Triticum (related: wheat)	transcription factor
LG939_04300	Q92AD0	48.5	66	33	1	1	66	1	65	1.6e-14	73.6	Uniprot	CspD	Listeria monocytogenes	Listeriosis	Primates	Homo sapiens (related: human)	Cold shock protein
LG939_04300	A0A0U2P760	51.6	64	30	1	2	65	7	69	1.7e-13	70.1	Uniprot	CspA (WP_011258294.1)	Xanthomonas oryzae	Bacterial leaf blight	Monocots	Oryza sativa (related: rice)	Cold-shock protein
LG939_04340	Q8Y0E7	78.8	113	24	0	1	113	1	113	1.3e-45	177.6	Uniprot	efpR	Ralstonia solanacearum	Bacterial wilt	Eudicots	Solanum lycopersicum (related: tomato)	Catabolic repressor
LG939_04365	B4E7D8	61.7	452	171	2	1	450	1	452	2.4e-146	514.2	Uniprot	bcal0430	Burkholderia cenocepacia	Cystic fibrosis-like conditions	Moths	Galleria mellonella (related: greater wax moth)	Putative diguanylate cyclase
LG939_04365	B4EA36	47.2	176	90	2	274	447	311	485	5.6e-31	131	Uniprot	bcal2852	Burkholderia cenocepacia	Cystic fibrosis-like conditions	Moths	Galleria mellonella (related: greater wax moth)	Putative diguanylate cyclase
LG939_04365	B4EGR6	41.4	186	105	2	274	455	160	345	4.8e-30	127.9	Uniprot	bcam1161	Burkholderia cenocepacia	Cystic fibrosis-like conditions	Moths	Galleria mellonella (related: greater wax moth)	Putative cyclic-di-GMP signaling protein
LG939_04365	B4EM00	42.1	183	105	1	274	455	331	513	6.2e-30	127.5	Uniprot	bcam2822	Burkholderia cenocepacia	Cystic fibrosis-like conditions	Moths	Galleria mellonella (related: greater wax moth)	Putative diguanylate cyclase
LG939_04365	B4EM50	38.5	208	123	3	247	450	297	503	1.8e-29	125.9	Uniprot	bcam0748	Burkholderia cenocepacia	Cystic fibrosis-like conditions	Moths	Galleria mellonella (related: greater wax moth)	Putative diguanylate cyclase
LG939_04365	C5A8Z0	40.5	190	104	2	268	448	170	359	2.2e-27	119	Uniprot	dgcB	Burkholderia glumae	Bacterial panicle blight of rice	Monocots	Allium cepa (related: onion)	Diguanylate cyclase
LG939_04365	B4ENE7	38.2	217	130	3	245	459	292	506	2.9e-27	118.6	Uniprot	bcas0398	Burkholderia cenocepacia	Cystic fibrosis-like conditions	Moths	Galleria mellonella (related: greater wax moth)	Putative diguanylate cyclase
LG939_04365	B4EM14	40.1	187	107	3	262	445	122	306	9.3e-26	113.6	Uniprot	bcam2836	Burkholderia cenocepacia	Cystic fibrosis-like conditions	Moths	Galleria mellonella (related: greater wax moth)	Putative diguanylate cyclase
LG939_04365	A0A0K0GJQ2	40.4	166	97	2	282	447	247	410	5.1e-24	107.8	Uniprot	PXO_RS08775	Xanthomonas oryzae	Bacterial leaf blight	Monocots	Oryza sativa (related: rice)	Response regulator
LG939_04365	S0JAX7	38.4	172	102	4	275	445	498	666	6.9e-21	97.4	Uniprot	DgcP	Pseudomonas aeruginosa	Nosocomial infections	Rodents	Mus musculus (related: house mouse)	Diguanylate cyclase
LG939_04365	Q9HUF2	32.6	172	105	6	279	447	463	626	1.1e-13	73.6	Uniprot	DipA	Pseudomonas aeruginosa	Septicemia	Rodents	Mus musculus (related: house mouse)	phosphodiesterases
LG939_04365	Q6D0E8	32.5	166	95	5	290	450	376	529	2.6e-12	68.9	Uniprot	ECA3851	Pectobacterium atrosepticum	Soft rot of potato tubers and blackleg disease in potato stems	Eudicots	Solanum tuberosum (related: potato)	Cyclic-di-GMP signalling protein
LG939_04380	A0A2B6C4K2	34.7	150	86	4	42	179	138	287	4.4e-16	80.9	Uniprot	HtrA	Bacillus anthracis	Anthrax	Rodents	Mus musculus (related: house mouse)	Serine protease HtrA
LG939_04395	Q8Y0J2	32.6	258	153	6	5	257	5	246	1e-24	109.4	Uniprot	fabG1	Ralstonia solanacearum	Bacterial wilt	Eudicots	Solanum lycopersicum (related: tomato)	3-ketoacyl-acyl carrier protein reductase
LG939_04395	A7F6T5	30	260	168	7	5	256	11	264	4.4e-20	94	Uniprot	THR1	Sclerotinia sclerotiorum	White mold	Eudicots	Brassica napus (related: rape)	Trihydroxynaphthalene reductase
LG939_04395	B2ZRQ4	29.5	258	171	6	5	255	10	263	1.3e-16	82.4	Uniprot	3hnr	Exserohilum turcicum	Northern leaf blight	Monocots	Zea mays (related: maize)	1,3,8 trihydroxynaphthalene reductase (3HNR)
LG939_04395	O93802	29.1	258	172	6	5	255	10	263	1.7e-16	82	Uniprot	BRM2	Alternaria alternata	Black spot of pear	Eudicots	Pyrus communis (related: pear)	1,3,8-trihydroxynaphthalene reductase
LG939_04405	P02941	61.2	152	59	0	510	661	365	516	4.9e-36	148.3	Uniprot	cheM	Salmonella enterica	Salmonellosis	Primates	Homo sapiens (related: human)	Methyl-accepting chemotaxis protein
LG939_04405	A0A0F6B845	67	106	35	0	490	595	346	451	1.5e-29	126.7	Uniprot	tcp	Salmonella enterica	Salmonellosis	Primates	Homo sapiens (related: human)	Methyl-accepting chemotaxis protein
LG939_04405	A0A0F6B1Q1	48.9	131	67	0	530	660	399	529	1.4e-22	103.6	Uniprot	trg	Salmonella enterica	Salmonellosis	Primates	Homo sapiens (related: human)	Methyl-accepting chemotaxis protein
LG939_04405	A0A0F6B6S3	73.6	72	19	0	483	554	336	407	1.7e-20	96.7	Uniprot	mcpB	Salmonella enterica	Salmonellosis	Primates	Homo sapiens (related: human)	Methyl-accepting chemotaxis protein
LG939_04405	A0A0F6B6Z9	49.5	99	50	0	528	626	375	473	2.4e-19	92.8	Uniprot	aer	Salmonella enterica	Salmonellosis	Primates	Homo sapiens (related: human)	Methyl-accepting chemotaxis protein
LG939_04405	A0A0F6B6Z8	38.7	326	199	1	336	660	188	513	3.5e-18	89	Uniprot	mcpC	Salmonella enterica	Salmonellosis	Primates	Homo sapiens (related: human)	Methyl-accepting chemotaxis protein
LG939_04405	A0A0F6BB74	47.4	156	82	0	505	660	362	517	2.1e-15	79.7	Uniprot	tsr	Salmonella enterica	Salmonellosis	Primates	Homo sapiens (related: human)	Methyl-accepting chemotaxis protein
LG939_04405	Q9I3S1	43.5	115	61	1	501	615	294	404	6.9e-14	74.7	Uniprot	BdlA	Pseudomonas aeruginosa	Septicemia	Eudicots	Arabidopsis thaliana (related: thale cress)	chemotaxis transducer protein
LG939_04405	A0A0H3PEF7	60.9	64	25	0	506	569	533	596	1.9e-11	66.6	Uniprot	tlp2 (Cjj81176_0180)	Campylobacter jejuni	Gastroenteritis	Birds	Gallus gallus (related: chicken)	Methyl-accepting chemotaxis protein/ transducer-like protein
LG939_04405	Q0P864	60.9	64	25	0	506	569	536	599	1.9e-11	66.6	Uniprot	Cj1564	Campylobacter jejuni	Gastroenteritis	Birds	Gallus gallus (related: chicken)	Chemoreceptor
LG939_04435	G4NHC2	44	339	183	5	7	338	10	348	2.3e-74	274.6	Uniprot	MoADH1	Magnaporthe oryzae	Rice blast	Monocots	Oryza sativa (related: rice)	alcohol dehydrogenase
LG939_04435	A5IYL7	40.9	342	192	4	5	338	1	340	1.7e-69	258.5	Uniprot	adhT	Mycoplasma agalactiae	Contagious agalactia	Even-toed ungulates	Ovis aries (related: sheep)	Alcohol dehydrogenase
LG939_04435	G4MS58	35.8	335	211	3	6	340	8	338	3.6e-51	197.6	Uniprot	MGG_04556	Magnaporthe oryzae	Rice blast	Monocots	Oryza sativa (related: rice)	Hypothetical protein
LG939_04440	A0A0K0GGF6	47	330	154	7	320	632	123	448	2.2e-65	245.7	Uniprot	PXO_RS02690	Xanthomonas oryzae	Bacterial leaf blight	Monocots	Oryza sativa (related: rice)	Response regulator
LG939_04440	Q5GZM8	42.4	337	138	7	351	634	154	487	4e-59	224.9	Uniprot	fleQ	Xanthomonas oryzae	Bacterial leaf blight	Monocots	Oryza sativa (related: rice)	Flagellar motility
LG939_04440	A0A088U1Z5	40.9	345	190	7	251	586	53	392	1.2e-58	223.4	Uniprot	ntrC	Burkholderia cenocepacia	Cystic fibrosis-like conditions	Moths	Galleria mellonella (related: greater wax moth)	蟽54 activator protein
LG939_04440	A0A0K0GIH5	42.9	312	143	7	351	632	159	465	2.4e-56	215.7	Uniprot	PXO_RS06935	Xanthomonas oryzae	Bacterial leaf blight	Monocots	Oryza sativa (related: rice)	Response regulator
LG939_04440	Q4UQG3	44.8	288	148	5	349	634	168	446	4.5e-55	211.5	Uniprot	hpaR2	Xanthomonas campestris	Black rot disease	Eudicots	Raphanus sativus (related: radish)	encodes a putative TCS response regulator
LG939_04440	P0C5S5	43.8	288	142	5	359	628	157	442	7.3e-53	204.1	Uniprot	luxO	Vibrio harveyi	Cholera	Crustaceans	Artemia (related: brine shrimps)	Quorum sensing
LG939_04440	A0A0K0GFV0	46.5	273	136	5	313	576	109	380	4.7e-52	201.4	Uniprot	PXO_RS01340	Xanthomonas oryzae	Bacterial leaf blight	Monocots	Oryza sativa (related: rice)	Response regulator
LG939_04440	Q9KT84	43.8	288	143	5	359	628	156	442	2.3e-51	199.1	Uniprot	LuxO	Vibrio cholerae	Cholera	Rodents	Mus musculus (related: house mouse)	Quorum-sensing regulator
LG939_04440	Q0PRN7	42.5	287	147	4	359	628	157	442	2.6e-50	195.7	Uniprot	luxO	Vibrio vulnificus	Fatal septicemia	Beetles	Tenebrio molitor (related: yellow mealworm)	upstream negative regulator of smcR
LG939_04440	Q0PZG3	41.6	308	155	8	341	629	207	508	3.7e-49	191.8	Uniprot	vasH	Aeromonas hydrophila	Intestinal and extraintestinal infections	Rodents	Mus musculus (related: house mouse)	T6SS effector
LG939_04440	Q0WEH7	38.9	288	165	7	356	633	227	513	9.5e-45	177.2	Uniprot	TyrR	Yersinia pestis	Plague	Rodents	Mus musculus (related: house mouse)	regulator of aromatic amino acid metabolism
LG939_04440	A0A0K0GQR9	41.5	284	156	6	350	627	142	421	2.8e-44	175.6	Uniprot	PXO_RS21800	Xanthomonas oryzae	Bacterial leaf blight	Monocots	Oryza sativa (related: rice)	Response regulator
LG939_04440	Q8PG84	40.8	284	158	6	350	627	152	431	5.2e-43	171.4	Uniprot	XbmR	Xanthomonas citri	Citrus canker	Eudicots	Citrus x paradisi (related: grapefruit)	transcriptional activator of the NtrC family
LG939_04440	Q9X3T0	38.2	280	152	7	357	628	46	312	1e-38	157.1	Uniprot	hrpS	Erwinia amylovora	Fire blight disease	Eudicots	Pyrus communis (related: pear)
LG939_04445	Q882F5	38.7	493	286	8	17	503	4	486	6.7e-94	340.1	Uniprot	AldB (PSPTO_2673)	Pseudomonas syringae	Bacterial speck of tomato	Eudicots	Arabidopsis thaliana (related: thale cress)	Indole-3-acetaldehyde dehydrogenase
LG939_04445	Q88BC5	40.5	477	272	7	22	493	23	492	9.7e-93	336.3	Uniprot	AldA (PSPTO_0092)	Pseudomonas syringae	Bacterial speck of tomato	Eudicots	Arabidopsis thaliana (related: thale cress)	Indole-3-acetaldehyde dehydrogenase
LG939_04445	A0A076ZMY5	39	479	281	6	22	496	7	478	1.3e-89	325.9	Uniprot	VK055_1952	Klebsiella pneumoniae	Pneumonia	Rodents	Mus musculus (related: house mouse)	Betaine aldehyde dehydrogenase
LG939_04465	W0H866	34.6	272	166	5	185	448	15	282	1.2e-30	129.8	Uniprot	hopA1	Pseudomonas cichorii	Necrotic leaf spots in celery, eggplant and sweet pepper; wilt and stem rot on muskmelon; stem necrosis in chrysanthemum; leaf spot in soybean	Eudicots	Solanum melongena (related: eggplant)	Effector (plant avirulence determinant)
LG939_04505	A0A0U1YU79	43.1	153	75	4	256	397	119	270	7.5e-24	107.5	Uniprot	pilT	Pantoea ananatis		Monocots	Allium cepa (related: onion)	Twitching motility
LG939_04510	A0A062KYV9	39.9	692	385	12	32	722	9	670	2.3e-80	295.8	Uniprot	gspD	Acinetobacter baumannii	Nosocomial infections	Rodents	Mus musculus (related: house mouse)	Type II secretion (T2S) system that is responsible for secretion of LipA
LG939_04510	Q70M91	30.7	313	183	8	398	704	479	763	1.1e-24	110.9	Uniprot	PilQ	Neisseria meningitidis	No data found	Rodents	Mus musculus (related: house mouse)	The ligands for TNF-a and IL-8 in a glycan-dependent manner, and their del-etion results in decreased virulence and increased survival in a mouse model
LG939_04510	C5A9K2	25	316	208	5	398	701	330	628	1.3e-14	77.4	Uniprot	T3SS	Burkholderia glumae	Panicle blight	Monocots	Oryza sativa (related: rice)	Tool for translocating pathogen effectors to monocot cells
LG939_04510	H9L495	25.9	317	171	12	402	711	236	495	5.4e-13	72	Uniprot	ssaC	Salmonella enterica	Gastroenteritis	Rodents	Mus musculus (related: house mouse)	Type III secretion
LG939_04565	Q4UZJ1	52.9	367	156	6	1	361	1	356	7.8e-108	386	Uniprot	XC_0450	Xanthomonas campestris	Black rot disease	Eudicots	Raphanus sativus (related: radish)	4-Hydroxyphenylpyruvate deoxygenase
LG939_04570	D3VBH2	37.8	156	92	2	5	160	11	161	9.5e-26	112.1	Uniprot	lrp	Xenorhabdus nematophila		Flies	Drosophila melanogaster (related: fruit fly)	Transcription factor
LG939_04635	Q48K32	50.9	224	109	1	11	234	6	228	1.1e-62	235.3	Uniprot	kdpE	Pseudomonas syringae	Bacterial speck	Nematodes	Caenorhabditis elegans (related: roundworm)	Potassium homeostasis and virulence
LG939_04635	P9WGN1	51.6	223	108	0	12	234	4	226	3.5e-61	230.3	Uniprot	kdpE	Mycobacterium tuberculosis	Tuberculosis	Rodents	Mus musculus (related: house mouse)	Two-Component Regulatory Systems
LG939_04635	A0A0K0GHP2	47.1	221	117	0	12	232	1	221	5.2e-57	216.5	Uniprot	PXO_RS04760	Xanthomonas oryzae	Bacterial leaf blight	Monocots	Oryza sativa (related: rice)	Response regulator
LG939_04635	D0C624	44.8	223	121	1	12	234	13	233	4.5e-53	203.4	Uniprot	kdpE	Acinetobacter baumannii	Pneumonia	Rodents	Mus musculus (related: house mouse)	Potassium-dependent protein
LG939_04635	D0ZV90	37.2	223	133	4	12	232	4	221	3.3e-35	144.1	Uniprot	PhoP	Salmonella enterica	Salmonellosis	Rodents	Mus musculus (related: house mouse)	Part of the two-component system PhoP-PhoQ that regulates virulence
LG939_04635	P0DM78	37.2	223	133	4	12	232	4	221	3.3e-35	144.1	Uniprot	phoP	Salmonella enterica	Salmonellosis	Cellular slime molds	Dictyostelium discoideum (related: amoeba)	Virulence transcriptional regulatory protein
LG939_04635	A0A0K0GJ33	37.4	230	132	6	12	232	24	250	1.4e-33	138.7	Uniprot	PXO_RS07450	Xanthomonas oryzae	Bacterial leaf blight	Monocots	Oryza sativa (related: rice)	Response regulator
LG939_04635	I3NI96	36.5	222	136	3	12	232	3	220	5.2e-33	136.7	Uniprot	phoP	Yersinia pseudotuberculosis	Zoonotic infection	Even-toed ungulates	Ovis aries (related: sheep)	Response regulator protein
LG939_04635	A0A0K0GNX3	34.8	227	140	4	12	234	5	227	3.4e-32	134	Uniprot	PXO_RS19870	Xanthomonas oryzae	Bacterial leaf blight	Monocots	Oryza sativa (related: rice)	Response regulator
LG939_04635	Q5GWK1	34.8	227	140	4	12	234	5	227	3.4e-32	134	Uniprot	PhoB	Xanthomonas oryzae	Bacterial leaf blight	Monocots	Oryza sativa (related: rice)	Two-component signal transduction system response regulator
LG939_04635	A0A0K0GI30	38.8	224	131	4	12	233	11	230	4.4e-32	133.7	Uniprot	PXO_RS05125 (DetR)	Xanthomonas oryzae	Bacterial leaf blight	Monocots	Oryza sativa (related: rice)	Response regulator
LG939_04635	Q4UR27	38.8	224	131	4	12	233	22	241	9.9e-32	132.5	Uniprot	XC_3452	Xanthomonas campestris	Black rot disease	Eudicots	Raphanus sativus (related: radish)	Two-component regulatory protein
LG939_04635	Q9L524	31.7	227	149	2	12	232	5	231	1.7e-31	131.7	Uniprot	SrrAB	Staphylococcus aureus	Osteomyelitis	Rodents	Mus musculus (related: house mouse)	Bacterial two component system, SrrAB, which is known to help S. aureussurvive in low oxygen
LG939_04635	E0SJT3	33.9	230	139	5	12	232	7	232	1.4e-30	128.6	Uniprot	ompR	Dickeya dadantii	Soft rot disease	Eudicots	Cichorium intybus (related: chicory)	DNA-binding response regulator in two-component regulatory system
LG939_04635	P0AA19	33.5	230	140	5	12	232	7	232	2.4e-30	127.9	Uniprot	ompR	Salmonella enterica	Food poisoning	Rodents	Mus musculus (related: house mouse)	Regulators of systemic infection
LG939_04635	A0A0H3I0G5	34.1	220	138	2	21	234	1	219	1.3e-28	122.1	Uniprot	BP1026B_II1587	Burkholderia pseudomallei	Melioidosis	Rodents	Mus musculus (related: house mouse)	T6SS5 Effector
LG939_04635	Q83CA1	32	222	140	4	12	230	12	225	2.1e-26	114.8	Uniprot	PmrA	Coxiella burnetii	Q fever	Primates	Homo sapiens (related: human)	Response Regulator
LG939_04635	C5A846	32.3	223	141	4	12	230	3	219	2.8e-26	114.4	Uniprot	PidR	Burkholderia glumae	Panicle blight	Monocots	Allium cepa (related: onion)	Response regulator/ two-component regulatory
LG939_04635	D2TU76	30.4	214	142	3	12	219	4	216	4.4e-24	107.1	Uniprot	cpxR	Citrobacter rodentium	Colitis	Rodents	Mus musculus (related: house mouse)	Two-component response regulator
LG939_04635	P0AE88	30.1	206	138	2	12	212	4	208	7.6e-24	106.3	Uniprot	cpxR	Escherichia coli	Avian colibacillosis	Primates	Homo sapiens (related: human)	Cytoplasmic transcriptional regulator
LG939_04635	A0A1X9I314	28.1	224	156	3	12	232	4	225	9.3e-22	99.4	Uniprot	srtR	Streptococcus suis	Meningitis, septicemia, arthritis, pneumonia in pigs	Rodents	Mus musculus (related: house mouse)	Stress response transcriptional regulator
LG939_04635	A0A0K0GQF6	30.3	185	120	4	55	233	36	217	1.5e-11	65.5	Uniprot	PXO_RS21605	Xanthomonas oryzae	Bacterial leaf blight	Monocots	Oryza sativa (related: rice)	Response regulator
LG939_04635	A0A0K0GIH5	30.8	107	73	1	11	116	9	115	6.2e-10	60.1	Uniprot	PXO_RS06935	Xanthomonas oryzae	Bacterial leaf blight	Monocots	Oryza sativa (related: rice)	Response regulator
LG939_04635	A0A0K0GPS7	29.4	109	74	1	12	117	4	112	1.4e-09	58.9	Uniprot	PXO_RS20535	Xanthomonas oryzae	Bacterial leaf blight	Monocots	Oryza sativa (related: rice)	Response regulator
LG939_04635	A0A0K0GQ67	29.4	119	79	3	12	126	114	231	4e-09	57.4	Uniprot	PXO_RS22160	Xanthomonas oryzae	Bacterial leaf blight	Monocots	Oryza sativa (related: rice)	Response regulator
LG939_04635	G7TKC9	29.4	119	79	3	12	126	114	231	4e-09	57.4	Uniprot	XOC_4190	Xanthomonas oryzae	Rice bacterial blight	Monocots	Oryza sativa (related: rice)	GGDEF-EAL domain proteins
LG939_04635	P9WMF9	34.7	101	63	2	12	109	4	104	5.3e-09	57	Uniprot	devR	Mycobacterium tuberculosis	Tuberculosis	Rodents	Mus musculus (related: house mouse)	Two-Component Regulatory Systems
LG939_04680	P58662	33.6	581	333	14	290	853	393	937	3.8e-64	242.3	Uniprot	rcsC11	Salmonella enterica	Food poisoning	Rodents	Mus musculus (related: house mouse)	Sensor protein
LG939_04680	Q1A1Y7	32.6	567	330	13	356	871	810	1375	8.7e-61	231.1	Uniprot	TCO1	Cryptococcus neoformans	Cryptococcosis	Rodents	Mus musculus (related: house mouse)	Putative histidine sensor kinase
LG939_04680	Q0U9D3	33.7	526	324	8	352	857	713	1233	2.5e-60	229.6	Uniprot	NIK1	Parastagonospora nodorum	Septoria nodorum blotch	Monocots	Triticum aestivum (related: bread wheat)	Histidine kinase
LG939_04680	A0A034UYN5	33.1	523	303	9	349	853	476	969	1.6e-59	226.9	Uniprot	rcsC	Erwinia amylovora	Fire blight	Eudicots	Pyrus communis (related: pear)	Amylovoran production and pathogenticity
LG939_04680	D4I7B7	33.1	523	303	9	349	853	445	938	1.6e-59	226.9	Uniprot	rcsC	Erwinia amylovora	Fire blight	Eudicots	Pyrus communis (related: pear)	Phosphorelay system
LG939_04680	A7F519	33.6	512	292	10	365	842	716	1213	8.1e-59	224.6	Uniprot	Shk1	Sclerotinia sclerotiorum	No data found	Eudicots	Fragaria x ananassa (related: strawberry)	Two-component histidine kinase
LG939_04680	Q8X215	32.8	567	311	12	365	875	717	1269	1.1e-58	224.2	Uniprot	os-1 / bos1 / barA	Botrytis cinerea	Grey mold	No host tests done	No host tests done	two component histidine kinase
LG939_04680	Q9C1U1	33.8	503	299	10	365	842	716	1209	1.8e-58	223.4	Uniprot	HIK1	Magnaporthe oryzae	Rice blast	Monocots	Oryza sativa (related: rice)	Histidine Kinase
LG939_04680	Q09JB7	33.3	519	305	12	352	842	720	1225	2.4e-58	223	Uniprot	AlHK1	Alternaria longipes	Brown spot	Eudicots	Nicotiana tabacum (related: common tobacco)	Group III two-component Histidine Kinase
LG939_04680	Q8X1E7	32.6	567	312	12	365	875	717	1269	3.1e-58	222.6	Uniprot	BOS1	Botrytis cinerea	Grey mold	Eudicots	Solanum lycopersicum (related: tomato)	Histidine Kinase
LG939_04680	E9F082	33.9	510	291	10	365	842	712	1207	5.3e-58	221.9	Uniprot	mhk1	Metarhizium robertsii	No data found	Beetles	Tenebrio molitor (related: yellow mealworm)	Group III histidine kinase
LG939_04680	Q66WP9	32.6	519	309	11	352	842	719	1224	3.4e-57	219.2	Uniprot	abnik1	Alternaria brassicicola	Black spot	Eudicots	Brassica oleracea (no common name found)	Histidine kinase
LG939_04680	O42696	31.8	515	321	9	364	854	489	997	1.4e-55	213.8	Uniprot	CaNIK1	Candida albicans	Candidiasis	Rodents	Mus musculus (related: house mouse)	Histidine Kinase
LG939_04680	O74271	31.8	515	321	9	364	854	489	997	1.4e-55	213.8	Uniprot	COS1/CHIK1	Candida albicans	Candidiasis	Rodents	Mus musculus (related: house mouse)	Histidine Kinase
LG939_04680	Q8Z445	28.4	606	376	10	365	933	282	866	2.3e-53	206.5	Uniprot	barA	Salmonella enterica	Gastroenteritis	Rodents	Mus musculus (related: house mouse)
LG939_04680	P16575	30.6	612	306	12	351	952	695	1197	7.3e-52	201.4	Uniprot	BvgS	Bordetella pertussis	Pertussis	Rodents	Mus musculus (related: house mouse)	Virulence sensor kinase
LG939_04680	Q8RMF4	28	608	384	10	365	933	279	871	3e-45	179.5	Uniprot	gacS	Acinetobacter baumannii	Bacteremia	Bony fishes	Danio rerio (related: zebrafish)	Sensor histidine kinase/ global virulence regulator
LG939_04680	Q5AHA0	27.4	500	335	7	365	856	1987	2466	2e-41	166.8	Uniprot	CaHK1 (CHK1)	Candida albicans	Candidiasis	Rodents	Rattus (related: rat)	Histidine Kinase
LG939_04680	Q8ZPP5	42.2	251	134	4	349	599	371	610	2.6e-41	166.4	Uniprot	ssrA	Salmonella enterica	Food poisoning	Rodents	Mus musculus (related: house mouse)	Regulators of systemic infection
LG939_04680	A0A0K0GLN5	40.8	265	152	3	356	619	791	1051	7.6e-41	164.9	Uniprot	PXO_RS14605	Xanthomonas oryzae	Bacterial leaf blight	Monocots	Oryza sativa (related: rice)	Hybrid protein
LG939_04680	P0C0F7	39.5	261	151	2	361	620	174	428	1.4e-39	160.6	Uniprot	rpfC	Xanthomonas campestris	Black rot disease	Eudicots	Arabidopsis thaliana (related: thale cress)	Sensory/regulatory protein
LG939_04680	A0A0K0GL88	39.3	300	168	5	363	651	538	834	3.2e-39	159.5	Uniprot	PXO_RS14595	Xanthomonas oryzae	Bacterial leaf blight	Monocots	Oryza sativa (related: rice)	Hybrid protein
LG939_04680	G3K6I0	36.6	265	167	1	361	625	174	437	1.1e-36	151	Uniprot	rpfC	Xanthomonas hortorum	Bacterial blight in pelargonium	Eudicots	Pelargonium x hortorum (related: zonal pelargonium)	encoding the histidine sensor kinase of the two-component system RfpC/RpfG
LG939_04680	G4MKP6	34.2	281	170	3	324	596	1271	1544	9.6e-36	147.9	Uniprot	Mohik5	Magnaporthe oryzae	Rice blast	Monocots	Oryza sativa (related: rice)	Histidine Kinase
LG939_04680	Q9C1Q7	37.9	261	150	7	350	605	305	558	5.3e-34	142.1	Uniprot	FOS1	Aspergillus fumigatus	Aspergillosis	Rodents	Mus musculus (related: house mouse)	Histidine Kinase
LG939_04680	A0A0K0GKL7	35.3	329	181	9	348	649	711	1034	6.9e-34	141.7	Uniprot	PXO_RS10565	Xanthomonas oryzae	Bacterial leaf blight	Monocots	Oryza sativa (related: rice)	Hybrid protein
LG939_04680	A0A0K0GLS1	35.2	318	192	6	348	656	779	1091	1e-32	137.9	Uniprot	PXO_RS14600	Xanthomonas oryzae	Bacterial leaf blight	Monocots	Oryza sativa (related: rice)	Hybrid protein
LG939_04680	B4EIW7	31.3	313	197	7	350	647	208	517	2.2e-24	110.2	Uniprot	atsR	Burkholderia cenocepacia	Cystic fibrosis-like conditions	Moths	Galleria mellonella (related: greater wax moth)	global virulence regulator
LG939_04680	G4MXJ1	22	633	359	11	328	855	758	1360	6.5e-24	108.6	Uniprot	Mohik8	Magnaporthe oryzae	Rice blast	Monocots	Oryza sativa (related: rice)	Histidine Kinase
LG939_04680	A0A0K0GHV7	38.9	131	66	4	459	588	5	122	3.6e-14	76.3	Uniprot	PXO_RS05400	Xanthomonas oryzae	Bacterial leaf blight	Monocots	Oryza sativa (related: rice)	Response regulator
LG939_04680	Q2G2U4	24.2	236	168	5	374	605	374	602	3.6e-14	76.3	Uniprot	walK	Staphylococcus aureus	Skin infections; food poisoning; respiratory diseases	Rodents	Mus musculus (related: house mouse)	Sensor protein kinase
LG939_04680	O42695	28.6	161	112	2	362	519	496	656	8.8e-13	71.6	Uniprot	CaSLN1	Candida albicans	Candidiasis	Rodents	Mus musculus (related: house mouse)	Histidine Kinase
LG939_04680	Q2FIT5	25.4	244	174	6	359	599	106	344	1.3e-11	67.8	Uniprot	SaeS	Staphylococcus aureus	Skin infections; food poisoning; respiratory diseases	Rodents	Mus musculus (related: house mouse)	Sensor kinase SaeS is a member of the intramembrane-sensing histidine kinases
LG939_04680	Q2G2U1	25.4	244	174	6	359	599	106	344	1.3e-11	67.8	Uniprot	saeS	Staphylococcus aureus	Pneumonia	Rodents	Mus musculus (related: house mouse)	Two-component sensory system response regulator
LG939_04680	I1S028	28.4	201	109	6	354	522	536	733	1.1e-10	64.7	Uniprot	FgSln1	Fusarium graminearum	Fusarium head blight	Monocots	Triticum aestivum (related: bread wheat)	fungal development and pathogenicity
LG939_04680	Q48K33	26	288	191	9	323	599	597	873	9.1e-10	61.6	Uniprot	kdpD	Pseudomonas syringae	Bacterial speck	Nematodes	Caenorhabditis elegans (related: roundworm)	Potassium homeostasis and virulence
LG939_04680	A0A0K0GI30	29.6	125	82	2	731	855	6	124	1.5e-09	60.8	Uniprot	PXO_RS05125 (DetR)	Xanthomonas oryzae	Bacterial leaf blight	Monocots	Oryza sativa (related: rice)	Response regulator
LG939_04680	D5LHI2	29.4	187	99	7	365	519	553	738	4.5e-09	59.3	Uniprot	slnCl1 (GU907087)	Colletotrichum lindemuthianum	Anthracnose	Eudicots	Phaseolus vulgaris (related: kidney bean)	Histidine kinase class IV
LG939_04680	Q4UR27	29.6	125	82	2	731	855	17	135	4.5e-09	59.3	Uniprot	XC_3452	Xanthomonas campestris	Black rot disease	Eudicots	Raphanus sativus (related: radish)	Two-component regulatory protein
LG939_04680	B2SRG7	29.8	124	76	3	735	855	1	116	2.9e-08	56.6	Uniprot	raxR	Xanthomonas oryzae	Bacterial blight	Monocots	Oryza sativa (related: rice)	Two component response regulator activity required for Ax21 (synonym: AvrXa21) activity
LG939_04680	G4MV04	37.6	93	54	3	349	440	537	626	2.9e-08	56.6	Uniprot	Mosln1	Magnaporthe oryzae	Rice blast	Monocots	Oryza sativa (related: rice)	Histidine Kinase
LG939_04680	A0A384K2E5	26.5	200	116	6	349	519	531	728	3.2e-07	53.1	Uniprot	BcSLN1 (Bcin14p01870)	Botrytis cinerea	Grey mold fungus	Eudicots	Vitis vinifera (related: wine grape)	Transmembrane osmosensor protein
LG939_04680	D2TU76	30.2	106	66	2	737	842	4	101	4.7e-06	49.3	Uniprot	cpxR	Citrobacter rodentium	Colitis	Rodents	Mus musculus (related: house mouse)	Two-component response regulator
LG939_04680	P0AE88	30.2	106	66	2	737	842	4	101	8e-06	48.5	Uniprot	cpxR	Escherichia coli	Avian colibacillosis	Primates	Homo sapiens (related: human)	Cytoplasmic transcriptional regulator
LG939_04685	P96320	34.7	202	127	1	9	210	8	204	3.3e-29	124	Uniprot	rcsB	Erwinia amylovora	Fire blight	Eudicots	Pyrus communis (related: pear)	Amylovoran production and pathogenticity
LG939_04685	C4PCU2	34.7	202	127	1	9	210	8	204	4.8e-28	120.2	Uniprot	rcsB	Salmonella enterica	Food poisoning	Rodents	Mus musculus (related: house mouse)	RcsA and RcsB form a complex to promote transcription of the genes for capsule synthesis.
LG939_04685	Q8GM84	33.6	211	135	1	9	219	8	213	1.4e-27	118.6	Uniprot	rcsB	Klebsiella pneumoniae	Pneumonia	Moths	Galleria mellonella (related: greater wax moth)	govern the expression of cps and of the loci implicated in lipid A remodeling
LG939_04750	Q9KSD8	43.9	230	125	1	12	241	9	234	2.7e-48	187.6	Uniprot	VprA	Vibrio cholerae	Cholera	Rodents	Mus musculus (related: house mouse)	response regulator
LG939_04750	A1ABF3	41.9	236	134	1	10	242	16	251	7.8e-48	186	Uniprot	RstA	Escherichia coli	Colibacillosis	Birds	Gallus gallus (related: chicken)	Part of a two component regulatory system
LG939_04750	P0AA19	37.2	231	142	2	9	238	6	234	3.5e-40	160.6	Uniprot	ompR	Salmonella enterica	Food poisoning	Rodents	Mus musculus (related: house mouse)	Regulators of systemic infection
LG939_04750	E0SJT3	37.2	231	142	2	9	238	6	234	7.8e-40	159.5	Uniprot	ompR	Dickeya dadantii	Soft rot disease	Eudicots	Cichorium intybus (related: chicory)	DNA-binding response regulator in two-component regulatory system
LG939_04750	Q9L524	36.2	240	149	3	6	243	1	238	8.6e-39	156	Uniprot	SrrAB	Staphylococcus aureus	Osteomyelitis	Rodents	Mus musculus (related: house mouse)	Bacterial two component system, SrrAB, which is known to help S. aureussurvive in low oxygen
LG939_04750	O69730	36.4	231	138	4	10	239	11	233	3e-31	131	Uniprot	tcrX	Mycobacterium tuberculosis	Tuberculosis	Rodents	Mus musculus (related: house mouse)	Two-Component Regulatory Systems
LG939_04750	D0C624	33	233	148	2	4	236	7	231	6.2e-29	123.2	Uniprot	kdpE	Acinetobacter baumannii	Pneumonia	Rodents	Mus musculus (related: house mouse)	Potassium-dependent protein
LG939_04750	A0A0K0GIX3	36.3	212	122	3	9	215	5	208	3.1e-28	120.9	Uniprot	PXO_RS06785	Xanthomonas oryzae	Bacterial leaf blight	Monocots	Oryza sativa (related: rice)	Response regulator
LG939_04750	P9WGN1	33.6	229	146	2	8	236	2	224	3.8e-26	114	Uniprot	kdpE	Mycobacterium tuberculosis	Tuberculosis	Rodents	Mus musculus (related: house mouse)	Two-Component Regulatory Systems
LG939_04750	Q9S1K2	30.3	208	136	2	9	215	3	202	6.4e-26	113.2	Uniprot	rr01	Streptococcus pneumoniae	Pneumonia; otitis media; septicaemia; meningitis	Rodents	Mus musculus (related: house mouse)	Response regulator
LG939_04750	A0A0K0GI30	33.9	227	138	4	10	234	11	227	8.4e-26	112.8	Uniprot	PXO_RS05125 (DetR)	Xanthomonas oryzae	Bacterial leaf blight	Monocots	Oryza sativa (related: rice)	Response regulator
LG939_04750	B3VA60	34.1	229	141	4	9	235	4	224	1.1e-25	112.5	Uniprot	covR	Streptococcus pyogenes	Infections	Primates	Homo sapiens (related: human)
LG939_04750	A0A0K0GP04	38.1	202	110	4	40	240	4	191	1.9e-25	111.7	Uniprot	PXO_RS19035	Xanthomonas oryzae	Bacterial leaf blight	Monocots	Oryza sativa (related: rice)	Response regulator
LG939_04750	Q4UR27	33.9	227	138	4	10	234	22	238	2.4e-25	111.3	Uniprot	XC_3452	Xanthomonas campestris	Black rot disease	Eudicots	Raphanus sativus (related: radish)	Two-component regulatory protein
LG939_04750	P0A9Q1	37	184	114	2	54	236	50	232	2.7e-24	107.8	Uniprot	arcA	Escherichia coli	Meningitis	Birds	Anas platyrhynchos (related: mallard)	Aerobic respiration control protein
LG939_04750	A0A1X9I314	27.4	226	159	2	9	234	3	223	2.1e-21	98.2	Uniprot	srtR	Streptococcus suis	Meningitis, septicemia, arthritis, pneumonia in pigs	Rodents	Mus musculus (related: house mouse)	Stress response transcriptional regulator
LG939_04750	B0RPP4	31.6	196	123	2	9	202	2	188	4.5e-19	90.5	Uniprot	RavR	Xanthomonas campestris	Black rot disease	Eudicots	Brassica oleracea (no common name found)	bifunctional enzyme involved in c-di-GMP synthesis and degradation
LG939_04750	Q5H3K9	31.6	196	123	2	9	202	23	209	4.5e-19	90.5	Uniprot	ColR	Xanthomonas oryzae	Bacterial blight of rice	Monocots	Oryza sativa (related: rice)
LG939_04750	P36556	31	229	141	5	9	235	2	215	7.6e-19	89.7	Uniprot	PmrA	Salmonella enterica	Salmonellosis	Rodents	Mus musculus (related: house mouse)	lipopolysaccharide modification regulator
LG939_04750	B2SRG7	31.6	187	118	2	9	193	2	180	3.5e-16	80.9	Uniprot	raxR	Xanthomonas oryzae	Bacterial blight	Monocots	Oryza sativa (related: rice)	Two component response regulator activity required for Ax21 (synonym: AvrXa21) activity
LG939_04750	Q6FTT1	34	100	65	1	10	108	407	506	1.8e-12	68.6	Uniprot	Skn7p	Candida glabrata	Candidiasis	Rodents	Mus musculus (related: house mouse)	Transcriptional factor involved in oxidative stress response
LG939_04750	Q9KSB1	31.4	121	79	2	10	127	73	192	4e-12	67.4	Uniprot	VC1348	Vibrio cholerae	Cholera	Rodents	Mus musculus (related: house mouse)	c-di-GMPphosphodiesterases
LG939_04750	Q5A4X5	34	103	67	1	7	108	423	525	1.2e-11	65.9	Uniprot	SKN7	Candida albicans	Candidiasis	Rodents	Mus musculus (related: house mouse)	Response regulator
LG939_04750	O42696	30.4	125	76	1	2	115	868	992	7.6e-11	63.2	Uniprot	CaNIK1	Candida albicans	Candidiasis	Rodents	Mus musculus (related: house mouse)	Histidine Kinase
LG939_04750	O74271	30.4	125	76	1	2	115	868	992	7.6e-11	63.2	Uniprot	COS1/CHIK1	Candida albicans	Candidiasis	Rodents	Mus musculus (related: house mouse)	Histidine Kinase
LG939_04750	Q9KT84	29.3	116	81	1	12	126	1	116	6.5e-10	60.1	Uniprot	LuxO	Vibrio cholerae	Cholera	Rodents	Mus musculus (related: house mouse)	Quorum-sensing regulator
LG939_04750	Q0PRN7	28	125	89	1	12	135	1	125	1.9e-09	58.5	Uniprot	luxO	Vibrio vulnificus	Fatal septicemia	Beetles	Tenebrio molitor (related: yellow mealworm)	upstream negative regulator of smcR
LG939_04750	Q7A4R9	25.7	175	108	6	9	178	4	161	4.2e-09	57.4	Uniprot	vraR	Staphylococcus aureus	Pneumonia	Moths	Galleria mellonella (related: greater wax moth)	Response regulator protein
LG939_04750	P0C5S5	26.8	123	89	1	12	133	1	123	7.1e-09	56.6	Uniprot	luxO	Vibrio harveyi	Cholera	Crustaceans	Artemia (related: brine shrimps)	Quorum sensing
LG939_04750	A0A0K0GHK1	32.3	96	60	2	18	110	28	121	4.6e-08	53.9	Uniprot	PXO_RS04305	Xanthomonas oryzae	Bacterial leaf blight	Monocots	Oryza sativa (related: rice)	Hybrid protein
LG939_04750	I3QHH8	26.7	101	73	1	9	108	363	463	7.9e-08	53.1	Uniprot	SKN7	Alternaria alternata	Citrus brown spot	Eudicots	Citrus x tangelo (related: tangelo)	Stress-responsive transcription regulator
LG939_04750	Q6SLC2	26.7	101	73	1	9	108	353	453	7.9e-08	53.1	Uniprot	Skn7	Bipolaris maydis	Southern corn leaf blight	Monocots	Zea mays (related: maize)	stress response factors
LG939_04750	A4VXN7	24	146	99	3	3	144	8	145	1.8e-07	52	Uniprot	1910RR (ssu05 1910)	Streptococcus suis	Meningitis	Even-toed ungulates	Sus scrofa (related: pig)	virulence related two-component system
LG939_04750	A0A0K0GPS7	23.3	103	76	1	9	108	3	105	8.7e-07	49.7	Uniprot	PXO_RS20535	Xanthomonas oryzae	Bacterial leaf blight	Monocots	Oryza sativa (related: rice)	Response regulator
LG939_04750	A0A0Z9GQC2	30.4	115	75	3	9	119	5	118	8.7e-07	49.7	Uniprot	vraR	Streptococcus suis	Streptococcal toxic shock syndrome	Rodents	Mus musculus (related: house mouse)	Response regulator
LG939_04750	Q6DL91	31.8	110	69	4	11	115	5	113	1.5e-06	48.9	Uniprot	degU	Listeria monocytogenes	Listeriosis	Rodents	Mus musculus (related: house mouse)	Orphan response regulator
LG939_04750	A0A0K0GI78	30.7	127	83	3	9	131	3	128	1.9e-06	48.5	Uniprot	PXO_RS06090	Xanthomonas oryzae	Bacterial leaf blight	Monocots	Oryza sativa (related: rice)	Response regulator
LG939_04750	P26275	27.1	133	89	4	10	136	3	133	3.3e-06	47.8	Uniprot	algR	Pseudomonas aeruginosa	Nosocomial infections	Nematodes	Caenorhabditis elegans (related: roundworm)	Response regulator
LG939_04755	D2TU77	33.9	292	183	6	140	426	166	452	9.4e-36	146.7	Uniprot	cpxA	Citrobacter rodentium	Colitis	Rodents	Mus musculus (related: house mouse)	Two-component sensor kinase
LG939_04755	Q9HWS6	35.2	230	131	5	191	418	212	425	1.6e-27	119.4	Uniprot	BfmS	Pseudomonas aeruginosa	Nosocomial infections	Rodents	Mus musculus (related: house mouse)	two-component sensor kinase
LG939_04755	Q8YBU4	30.6	304	187	8	131	430	188	471	2.2e-24	109	Uniprot	TceSR	Brucella melitensis	Ovine brucellosis	Rodents	Mus musculus (related: house mouse)	two-component regulatory system
LG939_04785	Q9F496	38.1	515	291	7	24	526	19	517	4.3e-91	330.9	Uniprot	opgG	Dickeya dadantii	Soft rot disease	Eudicots	Cichorium intybus (related: chicory)	Glucans biosynthesis protein
LG939_04835	Q8DPC2	33.3	318	199	6	4	320	6	311	5.8e-47	183.7	Uniprot	potA	Streptococcus pneumoniae	Pneumococcal pneumonia	Rodents	Mus musculus (related: house mouse)	ABC transporter ATP-binding protein - spermidine/putrescine transport
LG939_04835	A0A0H3JS81	29.3	205	137	3	24	222	21	223	7.9e-20	93.6	Uniprot	VraD	Staphylococcus aureus	Skin infections; food poisoning; respiratory diseases	Moths	Galleria mellonella (related: greater wax moth)	Involved in Gallidermin and Daptomycin Resistance
LG939_04835	Q8PM59	29.8	225	138	9	23	232	34	253	1.4e-19	92.8	Uniprot	pstB	Xanthomonas citri	Citrus canker	Eudicots	Citrus limonia (related: mandarin lime)	phosphate metabolism
LG939_04835	P15031	31.4	226	139	7	8	226	7	223	9.7e-18	86.7	Uniprot	fecE	Escherichia coli	Bovine mastitis	Even-toed ungulates	Bos taurus (related: cattle)	Fe(3+) dicitrate transport ATP-binding protein
LG939_04835	W9B5Y9	27	211	143	4	26	228	24	231	2e-15	79	Uniprot	FepC (VK055_1930)	Klebsiella pneumoniae	Pneumonia	Rodents	Mus musculus (related: house mouse)	Ferric vibriobactin ABC transporter, ATP-binding protein
LG939_04835	H7C7Q3	23	252	170	8	4	236	7	253	7.7e-15	77	Uniprot	oppD (bb0334)	Borreliella burgdorferi	Lyme disease	Rodents	Mus musculus (related: house mouse)	Oligopepeptide (Opp) transporter that drives transport by hydrolyzing ATP
LG939_04835	Q66FK0	24.9	229	149	4	35	250	37	255	2.2e-14	75.5	Uniprot	hmuV	Yersinia pseudotuberculosis	Zoonotic infection	Even-toed ungulates	Ovis aries (related: sheep)	ABC hemin transporter, permease subunit
LG939_04835	Q8ZQE4	26.7	225	154	5	2	220	3	222	1.9e-13	72.4	Uniprot	MacB	Salmonella enterica	Food poisoning; enteritis	Rodents	Mus musculus (related: house mouse)	ABC-Type Efflux Pump
LG939_04835	B2SRG1	29.7	236	145	9	4	231	487	709	2.5e-13	72	Uniprot	raxB	Xanthomonas oryzae	Bacterial blight	Monocots	Oryza sativa (related: rice)	ATP-binding transporter protein required for Ax21 activity
LG939_04835	Q9UW03	25	188	130	4	39	217	843	1028	1.1e-10	63.2	Uniprot	BcatrB	Botrytis cinerea	Grey mold	Eudicots	Arabidopsis thaliana (related: thale cress)	ABC transporter
LG939_04835	Q96VL9	30.1	163	103	5	33	186	871	1031	2.6e-10	62	Uniprot	BCATRD	Botrytis cinerea	Grey mold	Eudicots	Solanum lycopersicum (related: tomato)	ABC transporter
LG939_04835	F0XP73	24.5	220	146	6	33	240	919	1130	9.7e-10	60.1	Uniprot	GcABC-G1	Grosmannia clavigera	No data found	Seed plants	Pinus contorta (related: lodgepole pine)	ABC efflux transporter
LG939_04835	A5H456	25.5	200	142	3	25	217	1193	1392	4.8e-09	57.8	Uniprot	MgAtr7	Zymoseptoria tritici	Septoria leaf blotch	Monocots	Triticum (related: wheat)	ATP-binding cassette (ABC) transporter
LG939_04835	E9RBG1	27.6	156	102	4	33	179	880	1033	2.4e-08	55.5	Uniprot	abcG1	Aspergillus fumigatus	Invasive pulmonary aspergillosis	Rodents	Mus musculus (related: house mouse)	ATP-binding cassette (ABC) transporter
LG939_04835	Q4X006	26.3	175	116	5	33	196	884	1056	2.4e-08	55.5	Uniprot	abcA	Aspergillus fumigatus	Invasive pulmonary aspergillosis	Moths	Galleria mellonella (related: greater wax moth)	ABC transporter-encoding genes
LG939_04840	Q8ZQE4	30.6	232	152	4	22	247	28	256	1.9e-21	99	Uniprot	MacB	Salmonella enterica	Food poisoning; enteritis	Rodents	Mus musculus (related: house mouse)	ABC-Type Efflux Pump
LG939_04840	Q9K033	27.7	235	157	3	2	224	1	234	3.1e-19	91.7	Uniprot	cab (NMB0789)	Neisseria meningitidis	Septicemia	Primates	Homo sapiens (related: human)	Cysteine ATP binding protein
LG939_04840	A0A0E0V727	24.8	210	139	5	22	220	365	566	7.3e-13	70.5	Uniprot	ybtQ	Escherichia coli	Urinary tract infection	Rodents	Mus musculus (related: house mouse)	ATP Binding Cassette Protein
LG939_04840	Q8PM59	25.8	217	144	5	22	224	40	253	9.6e-13	70.1	Uniprot	pstB	Xanthomonas citri	Citrus canker	Eudicots	Citrus limonia (related: mandarin lime)	phosphate metabolism
LG939_04840	Q3Y5V5	27.6	217	124	9	28	215	397	609	8.4e-09	57	Uniprot	ABC3	Magnaporthe oryzae	Rice blast	Monocots	Hordeum vulgare (related: barley)	multidrug resistance; protection from oxidative stress
LG939_04845	Q8CWG4	51.1	509	232	7	3	508	23	517	4.9e-140	493.4	Uniprot	glpD	Yersinia pestis	Pneumonic plague	Rodents	Mus musculus (related: house mouse)	Glycerol-3-phosphate dehydrogenase involved in glycerol fermentation
LG939_04850	Q9L7R1	41	249	147	0	3	251	10	258	1.4e-52	201.8	Uniprot	yihW	Salmonella enterica	Salmonellosis	Rodents	Mus musculus (related: house mouse)	O-Antigen Capsule
LG939_04935	P9WHE3	44.1	127	66	2	3	124	4	130	2.2e-14	73.9	Uniprot	Rv0652 (rplL)	Mycobacterium tuberculosis	Tuberculosis	Primates	Homo sapiens (related: human)	50S ribosomal protein
LG939_04940	A3M1G3	65.2	1373	453	9	1	1364	1	1357	0	1718.7	Uniprot	RpoB	Acinetobacter baumannii	Nosocomial infection	Nematodes	Caenorhabditis elegans (related: roundworm)	beta-subunit of the RNA polymerase
LG939_04990	I1RZ39	57.1	126	51	2	3	125	54	179	1.9e-34	140.6	Uniprot	GzOB039	Fusarium graminearum	Fusarium ear blight	Monocots	Triticum (related: wheat)	transcription factor
LG939_05030	I1RCH5	46.7	304	123	8	7	273	59	360	1e-56	215.7	Uniprot	GzOB009	Fusarium graminearum	Fusarium ear blight	Monocots	Triticum (related: wheat)	transcription factor
LG939_05030	I1RS24	32.7	171	101	4	79	236	45	214	5.8e-15	77	Uniprot	GzOB024	Fusarium graminearum	Fusarium ear blight	Monocots	Triticum (related: wheat)	transcription factor
LG939_05115	Q8Y448	38.9	434	246	8	6	429	7	431	1.1e-76	282.7	Uniprot	secY	Listeria monocytogenes	Listeriosis	Rodents	Mus musculus (related: house mouse)	Protein translocase subunit SecY
LG939_05160	A0A0H2X3T0	26.4	590	359	16	36	583	194	750	8e-25	110.9	Uniprot	XC_0531	Xanthomonas campestris	Black rot disease	Eudicots	Brassica oleracea (no common name found)	Putative C-type cytochrome biogenesis protein
LG939_05195	B4F053	42.2	64	35	1	90	153	118	179	1.1e-06	48.9	Uniprot	RpoE	Proteus mirabilis	Urinary tract infections	Rodents	Mus musculus (related: house mouse)	RNA polymerase sigma-E factor
LG939_05195	D4HVM9	30.2	149	93	4	14	156	34	177	1.9e-06	48.1	Uniprot	hrpL	Erwinia amylovora	Fire blight	Eudicots	Pyrus communis (related: pear)	Regulation of the type III secretion system
LG939_05195	D4IAW2	30.2	149	93	4	14	156	34	177	1.9e-06	48.1	Uniprot	hrpL	Erwinia amylovora	Fire blight disease	Eudicots	Pyrus communis (related: pear)
LG939_05195	P0A2F0	39.1	64	37	1	90	153	118	179	9.2e-06	45.8	Uniprot	rpoE	Salmonella enterica	Food poisoning	Rodents	Mus musculus (related: house mouse)	Regulators of systemic infection
LG939_05215	E0SEI0	30.9	427	245	10	18	416	16	420	8.7e-39	156.8	Uniprot	lysA (Dda3937_02577)	Dickeya dadantii	Soft rot disease	Eudicots	Cichorium intybus (related: chicory)	Diamiopimelate decarboxylase
LG939_05260	Q70M91	34.2	773	393	16	31	707	8	760	5e-103	370.9	Uniprot	PilQ	Neisseria meningitidis	No data found	Rodents	Mus musculus (related: house mouse)	The ligands for TNF-a and IL-8 in a glycan-dependent manner, and their del-etion results in decreased virulence and increased survival in a mouse model
LG939_05260	C5A9K2	46.6	436	208	2	293	710	203	631	1.9e-97	352.4	Uniprot	T3SS	Burkholderia glumae	Panicle blight	Monocots	Oryza sativa (related: rice)	Tool for translocating pathogen effectors to monocot cells
LG939_05260	Q9KKH8	23.4	192	138	3	523	707	335	524	3.5e-11	65.9	Uniprot	ysaC	Yersinia enterocolitica	Yersiniosis	Flies	Drosophila melanogaster (related: fruit fly)	Ysa T3SS are Ysc effectors
LG939_05260	H9L495	21.5	274	176	7	431	698	236	476	3.2e-09	59.3	Uniprot	ssaC	Salmonella enterica	Gastroenteritis	Rodents	Mus musculus (related: house mouse)	Type III secretion
LG939_05270	C5A9K4	70.9	358	104	0	1	358	1	358	2e-143	504.2	Uniprot	aroB	Burkholderia glumae	Panicle blight	Monocots	Oryza sativa (related: rice)	3-dehydroquinate synthase
LG939_05295	Q5ZVD8	25.6	360	217	13	140	475	8	340	1.2e-07	53.5	Uniprot	LpdA	Legionella pneumophila	Legionellosis or legionnaires鈥?disease	Rodents	Mus musculus (related: house mouse)	Effector (plant avirulence determinant)
LG939_05305	A0A086IQC3	34.5	220	141	3	32	249	49	267	2.7e-28	121.3	Uniprot	proV	Klebsiella pneumoniae	Pneumonia	Rodents	Mus musculus (related: house mouse)	Glycine betaine/L-proline transport ATP-binding protein
LG939_05305	Q9K033	33.6	220	139	3	22	235	12	230	3.1e-24	107.8	Uniprot	cab (NMB0789)	Neisseria meningitidis	Septicemia	Primates	Homo sapiens (related: human)	Cysteine ATP binding protein
LG939_05305	Q8ZQE4	34.8	207	124	5	7	207	2	203	3.2e-21	97.8	Uniprot	MacB	Salmonella enterica	Food poisoning; enteritis	Rodents	Mus musculus (related: house mouse)	ABC-Type Efflux Pump
LG939_05305	Q8PM59	31.7	221	136	7	15	226	26	240	4.6e-20	94	Uniprot	pstB	Xanthomonas citri	Citrus canker	Eudicots	Citrus limonia (related: mandarin lime)	phosphate metabolism
LG939_05305	H7C7L2	27.3	249	168	7	16	252	23	270	4.8e-17	84	Uniprot	oppF (bb0335)	Borreliella burgdorferi	Lyme disease	Rodents	Mus musculus (related: house mouse)	Oligopepeptide (Opp) transporter that drives transport by hydrolyzing ATP
LG939_05305	A0A086VCI7	29.5	258	154	10	4	248	306	548	1.9e-13	72	Uniprot	ybtP	Escherichia coli	Urinary tract infection	Rodents	Mus musculus (related: house mouse)	ATP Binding Cassette Protein
LG939_05305	B2SRG1	27.6	228	152	5	6	229	483	701	3.2e-13	71.2	Uniprot	raxB	Xanthomonas oryzae	Bacterial blight	Monocots	Oryza sativa (related: rice)	ATP-binding transporter protein required for Ax21 activity
LG939_05305	Q96VL9	27.6	239	147	8	2	225	836	1063	2.4e-08	55.1	Uniprot	BCATRD	Botrytis cinerea	Grey mold	Eudicots	Solanum lycopersicum (related: tomato)	ABC transporter
LG939_05305	A5H456	25.1	219	148	5	16	225	1182	1393	1e-06	49.7	Uniprot	MgAtr7	Zymoseptoria tritici	Septoria leaf blotch	Monocots	Triticum (related: wheat)	ATP-binding cassette (ABC) transporter
LG939_05305	O60034	26.2	214	125	6	6	204	898	1093	2.9e-06	48.1	Uniprot	bcatrA	Botrytis cinerea	Grey mold	Eudicots	Vicia faba (related: fava bean)	ABC Transporter
LG939_05320	A0A0H2ZCE5	43.7	206	113	1	33	238	31	233	1.7e-43	171.8	Uniprot	mlaA/vacJ	Pseudomonas aeruginosa	Infections	Rodents	Mus musculus (related: house mouse)	Outer membrane lipoprotein
LG939_05335	G4NDE1	34.6	234	149	4	4	236	1289	1519	6.3e-29	123.6	Uniprot	ABC4	Magnaporthe oryzae	Rice blast	Monocots	Hordeum vulgare (related: barley)	multidrug resistance
LG939_05335	Q53763	26.9	223	152	3	1	223	1	212	2.4e-20	95.1	Uniprot	StpC	Staphylococcus aureus	Skin infections; food poisoning; respiratory diseases	Birds	Gallus gallus (related: chicken)	Cysteine protease
LG939_05335	Q66FK0	30.3	228	147	5	4	221	12	237	3.1e-20	94.7	Uniprot	hmuV	Yersinia pseudotuberculosis	Zoonotic infection	Even-toed ungulates	Ovis aries (related: sheep)	ABC hemin transporter, permease subunit
LG939_05335	W9B5Y9	26.3	232	156	6	13	230	17	247	1.6e-16	82.4	Uniprot	FepC (VK055_1930)	Klebsiella pneumoniae	Pneumonia	Rodents	Mus musculus (related: house mouse)	Ferric vibriobactin ABC transporter, ATP-binding protein
LG939_05335	A5H456	29.8	215	133	8	8	208	1182	1392	3.7e-13	71.2	Uniprot	MgAtr7	Zymoseptoria tritici	Septoria leaf blotch	Monocots	Triticum (related: wheat)	ATP-binding cassette (ABC) transporter
LG939_05335	Q874F3	27.6	199	122	8	26	208	882	1074	2.4e-12	68.6	Uniprot	ABC2	Magnaporthe oryzae	Rice blast	Monocots	Oryza sativa (related: rice)	ABC transporter
LG939_05335	A0A0E0V727	28.1	221	142	7	18	227	360	574	9.1e-12	66.6	Uniprot	ybtQ	Escherichia coli	Urinary tract infection	Rodents	Mus musculus (related: house mouse)	ATP Binding Cassette Protein
LG939_05335	A0A086VCI7	27.9	222	131	7	18	222	329	538	1.2e-11	66.2	Uniprot	ybtP	Escherichia coli	Urinary tract infection	Rodents	Mus musculus (related: house mouse)	ATP Binding Cassette Protein
LG939_05335	E9RBG1	27.9	197	123	6	8	190	861	1052	2e-11	65.5	Uniprot	abcG1	Aspergillus fumigatus	Invasive pulmonary aspergillosis	Rodents	Mus musculus (related: house mouse)	ATP-binding cassette (ABC) transporter
LG939_05335	Q96VL9	26.7	195	128	5	8	190	852	1043	6.5e-10	60.5	Uniprot	BCATRD	Botrytis cinerea	Grey mold	Eudicots	Solanum lycopersicum (related: tomato)	ABC transporter
LG939_05335	Q9C1I7	26.2	195	129	5	8	190	907	1098	1.5e-09	59.3	Uniprot	MgAtr4	Zymoseptoria tritici	Septoria leaf blotch	Monocots	Triticum (related: wheat)	ABC transporter
LG939_05335	Q4X006	26.3	198	125	7	8	190	865	1056	4.2e-09	57.8	Uniprot	abcA	Aspergillus fumigatus	Invasive pulmonary aspergillosis	Moths	Galleria mellonella (related: greater wax moth)	ABC transporter-encoding genes
LG939_05335	Q9UW03	27.6	181	108	6	26	190	836	1009	4.2e-09	57.8	Uniprot	BcatrB	Botrytis cinerea	Grey mold	Eudicots	Arabidopsis thaliana (related: thale cress)	ABC transporter
LG939_05335	W1ATL3	27.3	150	105	2	22	171	20	165	3e-07	51.6	Uniprot	CcmA (VK055_1938)	Klebsiella pneumoniae	Pneumonia	Rodents	Mus musculus (related: house mouse)	Heme ABC exporter, ATP-binding protein
LG939_05350	Q9HVW7	61.7	423	158	3	1	421	1	421	1.6e-144	508.1	Uniprot	murA	Pseudomonas aeruginosa	Infections	Eudicots	Lactuca sativa (related: garden lettuce)	UDP-N-acetylglucosamine 1-carboxyvinyltransferase
LG939_05355	B5QZL1	32.5	209	126	6	10	208	6	209	2.1e-18	88.2	Uniprot	prt	Salmonella enterica	Colitis	Rodents	Mus musculus (related: house mouse)	OAg biosynthesis
LG939_05370	G7TE30	47.4	211	90	4	3	196	169	375	3.3e-49	190.3	Uniprot	HisB	Xanthomonas oryzae	Rice bacterial blight	Monocots	Oryza sativa (related: rice)	Bifunctional enzyme implicated in the imidazoleglycerol-phosphate dehydratase activity
LG939_05370	O42621	39.7	219	107	1	3	196	5	223	2.2e-40	161	Uniprot	PTH3	Magnaporthe oryzae	Rice blast	Monocots	Oryza sativa (related: rice)	Imidazole glycerol phosphate dehydrogenase
LG939_05410	P57051	43.4	83	45	2	1	83	1	81	3e-10	59.7	Uniprot	tatA	Vibrio cholerae	Cholera	Rodents	Mus musculus (related: house mouse)	Translocate folded proteins; virulence
LG939_05410	A0A0U1FZZ2	50.8	61	27	1	1	61	1	58	1.9e-09	57	Uniprot	tatA	Salmonella enterica	Salmonellosis	Eukaryotes	Dictyostelium discoideum (related: amoeba)	Sec-independent protein translocase protein
LG939_05415	P57063	39.7	68	41	0	1	68	1	68	1.8e-06	48.1	Uniprot	tatB	Vibrio cholerae	Cholera	Rodents	Mus musculus (related: house mouse)	Translocate folded proteins; virulence
LG939_05420	A0A0U1JBY1	48	248	126	2	13	260	4	248	2.9e-64	240.7	Uniprot	tatC	Salmonella enterica	Salmonellosis	Eukaryotes	Dictyostelium discoideum (related: amoeba)	Sec-independent protein translocase protein
LG939_05420	Q7CPD5	48	248	126	2	13	260	4	248	2.9e-64	240.7	Uniprot	tatC	Salmonella enterica	Typhoid	Rodents	Mus musculus (related: house mouse)	Sec-independent protein translocase
LG939_05420	Q9KVQ3	50.2	243	120	1	18	260	8	249	2.9e-64	240.7	Uniprot	tatC	Vibrio cholerae	Cholera	Rodents	Mus musculus (related: house mouse)	Translocate folded proteins; virulence
LG939_05425	Q8DPC2	42.1	309	165	4	12	320	16	310	3.2e-58	221.1	Uniprot	potA	Streptococcus pneumoniae	Pneumococcal pneumonia	Rodents	Mus musculus (related: house mouse)	ABC transporter ATP-binding protein - spermidine/putrescine transport
LG939_05425	Q9K033	38.3	243	143	4	4	240	2	243	1.9e-42	168.7	Uniprot	cab (NMB0789)	Neisseria meningitidis	Septicemia	Primates	Homo sapiens (related: human)	Cysteine ATP binding protein
LG939_05425	A0A0H3JS81	37.5	224	136	2	1	221	1	223	1.2e-36	149.4	Uniprot	VraD	Staphylococcus aureus	Skin infections; food poisoning; respiratory diseases	Moths	Galleria mellonella (related: greater wax moth)	Involved in Gallidermin and Daptomycin Resistance
LG939_05425	Q8ZQE4	41.5	205	110	4	18	218	23	221	9.8e-31	129.8	Uniprot	MacB	Salmonella enterica	Food poisoning; enteritis	Rodents	Mus musculus (related: house mouse)	ABC-Type Efflux Pump
LG939_05425	P15031	34.4	241	147	4	4	238	3	238	2.7e-28	121.7	Uniprot	fecE	Escherichia coli	Bovine mastitis	Even-toed ungulates	Bos taurus (related: cattle)	Fe(3+) dicitrate transport ATP-binding protein
LG939_05425	Q8PM59	30.3	254	152	7	2	240	19	262	2e-20	95.5	Uniprot	pstB	Xanthomonas citri	Citrus canker	Eudicots	Citrus limonia (related: mandarin lime)	phosphate metabolism
LG939_05425	B2SRG1	35.6	205	115	8	18	216	503	696	2.8e-17	85.1	Uniprot	raxB	Xanthomonas oryzae	Bacterial blight	Monocots	Oryza sativa (related: rice)	ATP-binding transporter protein required for Ax21 activity
LG939_05425	G4NDE1	25.4	232	156	3	21	252	494	708	3.1e-16	81.6	Uniprot	ABC4	Magnaporthe oryzae	Rice blast	Monocots	Hordeum vulgare (related: barley)	multidrug resistance
LG939_05425	Q57EK6	28.4	222	131	5	6	225	43	238	8.9e-16	80.1	Uniprot	rfbE	Brucella abortus	Brucellosis	Rodents	Mus musculus (related: house mouse)	O-antigen export system ATP-binding protein
LG939_05425	Q3Y5V5	25.1	255	153	8	3	227	368	614	1.2e-15	79.7	Uniprot	ABC3	Magnaporthe oryzae	Rice blast	Monocots	Hordeum vulgare (related: barley)	multidrug resistance; protection from oxidative stress
LG939_05425	A0A0E0V727	28.3	244	141	10	12	238	354	580	1.5e-15	79.3	Uniprot	ybtQ	Escherichia coli	Urinary tract infection	Rodents	Mus musculus (related: house mouse)	ATP Binding Cassette Protein
LG939_05425	Q5WWE3	25.9	239	161	7	2	233	483	712	6.4e-14	73.9	Uniprot	LssB	Legionella pneumophila	Legionellosis or legionnaires鈥?disease	Eukaryotes	Acanthamoeba castellanii (no common name found)	Functional Type 1 Secretion System
LG939_05425	A0A086VCI7	30	207	126	9	29	227	340	535	8.3e-14	73.6	Uniprot	ybtP	Escherichia coli	Urinary tract infection	Rodents	Mus musculus (related: house mouse)	ATP Binding Cassette Protein
LG939_05425	A0A0M2J080	26.8	205	117	5	4	182	2	199	3.6e-09	58.2	Uniprot	sufC	Salmonella enterica	Salmonellosis	Rodents	Mus musculus (related: house mouse)	Sulfur mobilization
LG939_05425	W1ATL3	28.7	164	102	3	15	176	13	163	1.8e-08	55.8	Uniprot	CcmA (VK055_1938)	Klebsiella pneumoniae	Pneumonia	Rodents	Mus musculus (related: house mouse)	Heme ABC exporter, ATP-binding protein
LG939_05440	C5A845	30.2	510	300	11	11	484	9	498	5.5e-40	161	Uniprot	PidS	Burkholderia glumae	Panicle blight	Monocots	Allium cepa (related: onion)	Sensor histidine kinase / two-component regulatory system (TCRS)
LG939_05440	P40719	32.2	317	192	7	154	467	143	439	4.1e-27	118.2	Uniprot	QseC	Escherichia coli	Infections	Rodents	Mus musculus (related: house mouse)	sensory histidine kinase in two-component regulatory system
LG939_05440	A0A0K0GKL7	30.4	247	157	4	218	461	717	951	1.6e-18	89.7	Uniprot	PXO_RS10565	Xanthomonas oryzae	Bacterial leaf blight	Monocots	Oryza sativa (related: rice)	Hybrid protein
LG939_05440	A0A0K0GL88	31	229	147	5	237	463	539	758	1.7e-17	86.3	Uniprot	PXO_RS14595	Xanthomonas oryzae	Bacterial leaf blight	Monocots	Oryza sativa (related: rice)	Hybrid protein
LG939_05440	P96368	25.8	450	288	13	9	423	17	455	8e-15	77.4	Uniprot	trcS	Mycobacterium tuberculosis	Tuberculosis	Rodents	Mus musculus (related: house mouse)	Two-Component Regulatory Systems
LG939_05440	B0RY65	27.8	306	188	8	165	463	128	407	1.4e-14	76.6	Uniprot	RavA	Xanthomonas campestris	Black rot disease	Eudicots	Brassica oleracea (no common name found)	histidine kinase
LG939_05440	O69729	30.1	306	175	10	180	464	163	450	1.4e-14	76.6	Uniprot	tcrY	Mycobacterium tuberculosis	Tuberculosis	Rodents	Mus musculus (related: house mouse)	Two-Component Regulatory Systems
LG939_05440	P0C0F7	29	255	160	6	223	469	164	405	8.9e-14	73.9	Uniprot	rpfC	Xanthomonas campestris	Black rot disease	Eudicots	Arabidopsis thaliana (related: thale cress)	Sensory/regulatory protein
LG939_05440	Q5GWK0	30.8	266	146	9	238	488	205	447	1.2e-13	73.6	Uniprot	PhoR	Xanthomonas oryzae	Bacterial leaf blight	Monocots	Oryza sativa (related: rice)	Two-component signal transduction system histidine kinase
LG939_05440	B2SRG8	26.2	370	221	11	118	463	57	398	2e-13	72.8	Uniprot	raxH	Xanthomonas oryzae	Bacterial blight	Monocots	Oryza sativa (related: rice)	Two component sensor kinase activity required for Ax21 (synonym: AvrXa21) activity
LG939_05440	P16575	31.5	219	137	6	247	461	719	928	4.4e-13	71.6	Uniprot	BvgS	Bordetella pertussis	Pertussis	Rodents	Mus musculus (related: house mouse)	Virulence sensor kinase
LG939_05440	A0A0F7A0T2	26.9	253	159	6	238	484	511	743	2.2e-12	69.3	Uniprot	BphP1	Pseudomonas syringae	Brown spot on bean	Eudicots	Phaseolus vulgaris (related: kidney bean)	Red/far-red-light-sensing bacteriophytochrome
LG939_05440	G3K6I0	27.4	252	166	5	223	469	164	403	1.1e-11	67	Uniprot	rpfC	Xanthomonas hortorum	Bacterial blight in pelargonium	Eudicots	Pelargonium x hortorum (related: zonal pelargonium)	encoding the histidine sensor kinase of the two-component system RfpC/RpfG
LG939_05440	B4EIW7	29	231	142	7	240	463	228	443	2.1e-10	62.8	Uniprot	atsR	Burkholderia cenocepacia	Cystic fibrosis-like conditions	Moths	Galleria mellonella (related: greater wax moth)	global virulence regulator
LG939_05440	Q8RMF4	28.7	230	141	7	247	467	289	504	1e-09	60.5	Uniprot	gacS	Acinetobacter baumannii	Bacteremia	Bony fishes	Danio rerio (related: zebrafish)	Sensor histidine kinase/ global virulence regulator
LG939_05440	O42696	28.6	231	140	9	242	461	494	710	3.9e-09	58.5	Uniprot	CaNIK1	Candida albicans	Candidiasis	Rodents	Mus musculus (related: house mouse)	Histidine Kinase
LG939_05440	O74271	28.6	231	140	9	242	461	494	710	3.9e-09	58.5	Uniprot	COS1/CHIK1	Candida albicans	Candidiasis	Rodents	Mus musculus (related: house mouse)	Histidine Kinase
LG939_05440	Q8Z445	26.5	238	152	9	240	469	285	507	1.5e-08	56.6	Uniprot	barA	Salmonella enterica	Gastroenteritis	Rodents	Mus musculus (related: house mouse)
LG939_05440	Q2G2U4	22.2	261	169	7	233	483	361	597	3.1e-06	48.9	Uniprot	walK	Staphylococcus aureus	Skin infections; food poisoning; respiratory diseases	Rodents	Mus musculus (related: house mouse)	Sensor protein kinase
LG939_05445	Q5H3W2	44.3	230	128	0	1	230	65	294	5.8e-48	186.4	Uniprot	PXO_RS19415	Xanthomonas oryzae	Bacterial leaf blight	Monocots	Oryza sativa (related: rice)	Response regulator
LG939_05445	C5A846	42.8	222	124	1	1	219	1	222	3.3e-43	170.6	Uniprot	PidR	Burkholderia glumae	Panicle blight	Monocots	Allium cepa (related: onion)	Response regulator/ two-component regulatory
LG939_05445	P36556	42.3	220	125	1	1	220	1	218	3.1e-41	164.1	Uniprot	PmrA	Salmonella enterica	Salmonellosis	Rodents	Mus musculus (related: house mouse)	lipopolysaccharide modification regulator
LG939_05445	Q83CA1	38.4	224	134	2	1	222	10	231	7.1e-38	152.9	Uniprot	PmrA	Coxiella burnetii	Q fever	Primates	Homo sapiens (related: human)	Response Regulator
LG939_05445	Q8YG33	39	223	133	2	1	220	1	223	1.6e-37	151.8	Uniprot	BMEI1329	Brucella melitensis	Ovine brucellosis	Rodents	Mus musculus (related: house mouse)	Two-component response regulator
LG939_05445	O69730	37.6	221	134	2	3	219	11	231	3.1e-33	137.5	Uniprot	tcrX	Mycobacterium tuberculosis	Tuberculosis	Rodents	Mus musculus (related: house mouse)	Two-Component Regulatory Systems
LG939_05445	I3NI96	33.9	218	142	1	1	216	1	218	5.4e-30	126.7	Uniprot	phoP	Yersinia pseudotuberculosis	Zoonotic infection	Even-toed ungulates	Ovis aries (related: sheep)	Response regulator protein
LG939_05445	D0ZV90	34.8	221	142	1	1	219	2	222	7.1e-30	126.3	Uniprot	PhoP	Salmonella enterica	Salmonellosis	Rodents	Mus musculus (related: house mouse)	Part of the two-component system PhoP-PhoQ that regulates virulence
LG939_05445	P0DM78	34.8	221	142	1	1	219	2	222	7.1e-30	126.3	Uniprot	phoP	Salmonella enterica	Salmonellosis	Cellular slime molds	Dictyostelium discoideum (related: amoeba)	Virulence transcriptional regulatory protein
LG939_05445	B0RPP4	37.9	219	132	3	1	216	1	218	6e-29	123.2	Uniprot	RavR	Xanthomonas campestris	Black rot disease	Eudicots	Brassica oleracea (no common name found)	bifunctional enzyme involved in c-di-GMP synthesis and degradation
LG939_05445	Q5H3K9	37.4	219	133	3	1	216	22	239	1e-28	122.5	Uniprot	ColR	Xanthomonas oryzae	Bacterial blight of rice	Monocots	Oryza sativa (related: rice)
LG939_05445	Q48K32	34.4	224	141	3	3	221	7	229	7.3e-27	116.3	Uniprot	kdpE	Pseudomonas syringae	Bacterial speck	Nematodes	Caenorhabditis elegans (related: roundworm)	Potassium homeostasis and virulence
LG939_05445	B2SRG7	32.1	237	156	4	1	233	1	236	8.1e-26	112.8	Uniprot	raxR	Xanthomonas oryzae	Bacterial blight	Monocots	Oryza sativa (related: rice)	Two component response regulator activity required for Ax21 (synonym: AvrXa21) activity
LG939_05445	Q4UR27	38	200	119	4	3	199	22	219	8.1e-26	112.8	Uniprot	XC_3452	Xanthomonas campestris	Black rot disease	Eudicots	Raphanus sativus (related: radish)	Two-component regulatory protein
LG939_05445	A0A0K0GI30	38	200	119	4	3	199	11	208	1.1e-25	112.5	Uniprot	PXO_RS05125 (DetR)	Xanthomonas oryzae	Bacterial leaf blight	Monocots	Oryza sativa (related: rice)	Response regulator
LG939_05445	A0A0K0GHP2	31.5	219	143	3	3	215	1	218	3.2e-22	100.9	Uniprot	PXO_RS04760	Xanthomonas oryzae	Bacterial leaf blight	Monocots	Oryza sativa (related: rice)	Response regulator
LG939_05445	A0A1X9I314	26.6	222	155	3	2	216	3	223	1.8e-20	95.1	Uniprot	srtR	Streptococcus suis	Meningitis, septicemia, arthritis, pneumonia in pigs	Rodents	Mus musculus (related: house mouse)	Stress response transcriptional regulator
LG939_05445	P9WGN1	30.8	224	148	3	3	220	4	226	2.3e-20	94.7	Uniprot	kdpE	Mycobacterium tuberculosis	Tuberculosis	Rodents	Mus musculus (related: house mouse)	Two-Component Regulatory Systems
LG939_05445	D0C624	28.9	218	150	3	2	215	12	228	1.9e-19	91.7	Uniprot	kdpE	Acinetobacter baumannii	Pneumonia	Rodents	Mus musculus (related: house mouse)	Potassium-dependent protein
LG939_05445	A0A0K0GLN5	39.2	102	62	0	1	102	1061	1162	6e-13	70.1	Uniprot	PXO_RS14605	Xanthomonas oryzae	Bacterial leaf blight	Monocots	Oryza sativa (related: rice)	Hybrid protein
LG939_05445	A4VUT4	23.6	220	158	7	2	216	8	222	8.2e-10	59.7	Uniprot	NisR	Streptococcus suis	Pneumonia; endocarditis; meningitis; arthritis	Rodents	Mus musculus (related: house mouse)	Two-component signal-transduction systems
LG939_05445	A0A0K0GIA5	33.6	134	79	3	2	125	13	146	2.4e-09	58.2	Uniprot	PXO_RS05395	Xanthomonas oryzae	Bacterial leaf blight	Monocots	Oryza sativa (related: rice)	Response regulator
LG939_05460	A7H2F1	44.2	342	178	5	56	386	35	374	4.1e-70	260.8	Uniprot	HtrA	Campylobacter jejuni	Gastroenteritis	Primates	Homo sapiens (related: human)	Serine protease
LG939_05460	E0SHD8	41.6	329	184	4	57	381	35	359	1.2e-69	259.2	Uniprot	degQ (Dda3937_00697)	Dickeya dadantii	Soft rot disease	Eudicots	Cichorium intybus (related: chicory)	Protease
LG939_05460	Q0P928	43.9	342	180	5	56	387	35	374	3.5e-69	257.7	Uniprot	HtrA	Campylobacter jejuni	Gastroenteritis	Rodents	Mus musculus (related: house mouse)	Secreted serine protease
LG939_05460	D2TI49	41.3	339	175	5	62	379	40	375	1.5e-64	242.3	Uniprot	degP (ROD_01651)	Citrobacter rodentium	Colitis	Rodents	Mus musculus (related: house mouse)	Periplasmic serine endoprotease DegP-like
LG939_05460	B8F6T4	38.9	386	208	9	24	401	3	368	1.6e-61	232.3	Uniprot	HtrA	Glaesserella parasuis	Glasser鈥檚 disease	Rodents	Mus musculus (related: house mouse)	Protease
LG939_05460	A0A0E0USK4	38.4	284	153	9	111	373	203	485	2e-40	162.2	Uniprot	htrA	Listeria monocytogenes	Listeriosis	Primates	Homo sapiens (related: human)	Secreted chaperone/protease
LG939_05460	A0A2B6C4K2	32.2	394	232	10	3	378	25	401	1.3e-39	159.5	Uniprot	HtrA	Bacillus anthracis	Anthrax	Rodents	Mus musculus (related: house mouse)	Serine protease HtrA
LG939_05460	Q04HU1	31.5	340	204	8	61	383	59	386	1.9e-35	145.6	Uniprot	HtrA	Streptococcus pneumoniae	Pneumonia; otitis media; septicaemia; meningitis	Rodents	Mus musculus (related: house mouse)	serine protease
LG939_05460	A0A191TCF2	50.7	71	29	3	95	161	1	69	1.4e-12	69.7	Uniprot	htrA	Helicobacter pylori	Gastric infections	Primates	Homo sapiens (related: human)	Serine protease
LG939_05460	B2HK68	26.4	295	194	9	11	288	111	399	2.8e-10	62	Uniprot	MarP	Mycobacterium marinum	Opportunistic infections	Bony fishes	Danio rerio (related: zebrafish)	Membrane serine protease involved in acid tolerance
LG939_05480	Q6X9S4	37.9	425	196	7	21	444	8	365	7.9e-73	270	Uniprot	ubiquinol oxidase	Zymoseptoria tritici	Septoria leaf blotch	Monocots	Triticum (related: wheat)	complex III cytochrome bc1
LG939_05480	Q9B334	36.1	399	187	7	47	444	1	332	8.8e-64	240	Uniprot	ubiquinol oxidase	Blumeria graminis	Wheat powdery mildew	Monocots	Triticum (related: wheat)	complex III cytochrome bc1
LG939_05630	W0H866	67.6	293	95	0	91	383	1	293	2.7e-119	424.1	Uniprot	hopA1	Pseudomonas cichorii	Necrotic leaf spots in celery, eggplant and sweet pepper; wilt and stem rot on muskmelon; stem necrosis in chrysanthemum; leaf spot in soybean	Eudicots	Solanum melongena (related: eggplant)	Effector (plant avirulence determinant)
LG939_05690	B2SME5	33	100	65	2	331	429	305	403	3.7e-08	55.1	Uniprot	PdeK	Xanthomonas oryzae	Bacterial leaf blight	Monocots	Oryza sativa (related: rice)	Two-component system PdeK/PdeR regulates c-di-GMP turnover
LG939_05705	Q9I648	37.6	804	465	20	18	801	16	802	4.9e-131	464.2	Uniprot	fiuA	Pseudomonas aeruginosa	Infections	Rodents	Mus musculus (related: house mouse)	ferrichrome receptor
LG939_05705	Q9HV88	23.5	601	341	22	143	664	37	597	5.6e-18	88.6	Uniprot	phuR	Pseudomonas aeruginosa	Pneumonia	Rodents	Mus musculus (related: house mouse)	Haem/Haemoglobin uptake outer membrane receptor
LG939_05705	Q6U607	24.5	257	166	7	143	372	36	291	4.7e-09	58.9	Uniprot	iucA	Klebsiella pneumoniae	Pneumonia	Rodents	Mus musculus (related: house mouse)	Aerobactin
LG939_05705	Q66FJ6	28.5	165	106	4	143	295	49	213	8.1e-09	58.2	Uniprot	hmuR	Yersinia pseudotuberculosis	Zoonotic infection	Even-toed ungulates	Ovis aries (related: sheep)	Outer membrane hemin receptor
LG939_05710	P23485	29.8	252	157	7	13	258	68	305	2e-15	78.6	Uniprot	fecR	Escherichia coli	Bovine mastitis	Even-toed ungulates	Bos taurus (related: cattle)	Fec operon regulator
LG939_05715	Q7ALF2	24.7	166	122	2	2	167	4	166	1.4e-06	48.5	Uniprot	prhI	Ralstonia solanacearum	Bacterial wilt	Eudicots	Arabidopsis thaliana (related: thale cress)	Signal transducer
LG939_05720	Q8PN16	61.4	264	99	1	19	279	20	283	3.4e-86	313.9	Uniprot	XAC1258	Xanthomonas citri	Citrus canker	Eudicots	Citrus sinensis (related: sweet orange)	CyoA, cytochrome O ubiquinol oxidase
LG939_05725	A6QFR9	51.3	624	293	7	30	649	29	645	4e-179	623.6	Uniprot	qoxB	Staphylococcus aureus	Skin infections; food poisoning; respiratory diseases	Rodents	Mus musculus (related: house mouse)	Terminal Oxidases
LG939_05740	Q8ZQE4	27.9	233	114	8	21	235	23	219	3.8e-13	72	Uniprot	MacB	Salmonella enterica	Food poisoning; enteritis	Rodents	Mus musculus (related: house mouse)	ABC-Type Efflux Pump
LG939_05740	A0A0E0V727	28.9	197	117	6	324	499	344	538	1.9e-12	69.7	Uniprot	ybtQ	Escherichia coli	Urinary tract infection	Rodents	Mus musculus (related: house mouse)	ATP Binding Cassette Protein
LG939_05740	Q8DPC2	25.8	244	142	8	1	235	1	214	3.2e-12	68.9	Uniprot	potA	Streptococcus pneumoniae	Pneumococcal pneumonia	Rodents	Mus musculus (related: house mouse)	ABC transporter ATP-binding protein - spermidine/putrescine transport
LG939_05740	Q4Q4W3	33.9	177	93	7	324	479	435	608	7.1e-12	67.8	Uniprot	LmABCB3	Leishmania major	Leishmaniasis	Rodents	Mus musculus (related: house mouse)	Mitochondrial ABC transporter
LG939_05740	Q44135	30.6	157	91	4	323	470	1	148	3e-10	62.4	Uniprot	cpxA	Actinobacillus pleuropneumoniae	Porcine pleuropneumonia	Rodents	Mus musculus (related: house mouse)	Sensor histidine kinase
LG939_05740	Q66FK0	32.3	186	99	5	338	500	26	207	3.9e-10	62	Uniprot	hmuV	Yersinia pseudotuberculosis	Zoonotic infection	Even-toed ungulates	Ovis aries (related: sheep)	ABC hemin transporter, permease subunit
LG939_05740	Q53763	22.6	186	126	4	322	498	2	178	1.1e-09	60.5	Uniprot	StpC	Staphylococcus aureus	Skin infections; food poisoning; respiratory diseases	Birds	Gallus gallus (related: chicken)	Cysteine protease
LG939_05740	A0A086VCI7	31.1	161	84	5	348	487	339	493	2.5e-09	59.3	Uniprot	ybtP	Escherichia coli	Urinary tract infection	Rodents	Mus musculus (related: house mouse)	ATP Binding Cassette Protein
LG939_05740	G4NDE1	27.7	224	119	7	17	235	487	672	1.8e-07	53.1	Uniprot	ABC4	Magnaporthe oryzae	Rice blast	Monocots	Hordeum vulgare (related: barley)	multidrug resistance
LG939_05740	A0A086IQC3	26.6	207	116	6	22	218	44	224	9e-07	50.8	Uniprot	proV	Klebsiella pneumoniae	Pneumonia	Rodents	Mus musculus (related: house mouse)	Glycine betaine/L-proline transport ATP-binding protein
LG939_05760	Q8PPR7	41	575	328	6	187	756	60	628	2.8e-116	415.2	Uniprot	HrpM	Xanthomonas citri	Citrus canker	Eudicots	Citrus x paradisi (related: grapefruit)	Synthesis of a cyclic glucan
LG939_05765	Q9F496	51.9	501	238	2	8	506	20	519	2.6e-154	540.8	Uniprot	opgG	Dickeya dadantii	Soft rot disease	Eudicots	Cichorium intybus (related: chicory)	Glucans biosynthesis protein
LG939_05800	Q1JLQ2	45.4	357	190	2	4	356	2	357	4.2e-90	327	Uniprot	MntE	Streptococcus pyogenes	Infections	Rodents	Mus musculus (related: house mouse)	Manganese Homeostasis
LG939_05820	Q8XVD4	100	122	0	0	1	122	1	122	2.1e-62	233.4	Uniprot	RSc2897	Ralstonia solanacearum	Bacterial wilt	Eudicots	Solanum lycopersicum (related: tomato)	Type III effectors (T3E) and T3E-like genes
LG939_05840	P25535	32.4	417	248	8	17	430	6	391	4e-39	157.9	Uniprot	ubiI	Escherichia coli	Urinary tract infections	Rodents	Mus musculus (related: house mouse)	Aerobic ubiquinone-8 synthase
LG939_05885	E9ETZ6	37.5	269	160	3	2	265	246	511	1.1e-37	152.5	Uniprot	Mrtdc	Metarhizium robertsii		Moths	Galleria mellonella (related: greater wax moth)	Responsible for conversion of Trp to TAM
LG939_05900	Q4UZG1	62.8	191	66	2	1	186	1	191	3.4e-67	250	Uniprot	XC_0481	Xanthomonas campestris	Black rot disease	Eudicots	Raphanus sativus (related: radish)	Anthranilate synthase component II
LG939_05900	E9ETZ6	51.1	190	87	2	2	185	26	215	1e-50	195.3	Uniprot	Mrtdc	Metarhizium robertsii		Moths	Galleria mellonella (related: greater wax moth)	Responsible for conversion of Trp to TAM
LG939_05900	A0A0H2XK89	44.1	188	104	1	1	187	1	188	2.2e-42	167.5	Uniprot	PabA	Staphylococcus aureus	Skin infections; food poisoning; respiratory diseases	Rodents	Mus musculus (related: house mouse)	Para-aminobenzoate synthase, glutamine amidotransferase, component II
LG939_05905	Q4WLR6	38.7	512	257	12	15	503	32	509	1.4e-86	315.8	Uniprot	trpA	Aspergillus fumigatus	Invasive pulmonary aspergillosis	Rodents	Mus musculus (related: house mouse)	Anthranilate synthase component I
LG939_05905	W9BHK2	30.9	272	169	6	224	494	175	428	3.5e-26	115.2	Uniprot	ybtS	Klebsiella pneumoniae	Pneumonia	Rodents	Mus musculus (related: house mouse)	Siderophore protein
LG939_05905	Q51508	27.1	288	190	5	220	506	199	467	1.8e-22	102.8	Uniprot	pchA	Pseudomonas aeruginosa	Opportunistic infections	Rodents	Mus musculus (related: house mouse)	Iron siderophore
LG939_05950	Q9I5I4	35	254	162	3	6	257	19	271	6.6e-29	123.2	Uniprot	dspI	Pseudomonas aeruginosa	Infections	Primates	Homo sapiens (related: human)	Enoyl-coenzyme A (CoA) hydratase
LG939_05990	A0A031WAR9	37.2	323	195	3	1	322	1	316	8.5e-50	193	Uniprot	App	Clostridioides difficile	Pseudomembranous colitis	Rodents	Mesocricetus auratus (related: golden hamster)	Oligopeptide Permeases
LG939_05990	Q18A49	26.9	323	226	3	1	319	1	317	3.2e-28	121.3	Uniprot	Opp	Clostridioides difficile	Pseudomembranous colitis	Rodents	Mesocricetus auratus (related: golden hamster)	Oligopeptide Permeases
LG939_06000	H7C7Q3	48.8	258	128	2	11	268	7	260	5e-61	230.3	Uniprot	oppD (bb0334)	Borreliella burgdorferi	Lyme disease	Rodents	Mus musculus (related: house mouse)	Oligopepeptide (Opp) transporter that drives transport by hydrolyzing ATP
LG939_06000	Q7NAX1	36.1	277	118	4	98	316	103	378	1.1e-39	159.5	Uniprot	MGA_0220	Mycoplasma gallisepticum	Airsacculitis	Birds	Gallus gallus (related: chicken)	Oligopeptide transporter ATP-binding protein OppD1
LG939_06000	H7C7L2	36.5	285	156	6	3	274	1	273	5.2e-34	140.6	Uniprot	oppF (bb0335)	Borreliella burgdorferi	Lyme disease	Rodents	Mus musculus (related: house mouse)	Oligopepeptide (Opp) transporter that drives transport by hydrolyzing ATP
LG939_06000	Q9K033	32.2	230	146	5	33	262	20	239	8.7e-21	96.7	Uniprot	cab (NMB0789)	Neisseria meningitidis	Septicemia	Primates	Homo sapiens (related: human)	Cysteine ATP binding protein
LG939_06000	Q8ZQE4	33	221	131	7	32	252	26	229	1.9e-20	95.5	Uniprot	MacB	Salmonella enterica	Food poisoning; enteritis	Rodents	Mus musculus (related: house mouse)	ABC-Type Efflux Pump
LG939_06000	Q8DPC2	29.1	230	142	8	28	257	21	229	2.2e-16	82	Uniprot	potA	Streptococcus pneumoniae	Pneumococcal pneumonia	Rodents	Mus musculus (related: house mouse)	ABC transporter ATP-binding protein - spermidine/putrescine transport
LG939_06000	A0A0E0V727	31.8	239	127	10	25	254	356	567	1.9e-15	79	Uniprot	ybtQ	Escherichia coli	Urinary tract infection	Rodents	Mus musculus (related: house mouse)	ATP Binding Cassette Protein
LG939_06000	Q8PM59	24.1	237	164	6	29	262	35	258	2.8e-11	65.1	Uniprot	pstB	Xanthomonas citri	Citrus canker	Eudicots	Citrus limonia (related: mandarin lime)	phosphate metabolism
LG939_06000	Q5WWE3	25.7	253	169	7	8	258	476	711	1.1e-10	63.2	Uniprot	LssB	Legionella pneumophila	Legionellosis or legionnaires鈥?disease	Eukaryotes	Acanthamoeba castellanii (no common name found)	Functional Type 1 Secretion System
LG939_06000	Q3Y5V5	26.9	260	168	10	28	275	385	634	4e-10	61.2	Uniprot	ABC3	Magnaporthe oryzae	Rice blast	Monocots	Hordeum vulgare (related: barley)	multidrug resistance; protection from oxidative stress
LG939_06000	A0A086VCI7	28.3	223	126	10	40	254	340	536	5.8e-09	57.4	Uniprot	ybtP	Escherichia coli	Urinary tract infection	Rodents	Mus musculus (related: house mouse)	ATP Binding Cassette Protein
LG939_06000	Q53763	25.8	236	136	6	21	253	10	209	1.9e-07	52.4	Uniprot	StpC	Staphylococcus aureus	Skin infections; food poisoning; respiratory diseases	Birds	Gallus gallus (related: chicken)	Cysteine protease
LG939_06005	H7C7L2	41.5	277	149	2	27	298	8	276	1.9e-58	221.9	Uniprot	oppF (bb0335)	Borreliella burgdorferi	Lyme disease	Rodents	Mus musculus (related: house mouse)	Oligopepeptide (Opp) transporter that drives transport by hydrolyzing ATP
LG939_06005	Q7NAX1	39.2	158	95	1	183	340	223	379	1.1e-26	116.3	Uniprot	MGA_0220	Mycoplasma gallisepticum	Airsacculitis	Birds	Gallus gallus (related: chicken)	Oligopeptide transporter ATP-binding protein OppD1
LG939_06005	B2SRG1	27.6	228	147	7	52	273	491	706	1.2e-12	69.7	Uniprot	raxB	Xanthomonas oryzae	Bacterial blight	Monocots	Oryza sativa (related: rice)	ATP-binding transporter protein required for Ax21 activity
LG939_06005	Q53763	21.2	217	140	5	63	274	19	209	2.7e-09	58.5	Uniprot	StpC	Staphylococcus aureus	Skin infections; food poisoning; respiratory diseases	Birds	Gallus gallus (related: chicken)	Cysteine protease
LG939_06015	O51369	38.7	452	259	8	107	550	160	601	1e-50	196.8	Uniprot	fruA1	Borreliella burgdorferi	Lyme disease	Rodents	Mus musculus (related: house mouse)	Pts system, fructose-specific iiabc component
LG939_06025	Q99Z66	36.9	569	337	9	276	828	7	569	3.3e-85	312	Uniprot	ptsI	Streptococcus pyogenes	Skin lesions	Rodents	Mus musculus (related: house mouse)	Phosphoenolpyruvate-protein phosphotransferase
LG939_06045	A5F6S0	55.5	564	239	3	1	563	1	553	1.3e-173	605.1	Uniprot	fadD	Vibrio cholerae	Cholera	Rabbits & hares	Oryctolagus cuniculus (related: rabbit)	encoding a long-chain fatty acyl coenzyme A (acyl-CoA) ligase
LG939_06045	Q9HWG3	26.8	552	358	10	21	567	32	542	1.1e-39	160.2	Uniprot	pchD	Pseudomonas aeruginosa	Opportunistic infections	Rodents	Mus musculus (related: house mouse)	Iron siderophore
LG939_06045	A0A016PW58	24.7	397	215	14	203	563	167	515	3.7e-16	82	Uniprot	NPS2	Fusarium graminearum	Fusarium head blight	Monocots	Triticum aestivum (related: bread wheat)	peptide synthetase
LG939_06045	A0A016PUA3	27.7	393	221	19	205	558	351	719	2.7e-14	75.9	Uniprot	NPS1	Fusarium graminearum	Fusarium head blight	Monocots	Triticum aestivum (related: bread wheat)	peptide synthetase
LG939_06045	Q9I157	24.5	364	237	13	203	548	3860	4203	1.3e-13	73.6	Uniprot	pvdL	Pseudomonas aeruginosa	Opportunistic infections	Rodents	Mus musculus (related: house mouse)	Iron siderophore
LG939_06045	Q5D6D7	23.6	386	245	15	202	560	179	541	2.6e-09	59.3	Uniprot	nps2	Bipolaris maydis	Southern corn leaf blight	Monocots	Zea mays (related: maize)	encoding different nonribosomal peptide synthetases (NRPS) responsible for biosynthesis of siderophores
LG939_06070	P60392	38.9	314	176	5	11	317	4	308	1.9e-49	191.8	Uniprot	rsmH	Staphylococcus aureus	Skin infections; food poisoning; respiratory diseases	Moths	Bombyx mori (related: domestic silkworm)	Ribosomal RNA small subunit methyltransferase H
LG939_06080	O54286	23	530	337	19	77	558	147	653	3.2e-18	89	Uniprot	MecA	Staphylococcus aureus	Pneumonia	Rodents	Mus musculus (related: house mouse)	Penicillin-binding protein
LG939_06085	Q9HVZ9	31.2	141	72	4	120	260	111	226	6.1e-10	61.2	Uniprot	murD	Pseudomonas aeruginosa	Infections	Eudicots	Lactuca sativa (related: garden lettuce)	UDP-N-acetylmuramoylalanine--D-glutamate ligase
LG939_06090	Q9HVZ7	44	448	230	7	21	460	16	450	4.8e-81	297.4	Uniprot	murF	Pseudomonas aeruginosa	Infections	Eudicots	Lactuca sativa (related: garden lettuce)	Peptidyl-prolyl cis-trans isomerase
LG939_06090	Q9HVZ9	27.9	358	197	14	107	445	105	420	1e-06	50.4	Uniprot	murD	Pseudomonas aeruginosa	Infections	Eudicots	Lactuca sativa (related: garden lettuce)	UDP-N-acetylmuramoylalanine--D-glutamate ligase
LG939_06100	Q9HVZ9	41.2	488	235	8	9	492	9	448	1.3e-84	309.3	Uniprot	murD	Pseudomonas aeruginosa	Infections	Eudicots	Lactuca sativa (related: garden lettuce)	UDP-N-acetylmuramoylalanine--D-glutamate ligase
LG939_06145	Q63R85	32.3	300	182	7	4	288	11	304	3.7e-31	131	Uniprot	wcbS	Burkholderia pseudomallei	Melioidosis	Rodents	Mus musculus (related: house mouse)	Capsule
LG939_06160	A0A059ZR97	56.2	940	372	7	1	933	1	907	1.2e-290	994.6	Uniprot	secA	Acinetobacter baumannii	Nosocomial infections	Moths	Galleria mellonella (related: greater wax moth)	Iron utilization
LG939_06160	P0DJP3	40.5	819	401	11	14	821	7	750	2.5e-163	571.6	Uniprot	secA2	Listeria monocytogenes	Listeriosis	Rodents	Mus musculus (related: house mouse)	Protein translocase subunit SecA
LG939_06160	B2HSW7	38.6	640	331	9	64	697	99	682	1.7e-111	399.4	Uniprot	secA2	Mycobacterium marinum	Granulomas	Bony fishes	Danio rerio (related: zebrafish)	preprotein translocase ATPase
LG939_06165	A4R5F6	43	409	205	7	27	409	58	464	1.4e-78	288.9	Uniprot	MoARG7	Magnaporthe oryzae	Rice blast	Monocots	Hordeum vulgare (related: barley)	Arginine biosynthesis
LG939_06195	O68839	49.8	271	132	4	13	279	9	279	5.4e-64	240	Uniprot	VcpD	Vibrio cholerae	Cholera	Rodents	Mus musculus (related: house mouse)	Required for philus assembly and CT secretion
LG939_06205	A0A0U1YU79	35.3	156	91	3	316	461	114	269	4.7e-19	91.7	Uniprot	pilT	Pantoea ananatis		Monocots	Allium cepa (related: onion)	Twitching motility
LG939_06250	Q9X4P2	53.9	152	70	0	1	152	1	152	1.7e-47	184.9	Uniprot	PA0336 (RppH)	Pseudomonas aeruginosa	Infections	Nematodes	Caenorhabditis elegans (related: roundworm)	Nudix-type RNA pyrophosphohydrolase
LG939_06275	Q87BR6	33.2	184	119	2	1	180	1	184	1.5e-24	108.2	Uniprot	XhpT	Xylella fastidiosa	Pierce's disease	Eudicots	Vitis vinifera (related: wine grape)	Response regulator involved in surface attachment, cell-cell aggregation, exopolysaccharide production and virulence
LG939_06295	Q9HV74	29	297	163	10	379	665	717	975	1.1e-14	77.4	Uniprot	CbrA	Pseudomonas aeruginosa	Opportunistic infections	Rodents	Rattus (related: rat)	Sensor Kinase
LG939_06295	A0A034UYN5	27.3	282	158	11	406	663	479	737	5.1e-12	68.6	Uniprot	rcsC	Erwinia amylovora	Fire blight	Eudicots	Pyrus communis (related: pear)	Amylovoran production and pathogenticity
LG939_06295	D4I7B7	27.3	282	158	11	406	663	448	706	5.1e-12	68.6	Uniprot	rcsC	Erwinia amylovora	Fire blight	Eudicots	Pyrus communis (related: pear)	Phosphorelay system
LG939_06295	P58662	29	262	135	12	406	647	446	676	4.8e-10	62	Uniprot	rcsC11	Salmonella enterica	Food poisoning	Rodents	Mus musculus (related: house mouse)	Sensor protein
LG939_06295	Q8Z445	24.7	255	163	6	398	640	265	502	2e-08	56.6	Uniprot	barA	Salmonella enterica	Gastroenteritis	Rodents	Mus musculus (related: house mouse)
LG939_06295	A0A0K0GKL7	29.3	205	127	7	432	630	751	943	2.2e-07	53.1	Uniprot	PXO_RS10565	Xanthomonas oryzae	Bacterial leaf blight	Monocots	Oryza sativa (related: rice)	Hybrid protein
LG939_06295	A0A0K0GQL3	27.6	210	123	5	440	638	311	502	5.5e-06	48.5	Uniprot	PXO_RS21535 (StoS)	Xanthomonas oryzae	Bacterial leaf blight	Monocots	Oryza sativa (related: rice)	Hybrid protein
LG939_06300	A0A0K0GIH5	55.4	377	165	3	12	388	11	384	1.6e-104	375.6	Uniprot	PXO_RS06935	Xanthomonas oryzae	Bacterial leaf blight	Monocots	Oryza sativa (related: rice)	Response regulator
LG939_06300	A0A088U1Z5	39.7	380	226	2	9	388	2	378	1e-74	276.6	Uniprot	ntrC	Burkholderia cenocepacia	Cystic fibrosis-like conditions	Moths	Galleria mellonella (related: greater wax moth)	蟽54 activator protein
LG939_06300	A0A0K0GGF6	43.1	383	207	4	11	388	4	380	1.7e-74	275.8	Uniprot	PXO_RS02690	Xanthomonas oryzae	Bacterial leaf blight	Monocots	Oryza sativa (related: rice)	Response regulator
LG939_06300	P0C5S5	39.9	376	224	2	13	388	1	374	3.4e-70	261.5	Uniprot	luxO	Vibrio harveyi	Cholera	Crustaceans	Artemia (related: brine shrimps)	Quorum sensing
LG939_06300	Q9KT84	40.4	376	221	2	13	388	1	373	3.4e-70	261.5	Uniprot	LuxO	Vibrio cholerae	Cholera	Rodents	Mus musculus (related: house mouse)	Quorum-sensing regulator
LG939_06300	Q0PRN7	39.6	376	225	2	13	388	1	374	9.8e-70	260	Uniprot	luxO	Vibrio vulnificus	Fatal septicemia	Beetles	Tenebrio molitor (related: yellow mealworm)	upstream negative regulator of smcR
LG939_06300	A0A0K0GFV0	41.7	374	216	2	13	385	1	373	4.6e-67	251.1	Uniprot	PXO_RS01340	Xanthomonas oryzae	Bacterial leaf blight	Monocots	Oryza sativa (related: rice)	Response regulator
LG939_06300	Q5GZM8	40.9	367	192	6	25	390	38	380	1.9e-57	219.2	Uniprot	fleQ	Xanthomonas oryzae	Bacterial leaf blight	Monocots	Oryza sativa (related: rice)	Flagellar motility
LG939_06300	Q4UQG3	38.5	395	215	6	11	388	4	387	2.8e-56	215.3	Uniprot	hpaR2	Xanthomonas campestris	Black rot disease	Eudicots	Raphanus sativus (related: radish)	encodes a putative TCS response regulator
LG939_06300	A0A0K0GQR9	36.5	342	196	6	41	381	36	357	1.1e-52	203.4	Uniprot	PXO_RS21800	Xanthomonas oryzae	Bacterial leaf blight	Monocots	Oryza sativa (related: rice)	Response regulator
LG939_06300	Q0PZG3	47.5	244	126	2	146	388	198	440	1.1e-52	203.4	Uniprot	vasH	Aeromonas hydrophila	Intestinal and extraintestinal infections	Rodents	Mus musculus (related: house mouse)	T6SS effector
LG939_06300	Q8PG84	33.9	381	231	6	2	381	7	367	1.2e-51	199.9	Uniprot	XbmR	Xanthomonas citri	Citrus canker	Eudicots	Citrus x paradisi (related: grapefruit)	transcriptional activator of the NtrC family
LG939_06300	Q0WEH7	42.3	234	134	1	150	383	210	442	5.1e-50	194.5	Uniprot	TyrR	Yersinia pestis	Plague	Rodents	Mus musculus (related: house mouse)	regulator of aromatic amino acid metabolism
LG939_06300	Q9X3T0	40.2	224	126	4	155	373	29	249	2.4e-39	159.1	Uniprot	hrpS	Erwinia amylovora	Fire blight disease	Eudicots	Pyrus communis (related: pear)
LG939_06300	P9WGN1	33.6	116	76	1	11	126	4	118	2.5e-09	59.3	Uniprot	kdpE	Mycobacterium tuberculosis	Tuberculosis	Rodents	Mus musculus (related: house mouse)	Two-Component Regulatory Systems
LG939_06300	Q48K32	31.9	182	105	8	1	171	1	174	3.7e-08	55.5	Uniprot	kdpE	Pseudomonas syringae	Bacterial speck	Nematodes	Caenorhabditis elegans (related: roundworm)	Potassium homeostasis and virulence
LG939_06300	A0A0H3I0G5	33.3	87	55	2	32	116	11	96	5.9e-06	48.1	Uniprot	BP1026B_II1587	Burkholderia pseudomallei	Melioidosis	Rodents	Mus musculus (related: house mouse)	T6SS5 Effector
LG939_06300	P9WMF9	30.3	155	105	3	12	163	6	160	7.6e-06	47.8	Uniprot	devR	Mycobacterium tuberculosis	Tuberculosis	Rodents	Mus musculus (related: house mouse)	Two-Component Regulatory Systems
LG939_06340	A0A0F6B845	78.6	84	18	0	353	436	355	438	1.1e-27	120.2	Uniprot	tcp	Salmonella enterica	Salmonellosis	Primates	Homo sapiens (related: human)	Methyl-accepting chemotaxis protein
LG939_06340	P02941	81.3	75	14	0	362	436	363	437	1.5e-24	109.8	Uniprot	cheM	Salmonella enterica	Salmonellosis	Primates	Homo sapiens (related: human)	Methyl-accepting chemotaxis protein
LG939_06340	A0A0F6B6S3	83.9	56	9	0	354	409	353	408	5.2e-17	84.7	Uniprot	mcpB	Salmonella enterica	Salmonellosis	Primates	Homo sapiens (related: human)	Methyl-accepting chemotaxis protein
LG939_06340	A0A0F6BB74	93.9	49	3	0	359	407	362	410	5.2e-17	84.7	Uniprot	tsr	Salmonella enterica	Salmonellosis	Primates	Homo sapiens (related: human)	Methyl-accepting chemotaxis protein
LG939_06340	Q9I3S1	56.2	80	31	1	355	434	294	369	4.4e-16	81.6	Uniprot	BdlA	Pseudomonas aeruginosa	Septicemia	Eudicots	Arabidopsis thaliana (related: thale cress)	chemotaxis transducer protein
LG939_06340	A0A0F6B6Z8	77.6	49	11	0	353	401	352	400	4.1e-14	75.1	Uniprot	mcpC	Salmonella enterica	Salmonellosis	Primates	Homo sapiens (related: human)	Methyl-accepting chemotaxis protein
LG939_06340	A0A0H3PEF7	62.5	56	21	0	360	415	533	588	7.3e-11	64.3	Uniprot	tlp2 (Cjj81176_0180)	Campylobacter jejuni	Gastroenteritis	Birds	Gallus gallus (related: chicken)	Methyl-accepting chemotaxis protein/ transducer-like protein
LG939_06340	Q0P864	62.5	56	21	0	360	415	536	591	7.3e-11	64.3	Uniprot	Cj1564	Campylobacter jejuni	Gastroenteritis	Birds	Gallus gallus (related: chicken)	Chemoreceptor
LG939_06340	A0A0F6B6Z9	63.6	55	20	0	382	436	375	429	2.1e-10	62.8	Uniprot	aer	Salmonella enterica	Salmonellosis	Primates	Homo sapiens (related: human)	Methyl-accepting chemotaxis protein
LG939_06340	A0A0F6B1Q1	67.9	53	17	0	384	436	399	451	4.7e-10	61.6	Uniprot	trg	Salmonella enterica	Salmonellosis	Primates	Homo sapiens (related: human)	Methyl-accepting chemotaxis protein
LG939_06375	Q4UYV4	57.5	308	131	0	1	308	1	308	2.1e-106	380.9	Uniprot	XC_0690	Xanthomonas campestris	Black rot disease	Eudicots	Raphanus sativus (related: radish)	Sugar kinase, adenosine kinase
LG939_06395	I1RSF7	42.7	424	230	6	16	433	52	468	4.3e-92	334	Uniprot	GzC2H048	Fusarium graminearum	Fusarium ear blight	Monocots	Triticum (related: wheat)	transcription factor
LG939_06395	I1S2C4	38.4	432	260	4	5	433	646	1074	7.9e-86	313.2	Uniprot	MCC	Fusarium graminearum	Fusarium head blight	Monocots	Triticum aestivum (related: bread wheat)	Encoding methylcrotonyl-CoA-carboxylase
LG939_06445	G7TM49	44.8	277	145	3	17	290	2	273	3.9e-52	200.7	Uniprot	AroE (XOC_4333)	Xanthomonas oryzae	Rice bacterial blight	Monocots	Oryza sativa (related: rice)	Shikimate 5-dehydrogenase
LG939_06460	Q8XVQ5	99.2	380	3	0	1	380	1	380	9.4e-157	548.5	Uniprot	RSc2775	Ralstonia solanacearum	Bacterial wilt	Eudicots	Solanum lycopersicum (related: tomato)	Type III effectors (T3E) and T3E-like genes
LG939_06460	Q00845	29.5	200	115	4	156	350	27	205	2.2e-12	68.9	Uniprot	PELD	Nectria haematococca	Root rot	Eudicots	Pisum sativum (related: pea)	Pectate lyase
LG939_06465	E1AP33	44.1	320	174	4	1	319	1	316	2.4e-68	254.6	Uniprot	corA	Pectobacterium carotovorum	Soft rot	Eudicots	Daucus carota (related: carrot)	Magnesium/nickel/cobalt transporter
LG939_06475	I1RZC6	29.9	127	83	3	31	151	6	132	4.3e-09	58.2	Uniprot	FGSG_09759	Fusarium graminearum	Fusarium ear blight	Monocots	Triticum (related: wheat)	Putative cation efflux family
LG939_06525	B4EPZ1	35.3	306	171	7	3	290	11	307	3.6e-34	141	Uniprot	ShvR (BCAS0225)	Burkholderia cenocepacia	Cystic fibrosis-like conditions	Bony fishes	Danio rerio (related: zebrafish)	LysR-type transcriptional regulator
LG939_06545	A0A0E0V727	28.9	187	128	5	19	203	360	543	7.7e-13	70.9	Uniprot	ybtQ	Escherichia coli	Urinary tract infection	Rodents	Mus musculus (related: house mouse)	ATP Binding Cassette Protein
LG939_06545	Q66FK0	27.9	208	137	5	20	220	27	228	1.9e-11	66.2	Uniprot	hmuV	Yersinia pseudotuberculosis	Zoonotic infection	Even-toed ungulates	Ovis aries (related: sheep)	ABC hemin transporter, permease subunit
LG939_06545	Q53763	22.2	243	165	4	5	241	4	228	1.4e-09	60.1	Uniprot	StpC	Staphylococcus aureus	Skin infections; food poisoning; respiratory diseases	Birds	Gallus gallus (related: chicken)	Cysteine protease
LG939_06545	Q3Y5V5	24.6	228	133	9	15	209	382	603	2.2e-07	52.8	Uniprot	ABC3	Magnaporthe oryzae	Rice blast	Monocots	Hordeum vulgare (related: barley)	multidrug resistance; protection from oxidative stress
LG939_06565	Q8Y0J2	34	247	155	4	12	257	5	244	6.8e-29	123.2	Uniprot	fabG1	Ralstonia solanacearum	Bacterial wilt	Eudicots	Solanum lycopersicum (related: tomato)	3-ketoacyl-acyl carrier protein reductase
LG939_06565	A0A0J9WWZ9	30.1	249	163	5	9	257	10	247	1.4e-18	89	Uniprot	gigX4	Xanthomonas oryzae	Bacterial leaf blight	Monocots	Oryza sativa (related: rice)	3-oxoacyl-ACP reductase
LG939_06570	A0A0H6T2F5	35.1	151	90	4	24	169	21	168	8.4e-14	72.8	Uniprot	eda	Vibrio cholerae	Cholera	Rabbits & hares	Oryctolagus cuniculus (related: rabbit)	2-Keto-3-deoxy-6-phosphogluconate aldolase
LG939_06580	Q8MPM3	47.4	663	327	11	15	670	5	652	2.5e-160	561.2	Uniprot	Tkt	Leishmania mexicana	Leishmaniasis	Primates	Homo sapiens (related: human)	Transketolase
LG939_06585	P0A038	46	337	173	5	1	332	1	333	1.3e-77	285.4	Uniprot	GAPDH	Staphylococcus aureus	White muscardine disease	Moths	Galleria mellonella (related: greater wax moth)	Glyceraldehyde-3-phosphate dehydrogenase
LG939_06590	P52698	99.7	347	1	0	1	347	1	347	7.9e-203	701.4	Uniprot	phcA	Ralstonia solanacearum	Bacterial wilt	Eudicots	Solanum lycopersicum (related: tomato)	LysR-type transcriptional regulator
LG939_06595	P0A9A9	55	131	59	0	7	137	8	138	1.3e-39	157.9	Uniprot	Fur	Escherichia coli	Urinary tract infections	Rodents	Mus musculus (related: house mouse)	global ferric uptake regulator
LG939_06595	B2FMX9	54.4	125	56	1	6	129	5	129	2.2e-34	140.6	Uniprot	fur	Stenotrophomonas maltophilia	Healthcare-associated bacterial infection	Moths	Galleria mellonella (related: greater wax moth)	Global regulator/ regulation of Iron uptake
LG939_06595	O68563	54.5	121	55	0	1	121	1	121	3.2e-33	136.7	Uniprot	Fur	Pseudomonas fluorescens	Opportunistic infections	Bony fishes	Paralichthys olivaceus (related: japanese flounder)	Global transcriptional regulator
LG939_06595	D0ZCA6	53	100	47	0	38	137	1	100	1.8e-28	120.9	Uniprot	Fur	Edwardsiella tarda	Hemorrhagic septicemia	Bony fishes	Scophthalmus maximus (related: turbot)	Transcriptional regulator/ Ferric uptake regulator
LG939_06640	A0A088U1Z5	31	168	100	6	6	173	8	159	6.4e-08	53.9	Uniprot	ntrC	Burkholderia cenocepacia	Cystic fibrosis-like conditions	Moths	Galleria mellonella (related: greater wax moth)	蟽54 activator protein
LG939_06645	A0A088U1Z5	27.2	136	91	3	12	140	4	138	1.7e-09	59.3	Uniprot	ntrC	Burkholderia cenocepacia	Cystic fibrosis-like conditions	Moths	Galleria mellonella (related: greater wax moth)	蟽54 activator protein
LG939_06650	Q9HV74	32.2	264	161	7	187	440	720	975	3.8e-24	108.2	Uniprot	CbrA	Pseudomonas aeruginosa	Opportunistic infections	Rodents	Rattus (related: rat)	Sensor Kinase
LG939_06650	A0A0K0GME1	26.2	244	144	7	212	430	119	351	1.3e-11	66.6	Uniprot	PXO_RS15740	Xanthomonas oryzae	Bacterial leaf blight	Monocots	Oryza sativa (related: rice)	Hybrid protein
LG939_06650	Q881J7	25.8	236	153	7	212	429	146	377	1.7e-08	56.2	Uniprot	Pst-Lov	Pseudomonas syringae	Bacterial speck of tomato	Eudicots	Arabidopsis thaliana (related: thale cress)	regulates light affected growth
LG939_06650	Q4ZSY3	24	296	180	10	154	429	107	377	1.4e-07	53.1	Uniprot	Lov	Pseudomonas syringae	Brown spot on bean	Eudicots	Phaseolus vulgaris (related: kidney bean)	Light-oxygen-voltage (LOV) domain-containing protein
LG939_06675	Q4UTV7	48.2	114	59	0	1	114	1	114	7.6e-28	118.6	Uniprot	XC_2466	Xanthomonas campestris	Black rot disease	Eudicots	Raphanus sativus (related: radish)	Aspartate alpha-decarboxylase
LG939_06685	Q9I648	27.3	692	437	24	35	687	136	800	5.1e-52	201.4	Uniprot	fiuA	Pseudomonas aeruginosa	Infections	Rodents	Mus musculus (related: house mouse)	ferrichrome receptor
LG939_06780	Q81J94	38.1	396	215	6	291	679	616	988	2e-62	236.1	Uniprot	Mfd	Bacillus cereus	Diarrhea; nausea; vomiting	Rodents	Mus musculus (related: house mouse)	DNA repair
LG939_06855	P0A9Y9	49	49	25	0	6	54	21	69	2.1e-09	56.2	Uniprot	cspC	Salmonella enterica	Salmonellosis	Rodents	Mus musculus (related: house mouse)	Cold shock protein
LG939_06855	A0A0U4VHH3	59.1	44	18	0	11	54	26	69	6e-09	54.7	Uniprot	CspB (WP_011408744.1)	Xanthomonas oryzae	Bacterial leaf blight	Monocots	Oryza sativa (related: rice)	Cold-shock protein
LG939_06855	P0A357	54.8	42	19	0	10	51	22	63	6e-09	54.7	Uniprot	CspB	Listeria monocytogenes	Listeriosis	Primates	Homo sapiens (related: human)	Cold shock protein
LG939_06855	P0A355	57.1	42	18	0	11	52	23	64	7.9e-09	54.3	Uniprot	CspA	Listeria monocytogenes	Listeriosis	Primates	Homo sapiens (related: human)	Cold shock protein
LG939_06855	Q92AD0	51.2	43	21	0	10	52	22	64	8.7e-08	50.8	Uniprot	CspD	Listeria monocytogenes	Listeriosis	Primates	Homo sapiens (related: human)	Cold shock protein
LG939_06855	Q82ZX2	52.4	42	20	0	11	52	23	64	1.1e-07	50.4	Uniprot	CspR	Enterococcus faecalis	Nosocomial infections	Moths	Galleria mellonella (related: greater wax moth)	Cold shock protein
LG939_07050	Q88BF1	54.2	301	136	1	1	301	1	299	1.4e-86	315.1	Uniprot	OxyR	Pseudomonas syringae	Bacterial speck of tomato	Eudicots	Arabidopsis thaliana (related: thale cress)	An oxidative stress-regulated transcription factor
LG939_07050	H3RI38	39.9	296	171	3	1	296	1	289	2.5e-54	208	Uniprot	SoxR	Pantoea stewartii	Stewart鈥檚 wilt	Monocots	Zea mays (related: maize)	activate gene expression in response to oxidative stress
LG939_07050	C8TZQ2	38.9	296	174	3	1	296	1	289	2.7e-53	204.5	Uniprot	OxyR	Escherichia coli	Urinary tract infections	Rodents	Mus musculus (related: house mouse)	oxidative stress response regulator
LG939_07050	Q97RW0	32.5	80	54	0	1	80	21	100	7.1e-09	57	Uniprot	SP_0676	Streptococcus pneumoniae	Pneumonia; otitis media; septicaemia; meningitis	Rodents	Mus musculus (related: house mouse)	Transcription facot
LG939_07070	F9XNZ8	31.6	301	187	7	8	291	103	401	6.3e-28	120.2	Uniprot	ZtPpt	Zymoseptoria tritici	Septoria tritici blotch (stb)	Monocots	Triticum aestivum (related: bread wheat)	Phosphopantetheinyl transferase
LG939_07090	A0A0U1YU79	46.6	320	169	2	1	319	1	319	1e-72	269.2	Uniprot	pilT	Pantoea ananatis		Monocots	Allium cepa (related: onion)	Twitching motility
LG939_07095	A0A0U1YU79	35.4	319	204	2	11	328	3	320	2.7e-55	211.5	Uniprot	pilT	Pantoea ananatis		Monocots	Allium cepa (related: onion)	Twitching motility
LG939_07130	G4N178	55.5	164	70	1	4	164	7	170	1.6e-52	201.1	Uniprot	MoHYR1	Magnaporthe oryzae	Rice blast	Monocots	Hordeum vulgare (related: barley)	Plant virulence
LG939_07130	Q59WW7	54.1	159	73	0	1	159	1	159	2.8e-49	190.3	Uniprot	gpx31	Candida albicans	Disseminated candidiasis	Birds	Gallus gallus (related: chicken)	Glutathione peroxidase
LG939_07130	D2IV72	51.6	155	72	1	5	156	8	162	1.3e-46	181.4	Uniprot	AaGPx3	Alternaria alternata	Brown spot disease	Eudicots	Citrus x microcarpa (related: calamondin)	Glutathione peroxidase
LG939_07130	Q59WW8	49.7	159	80	0	1	159	1	159	6.5e-46	179.1	Uniprot	gpx32	Candida albicans	Disseminated candidiasis	Birds	Gallus gallus (related: chicken)	Glutathione peroxidase
LG939_07130	Q59WD3	47.8	161	81	1	4	161	11	171	2.2e-41	164.1	Uniprot	Gpx3	Candida albicans	No data found	Rodents	Mus musculus (related: house mouse)	glutathione peroxidase-like enzyme
LG939_07130	M1T210	43.8	160	82	4	3	161	51	203	2.6e-26	114	Uniprot	Me23	Macrosiphum euphorbiae	No data found	Eudicots	Nicotiana benthamiana (no common name found)	Effector protein
LG939_07170	Q8Y282	33.3	90	56	1	384	473	734	819	2.8e-07	52.4	Uniprot	RSc0454	Ralstonia solanacearum	Bacterial wilt	Eudicots	Solanum lycopersicum (related: tomato)	FAD-linked oxidase
LG939_07180	Q8Y282	38.6	88	50	1	384	471	734	817	2.1e-12	69.3	Uniprot	RSc0454	Ralstonia solanacearum	Bacterial wilt	Eudicots	Solanum lycopersicum (related: tomato)	FAD-linked oxidase
LG939_07200	Q8XW15	100	359	0	0	1	359	1	359	5.6e-212	731.9	Uniprot	aroG1	Ralstonia solanacearum	Bacterial wilt	Eudicots	Nicotiana tabacum (related: common tobacco)	Phospho-2-dehydro-3-deoxyheptonate aldolase
LG939_07200	Q8Y1E7	58.3	348	141	2	6	352	46	390	1.4e-117	418.3	Uniprot	aroG2	Ralstonia solanacearum	Bacterial wilt	Eudicots	Nicotiana tabacum (related: common tobacco)	Phospho-2-dehydro-3-deoxyheptonate aldolase
LG939_07205	Q4UWJ5	64.7	476	165	2	11	485	6	479	3.4e-175	610.1	Uniprot	XC_1510	Xanthomonas campestris	Black rot disease	Eudicots	Raphanus sativus (related: radish)	TldD protein, DNA gyrase control?
LG939_07230	C5AG42	38.1	454	217	10	81	524	109	508	8.6e-68	253.8	Uniprot	prtA (bglu_1g16590)	Burkholderia glumae	Bacterial panicle blight of rice	Monocots	Oryza sativa (related: rice)	Serine metalloprotease
LG939_07235	C5AG42	46.3	389	177	7	110	487	141	508	1e-76	283.1	Uniprot	prtA (bglu_1g16590)	Burkholderia glumae	Bacterial panicle blight of rice	Monocots	Oryza sativa (related: rice)	Serine metalloprotease
LG939_07260	A4VTH5	39.7	73	44	0	6	78	7	79	7e-09	56.6	Uniprot	agaR1	Streptococcus suis	Streptococcal toxic shock syndrome	Rodents	Mus musculus (related: house mouse)	Regulators of N- acetyl- galactosamine utilization pathway
LG939_07260	A0A0H2ZMA3	39.1	69	42	0	10	78	13	81	1.6e-08	55.5	Uniprot	CpsR	Streptococcus pneumoniae	Pneumococcal pneumonia	Rodents	Mus musculus (related: house mouse)	Glucose sensing regulator
LG939_07280	G7TGB4	43.6	55	27	2	24	77	54	105	5.6e-06	47.8	Uniprot	hshA	Xanthomonas oryzae	Leaf blight	Monocots	Oryza sativa (related: rice)	DSF-Controlled Virulence-Associated Genes
LG939_07285	Q5NFT3	45.6	327	165	6	15	339	9	324	2e-79	291.6	Uniprot	hemH	Francisella tularensis	Tularemia	Rodents	Mus musculus (related: house mouse)
LG939_07315	A7U5U4	27.5	291	181	7	114	379	152	437	5.9e-26	114.8	Uniprot	LHS1	Magnaporthe oryzae	Rice blast	Monocots	Oryza sativa (related: rice)	Endoplasmic Reticulum Chaperone
LG939_07320	P95830	41	383	213	5	1	378	1	375	3.5e-63	237.7	Uniprot	DnaJ	Streptococcus pneumoniae	Pneumococcal pneumonia	Rodents	Mus musculus (related: house mouse)	Heat shock protein. PI3K and JNK signalling pathway
LG939_07320	J5JMB3	36.3	388	204	9	1	349	72	455	4.8e-44	174.1	Uniprot	Mdj1	Beauveria bassiana	White muscardine disease	Moths	Galleria mellonella (related: greater wax moth)	Biogenesis of functional mitochondria
LG939_07320	Q5NEU6	28.2	365	186	7	5	357	3	303	2.9e-33	138.3	Uniprot	dnaJ	Francisella tularensis	Tularemia	Rodents	Mus musculus (related: house mouse)
LG939_07320	J4UPL6	31.1	354	209	10	5	338	17	355	1.1e-29	126.3	Uniprot	mas5	Beauveria bassiana	White muscardine disease	Moths	Galleria mellonella (related: greater wax moth)	Heat shock protein classified to Hsp40 group
LG939_07320	I1RZL0	44.4	90	49	1	1	89	18	107	1.1e-11	66.6	Uniprot	GzC2H081	Fusarium graminearum	Fusarium ear blight	Monocots	Triticum (related: wheat)	transcription factor
LG939_07320	Q8RP09	41.8	67	38	1	2	67	355	421	2.8e-07	52	Uniprot	hopI1	Pseudomonas syringae	Bacterial leaf spot	Eudicots	Arabidopsis thaliana (related: thale cress)	effector
LG939_07330	Q8PM59	37.1	175	98	7	39	203	51	223	1e-17	85.9	Uniprot	pstB	Xanthomonas citri	Citrus canker	Eudicots	Citrus limonia (related: mandarin lime)	phosphate metabolism
LG939_07330	Q8DPC2	28.3	205	141	4	21	224	21	220	4.5e-13	70.5	Uniprot	potA	Streptococcus pneumoniae	Pneumococcal pneumonia	Rodents	Mus musculus (related: house mouse)	ABC transporter ATP-binding protein - spermidine/putrescine transport
LG939_07330	B2SRG1	28.2	209	121	6	16	207	490	686	9.4e-11	62.8	Uniprot	raxB	Xanthomonas oryzae	Bacterial blight	Monocots	Oryza sativa (related: rice)	ATP-binding transporter protein required for Ax21 activity
LG939_07330	G4NDE1	29	186	124	4	19	203	1299	1477	3.6e-10	60.8	Uniprot	ABC4	Magnaporthe oryzae	Rice blast	Monocots	Hordeum vulgare (related: barley)	multidrug resistance
LG939_07330	Q3Y5V5	27.8	205	105	7	29	200	392	586	1.4e-09	58.9	Uniprot	ABC3	Magnaporthe oryzae	Rice blast	Monocots	Hordeum vulgare (related: barley)	multidrug resistance; protection from oxidative stress
LG939_07330	Q53763	22.8	193	134	2	8	200	3	180	3.7e-07	50.8	Uniprot	StpC	Staphylococcus aureus	Skin infections; food poisoning; respiratory diseases	Birds	Gallus gallus (related: chicken)	Cysteine protease
LG939_07375	I1RFM6	49.1	346	168	4	9	348	430	773	2.6e-92	334.3	Uniprot	ADE5	Fusarium graminearum	Fusarium ear blight	Monocots	Hordeum vulgare (related: barley)	Phosphoribosylamine-glycine ligase
LG939_07390	I1RYE2	37.2	156	87	3	14	163	24	174	1.7e-19	92.4	Uniprot	GzAra007	Fusarium graminearum	Fusarium ear blight	Monocots	Triticum (related: wheat)	transcription factor
LG939_07420	M1W4B7	31.8	314	189	7	14	302	13	326	4.5e-27	117.5	Uniprot	cptRNA-ipt	Claviceps purpurea	Ergot	Monocots	Secale cereale (related: rye)	tRNA dimethylallyltransferase
LG939_07425	J9VQQ5	32.2	360	223	4	9	348	30	388	2.8e-44	175.6	Uniprot	mlh1	Cryptococcus neoformans	Fungal meningitis	Rodents	Mus musculus (related: house mouse)	DNA mismatch repair protein
LG939_07425	I1RE55	26.2	340	211	9	11	313	4	340	2.6e-26	115.9	Uniprot	GzssDB001	Fusarium graminearum	Fusarium ear blight	Monocots	Triticum (related: wheat)	transcription factor
LG939_07470	Q4WNW5	36.4	313	175	6	4	293	42	353	1.9e-46	181.8	Uniprot	argB	Aspergillus fumigatus	Invasive pulmonary aspergillosis	Moths	Galleria mellonella (related: greater wax moth)	Ornithine transcarbamoyl transferase
LG939_07470	P65607	35.6	326	185	5	8	308	9	334	3.5e-45	177.6	Uniprot	arcB	Streptococcus pneumoniae	Pneumococcal pneumonia	Rodents	Mus musculus (related: house mouse)	Part of the arginine deiminase system
LG939_07470	A0A0H2XHH2	35.3	323	176	9	8	300	7	326	1.6e-42	168.7	Uniprot	argF	Staphylococcus aureus	Community-associated and nosocomial infections	Rodents	Mus musculus (related: house mouse)	Ornithine carbamoyltransferase
LG939_07495	Q4UQD0	44.8	163	86	3	1	161	1	161	1.4e-32	134.8	Uniprot	XC_3703	Xanthomonas campestris	Black rot disease	Eudicots	Raphanus sativus (related: radish)	Cyclic di-GMP Effectors
LG939_07505	Q9I194	39.8	761	427	15	32	789	24	756	1.9e-151	531.9	Uniprot	pvdQ	Pseudomonas aeruginosa	Nosocomial infections	Rodents	Mus musculus (related: house mouse)	Adaptation & protection
LG939_07545	Q8ZMB9	44.4	473	189	5	32	503	16	415	3.1e-99	357.8	Uniprot	amiC	Salmonella enterica	Typhoid	Rodents	Mus musculus (related: house mouse)	N-acetylmuramoyl-L-alanine amidase
LG939_07545	A0A0H2X6Q9	49	249	123	2	255	500	291	538	3.4e-61	231.5	Uniprot	AmiC1 (XC_1816)	Xanthomonas campestris	Black rot disease	Eudicots	Raphanus sativus (related: radish)	Amidase
LG939_07545	B0RTU5	47.8	247	124	2	258	499	137	383	4.4e-53	204.5	Uniprot	AmiC2	Xanthomonas campestris	Black rot disease	Eudicots	Raphanus sativus (related: radish)	Amidase
LG939_07545	P33772	49.8	219	109	1	277	495	59	276	3.2e-51	198.4	Uniprot	amiA	Salmonella enterica	Typhoid	Rodents	Mus musculus (related: house mouse)	N-acetylmuramoyl-L-alanine amidase
LG939_07555	C8TZQ2	26.6	271	199	0	3	273	1	271	2.2e-23	105.1	Uniprot	OxyR	Escherichia coli	Urinary tract infections	Rodents	Mus musculus (related: house mouse)	oxidative stress response regulator
LG939_07555	H3RI38	25	292	217	1	3	294	1	290	2.7e-21	98.2	Uniprot	SoxR	Pantoea stewartii	Stewart鈥檚 wilt	Monocots	Zea mays (related: maize)	activate gene expression in response to oxidative stress
LG939_07560	Q882F5	31.9	473	314	5	15	484	10	477	5.5e-64	240.7	Uniprot	AldB (PSPTO_2673)	Pseudomonas syringae	Bacterial speck of tomato	Eudicots	Arabidopsis thaliana (related: thale cress)	Indole-3-acetaldehyde dehydrogenase
LG939_07560	Q0V515	30	454	307	4	14	465	19	463	1.4e-54	209.5	Uniprot	Sdh1	Parastagonospora nodorum	Stagonospora nodorum blotch	Monocots	Triticum aestivum (related: bread wheat)	encodes succinic semialdehyde dehydrogenase
LG939_07570	G4MWK9	43.9	262	137	4	1	252	1	262	3.8e-45	177.2	Uniprot	MoSCAD3 (MGG_01180)	Magnaporthe oryzae	Rice blast	Monocots	Oryza sativa (related: rice)	Short-chain speci铿乧 acyl-CoA dehydrogenase
LG939_07610	Q4Q597	52.3	193	88	4	1	189	1	193	2.7e-51	197.2	Uniprot	SODB1 (XM_001685449)	Leishmania major	Leishmaniasis	Rodents	Mus musculus (related: house mouse)	Superoxide dismutase
LG939_07610	Q5IFQ6	37.2	196	101	6	3	185	29	215	5.6e-33	136.3	Uniprot	SOD2	Cryptococcus neoformans	Cryptococcosis	Rodents	Mus musculus (related: house mouse)	Superoxide dismutase
LG939_07610	Q6TDT0	36.2	196	103	6	3	185	29	215	3.6e-32	133.7	Uniprot	SOD2	Cryptococcus gattii vgiii	Meningoencephalitis	Rodents	Mus musculus (related: house mouse)	Superoxide dismutase
LG939_07635	Q8NL12	51.1	88	43	0	4	91	3	90	5.6e-18	85.5	Uniprot	hupB (XAC1081)	Xanthomonas citri	Citrus canker	Eudicots	Citrus limon (related: lemon)	Histone-like protein
LG939_07635	D0Z9U0	46	87	47	0	4	90	3	89	3.2e-13	69.7	Uniprot	hupA	Edwardsiella tarda	Hemorrhagic septicemia	Bony fishes	Danio rerio (related: zebrafish)	Nucleoid-associated protein, is a basic DNA-binding protein involved in gene regulation
LG939_07690	Q9KL18	35.7	171	109	1	156	326	278	447	4.5e-24	107.8	Uniprot	VCA0931	Vibrio cholerae	Cholera	Rodents	Mus musculus (related: house mouse)	c-di-GMPphosphodiesterases
LG939_07690	Q9KLR1	34.1	170	104	3	156	321	249	414	9.3e-22	100.1	Uniprot	VCA0681	Vibrio cholerae	Cholera	Rodents	Mus musculus (related: house mouse)	c-di-GMPphosphodiesterases
LG939_07690	Q9KPM7	35.4	113	65	2	195	299	226	338	4.1e-17	84.7	Uniprot	VC2340	Vibrio cholerae	Cholera	Rodents	Mus musculus (related: house mouse)	c-di-GMPphosphodiesterases
LG939_07690	B4EQ30	30	190	122	5	163	345	206	391	2.2e-15	79	Uniprot	bcas0263	Burkholderia cenocepacia	Cystic fibrosis-like conditions	Moths	Galleria mellonella (related: greater wax moth)	Two-component regulatory system, response regulator protein
LG939_07690	Q9KL53	44.6	74	39	2	249	320	869	942	2.5e-11	65.5	Uniprot	VCA0895	Vibrio cholerae	Cholera	Rodents	Mus musculus (related: house mouse)	c-di-GMPphosphodiesterases
LG939_07690	B4ENC8	30.5	151	88	6	161	304	254	394	1.9e-06	49.3	Uniprot	bcas0378	Burkholderia cenocepacia	Cystic fibrosis-like conditions	Moths	Galleria mellonella (related: greater wax moth)	LuxR superfamily regulatory protein
LG939_07770	Q00357	24.5	241	174	4	5	242	31	266	1.1e-09	60.5	Uniprot	TOXA	Bipolaris zeicola	Leaf spot	Monocots	Zea mays (related: maize)	Toxin Pump
LG939_07775	Q4USX3	27.2	294	201	3	4	290	6	293	2.3e-20	95.1	Uniprot	XC_2801	Xanthomonas campestris	Black rot disease	Eudicots	Raphanus sativus (related: radish)	transcription regulator
LG939_07830	A0A0K0GLJ4	73.4	64	17	0	1	64	1	64	7.4e-25	107.8	Uniprot	CspD ( WP_003488188.1)	Xanthomonas oryzae	Bacterial leaf blight	Monocots	Oryza sativa (related: rice)	Uncharacterized protein
LG939_07830	A0A0F6AYC2	63.5	63	23	0	4	66	6	68	6.5e-21	94.7	Uniprot	cspE	Salmonella enterica	Salmonellosis	Rodents	Mus musculus (related: house mouse)	Cold shock protein
LG939_07830	Q9KL16	61.9	63	24	0	4	66	7	69	2.1e-19	89.7	Uniprot	CspV	Vibrio cholerae	Cholera	Crustaceans	Daphnia magna (no common name found)	Cold shock protein
LG939_07830	A0A0U2P760	68.3	63	19	1	3	65	8	69	2.7e-19	89.4	Uniprot	CspA (WP_011258294.1)	Xanthomonas oryzae	Bacterial leaf blight	Monocots	Oryza sativa (related: rice)	Cold-shock protein
LG939_07830	A0A0U4VHH3	65.6	64	21	1	3	66	6	68	1e-18	87.4	Uniprot	CspB (WP_011408744.1)	Xanthomonas oryzae	Bacterial leaf blight	Monocots	Oryza sativa (related: rice)	Cold-shock protein
LG939_07830	P0A9Y9	60.3	63	25	0	4	66	6	68	1e-18	87.4	Uniprot	cspC	Salmonella enterica	Salmonellosis	Rodents	Mus musculus (related: house mouse)	Cold shock protein
LG939_07830	P0A355	61.2	67	25	1	1	67	1	66	5.2e-18	85.1	Uniprot	CspA	Listeria monocytogenes	Listeriosis	Primates	Homo sapiens (related: human)	Cold shock protein
LG939_07830	Q82ZX2	61.5	65	24	1	1	65	1	64	2.6e-17	82.8	Uniprot	CspR	Enterococcus faecalis	Nosocomial infections	Moths	Galleria mellonella (related: greater wax moth)	Cold shock protein
LG939_07830	I1SAD7	65.3	49	17	0	4	52	10	58	1.4e-15	77	Uniprot	GzOB048	Fusarium graminearum	Fusarium ear blight	Monocots	Triticum (related: wheat)	transcription factor
LG939_07835	Q9I0L7	52.6	95	45	0	13	107	26	120	9.8e-27	114.8	Uniprot	clpS/clpA	Pseudomonas aeruginosa	Nosocomial infections	Rodents	Mus musculus (related: house mouse)	Adapter protein
LG939_07835	E0SMW8	56	91	40	0	18	108	16	106	1.3e-26	114.4	Uniprot	clpS	Dickeya dadantii	Soft rot disease	Eudicots	Cichorium intybus (related: chicory)	ATP-dependent Clp protease adapter protein
LG939_07840	E0SMW9	63.4	740	267	3	1	739	1	737	6.7e-271	928.7	Uniprot	clpA (Dda3937_02363)	Dickeya dadantii	Soft rot disease	Eudicots	Cichorium intybus (related: chicory)	ATP-dependent Clp protease ATP-binding subunit
LG939_07840	D4I229	37	694	329	11	164	751	190	881	5.4e-111	397.5	Uniprot	EAMY _3222	Erwinia amylovora	Fire blight	Eudicots	Malus domestica (related: apple)	Type VI secretion system protein
LG939_07840	A0A0H3HVK0	31.6	909	404	19	21	722	32	929	2.3e-101	365.5	Uniprot	clpV-5	Burkholderia pseudomallei	Melioidosis	Rodents	Mus musculus (related: house mouse)	T6SS5 Effector
LG939_07840	H9L4K2	36.9	636	287	11	148	673	174	805	8.6e-101	363.6	Uniprot	clpV	Salmonella enterica	Salmonellosis	Cellular slime molds	Dictyostelium discoideum (related: amoeba)	ATPase
LG939_07840	D4I0P4	36.4	643	292	13	147	676	159	797	3.6e-99	358.2	Uniprot	EAMY _3005	Erwinia amylovora	Fire blight	Eudicots	Malus domestica (related: apple)	Type VI secretion system protein
LG939_07840	Q7WP75	34.6	677	328	9	163	726	173	847	1.4e-98	356.3	Uniprot	ClpV	Bordetella bronchiseptica	Bordetellosis	Rodents	Mus musculus (related: house mouse)	Translocation of T6SS effector proteins essential for virulence
LG939_07840	Q6TKU1	32.8	751	347	11	161	761	172	914	5.7e-97	350.9	Uniprot	T6SS2	Escherichia coli	Meningitis	Birds	Anas platyrhynchos (related: mallard)	Type VI secretion systems (T6SSs) effectors
LG939_07880	A0A034UYN5	30.1	226	153	3	226	448	494	717	3.7e-22	102.1	Uniprot	rcsC	Erwinia amylovora	Fire blight	Eudicots	Pyrus communis (related: pear)	Amylovoran production and pathogenticity
LG939_07880	D4I7B7	30.1	226	153	3	226	448	463	686	3.7e-22	102.1	Uniprot	rcsC	Erwinia amylovora	Fire blight	Eudicots	Pyrus communis (related: pear)	Phosphorelay system
LG939_07880	Q0U9D3	27.1	258	171	5	209	453	711	964	3.1e-16	82.4	Uniprot	NIK1	Parastagonospora nodorum	Septoria nodorum blotch	Monocots	Triticum aestivum (related: bread wheat)	Histidine kinase
LG939_07885	A0A0K0GP68	36.3	201	121	2	7	207	11	204	1e-25	112.5	Uniprot	PXO_RS19400	Xanthomonas oryzae	Bacterial leaf blight	Monocots	Oryza sativa (related: rice)	Response regulator
LG939_07885	A0A0K0GRC2	31.5	213	126	2	5	209	1	201	2.5e-21	97.8	Uniprot	PXO_RS23555	Xanthomonas oryzae	Bacterial leaf blight	Monocots	Oryza sativa (related: rice)	Response regulator
LG939_07885	Q6DL91	29.6	213	138	4	8	209	5	216	1.2e-15	79	Uniprot	degU	Listeria monocytogenes	Listeriosis	Rodents	Mus musculus (related: house mouse)	Orphan response regulator
LG939_07885	A0A0K0GI78	28.6	210	145	3	10	217	6	212	1.3e-12	68.9	Uniprot	PXO_RS06090	Xanthomonas oryzae	Bacterial leaf blight	Monocots	Oryza sativa (related: rice)	Response regulator
LG939_07885	A0A0H3JRA8	24.1	158	106	2	43	200	39	182	3.9e-06	47.4	Uniprot	SAV1322	Staphylococcus aureus	Skin infections; food poisoning; respiratory diseases	Rodents	Mus musculus (related: house mouse)	Two-component response regulator
LG939_07890	P08179	57.4	190	81	0	3	192	2	191	3.3e-58	220.3	Uniprot	purN	Escherichia coli	Infections	Primates	Homo sapiens (related: human)	Phosphoribosylglycinamide formyltransferase
LG939_07895	Q6D000	38.1	270	147	4	195	460	173	426	1.1e-37	153.3	Uniprot	rsmB	Pectobacterium atrosepticum	Rotting of tubers; blackleg disease of the plant stem	Eudicots	Solanum tuberosum (related: potato)	Modulates plant cell wall-degrading enzymes
LG939_07900	Q8XWM2	99.5	189	1	0	1	189	1	189	5.1e-103	369	Uniprot	NucB	Ralstonia solanacearum	Bacterial wilt	Eudicots	Solanum lycopersicum (related: tomato)	Extracellular Dnase
LG939_07925	Q83F48	52.6	525	236	4	3	522	4	520	1.6e-149	525	Uniprot	nadB	Coxiella burnetii	Q fever	Primates	Homo sapiens (related: human)	Putative L-aspartate oxidase
LG939_07925	C5BDL7	35.1	544	298	15	2	505	5	533	1.4e-70	262.7	Uniprot	frdA	Edwardsiella ictaluri	Enteric septicemia	Bony fishes	Ictalurus punctatus (related: channel catfish)	Fumarate reductase
LG939_07925	F9WWR1	33.8	550	311	17	3	511	57	594	6.9e-65	243.8	Uniprot	sdi1	Zymoseptoria tritici	Septoria tritici blotch	Monocots	Triticum aestivum (related: bread wheat)	Succinate dehydrogenase
LG939_07925	P0AC41	32.4	553	316	19	3	511	8	546	1.5e-59	226.1	Uniprot	sdhA	Escherichia coli	Urinary tract infection	Nematodes	Caenorhabditis elegans (related: roundworm)	Succinate dehydrogenase 铿俛voprotein subunit
LG939_07970	P15031	29.8	228	148	3	16	243	12	227	5e-21	97.1	Uniprot	fecE	Escherichia coli	Bovine mastitis	Even-toed ungulates	Bos taurus (related: cattle)	Fe(3+) dicitrate transport ATP-binding protein
LG939_07970	Q53763	23.9	238	152	3	5	242	2	210	2.3e-18	88.2	Uniprot	StpC	Staphylococcus aureus	Skin infections; food poisoning; respiratory diseases	Birds	Gallus gallus (related: chicken)	Cysteine protease
LG939_07970	G4NDE1	28.2	227	141	5	2	227	1284	1489	2.9e-16	81.3	Uniprot	ABC4	Magnaporthe oryzae	Rice blast	Monocots	Hordeum vulgare (related: barley)	multidrug resistance
LG939_07970	Q44135	24	229	138	5	6	230	1	197	8.9e-10	59.7	Uniprot	cpxA	Actinobacillus pleuropneumoniae	Porcine pleuropneumonia	Rodents	Mus musculus (related: house mouse)	Sensor histidine kinase
LG939_07975	Q8DPC2	26.2	244	170	6	1	238	1	240	2.8e-18	87.8	Uniprot	potA	Streptococcus pneumoniae	Pneumococcal pneumonia	Rodents	Mus musculus (related: house mouse)	ABC transporter ATP-binding protein - spermidine/putrescine transport
LG939_07975	Q53763	27.8	227	147	4	5	228	3	215	3.5e-16	80.9	Uniprot	StpC	Staphylococcus aureus	Skin infections; food poisoning; respiratory diseases	Birds	Gallus gallus (related: chicken)	Cysteine protease
LG939_07975	Q8ZQE4	24.5	220	162	2	18	234	21	239	3.2e-14	74.3	Uniprot	MacB	Salmonella enterica	Food poisoning; enteritis	Rodents	Mus musculus (related: house mouse)	ABC-Type Efflux Pump
LG939_07975	G4NDE1	34.5	168	98	6	6	169	1289	1448	4.7e-13	70.5	Uniprot	ABC4	Magnaporthe oryzae	Rice blast	Monocots	Hordeum vulgare (related: barley)	multidrug resistance
LG939_07975	Q5WWE3	25.8	213	150	5	19	226	498	707	5.7e-11	63.5	Uniprot	LssB	Legionella pneumophila	Legionellosis or legionnaires鈥?disease	Eukaryotes	Acanthamoeba castellanii (no common name found)	Functional Type 1 Secretion System
LG939_07975	Q66FK0	26.4	220	140	6	21	227	27	237	3.7e-10	60.8	Uniprot	hmuV	Yersinia pseudotuberculosis	Zoonotic infection	Even-toed ungulates	Ovis aries (related: sheep)	ABC hemin transporter, permease subunit
LG939_07975	A0A086VCI7	26.8	179	123	5	31	204	340	515	7.7e-08	53.1	Uniprot	ybtP	Escherichia coli	Urinary tract infection	Rodents	Mus musculus (related: house mouse)	ATP Binding Cassette Protein
LG939_07975	A0A0E0V727	23.1	216	157	6	16	226	356	567	1.9e-06	48.5	Uniprot	ybtQ	Escherichia coli	Urinary tract infection	Rodents	Mus musculus (related: house mouse)	ATP Binding Cassette Protein
LG939_07985	D4I307	40.8	380	210	6	19	392	25	395	3.1e-70	261.2	Uniprot	argD	Erwinia amylovora	Fire blight	Eudicots	Pyrus communis (related: pear)	argDgene encodes a predicted N-acetylornithine aminotransferase enzyme
LG939_07985	B5F8I0	38.6	376	224	4	19	392	25	395	6.1e-66	246.9	Uniprot	ArgD	Salmonella enterica	Infections	Rodents	Mus musculus (related: house mouse)	Acetylornithine/succinyldiaminopimelate aminotransferase
LG939_07985	Q9I168	26.5	419	245	12	17	385	48	453	8.3e-31	130.2	Uniprot	pvdH	Pseudomonas aeruginosa	Infections	Rodents	Mus musculus (related: house mouse)	L-2,4-diaminobutyrate:2-ketoglutarate 4-aminotransferase
LG939_07985	I1RNH4	26.4	401	222	11	22	354	83	478	1.2e-24	109.8	Uniprot	gta1	Fusarium graminearum	Fusarium head blight	Monocots	Triticum aestivum (related: bread wheat)	GABA transaminases
LG939_07985	I1RRM1	26.9	427	253	15	22	397	40	458	7.6e-24	107.1	Uniprot	gta2	Fusarium graminearum	Fusarium head blight	Monocots	Triticum aestivum (related: bread wheat)	GABA transaminases
LG939_07985	G4MUF4	26.9	439	232	14	6	371	70	492	4.2e-22	101.3	Uniprot	MoVPR	Magnaporthe oryzae	Rice blast	Monocots	Oryza sativa (related: rice)	minor extracellular protease-encoding gene
LG939_07990	Q9HZL1	27.9	348	190	11	19	319	52	385	4.9e-27	117.5	Uniprot	nqrF (PA2994)	Pseudomonas aeruginosa	Nosocomial infections	Eudicots	Lactuca sativa (related: garden lettuce)	Na(+)-translocating NADH-quinone reductase
LG939_08000	S0JAX7	37.9	198	107	4	366	547	470	667	2.7e-24	109	Uniprot	DgcP	Pseudomonas aeruginosa	Nosocomial infections	Rodents	Mus musculus (related: house mouse)	Diguanylate cyclase
LG939_08000	B4EM14	39.4	165	98	2	388	550	146	310	1.5e-22	103.2	Uniprot	bcam2836	Burkholderia cenocepacia	Cystic fibrosis-like conditions	Moths	Galleria mellonella (related: greater wax moth)	Putative diguanylate cyclase
LG939_08000	Q6D0E8	38.2	170	96	4	381	547	362	525	1.3e-21	100.1	Uniprot	ECA3851	Pectobacterium atrosepticum	Soft rot of potato tubers and blackleg disease in potato stems	Eudicots	Solanum tuberosum (related: potato)	Cyclic-di-GMP signalling protein
LG939_08000	A0A0K0GJQ2	35.3	184	115	3	366	547	228	409	3.1e-20	95.5	Uniprot	PXO_RS08775	Xanthomonas oryzae	Bacterial leaf blight	Monocots	Oryza sativa (related: rice)	Response regulator
LG939_08000	B4EKR9	36.4	165	103	2	381	543	397	561	1.3e-18	90.1	Uniprot	bcam1670	Burkholderia cenocepacia	Cystic fibrosis-like conditions	Moths	Galleria mellonella (related: greater wax moth)	Putative cyclic-di-GMP signaling protein
LG939_08000	B4E8Q7	38.7	150	90	1	395	542	167	316	2.3e-18	89.4	Uniprot	bcal1635	Burkholderia cenocepacia	Cystic fibrosis-like conditions	Moths	Galleria mellonella (related: greater wax moth)	Putative cyclic-di-GMP signaling protein
LG939_08000	A0A0K0GKS2	37.8	156	93	4	392	546	166	318	2.5e-17	85.9	Uniprot	GdpX1	Xanthomonas oryzae	Bacterial leaf blight	Monocots	Oryza sativa (related: rice)	GdpX1 inhibits virulence in rice and T3SS-related gene transcription
LG939_08000	B2SHS4	27.7	249	148	6	310	548	213	439	1.2e-16	83.6	Uniprot	filp	Xanthomonas oryzae	Bacterial leaf blight	Monocots	Oryza sativa (related: rice)	cyclic di-GMP receptor
LG939_08000	Q4V037	35.3	153	96	2	395	546	184	334	1e-15	80.5	Uniprot	XC_0249	Xanthomonas campestris	Black rot of crucifers	Eudicots	Raphanus sativus (related: radish)	encodes a protein with a class III nucleotidyl cyclase domain, is required for cyclic GMP synthesis
LG939_08000	B4EGX2	32.4	170	106	4	380	543	241	407	1.8e-15	79.7	Uniprot	bcam2256	Burkholderia cenocepacia	Cystic fibrosis-like conditions	Moths	Galleria mellonella (related: greater wax moth)	Putative cyclic-di-GMP signaling protein
LG939_08000	Q9HVI8	32.3	161	103	2	392	546	978	1138	1.8e-15	79.7	Uniprot	MorA	Pseudomonas aeruginosa	Infections	Primates	Homo sapiens (related: human)	Global/motility Regulator
LG939_08000	E0SBG4	30.2	169	116	2	381	547	340	508	2.2e-13	72.8	Uniprot	gcpA (Dda3937_03858)	Dickeya dadantii	Soft rot disease	Eudicots	Cichorium intybus (related: chicory)	Hypothetical protein
LG939_08030	G3XCU6	47.4	310	163	0	1	310	1	310	1.2e-80	295.4	Uniprot	cysB	Pseudomonas aeruginosa	Infections	Rodents	Mus musculus (related: house mouse)	LysR-type transcriptional regulator
LG939_08030	Q97RW0	25.1	211	139	8	1	199	21	224	1.2e-11	66.2	Uniprot	SP_0676	Streptococcus pneumoniae	Pneumonia; otitis media; septicaemia; meningitis	Rodents	Mus musculus (related: house mouse)	Transcription facot
LG939_08055	B2SI03	49.5	305	137	5	19	316	8	302	4.7e-69	256.9	Uniprot	raxP (cysD)	Xanthomonas oryzae	Bacterial blight	Monocots	Oryza sativa (related: rice)	Sulfate adenylyltransferase (ATP) required for Ax21 activity
LG939_08060	B2SI02	50.7	414	187	6	19	431	1	398	2e-102	368.2	Uniprot	raxQ	Xanthomonas oryzae	Bacterial blight	Monocots	Oryza sativa (related: rice)	Adenylylsulfate kinase protein required for Ax21 (synonym: AvrXa21) activity
LG939_08105	Q4X099	46.7	568	285	7	4	556	38	602	2.5e-142	501.1	Uniprot	Ilv3A	Aspergillus fumigatus	Invasive pulmonary aspergillosis	Rodents	Mus musculus (related: house mouse)	Dihydroxyacid dehydratase
LG939_08105	Q4WK65	43.9	538	284	5	35	556	4	539	2.5e-126	448	Uniprot	Ilv3B	Aspergillus fumigatus	Invasive pulmonary aspergillosis	Rodents	Mus musculus (related: house mouse)	Dihydroxyacid dehydratase
LG939_08110	B4EPZ1	33.3	129	79	4	6	132	19	142	4.1e-09	57.8	Uniprot	ShvR (BCAS0225)	Burkholderia cenocepacia	Cystic fibrosis-like conditions	Bony fishes	Danio rerio (related: zebrafish)	LysR-type transcriptional regulator
LG939_08110	Q2YRP4	23.6	284	195	6	1	279	5	271	2.3e-07	52	Uniprot	vtlR	Brucella abortus	Brucellosis	Rodents	Mus musculus (related: house mouse)	LysR-family transcriptional regulator
LG939_08110	A0A0H3KEX5	27.2	136	96	3	1	135	1	134	3.3e-06	48.1	Uniprot	ccpE	Staphylococcus aureus	Skin infections; food poisoning; respiratory diseases	Rodents	Mus musculus (related: house mouse)	Regulates virulence determinant biosynthesis and pathogenesis
LG939_08145	Q93FB0	25.1	645	362	27	41	603	34	639	1e-19	94	Uniprot	ireA	Escherichia coli	Avian colibacillosis	Birds	Anas platyrhynchos (related: mallard)	Iron-regulated outer membrane virulence protein
LG939_08145	Q8GRB8	23	671	402	26	35	602	25	683	1.3e-14	77	Uniprot	hupA	Vibrio vulnificus	Vibriosis	Bony fishes	Anguilla anguilla (related: european eel)	receptor
LG939_08145	Q9HV88	23.9	310	175	13	331	602	439	725	7e-08	54.7	Uniprot	phuR	Pseudomonas aeruginosa	Pneumonia	Rodents	Mus musculus (related: house mouse)	Haem/Haemoglobin uptake outer membrane receptor
LG939_08150	Q66FJ9	35.9	329	182	9	18	332	14	327	3.8e-37	151	Uniprot	hmuU	Yersinia pseudotuberculosis	Zoonotic infection	Even-toed ungulates	Ovis aries (related: sheep)	Hemin import ATP-binding protein
LG939_08150	P15029	37.8	275	158	5	62	332	51	316	1.8e-34	142.1	Uniprot	fecD	Escherichia coli	Bovine mastitis	Even-toed ungulates	Bos taurus (related: cattle)	Fe(3+) dicitrate transport system permease protein
LG939_08150	W9BNM7	38.2	325	185	8	17	335	17	331	1.7e-29	125.6	Uniprot	FepD (VK055_1928)	Klebsiella pneumoniae	Pneumonia	Rodents	Mus musculus (related: house mouse)	Ferric enterobactin transport system permease
LG939_08150	P15030	33.5	328	202	7	14	332	10	330	1.1e-28	122.9	Uniprot	fecC	Escherichia coli	Bovine mastitis	Even-toed ungulates	Bos taurus (related: cattle)	Fe(3+) dicitrate transport system permease protein
LG939_08150	D7FDG3	31.9	329	199	8	18	333	7	323	1.4e-26	115.9	Uniprot	niuD	Helicobacter pylori	Gastric infections	Rodents	Mus musculus (related: house mouse)	ABC transporter
LG939_08155	Q66FK0	40.1	222	121	2	34	249	24	239	1e-30	129.4	Uniprot	hmuV	Yersinia pseudotuberculosis	Zoonotic infection	Even-toed ungulates	Ovis aries (related: sheep)	ABC hemin transporter, permease subunit
LG939_08155	Q8DPC2	28.7	209	142	3	36	243	22	224	3.2e-13	71.2	Uniprot	potA	Streptococcus pneumoniae	Pneumococcal pneumonia	Rodents	Mus musculus (related: house mouse)	ABC transporter ATP-binding protein - spermidine/putrescine transport
LG939_08155	G4NDE1	28.5	207	137	4	16	221	1283	1479	7.9e-12	66.6	Uniprot	ABC4	Magnaporthe oryzae	Rice blast	Monocots	Hordeum vulgare (related: barley)	multidrug resistance
LG939_08155	A0A086VCI7	28.6	199	118	5	47	234	340	525	4.1e-08	54.3	Uniprot	ybtP	Escherichia coli	Urinary tract infection	Rodents	Mus musculus (related: house mouse)	ATP Binding Cassette Protein
LG939_08155	Q3Y5V5	27	226	131	6	36	234	386	604	1.2e-07	52.8	Uniprot	ABC3	Magnaporthe oryzae	Rice blast	Monocots	Hordeum vulgare (related: barley)	multidrug resistance; protection from oxidative stress
LG939_08210	Q0UHM8	41.1	214	105	4	2	194	51	264	1.4e-35	145.6	Uniprot	Pbl1	Parastagonospora nodorum	Glume blotch	Monocots	Triticum (related: wheat)	Pantothenate- beta -alanine ligase
LG939_08320	Q8XWV5	99.6	759	3	0	1	759	1	759	0	1551.6	Uniprot	speC (RSc2365)	Ralstonia solanacearum	Bacterial wilt	Eudicots	Solanum lycopersicum (related: tomato)	Ornithine decarboxylase
LG939_08345	Q04MW6	47	464	240	1	5	468	1	458	5.6e-119	423.3	Uniprot	argGH	Streptococcus pneumoniae	Pneumococcal pneumonia	Rodents	Mus musculus (related: house mouse)	Arginine Synthesis
LG939_08345	Q2FIB5	44.2	462	252	1	10	471	4	459	5.1e-112	400.2	Uniprot	argH	Staphylococcus aureus	Community-associated and nosocomial infections	Rodents	Mus musculus (related: house mouse)	Argininosuccinate lyase
LG939_08345	Q9C1T0	39.9	459	268	3	12	469	15	466	2.3e-88	321.6	Uniprot	ARG1	Fusarium oxysporum	Vascular wilt	Eudicots	Solanum lycopersicum (related: tomato)	Argininosuccinate lyase
LG939_08345	Q4UVI4	32.2	369	247	3	31	398	26	392	4.9e-46	181	Uniprot	XC_1876	Xanthomonas campestris	Black rot disease	Eudicots	Raphanus sativus (related: radish)	Argininosuccinate lyase
LG939_08365	Q8XWW1	99.1	677	6	0	1	677	133	809	0	1301.2	Uniprot	RSc2359	Ralstonia solanacearum	Bacterial wilt	Eudicots	Solanum lycopersicum (related: tomato)	Type III effectors (T3E) and T3E-like genes
LG939_08410	Q882F5	40.2	475	279	5	4	475	7	479	1.1e-93	339.3	Uniprot	AldB (PSPTO_2673)	Pseudomonas syringae	Bacterial speck of tomato	Eudicots	Arabidopsis thaliana (related: thale cress)	Indole-3-acetaldehyde dehydrogenase
LG939_08410	Q88BC5	40.9	477	273	8	6	476	23	496	1.7e-86	315.5	Uniprot	AldA (PSPTO_0092)	Pseudomonas syringae	Bacterial speck of tomato	Eudicots	Arabidopsis thaliana (related: thale cress)	Indole-3-acetaldehyde dehydrogenase
LG939_08410	A0A076ZMY5	36.2	483	294	9	4	478	5	481	1.1e-72	269.6	Uniprot	VK055_1952	Klebsiella pneumoniae	Pneumonia	Rodents	Mus musculus (related: house mouse)	Betaine aldehyde dehydrogenase
LG939_08450	J5K974	45.7	326	157	7	4	318	2	318	9.2e-73	269.2	Uniprot	Trr1	Beauveria bassiana	White muscardine disease	Moths	Galleria mellonella (related: greater wax moth)	Thioredoxin reductase
LG939_08450	A0A0A2L0F6	44.3	332	159	7	4	318	3	325	1.3e-71	265.4	Uniprot	PeTrx	Penicillium expansum	Fruit decay; carcinogenic	Eudicots	Pyrus communis (related: pear)	Thioredoxin
LG939_08450	A7EKQ2	44.4	320	162	6	4	318	2	310	1.3e-71	265.4	Uniprot	SsTrr1 (SS1G_05899)	Sclerotinia sclerotiorum	White mold	Eudicots	Nicotiana benthamiana (no common name found)	Thioredoxin reductase
LG939_08450	Q5RZ66	44	327	162	7	4	318	2	319	5e-71	263.5	Uniprot	TRR1	Cryptococcus neoformans	No data found	Lethal pathogen phenotype	Lethal pathogen phenotype	Thioredoxin reductase
LG939_08450	I1RBF3	45.4	326	158	7	4	318	2	318	8.6e-71	262.7	Uniprot	FgTRR (FGSG_00871)	Fusarium graminearum	Ear rot in corn and yellow mold in peanuts	Monocots	Zea mays (related: maize)	Thioredoxin reductase
LG939_08450	G4MY64	45.3	327	157	8	4	318	2	318	4.3e-70	260.4	Uniprot	MoTRX2	Magnaporthe oryzae	Rice blast	Monocots	Oryza sativa (related: rice)	thioredoxin oxidoreductase, a target of MoAP1 transcription factor governing oxidative response
LG939_08450	Q4WQJ0	44.5	328	156	8	8	318	26	344	6.2e-69	256.5	Uniprot	TRR1	Aspergillus fumigatus	Invasive pulmonary aspergillosis	Lethal pathogen phenotype	Lethal pathogen phenotype	Thioredoxin reductase
LG939_08450	Q5ZVD8	24.1	224	146	7	101	315	140	348	5.1e-07	50.8	Uniprot	LpdA	Legionella pneumophila	Legionellosis or legionnaires鈥?disease	Rodents	Mus musculus (related: house mouse)	Effector (plant avirulence determinant)
LG939_08455	Q8YAQ5	30.4	250	145	7	384	626	617	844	2.3e-16	83.2	Uniprot	essC (lmo0061)	Listeria monocytogenes	Listeriosis	Rodents	Mus musculus (related: house mouse)	Integral membrane protein essential for the secretion machinery
LG939_08460	Q4UUK7	36.6	202	121	4	14	213	9	205	1.7e-30	128.3	Uniprot	lolA	Xanthomonas campestris	Black rot disease	Eudicots	Brassica oleracea (no common name found)	Outer-membrane lipoprotein carrier protein
LG939_08470	A0A164J6A6	55.2	429	184	3	12	434	12	438	3.4e-129	457.2	Uniprot	rarA	Klebsiella pneumoniae	Pneumonia	Nematodes	Caenorhabditis elegans (related: roundworm)	Holliday junction DNA helicase
LG939_08470	I1S5Z3	42.7	403	207	8	15	406	241	630	6.4e-80	293.5	Uniprot	GzRad003	Fusarium graminearum	Fusarium ear blight	Monocots	Triticum (related: wheat)	transcription factor
LG939_08495	U6ZIA1	47.7	149	77	1	8	156	11	158	1.1e-34	141.7	Uniprot	pecS	Dickeya solani	Soft rot	Eudicots	Solanum tuberosum (related: potato)	virulence negative regulators
LG939_08500	G2XD29	25.8	155	115	0	26	180	76	230	8.4e-14	73.9	Uniprot	VdSge1	Verticillium dahliae	Vascular wilt	Eudicots	Solanum lycopersicum (related: tomato)	Transcriptional regulator
LG939_08500	A4ZGP3	20.9	426	312	8	23	430	83	501	1.1e-10	63.5	Uniprot	MgMfs1	Zymoseptoria tritici	Septoria leaf blotch	Monocots	Triticum (related: wheat)	major facilitator superfamily transporter
LG939_08500	A0A290WI18	21.3	418	296	9	34	430	3	408	3.3e-10	62	Uniprot	VEDA_05196	Verticillium dahliae	Vascular wilt	Eudicots	Lactuca sativa (related: garden lettuce)	Major facilitator superfamily
LG939_08500	A0A177DXG4	20.2	426	314	6	14	422	34	450	5.7e-10	61.2	Uniprot	AaMFS54	Alternaria alternata	Brown spot disease	Eudicots	Citrus x microcarpa (related: calamondin)	Major facilitator superfamily transporter
LG939_08500	Q9P8L8	21.7	442	311	11	26	443	102	532	7.7e-07	50.8	Uniprot	BCMFS1	Botrytis cinerea	Grey mold	Eudicots	Solanum lycopersicum (related: tomato)	MFS transporters
LG939_08505	C9YKX4	25.5	420	294	10	23	430	25	437	6.4e-23	104.4	Uniprot	hatT (CDR20291_1226)	Clostridioides difficile	Pseudomembranous colitis	Rodents	Mus musculus (related: house mouse)	Major facilitator superfamily transporter
LG939_08515	A4QTE3	32.4	182	116	4	8	184	55	234	3.9e-19	90.9	Uniprot	MoSCAD1 (MGG_05096)	Magnaporthe oryzae	Rice blast	Monocots	Oryza sativa (related: rice)	3-Ketoacyl-CoA reductase
LG939_08515	A0A0J9WWZ9	28.4	190	129	2	5	194	11	193	1.1e-13	72.8	Uniprot	gigX4	Xanthomonas oryzae	Bacterial leaf blight	Monocots	Oryza sativa (related: rice)	3-oxoacyl-ACP reductase
LG939_08535	D3VBH2	35.7	115	69	2	7	117	11	124	5.1e-13	69.7	Uniprot	lrp	Xenorhabdus nematophila		Flies	Drosophila melanogaster (related: fruit fly)	Transcription factor
LG939_08555	W0H866	37.6	287	165	4	101	379	5	285	5.6e-40	160.6	Uniprot	hopA1	Pseudomonas cichorii	Necrotic leaf spots in celery, eggplant and sweet pepper; wilt and stem rot on muskmelon; stem necrosis in chrysanthemum; leaf spot in soybean	Eudicots	Solanum melongena (related: eggplant)	Effector (plant avirulence determinant)
LG939_08560	Q884G3	34.1	217	141	1	1	217	1	215	3.1e-33	137.5	Uniprot	PSPTO_2130	Pseudomonas syringae	Bacterial speck of tomato	Eudicots	Nicotiana tabacum (related: common tobacco)	DNA-binding response regulator
LG939_08560	Q6DL91	33.3	222	137	1	6	216	4	225	1.5e-32	135.2	Uniprot	degU	Listeria monocytogenes	Listeriosis	Rodents	Mus musculus (related: house mouse)	Orphan response regulator
LG939_08560	Q5GZN1	35.1	205	129	1	6	210	2	202	1.3e-31	132.1	Uniprot	citB	Xanthomonas oryzae	Bacterial leaf blight	Monocots	Oryza sativa (related: rice)	Response regulator
LG939_08560	A0A0Z9GQC2	33.8	219	137	3	1	219	1	211	1.9e-30	128.3	Uniprot	vraR	Streptococcus suis	Streptococcal toxic shock syndrome	Rodents	Mus musculus (related: house mouse)	Response regulator
LG939_08560	A0A0H3NKV1	33	212	137	1	5	216	4	210	2.5e-30	127.9	Uniprot	ssrB	Salmonella enterica	Salmonellosis	Rodents	Mus musculus (related: house mouse)	Two-component response regulator
LG939_08560	E1WFQ7	33	212	137	1	5	216	4	210	2.5e-30	127.9	Uniprot	ssrB	Salmonella enterica	Salmonellosis	Rodents	Mus musculus (related: house mouse)	two-component response regulator
LG939_08560	Q7CQM5	33	212	137	1	5	216	4	210	2.5e-30	127.9	Uniprot	ssrB	Salmonella enterica	Food poisoning	Rodents	Mus musculus (related: house mouse)	Regulators of systemic infection
LG939_08560	Q8XFU4	33	212	137	1	5	216	4	210	2.5e-30	127.9	Uniprot	ssrB	Salmonella enterica	Gastroenteritis	Rodents	Mus musculus (related: house mouse)	Type III secretion
LG939_08560	P96058	31.6	209	140	1	7	215	4	209	2.3e-28	121.3	Uniprot	sirA	Salmonella enterica	Gastroenteritis	Rodents	Mus musculus (related: house mouse)
LG939_08560	Q7A4R9	33.2	211	135	1	6	216	4	208	2.3e-28	121.3	Uniprot	vraR	Staphylococcus aureus	Pneumonia	Moths	Galleria mellonella (related: greater wax moth)	Response regulator protein
LG939_08560	A0A0K0GI78	31.3	211	145	0	6	216	3	213	3.3e-27	117.5	Uniprot	PXO_RS06090	Xanthomonas oryzae	Bacterial leaf blight	Monocots	Oryza sativa (related: rice)	Response regulator
LG939_08560	O54305	34.8	187	117	1	30	216	10	191	4.4e-27	117.1	Uniprot	ssrB	Salmonella enterica	Salmonellosis	Primates	Homo sapiens (related: human)	Transcriptional regulator
LG939_08560	B4EJI4	32.3	217	143	1	6	222	3	215	5.7e-27	116.7	Uniprot	BceR	Burkholderia cenocepacia	Nosocomial infections	Eudicots	Medicago sativa (related: alfalfa)	response regulator
LG939_08560	P9WMF9	32.9	216	142	1	6	221	3	215	4.8e-26	113.6	Uniprot	devR	Mycobacterium tuberculosis	Tuberculosis	Rodents	Mus musculus (related: house mouse)	Two-Component Regulatory Systems
LG939_08560	A0A0K0GM14	32.9	213	138	1	6	218	4	211	1.4e-25	112.1	Uniprot	PXO_RS15395	Xanthomonas oryzae	Bacterial leaf blight	Monocots	Oryza sativa (related: rice)	Response regulator
LG939_08560	A0A0H3JRA8	29.6	196	125	2	7	202	4	186	1.7e-23	105.1	Uniprot	SAV1322	Staphylococcus aureus	Skin infections; food poisoning; respiratory diseases	Rodents	Mus musculus (related: house mouse)	Two-component response regulator
LG939_08560	Q9S1J0	35	120	77	1	5	123	3	122	9.7e-19	89.4	Uniprot	zmpR	Streptococcus pneumoniae	Pneumonia; otitis media; septicaemia; meningitis	Rodents	Mus musculus (related: house mouse)	Putative response regulator
LG939_08560	A4VXN7	28.8	163	110	4	1	160	9	168	6.5e-15	76.6	Uniprot	1910RR (ssu05 1910)	Streptococcus suis	Meningitis	Even-toed ungulates	Sus scrofa (related: pig)	virulence related two-component system
LG939_08560	P26275	33.9	121	77	2	7	126	3	121	5.7e-11	63.5	Uniprot	algR	Pseudomonas aeruginosa	Nosocomial infections	Nematodes	Caenorhabditis elegans (related: roundworm)	Response regulator
LG939_08560	P66796	29.8	208	125	7	6	199	2	202	1.3e-10	62.4	Uniprot	QseB	Salmonella enterica	Salmonellosis	Primates	Homo sapiens (related: human)	Two-component system response regulator
LG939_08560	A0A0K0GIX3	40.7	91	53	1	33	123	30	119	4.8e-10	60.5	Uniprot	PXO_RS06785	Xanthomonas oryzae	Bacterial leaf blight	Monocots	Oryza sativa (related: rice)	Response regulator
LG939_08560	P0C5S5	24.4	172	123	4	9	176	1	169	7e-09	56.6	Uniprot	luxO	Vibrio harveyi	Cholera	Crustaceans	Artemia (related: brine shrimps)	Quorum sensing
LG939_08560	A0A0J9WXH2	28.7	115	82	0	7	121	6	120	1.6e-08	55.5	Uniprot	PXO_RS11975/ PXO_RS12905	Xanthomonas oryzae	Bacterial leaf blight	Monocots	Oryza sativa (related: rice)	Response regulator
LG939_08560	Q9KT84	28	125	86	2	9	132	1	122	1.6e-08	55.5	Uniprot	LuxO	Vibrio cholerae	Cholera	Rodents	Mus musculus (related: house mouse)	Quorum-sensing regulator
LG939_08560	P9WGN1	27.3	205	132	6	7	198	4	204	2.7e-08	54.7	Uniprot	kdpE	Mycobacterium tuberculosis	Tuberculosis	Rodents	Mus musculus (related: house mouse)	Two-Component Regulatory Systems
LG939_08560	O69730	35.2	88	57	0	36	123	38	125	5.9e-08	53.5	Uniprot	tcrX	Mycobacterium tuberculosis	Tuberculosis	Rodents	Mus musculus (related: house mouse)	Two-Component Regulatory Systems
LG939_08560	Q0PRN7	26.6	124	87	2	9	131	1	121	5.9e-08	53.5	Uniprot	luxO	Vibrio vulnificus	Fatal septicemia	Beetles	Tenebrio molitor (related: yellow mealworm)	upstream negative regulator of smcR
LG939_08560	A0A0K0GFV0	28.7	108	76	1	9	116	1	107	3.2e-06	47.8	Uniprot	PXO_RS01340	Xanthomonas oryzae	Bacterial leaf blight	Monocots	Oryza sativa (related: rice)	Response regulator
LG939_08565	Q9FD00	31	210	126	6	175	378	282	478	4.6e-18	87.8	Uniprot	hrpx	Pantoea stewartii	Stewart鈥檚 bacterial wilt and leaf blight	Monocots	Zea mays (related: maize)	Regulatory gene; part of the HrpX/HrpY Two-Component System
LG939_08565	Q99SZ7	27.5	200	134	3	178	377	145	333	1.2e-13	73.2	Uniprot	vraS	Staphylococcus aureus	Pneumonia	Moths	Galleria mellonella (related: greater wax moth)	Sensor protein
LG939_08580	A0A0U1YU79	39	146	79	4	319	454	125	270	2.7e-19	92.4	Uniprot	pilT	Pantoea ananatis		Monocots	Allium cepa (related: onion)	Twitching motility
LG939_08605	H9L495	23.7	338	197	9	247	551	162	471	3e-08	56.2	Uniprot	ssaC	Salmonella enterica	Gastroenteritis	Rodents	Mus musculus (related: house mouse)	Type III secretion
LG939_08615	P05431	41.3	63	33	2	9	69	5	65	5.2e-06	46.2	Uniprot	PilE	Neisseria meningitidis	No data found	Rodents	Mus musculus (related: house mouse)	The ligands for TNF-a and IL-8 in a glycan-dependent manner, and their del-etion results in decreased virulence and increased survival in a mouse model
LG939_08800	Q9K033	48.4	248	121	1	1	241	1	248	4.1e-60	226.9	Uniprot	cab (NMB0789)	Neisseria meningitidis	Septicemia	Primates	Homo sapiens (related: human)	Cysteine ATP binding protein
LG939_08800	A0A086IQC3	36.6	227	134	4	19	239	46	268	7.7e-35	142.9	Uniprot	proV	Klebsiella pneumoniae	Pneumonia	Rodents	Mus musculus (related: house mouse)	Glycine betaine/L-proline transport ATP-binding protein
LG939_08800	A0A0H3JS81	35.6	222	131	6	1	214	3	220	7.7e-35	142.9	Uniprot	VraD	Staphylococcus aureus	Skin infections; food poisoning; respiratory diseases	Moths	Galleria mellonella (related: greater wax moth)	Involved in Gallidermin and Daptomycin Resistance
LG939_08800	Q8PM59	33.6	244	151	4	2	236	21	262	3.2e-33	137.5	Uniprot	pstB	Xanthomonas citri	Citrus canker	Eudicots	Citrus limonia (related: mandarin lime)	phosphate metabolism
LG939_08800	Q8ZQE4	38.3	201	120	3	17	215	24	222	8.2e-29	122.9	Uniprot	MacB	Salmonella enterica	Food poisoning; enteritis	Rodents	Mus musculus (related: house mouse)	ABC-Type Efflux Pump
LG939_08800	H7C7Q3	31.4	229	144	6	15	230	24	252	7.2e-25	109.8	Uniprot	oppD (bb0334)	Borreliella burgdorferi	Lyme disease	Rodents	Mus musculus (related: house mouse)	Oligopepeptide (Opp) transporter that drives transport by hydrolyzing ATP
LG939_08800	Q5WWE3	31.6	209	135	4	17	221	500	704	4.1e-20	94	Uniprot	LssB	Legionella pneumophila	Legionellosis or legionnaires鈥?disease	Eukaryotes	Acanthamoeba castellanii (no common name found)	Functional Type 1 Secretion System
LG939_08800	B2SRG1	28	214	119	9	17	214	504	698	7.8e-11	63.2	Uniprot	raxB	Xanthomonas oryzae	Bacterial blight	Monocots	Oryza sativa (related: rice)	ATP-binding transporter protein required for Ax21 activity
LG939_08840	Q4WCL5	36.3	397	242	6	5	398	8	396	1.3e-55	212.6	Uniprot	ERG10	Aspergillus fumigatus	Invasive pulmonary aspergillosis	Lethal pathogen phenotype	Lethal pathogen phenotype	Acetyl-CoA acetyl-transferase
LG939_08840	G4N745	35.8	400	245	6	5	400	9	400	1.1e-54	209.5	Uniprot	MoAcat2	Magnaporthe oryzae	Rice blast	Monocots	Hordeum vulgare (related: barley)	Acetyl-CoA acetyltransferas
LG939_08840	Q5AD21	35.7	392	228	7	9	394	14	387	1.6e-53	205.7	Uniprot	Pot13p	Candida albicans	Disseminated candidiasis	Birds	Gallus gallus (related: chicken)	3-ketoacyl-CoA thiolases
LG939_08840	Q0QWD8	39.3	338	184	5	69	399	34	357	9.5e-51	196.4	Uniprot	THIOL	Leptosphaeria maculans	Phoma stem canker	Eudicots	Brassica napus (related: rape)	3-ketoacyl-CoA thiolase
LG939_08840	Q5AJ90	35.6	419	225	10	3	399	14	409	9.5e-51	196.4	Uniprot	Fox3p	Candida albicans	Disseminated candidiasis	Birds	Gallus gallus (related: chicken)	3-ketoacyl-CoA thiolases
LG939_08845	Q2FFI7	28	436	299	6	10	443	5	427	2.8e-35	145.2	Uniprot	PurB	Staphylococcus aureus	Skin infections; food poisoning; respiratory diseases	Bony fishes	Danio rerio (related: zebrafish)	Adenylosuccinate lyase
LG939_08870	Q66FK0	27.5	240	148	8	29	256	29	254	4.9e-16	80.5	Uniprot	hmuV	Yersinia pseudotuberculosis	Zoonotic infection	Even-toed ungulates	Ovis aries (related: sheep)	ABC hemin transporter, permease subunit
LG939_08870	G4NDE1	28	225	145	6	17	240	1294	1502	1e-13	72.8	Uniprot	ABC4	Magnaporthe oryzae	Rice blast	Monocots	Hordeum vulgare (related: barley)	multidrug resistance
LG939_08870	A0A0M2J080	24.9	213	149	5	30	235	20	228	6.4e-08	53.5	Uniprot	sufC	Salmonella enterica	Salmonellosis	Rodents	Mus musculus (related: house mouse)	Sulfur mobilization
LG939_08870	Q57EK6	25.9	220	131	7	25	239	47	239	2.7e-06	48.1	Uniprot	rfbE	Brucella abortus	Brucellosis	Rodents	Mus musculus (related: house mouse)	O-antigen export system ATP-binding protein
LG939_08875	Q8DPC2	30.4	217	139	4	16	225	19	230	3.4e-16	80.9	Uniprot	potA	Streptococcus pneumoniae	Pneumococcal pneumonia	Rodents	Mus musculus (related: house mouse)	ABC transporter ATP-binding protein - spermidine/putrescine transport
LG939_08875	A0A0E0V727	30.6	219	134	5	15	221	356	568	1.4e-14	75.5	Uniprot	ybtQ	Escherichia coli	Urinary tract infection	Rodents	Mus musculus (related: house mouse)	ATP Binding Cassette Protein
LG939_08875	Q8ZQE4	29.1	234	133	6	1	212	1	223	4.1e-14	73.9	Uniprot	MacB	Salmonella enterica	Food poisoning; enteritis	Rodents	Mus musculus (related: house mouse)	ABC-Type Efflux Pump
LG939_08875	A0A0H3JS81	26	219	149	5	4	210	3	220	5.4e-14	73.6	Uniprot	VraD	Staphylococcus aureus	Skin infections; food poisoning; respiratory diseases	Moths	Galleria mellonella (related: greater wax moth)	Involved in Gallidermin and Daptomycin Resistance
LG939_08875	Q5WWE3	28.3	205	130	6	19	211	499	698	1.2e-13	72.4	Uniprot	LssB	Legionella pneumophila	Legionellosis or legionnaires鈥?disease	Eukaryotes	Acanthamoeba castellanii (no common name found)	Functional Type 1 Secretion System
LG939_08875	A0A086VCI7	27.7	238	155	7	5	229	312	545	8.4e-07	49.7	Uniprot	ybtP	Escherichia coli	Urinary tract infection	Rodents	Mus musculus (related: house mouse)	ATP Binding Cassette Protein
LG939_08885	A0A0H6RQV7	25	300	213	5	1	298	16	305	1.1e-20	96.3	Uniprot	leuO	Vibrio cholerae	Cholera	Rodents	Mus musculus (related: house mouse)	Leucine transcriptional activator
LG939_08890	Q8PDI2	55.3	394	175	1	1	394	1	393	7.3e-123	436	Uniprot	pobA	Xanthomonas campestris	Black rot disease	Eudicots	Brassica rapa (related: field mustard)	4-HBA degradation pathway components
LG939_08920	Q8P8Q1	53.5	288	131	2	2	288	3	288	2.6e-82	300.8	Uniprot	galU	Xanthomonas campestris	Black rot disease	Eudicots	Brassica oleracea (no common name found)	Uridine triphosphate (UTP)-glucose-1-phosphate uridylyltransferase
LG939_08920	A0A0E0UVG9	50.4	280	134	3	3	281	2	277	1.7e-78	288.1	Uniprot	galU	Listeria monocytogenes	Listeriosis	Rodents	Mus musculus (related: house mouse)	Resistance to a Wall teichoic acid (WTA)-binding bacteriophage
LG939_08960	Q9HVN9	55.2	435	187	5	12	441	4	435	1.1e-121	432.2	Uniprot	ndh (PA4538)	Pseudomonas aeruginosa	Nosocomial infections	Eudicots	Lactuca sativa (related: garden lettuce)	NADH dehydrogenase
LG939_08960	P95200	26.3	437	274	14	2	415	5	416	1.4e-26	116.3	Uniprot	Rv0392c	Mycobacterium tuberculosis	Tuberculosis	Rodents	Mus musculus (related: house mouse)	Possible dehydrogenase
LG939_09015	A0A165G9C3	39.7	68	41	0	45	112	30	97	5.4e-10	60.8	Uniprot	yeaZ	Vibrio harveyi	Luminous vibriosis	Bony fishes	Danio rerio (related: zebrafish)	Resuscitation-promoting factor
LG939_09040	D4HX24	41.8	225	131	0	539	763	90	314	8.3e-51	197.6	Uniprot	rpoS	Erwinia amylovora	Fire blight	Eudicots	Pyrus communis (related: pear)	regulation of stress and starvation response
LG939_09040	P0DM81	41.3	225	132	0	539	763	90	314	5.4e-50	194.9	Uniprot	rpoS	Salmonella enterica	Food poisoning	Rodents	Mus musculus (related: house mouse)	Regulators of systemic infection
LG939_09040	P13445	41.3	225	132	0	539	763	90	314	5.4e-50	194.9	Uniprot	RpoS	Escherichia coli	Diarrhea	Primates	Homo sapiens (related: human)	RNA polymerase sigma factor
LG939_09040	O51712	29.6	233	157	4	533	763	35	262	4.1e-26	115.5	Uniprot	RpoS	Borreliella burgdorferi	Lyme disease	Rodents	Mus musculus (related: house mouse)	RpoS Regulates Essential Virulence Factors
LG939_09065	B9XXL6	42.5	369	199	2	16	384	21	376	5.4e-80	293.9	Uniprot	rhpa	Helicobacter pylori	Gastric infections	Rodents	Mus musculus (related: house mouse)	DEAD-box RNA helicase
LG939_09065	Q8Y8N0	42.7	372	201	2	17	388	4	363	1e-78	289.7	Uniprot	Lmo0866	Listeria monocytogenes	Listeriosis	Primates	Homo sapiens (related: human)	DExD-box RNA-helicase
LG939_09065	Q4I7F9	34.7	392	219	4	26	387	299	683	7.1e-64	240.4	Uniprot	GzAra006	Fusarium graminearum	Fusarium ear blight	Monocots	Triticum (related: wheat)	transcription factor
LG939_09065	Q8Y755	35.2	369	225	3	17	383	7	363	1.1e-59	226.5	Uniprot	Lmo1450	Listeria monocytogenes	Listeriosis	Primates	Homo sapiens (related: human)	DExD-box RNA-helicase
LG939_09065	Q8Y7M8	35.4	364	214	5	22	384	6	349	3.4e-58	221.5	Uniprot	Lmo1246	Listeria monocytogenes	Listeriosis	Primates	Homo sapiens (related: human)	DExD-box RNA-helicase
LG939_09065	Q58Z64	34.7	380	231	6	3	381	27	390	4e-51	198	Uniprot	VAD1	Cryptococcus neoformans	Cryptococcosis	Rodents	Mus musculus (related: house mouse)	RNA helicase
LG939_09065	Q4WMS3	31.2	459	242	11	4	393	190	643	5.5e-48	187.6	Uniprot	MAK5	Aspergillus fumigatus	Invasive pulmonary aspergillosis	Lethal pathogen phenotype	Lethal pathogen phenotype	Probable RNA-helicase of the DEAD box family
LG939_09065	Q8Y6G5	30.9	346	225	2	32	377	16	347	4.1e-43	171.4	Uniprot	Lmo1722	Listeria monocytogenes	Listeriosis	Primates	Homo sapiens (related: human)	DExD-box RNA-helicase
LG939_09075	Q88BF1	24.3	304	198	9	3	286	1	292	2.6e-08	55.1	Uniprot	OxyR	Pseudomonas syringae	Bacterial speck of tomato	Eudicots	Arabidopsis thaliana (related: thale cress)	An oxidative stress-regulated transcription factor
LG939_09075	C8TZQ2	25.1	199	145	4	3	200	1	196	9.1e-06	46.6	Uniprot	OxyR	Escherichia coli	Urinary tract infections	Rodents	Mus musculus (related: house mouse)	oxidative stress response regulator
LG939_09120	A0A0E0V727	30.7	563	372	6	37	592	33	584	2.2e-59	225.7	Uniprot	ybtQ	Escherichia coli	Urinary tract infection	Rodents	Mus musculus (related: house mouse)	ATP Binding Cassette Protein
LG939_09120	Q4Q4W3	29	600	389	13	22	592	89	680	5.3e-58	221.1	Uniprot	LmABCB3	Leishmania major	Leishmaniasis	Rodents	Mus musculus (related: house mouse)	Mitochondrial ABC transporter
LG939_09120	Q3Y5V5	30.5	498	310	6	108	581	825	1310	1.1e-50	196.8	Uniprot	ABC3	Magnaporthe oryzae	Rice blast	Monocots	Hordeum vulgare (related: barley)	multidrug resistance; protection from oxidative stress
LG939_09120	A0A086VCI7	31	493	309	8	107	584	69	545	1.7e-48	189.5	Uniprot	ybtP	Escherichia coli	Urinary tract infection	Rodents	Mus musculus (related: house mouse)	ATP Binding Cassette Protein
LG939_09120	Q5WWE3	25.2	551	399	7	29	575	166	707	1.8e-45	179.5	Uniprot	LssB	Legionella pneumophila	Legionellosis or legionnaires鈥?disease	Eukaryotes	Acanthamoeba castellanii (no common name found)	Functional Type 1 Secretion System
LG939_09120	Q9UW87	26.5	559	342	15	75	584	1060	1598	1e-32	137.1	Uniprot	MLT1	Candida albicans	Candidiasis	Rodents	Mus musculus (related: house mouse)	ABC transporter
LG939_09120	B2SRG1	25.5	581	381	16	6	565	149	698	5e-32	134.8	Uniprot	raxB	Xanthomonas oryzae	Bacterial blight	Monocots	Oryza sativa (related: rice)	ATP-binding transporter protein required for Ax21 activity
LG939_09120	Q8ZQE4	36.4	239	124	6	359	584	17	240	2.3e-24	109.4	Uniprot	MacB	Salmonella enterica	Food poisoning; enteritis	Rodents	Mus musculus (related: house mouse)	ABC-Type Efflux Pump
LG939_09120	Q8DPC2	31.8	236	139	8	349	576	6	227	1.4e-21	100.1	Uniprot	potA	Streptococcus pneumoniae	Pneumococcal pneumonia	Rodents	Mus musculus (related: house mouse)	ABC transporter ATP-binding protein - spermidine/putrescine transport
LG939_09120	A0A0H3JS81	32	228	133	7	349	565	4	220	1.2e-20	97.1	Uniprot	VraD	Staphylococcus aureus	Skin infections; food poisoning; respiratory diseases	Moths	Galleria mellonella (related: greater wax moth)	Involved in Gallidermin and Daptomycin Resistance
LG939_09120	Q9K033	34.4	227	122	6	366	576	17	232	1.2e-20	97.1	Uniprot	cab (NMB0789)	Neisseria meningitidis	Septicemia	Primates	Homo sapiens (related: human)	Cysteine ATP binding protein
LG939_09120	I1S2J9	29.3	225	138	6	363	581	618	827	5.4e-18	88.2	Uniprot	fgm5 (FGSG_10995)	Fusarium graminearum	Fusarium head blight	Monocots	Triticum aestivum (related: bread wheat)	ABC transporter
LG939_09120	H7C7Q3	29	252	137	9	348	576	15	247	1.5e-15	80.1	Uniprot	oppD (bb0334)	Borreliella burgdorferi	Lyme disease	Rodents	Mus musculus (related: house mouse)	Oligopepeptide (Opp) transporter that drives transport by hydrolyzing ATP
LG939_09120	Q66FK0	29.1	234	144	8	358	580	19	241	2.8e-14	75.9	Uniprot	hmuV	Yersinia pseudotuberculosis	Zoonotic infection	Even-toed ungulates	Ovis aries (related: sheep)	ABC hemin transporter, permease subunit
LG939_09120	Q96VL9	31.4	236	142	10	353	575	850	1078	4.7e-14	75.1	Uniprot	BCATRD	Botrytis cinerea	Grey mold	Eudicots	Solanum lycopersicum (related: tomato)	ABC transporter
LG939_09120	G4NDE1	26.3	209	139	3	349	557	1289	1482	6.2e-14	74.7	Uniprot	ABC4	Magnaporthe oryzae	Rice blast	Monocots	Hordeum vulgare (related: barley)	multidrug resistance
LG939_09120	F0XP73	29	241	153	9	334	563	877	1110	1.1e-13	73.9	Uniprot	GcABC-G1	Grosmannia clavigera	No data found	Seed plants	Pinus contorta (related: lodgepole pine)	ABC efflux transporter
LG939_09120	A5H456	29.8	228	134	10	351	563	1176	1392	3.7e-11	65.5	Uniprot	MgAtr7	Zymoseptoria tritici	Septoria leaf blotch	Monocots	Triticum (related: wheat)	ATP-binding cassette (ABC) transporter
LG939_09120	E9RBG1	31	210	129	9	363	563	869	1071	3.7e-11	65.5	Uniprot	abcG1	Aspergillus fumigatus	Invasive pulmonary aspergillosis	Rodents	Mus musculus (related: house mouse)	ATP-binding cassette (ABC) transporter
LG939_09120	Q9C1I7	30	210	131	8	363	563	915	1117	3.7e-11	65.5	Uniprot	MgAtr4	Zymoseptoria tritici	Septoria leaf blotch	Monocots	Triticum (related: wheat)	ABC transporter
LG939_09120	Q4X006	30	210	131	9	363	563	873	1075	8.3e-11	64.3	Uniprot	abcA	Aspergillus fumigatus	Invasive pulmonary aspergillosis	Moths	Galleria mellonella (related: greater wax moth)	ABC transporter-encoding genes
LG939_09120	Q874F3	28.8	226	143	9	349	563	856	1074	1.4e-10	63.5	Uniprot	ABC2	Magnaporthe oryzae	Rice blast	Monocots	Oryza sativa (related: rice)	ABC transporter
LG939_09120	A0A0M2J080	27	222	140	6	363	569	14	228	2.4e-10	62.8	Uniprot	sufC	Salmonella enterica	Salmonellosis	Rodents	Mus musculus (related: house mouse)	Sulfur mobilization
LG939_09120	Q9UW03	32.6	218	122	13	360	563	822	1028	2.1e-09	59.7	Uniprot	BcatrB	Botrytis cinerea	Grey mold	Eudicots	Arabidopsis thaliana (related: thale cress)	ABC transporter
LG939_09120	O60034	30.3	244	146	11	333	563	884	1116	1e-08	57.4	Uniprot	bcatrA	Botrytis cinerea	Grey mold	Eudicots	Vicia faba (related: fava bean)	ABC Transporter
LG939_09140	E8XEV4	37.6	458	273	6	5	455	4	455	2.3e-75	278.5	Uniprot	RNase E	Salmonella enterica	Food poisoning	Moths	Galleria mellonella (related: greater wax moth)	endoribonucleases
LG939_09170	Q4UZD3	61.4	425	161	2	1	422	1	425	4.1e-145	510	Uniprot	XC_0509	Xanthomonas campestris	Black rot disease	Eudicots	Raphanus sativus (related: radish)	Phosphoribosylamine-glycine ligase
LG939_09170	F9XHT2	45	427	226	6	1	421	5	428	6e-104	373.2	Uniprot	Myco4	Zymoseptoria tritici	Septoria tritici blotch	Monocots	Triticum aestivum (related: bread wheat)	Phosphoribosylamine-glycine ligase
LG939_09170	I1RFM6	44.6	428	228	5	1	421	4	429	1.2e-101	365.5	Uniprot	ADE5	Fusarium graminearum	Fusarium ear blight	Monocots	Hordeum vulgare (related: barley)	Phosphoribosylamine-glycine ligase
LG939_09205	Q2VLJ2	37.3	209	123	3	33	238	1667	1870	1.6e-27	119	Uniprot	PKS4 (ZEA1)	Fusarium graminearum	Fusarium ear blight	Monocots	Hordeum vulgare (related: barley)	Zearalenone synthesis
LG939_09205	Q92217	34.9	209	128	4	33	238	1851	2054	4.5e-27	117.5	Uniprot	PKS1	Bipolaris maydis	Leaf blight	Monocots	Zea mays (related: maize)	Polyketide synthase
LG939_09205	B9JV05	33.3	213	132	3	33	238	1818	2027	1.1e-25	112.8	Uniprot	F-avi4330	Agrobacterium vitis	Crown gall of grapes	Eudicots	Vitis vinifera (related: wine grape)	Polyketide synthetase protein
LG939_09205	F9XQ63	35.1	208	125	5	37	238	1934	2137	1.6e-24	109	Uniprot	ZtPks8	Zymoseptoria tritici	Septoria tritici blotch (stb)	Monocots	Triticum aestivum (related: bread wheat)	Polyketide synthase
LG939_09205	A0A0D2YG10	27.5	298	195	9	37	324	1742	2028	2.6e-22	101.7	Uniprot	fub1	Fusarium oxysporum	Fusarium wilt	Rodents	Mus musculus (related: house mouse)	Polyketide synthase
LG939_09205	W7MT31	27.5	298	195	9	37	324	1741	2027	4.4e-22	100.9	Uniprot	FVEG_12523	Fusarium verticillioides	Ear and stalk rot of maize	Monocots	Zea mays (related: maize)	fusaric acid biosynthesis
LG939_09255	Q8ZQE4	30.6	196	126	4	1	189	10	202	6e-18	87.8	Uniprot	MacB	Salmonella enterica	Food poisoning; enteritis	Rodents	Mus musculus (related: house mouse)	ABC-Type Efflux Pump
LG939_09255	G4NDE1	32.3	198	124	4	1	197	1294	1482	1.3e-17	86.7	Uniprot	ABC4	Magnaporthe oryzae	Rice blast	Monocots	Hordeum vulgare (related: barley)	multidrug resistance
LG939_09255	Q66FK0	34.4	209	124	6	14	215	30	232	1.8e-17	86.3	Uniprot	hmuV	Yersinia pseudotuberculosis	Zoonotic infection	Even-toed ungulates	Ovis aries (related: sheep)	ABC hemin transporter, permease subunit
LG939_09255	Q53763	28.2	209	133	4	1	209	9	200	1.5e-16	83.2	Uniprot	StpC	Staphylococcus aureus	Skin infections; food poisoning; respiratory diseases	Birds	Gallus gallus (related: chicken)	Cysteine protease
LG939_09255	B2SRG1	32.3	201	124	8	14	210	507	699	9e-14	73.9	Uniprot	raxB	Xanthomonas oryzae	Bacterial blight	Monocots	Oryza sativa (related: rice)	ATP-binding transporter protein required for Ax21 activity
LG939_09255	H7C7Q3	29.7	209	133	7	14	209	29	236	5.9e-13	71.2	Uniprot	oppD (bb0334)	Borreliella burgdorferi	Lyme disease	Rodents	Mus musculus (related: house mouse)	Oligopepeptide (Opp) transporter that drives transport by hydrolyzing ATP
LG939_09255	A0A086VCI7	30.7	179	113	6	21	194	340	512	2.5e-11	65.9	Uniprot	ybtP	Escherichia coli	Urinary tract infection	Rodents	Mus musculus (related: house mouse)	ATP Binding Cassette Protein
LG939_09255	A0A0M2J080	25.3	225	129	6	13	210	19	231	7.9e-10	60.8	Uniprot	sufC	Salmonella enterica	Salmonellosis	Rodents	Mus musculus (related: house mouse)	Sulfur mobilization
LG939_09255	Q57EK6	24.4	217	146	4	13	229	51	249	3.9e-09	58.5	Uniprot	rfbE	Brucella abortus	Brucellosis	Rodents	Mus musculus (related: house mouse)	O-antigen export system ATP-binding protein
LG939_09255	W1ATL3	27	163	108	3	14	176	20	171	2.2e-07	52.8	Uniprot	CcmA (VK055_1938)	Klebsiella pneumoniae	Pneumonia	Rodents	Mus musculus (related: house mouse)	Heme ABC exporter, ATP-binding protein
LG939_09255	Q874F3	26.3	190	108	6	18	190	882	1056	9.1e-06	47.4	Uniprot	ABC2	Magnaporthe oryzae	Rice blast	Monocots	Oryza sativa (related: rice)	ABC transporter
LG939_09335	D4I0Q0	28	264	161	9	1	251	1	248	1.1e-17	86.3	Uniprot	EAMY _3011	Erwinia amylovora	Fire blight	Eudicots	Malus domestica (related: apple)	Type VI secretion system protein
LG939_09340	D4I0P3	32.4	299	192	4	3	298	4	295	5.6e-44	173.7	Uniprot	EAMY _3004	Erwinia amylovora	Fire blight	Eudicots	Malus domestica (related: apple)	Type VI secretion system protein
LG939_09340	I1RYF8	30.6	147	92	6	166	305	160	303	7e-10	60.5	Uniprot	FGSG_09408	Fusarium graminearum	Fusarium ear blight	Monocots	Triticum (related: wheat)	protein kinase
LG939_09360	Q88BE4	47.8	717	353	7	93	807	3	700	2.8e-195	677.6	Uniprot	spoT	Pseudomonas syringae	Bacterial speck of tomato	Lethal pathogen phenotype	Lethal pathogen phenotype	guanosine-3,5-bis(diphosphate) 3-pyrophosphohydrolase
LG939_09360	Q9KNM2	45.7	704	366	7	103	805	14	702	1.4e-178	622.1	Uniprot	spoT	Vibrio cholerae	Cholera	Rodents	Mus musculus (related: house mouse)	CT production
LG939_09360	A0A0H3N294	38.4	727	418	10	102	808	17	733	1.1e-143	506.1	Uniprot	relA	Streptococcus suis	Streptococcal toxic shock syndrome	Rodents	Mus musculus (related: house mouse)	Bi-functional protein with (p)ppGpp synthetase and hydrolase domains
LG939_09360	Q7U332	51.4	467	227	0	102	568	13	479	2.9e-139	491.5	Uniprot	spoT	Haemophilus ducreyi	Chancroid	Primates	Homo sapiens (related: human)	guanosine-3',5'-bis(diphosphate) 3'- pyrophosphohydrolase
LG939_09360	Q885Y7	33.8	720	450	8	108	807	30	742	2.9e-115	411.8	Uniprot	relA	Pseudomonas syringae	Bacterial speck of tomato	Eudicots	Solanum lycopersicum (related: tomato)	GTP pyrophosphokinase
LG939_09360	C3LQZ4	31.7	679	443	6	143	805	63	736	1.8e-104	375.9	Uniprot	relA	Vibrio cholerae	Cholera	Rodents	Mus musculus (related: house mouse)	CT production
LG939_09360	Q9S3S3	31.7	679	443	6	143	805	63	736	1.8e-104	375.9	Uniprot	RelA	Vibrio cholerae	Cholera	Rodents	Mus musculus (related: house mouse)	GTP pyrophosphokinase
LG939_09360	Q7VM28	32.2	681	443	7	139	805	57	732	7e-101	364	Uniprot	relA	Haemophilus ducreyi	Chancroid	Primates	Homo sapiens (related: human)	GTP pyrophosphokinase
LG939_09360	O51216	31.6	708	404	11	98	803	26	655	1.3e-99	359.8	Uniprot	RelBbu	Borreliella burgdorferi	Lyme disease	Mites & ticks	Ixodes scapularis (related: black-legged tick)	Bifunctional enzyme responsible for both (p)ppGpp synthesis and hydrolysis
LG939_09370	Q8ZLJ2	49	151	76	1	32	182	6	155	1e-31	132.1	Uniprot	greB	Salmonella enterica	Salmonellosis	Rodents	Mus musculus (related: house mouse)	Transcription elongation factor
LG939_09395	P87025	29.5	261	173	6	3	257	27	282	1.4e-23	105.5	Uniprot	THR1	Colletotrichum lagenaria	Anthracnose	Eudicots	Cucumis sativus (related: cucumber)	Reductase
LG939_09395	G4MZY1	31.4	194	119	6	1	184	5	194	1.2e-14	75.9	Uniprot	MFP1	Magnaporthe oryzae	Rice blast	Monocots	Oryza sativa (related: rice)	beta-oxidation
LG939_09430	Q8DPC2	43.2	292	155	5	7	296	9	291	1.4e-61	232.3	Uniprot	potA	Streptococcus pneumoniae	Pneumococcal pneumonia	Rodents	Mus musculus (related: house mouse)	ABC transporter ATP-binding protein - spermidine/putrescine transport
LG939_09430	A0A086IQC3	39.3	219	127	1	21	233	46	264	1.1e-42	169.5	Uniprot	proV	Klebsiella pneumoniae	Pneumonia	Rodents	Mus musculus (related: house mouse)	Glycine betaine/L-proline transport ATP-binding protein
LG939_09430	Q8PM59	30.1	249	149	8	4	234	21	262	2.4e-24	108.6	Uniprot	pstB	Xanthomonas citri	Citrus canker	Eudicots	Citrus limonia (related: mandarin lime)	phosphate metabolism
LG939_09430	Q5WWE3	29	224	137	6	14	224	495	709	1.5e-18	89.4	Uniprot	LssB	Legionella pneumophila	Legionellosis or legionnaires鈥?disease	Eukaryotes	Acanthamoeba castellanii (no common name found)	Functional Type 1 Secretion System
LG939_09430	B2SRG1	31.6	212	120	6	14	212	499	698	1.7e-17	85.9	Uniprot	raxB	Xanthomonas oryzae	Bacterial blight	Monocots	Oryza sativa (related: rice)	ATP-binding transporter protein required for Ax21 activity
LG939_09430	Q3Y5V5	30.5	246	135	9	4	217	369	610	4.1e-16	81.3	Uniprot	ABC3	Magnaporthe oryzae	Rice blast	Monocots	Hordeum vulgare (related: barley)	multidrug resistance; protection from oxidative stress
LG939_09430	A0A0E0V727	26.3	224	142	8	8	217	348	562	5e-14	74.3	Uniprot	ybtQ	Escherichia coli	Urinary tract infection	Rodents	Mus musculus (related: house mouse)	ATP Binding Cassette Protein
LG939_09430	A0A086VCI7	29.8	205	113	9	29	216	340	530	3.3e-13	71.6	Uniprot	ybtP	Escherichia coli	Urinary tract infection	Rodents	Mus musculus (related: house mouse)	ATP Binding Cassette Protein
LG939_09430	I1S2J9	25.1	211	132	7	19	217	621	817	4.9e-09	57.8	Uniprot	fgm5 (FGSG_10995)	Fusarium graminearum	Fusarium head blight	Monocots	Triticum aestivum (related: bread wheat)	ABC transporter
LG939_09430	Q44135	22.9	223	153	5	4	222	2	209	6.4e-09	57.4	Uniprot	cpxA	Actinobacillus pleuropneumoniae	Porcine pleuropneumonia	Rodents	Mus musculus (related: house mouse)	Sensor histidine kinase
LG939_09435	C0SPN9	99.8	1067	2	0	1	1067	1	1067	0	2051.9	Uniprot	RSc2139	Ralstonia solanacearum	Bacterial wilt	Eudicots	Solanum lycopersicum (related: tomato)	Type III effectors (T3E) and T3E-like genes
LG939_09465	Q8XXI2	98.7	464	6	0	1	464	1	464	1.4e-258	887.1	Uniprot	RSc2132	Ralstonia solanacearum	Bacterial wilt	Eudicots	Solanum lycopersicum (related: tomato)	Type III effectors (T3E) and T3E-like genes
LG939_09470	Q8XYB9	47.8	209	103	3	39	242	120	327	6.9e-40	161.4	Uniprot	RSc1839	Ralstonia solanacearum	Bacterial wilt	Eudicots	Solanum lycopersicum (related: tomato)	Type III effectors (T3E) and T3E-like genes
LG939_09545	Q8ZQ52	33.3	114	71	2	4	117	28	136	3.9e-13	69.7	Uniprot	yedX	Salmonella enterica	Food poisoning	Birds	Gallus gallus (related: chicken)	Cyclic amidohydrolase that hydrolyses 5-hydroxyisourate (5-HIU)
LG939_09575	J9VMW8	23.4	491	312	18	7	436	29	516	7.9e-14	73.9	Uniprot	PHO84	Cryptococcus neoformans	Cryptococcosis	Rodents	Mus musculus (related: house mouse)	Phosphate Acquisition and Storage
LG939_09575	Q5XTQ5	22.4	446	312	9	18	436	105	543	7.9e-14	73.9	Uniprot	FRT1	Botrytis cinerea	Grey mold	Eudicots	Phaseolus vulgaris (related: kidney bean)	Fructose transporter
LG939_09585	Q88BC5	47.7	493	253	2	5	493	4	495	9.5e-133	469.2	Uniprot	AldA (PSPTO_0092)	Pseudomonas syringae	Bacterial speck of tomato	Eudicots	Arabidopsis thaliana (related: thale cress)	Indole-3-acetaldehyde dehydrogenase
LG939_09585	A0A076ZMY5	37.3	480	291	4	22	495	5	480	1.6e-87	318.9	Uniprot	VK055_1952	Klebsiella pneumoniae	Pneumonia	Rodents	Mus musculus (related: house mouse)	Betaine aldehyde dehydrogenase
LG939_09585	Q882F5	37.6	481	287	7	22	495	7	481	1.3e-84	309.3	Uniprot	AldB (PSPTO_2673)	Pseudomonas syringae	Bacterial speck of tomato	Eudicots	Arabidopsis thaliana (related: thale cress)	Indole-3-acetaldehyde dehydrogenase
LG939_09585	G4MXJ4	36	475	291	9	24	491	57	525	3.4e-74	274.6	Uniprot	MoSSADH	Magnaporthe oryzae	Rice blast	Monocots	Hordeum vulgare (related: barley)	Succinate-semialdehyde dehydrogenase
LG939_09585	Q0V515	32.4	484	305	10	16	491	11	480	1.7e-68	255.8	Uniprot	Sdh1	Parastagonospora nodorum	Stagonospora nodorum blotch	Monocots	Triticum aestivum (related: bread wheat)	encodes succinic semialdehyde dehydrogenase
LG939_09605	Q9K033	49.8	247	120	1	3	245	1	247	2.4e-60	227.6	Uniprot	cab (NMB0789)	Neisseria meningitidis	Septicemia	Primates	Homo sapiens (related: human)	Cysteine ATP binding protein
LG939_09605	Q8ZQE4	39.7	229	129	5	3	226	4	228	5.3e-36	146.7	Uniprot	MacB	Salmonella enterica	Food poisoning; enteritis	Rodents	Mus musculus (related: house mouse)	ABC-Type Efflux Pump
LG939_09605	A0A086IQC3	35.1	228	143	4	19	244	44	268	4.2e-33	137.1	Uniprot	proV	Klebsiella pneumoniae	Pneumonia	Rodents	Mus musculus (related: house mouse)	Glycine betaine/L-proline transport ATP-binding protein
LG939_09605	A0A0H3JS81	32.8	238	147	7	1	229	1	234	3.3e-30	127.5	Uniprot	VraD	Staphylococcus aureus	Skin infections; food poisoning; respiratory diseases	Moths	Galleria mellonella (related: greater wax moth)	Involved in Gallidermin and Daptomycin Resistance
LG939_09605	Q8DPC2	34	244	150	4	2	242	4	239	1.4e-28	122.1	Uniprot	potA	Streptococcus pneumoniae	Pneumococcal pneumonia	Rodents	Mus musculus (related: house mouse)	ABC transporter ATP-binding protein - spermidine/putrescine transport
LG939_09605	Q8PM59	34.7	242	138	6	12	241	29	262	5.3e-28	120.2	Uniprot	pstB	Xanthomonas citri	Citrus canker	Eudicots	Citrus limonia (related: mandarin lime)	phosphate metabolism
LG939_09605	H7C7Q3	32.3	229	141	7	17	233	24	250	3.2e-25	110.9	Uniprot	oppD (bb0334)	Borreliella burgdorferi	Lyme disease	Rodents	Mus musculus (related: house mouse)	Oligopepeptide (Opp) transporter that drives transport by hydrolyzing ATP
LG939_09605	H7C7L2	32	225	142	5	17	232	34	256	1.4e-23	105.5	Uniprot	oppF (bb0335)	Borreliella burgdorferi	Lyme disease	Rodents	Mus musculus (related: house mouse)	Oligopepeptide (Opp) transporter that drives transport by hydrolyzing ATP
LG939_09605	Q5WWE3	30.8	237	151	6	4	234	483	712	4.1e-20	94	Uniprot	LssB	Legionella pneumophila	Legionellosis or legionnaires鈥?disease	Eukaryotes	Acanthamoeba castellanii (no common name found)	Functional Type 1 Secretion System
LG939_09605	Q66FK0	29.4	248	159	5	3	242	11	250	3.6e-16	80.9	Uniprot	hmuV	Yersinia pseudotuberculosis	Zoonotic infection	Even-toed ungulates	Ovis aries (related: sheep)	ABC hemin transporter, permease subunit
LG939_09605	B2SRG1	31.7	230	141	9	4	227	487	706	2.3e-15	78.2	Uniprot	raxB	Xanthomonas oryzae	Bacterial blight	Monocots	Oryza sativa (related: rice)	ATP-binding transporter protein required for Ax21 activity
LG939_09605	Q3Y5V5	28.7	230	134	8	18	223	386	609	5.1e-15	77	Uniprot	ABC3	Magnaporthe oryzae	Rice blast	Monocots	Hordeum vulgare (related: barley)	multidrug resistance; protection from oxidative stress
LG939_09605	A0A086VCI7	33	209	124	7	28	230	339	537	2e-14	75.1	Uniprot	ybtP	Escherichia coli	Urinary tract infection	Rodents	Mus musculus (related: house mouse)	ATP Binding Cassette Protein
LG939_09605	G4NDE1	26.8	209	133	4	21	228	494	683	4.8e-13	70.5	Uniprot	ABC4	Magnaporthe oryzae	Rice blast	Monocots	Hordeum vulgare (related: barley)	multidrug resistance
LG939_09605	I1S2J9	26.2	233	140	7	16	228	1235	1455	1.1e-09	59.3	Uniprot	fgm5 (FGSG_10995)	Fusarium graminearum	Fusarium head blight	Monocots	Triticum aestivum (related: bread wheat)	ABC transporter
LG939_09605	O60034	28	193	123	6	14	200	916	1098	1.5e-09	58.9	Uniprot	bcatrA	Botrytis cinerea	Grey mold	Eudicots	Vicia faba (related: fava bean)	ABC Transporter
LG939_09605	A0A0M2J080	27.1	225	133	9	18	223	16	228	5.5e-09	57	Uniprot	sufC	Salmonella enterica	Salmonellosis	Rodents	Mus musculus (related: house mouse)	Sulfur mobilization
LG939_09605	Q874F3	27.8	209	142	6	14	217	870	1074	1.8e-07	52	Uniprot	ABC2	Magnaporthe oryzae	Rice blast	Monocots	Oryza sativa (related: rice)	ABC transporter
LG939_09605	Q96VL9	22.7	233	157	9	18	231	167	395	4e-07	50.8	Uniprot	BCATRD	Botrytis cinerea	Grey mold	Eudicots	Solanum lycopersicum (related: tomato)	ABC transporter
LG939_09605	Q9C1I7	26	177	105	6	15	173	217	385	2.6e-06	48.1	Uniprot	MgAtr4	Zymoseptoria tritici	Septoria leaf blotch	Monocots	Triticum (related: wheat)	ABC transporter
LG939_09605	Q04182	24.1	224	152	6	18	226	185	405	7.5e-06	46.6	Uniprot	pdr15	Saccharomyces cerevisiae	No data found	Nematodes	Caenorhabditis elegans (related: roundworm)	ATP binding cassette trans-porter of the plasma membrane implicated in general cellular detoxi铿乧ation
LG939_09605	Q9UW87	24.3	189	114	5	15	192	683	853	7.5e-06	46.6	Uniprot	MLT1	Candida albicans	Candidiasis	Rodents	Mus musculus (related: house mouse)	ABC transporter
LG939_09615	Q9K034	31.2	176	117	1	41	216	43	214	1.3e-18	89	Uniprot	ctp (NMB0788)	Neisseria meningitidis	Septicemia	Primates	Homo sapiens (related: human)	Cysteine transporter permease
LG939_09635	Q8XXL2	99.3	306	2	0	1	306	29	334	1.1e-171	597.8	Uniprot	RSc2101	Ralstonia solanacearum	Bacterial wilt	Eudicots	Solanum lycopersicum (related: tomato)	Type III effectors (T3E) and T3E-like genes
LG939_09695	G7TGB3	45.8	179	87	3	7	185	11	179	7.6e-38	152.5	Uniprot	hshC	Xanthomonas oryzae	Leaf blight	Monocots	Oryza sativa (related: rice)	DSF-Controlled Virulence-Associated Genes
LG939_09720	Q830A5	26.9	216	128	9	82	271	48	259	1.5e-07	52.8	Uniprot	bgsA	Enterococcus faecalis	Enterococcal endocarditis	Rodents	Rattus norvegicus (related: norway rat)	Cell- Wall Glycolipids
LG939_09755	Q6SSJ3	42.1	592	305	10	19	580	126	709	1.4e-122	435.6	Uniprot	ILV2	Cryptococcus neoformans	Cryptococcosis	Rodents	Mus musculus (related: house mouse)	Acetolactate synthase
LG939_09755	G4MMK2	42.1	582	308	9	21	579	84	659	1.7e-120	428.7	Uniprot	MoIlv2	Magnaporthe oryzae	Rice blast	Monocots	Hordeum vulgare (related: barley)	Acetolactate synthases
LG939_09760	G4NC97	33.7	202	81	2	2	150	81	282	3.1e-24	107.1	Uniprot	MoIlv6	Magnaporthe oryzae	Rice blast	Monocots	Hordeum vulgare (related: barley)	Acetolactate synthases
LG939_09780	B5Y1W2	48.3	501	257	2	1	501	1	499	2e-122	434.9	Uniprot	leuA	Klebsiella pneumoniae	Pneumonia	Rodents	Mus musculus (related: house mouse)	2-Isopropylmalate synthase
LG939_09780	E0SG93	46.4	502	267	2	1	502	1	500	4.2e-120	427.2	Uniprot	leuA (Dda3937_04301)	Dickeya dadantii	Soft rot disease	Eudicots	Cichorium intybus (related: chicory)	2-Isopropylmalate synthase
LG939_09800	A1KT19	67.9	694	219	3	1	691	1	693	3.8e-268	919.5	Uniprot	pnp	Neisseria meningitidis	Meningococcal infection	Rodents	Mus musculus (related: house mouse)	Polynucleotide phosphorylase
LG939_09800	Q8ZLT3	61.7	712	271	1	1	712	1	710	8e-250	858.6	Uniprot	pnp	Salmonella enterica	Food poisoning	Even-toed ungulates	Sus scrofa (related: pig)	polynucleotide phosphorylase, an exoribonuclease involved in RNA processing and degradation
LG939_09800	Q9HV59	60.8	696	271	2	3	696	2	697	2.3e-236	813.9	Uniprot	pnp	Pseudomonas aeruginosa	Pneumonia	Rodents	Mus musculus (related: house mouse)	PNPase
LG939_09845	I1RA52	57.8	415	146	3	4	417	82	468	2.9e-143	503.8	Uniprot	NOS1	Fusarium graminearum	Fusarium ear blight	Monocots	Zea mays (related: maize)	Ubiquinone oxidoreductase
LG939_09885	A6QET3	27.5	542	315	14	69	582	57	548	2.1e-50	196.1	Uniprot	MnhA2	Staphylococcus aureus	Skin infections; food poisoning; respiratory diseases	Rodents	Mus musculus (related: house mouse)	Multi-subunit Na+/H+ (Mnh) antiporter
LG939_09885	A6QFG2	33.2	370	216	5	110	456	96	457	3.6e-50	195.3	Uniprot	MnhA1	Staphylococcus aureus	Skin infections; food poisoning; respiratory diseases	Rodents	Mus musculus (related: house mouse)	Multi-subunit Na+/H+ (Mnh) antiporter
LG939_09915	A0A0F6AZ27	34	303	166	10	20	293	4	301	6e-37	150.6	Uniprot	STM14_1005	Salmonella enterica	Salmonellosis	Rodents	Mus musculus (related: house mouse)	Putative acyl-CoA dehydrogenase
LG939_09945	A0A076ZPI5	27	248	148	8	127	355	106	339	6.8e-09	57.4	Uniprot	VK055_1939	Klebsiella pneumoniae	Pneumonia	Rodents	Mus musculus (related: house mouse)	Branched-chain amino acid transport system/permease component family protein
LG939_09950	G4NDE1	30.5	246	150	6	30	275	1279	1503	2.8e-20	94.7	Uniprot	ABC4	Magnaporthe oryzae	Rice blast	Monocots	Hordeum vulgare (related: barley)	multidrug resistance
LG939_09950	P15031	26.4	239	156	5	40	274	3	225	6.4e-17	83.6	Uniprot	fecE	Escherichia coli	Bovine mastitis	Even-toed ungulates	Bos taurus (related: cattle)	Fe(3+) dicitrate transport ATP-binding protein
LG939_09950	Q53763	19.7	239	161	4	39	276	3	211	9.6e-13	69.7	Uniprot	StpC	Staphylococcus aureus	Skin infections; food poisoning; respiratory diseases	Birds	Gallus gallus (related: chicken)	Cysteine protease
LG939_09950	Q66FK0	26.1	230	139	8	55	274	27	235	5.8e-10	60.5	Uniprot	hmuV	Yersinia pseudotuberculosis	Zoonotic infection	Even-toed ungulates	Ovis aries (related: sheep)	ABC hemin transporter, permease subunit
LG939_09955	Q8DPC2	30.4	217	145	2	16	229	22	235	1.5e-24	108.6	Uniprot	potA	Streptococcus pneumoniae	Pneumococcal pneumonia	Rodents	Mus musculus (related: house mouse)	ABC transporter ATP-binding protein - spermidine/putrescine transport
LG939_09955	P15031	29.5	234	156	3	2	228	3	234	1.1e-19	92.4	Uniprot	fecE	Escherichia coli	Bovine mastitis	Even-toed ungulates	Bos taurus (related: cattle)	Fe(3+) dicitrate transport ATP-binding protein
LG939_09955	Q5WWE3	26.3	224	151	6	2	215	483	702	7.2e-19	89.7	Uniprot	LssB	Legionella pneumophila	Legionellosis or legionnaires鈥?disease	Eukaryotes	Acanthamoeba castellanii (no common name found)	Functional Type 1 Secretion System
LG939_09955	G4NDE1	30.8	221	143	7	2	219	1289	1502	3.6e-18	87.4	Uniprot	ABC4	Magnaporthe oryzae	Rice blast	Monocots	Hordeum vulgare (related: barley)	multidrug resistance
LG939_09955	Q8ZQE4	27.9	204	135	6	16	211	23	222	7e-14	73.2	Uniprot	MacB	Salmonella enterica	Food poisoning; enteritis	Rodents	Mus musculus (related: house mouse)	ABC-Type Efflux Pump
LG939_09955	Q3Y5V5	28.8	233	123	9	16	214	386	609	7.7e-13	69.7	Uniprot	ABC3	Magnaporthe oryzae	Rice blast	Monocots	Hordeum vulgare (related: barley)	multidrug resistance; protection from oxidative stress
LG939_09955	Q44135	35.8	81	47	2	1	77	1	80	1.5e-08	55.5	Uniprot	cpxA	Actinobacillus pleuropneumoniae	Porcine pleuropneumonia	Rodents	Mus musculus (related: house mouse)	Sensor histidine kinase
LG939_09965	P14916	63	100	36	1	1	99	1	100	1.8e-27	117.1	Uniprot	UreA	Helicobacter pylori	Gastric infections	Rodents	Mus musculus (related: house mouse)	Hydrolase
LG939_09975	P14916	57	93	40	0	1	93	106	198	8.3e-28	118.2	Uniprot	UreA	Helicobacter pylori	Gastric infections	Rodents	Mus musculus (related: house mouse)	Hydrolase
LG939_09975	O13465	50	92	46	0	4	95	136	227	8.9e-22	98.2	Uniprot	URE1	Cryptococcus neoformans	Cryptococcosis	Rodents	Mus musculus (related: house mouse)	Urease
LG939_09975	A0A095EN78	47.8	92	48	0	4	95	136	227	1.2e-21	97.8	Uniprot	URE1	Cryptococcus gattii vgiii	Cryptococcosis	Rodents	Mus musculus (related: house mouse)	Urease
LG939_09980	P69996	61.8	571	212	2	4	572	3	569	1.9e-201	697.6	Uniprot	urease	Helicobacter pylori	Gastric infections	Moths	Galleria mellonella (related: greater wax moth)	virulence determinants
LG939_09980	A0A095EN78	58.9	572	228	3	4	572	266	833	7.6e-195	675.6	Uniprot	URE1	Cryptococcus gattii vgiii	Cryptococcosis	Rodents	Mus musculus (related: house mouse)	Urease
LG939_09980	O13465	58	572	233	3	4	572	266	833	1.5e-190	661.4	Uniprot	URE1	Cryptococcus neoformans	Cryptococcosis	Rodents	Mus musculus (related: house mouse)	Urease
LG939_09980	I1S1M0	52.1	559	237	5	5	559	237	768	2e-158	554.7	Uniprot	GzZC144	Fusarium graminearum	Fusarium ear blight	Monocots	Triticum (related: wheat)	transcription factor
LG939_10040	P52698	29	310	206	6	12	308	4	312	2.1e-24	108.6	Uniprot	phcA	Ralstonia solanacearum	Bacterial wilt	Eudicots	Solanum lycopersicum (related: tomato)	LysR-type transcriptional regulator
LG939_10160	P0AC41	56.1	586	256	1	8	592	3	588	6.9e-191	662.5	Uniprot	sdhA	Escherichia coli	Urinary tract infection	Nematodes	Caenorhabditis elegans (related: roundworm)	Succinate dehydrogenase 铿俛voprotein subunit
LG939_10160	F9WWR1	51.5	602	277	4	2	592	46	643	4.8e-176	613.2	Uniprot	sdi1	Zymoseptoria tritici	Septoria tritici blotch	Monocots	Triticum aestivum (related: bread wheat)	Succinate dehydrogenase
LG939_10160	C5BDL7	41.8	601	302	14	14	592	7	581	6e-118	420.2	Uniprot	frdA	Edwardsiella ictaluri	Enteric septicemia	Bony fishes	Ictalurus punctatus (related: channel catfish)	Fumarate reductase
LG939_10165	P07014	66.1	236	75	3	1	231	1	236	6.9e-94	339	Uniprot	sdhB	Escherichia coli	Urinary tract infection	Nematodes	Caenorhabditis elegans (related: roundworm)	Succinate dehydrogenase iron-sulfur subunit
LG939_10165	O42772	53.9	230	102	4	3	228	64	293	5.3e-70	259.6	Uniprot	Ip	Zymoseptoria tritici	Septoria leaf blotch	Monocots	Triticum (related: wheat)	succinate dehydrogenase subunit
LG939_10180	W9BBU8	62	468	175	2	1	468	1	465	9.4e-167	582	Uniprot	leuC	Klebsiella pneumoniae	Pneumonia	Rodents	Mus musculus (related: house mouse)	3-Isopropylmalate dehydratase large subunit
LG939_10180	G4MTG9	63.5	474	163	3	3	468	9	480	3.4e-164	573.5	Uniprot	MoLeu1 (MGG_01553)	Magnaporthe oryzae	Rice blast	Monocots	Hordeum vulgare (related: barley)	3-Isopropylmalate dehydratase
LG939_10185	W9BQ45	58.3	206	78	3	2	207	3	200	1.6e-65	244.6	Uniprot	leuD	Klebsiella pneumoniae	Pneumonia	Rodents	Mus musculus (related: house mouse)	3-Isopropylmalate dehydratase small subunit
LG939_10185	G4MTG9	52.1	213	88	6	1	210	540	741	5.3e-56	213	Uniprot	MoLeu1 (MGG_01553)	Magnaporthe oryzae	Rice blast	Monocots	Hordeum vulgare (related: barley)	3-Isopropylmalate dehydratase
LG939_10190	B5F7U8	53.2	355	154	5	4	352	7	355	7.1e-98	352.8	Uniprot	LeuB	Salmonella enterica	Infections	Rodents	Mus musculus (related: house mouse)	3-isopropylmalate dehydrogenase
LG939_10190	W9BCN0	53.2	355	154	5	4	352	7	355	1e-96	349	Uniprot	leuB	Klebsiella pneumoniae	Pneumonia	Rodents	Mus musculus (related: house mouse)	3-Isopropylmalate dehydrogenase
LG939_10190	P04173	45.8	365	168	12	3	352	6	355	4.9e-75	276.9	Uniprot	LEU2	Saccharomyces cerevisiae	No data found	Rodents	Mus musculus (related: house mouse)	beta-isopropyl-malate dehydrogenase
LG939_10190	F5HCK8	44.6	368	175	11	4	356	6	359	1.1e-69	259.2	Uniprot	IPMDH	Parastagonospora nodorum	Glume blotch	Monocots	Triticum (related: wheat)	3-isopropylmalate dehydrogenase
LG939_10220	Q4X0J6	61.7	381	144	2	11	391	342	720	7.3e-136	479.2	Uniprot	TRPS	Aspergillus fumigatus	Invasive pulmonary aspergillosis	Lethal pathogen phenotype	Lethal pathogen phenotype	Tryptophan synthase
LG939_10230	Q4X0J6	36.3	273	160	2	1	259	1	273	9.7e-44	172.6	Uniprot	TRPS	Aspergillus fumigatus	Invasive pulmonary aspergillosis	Lethal pathogen phenotype	Lethal pathogen phenotype	Tryptophan synthase
LG939_10255	E0SL85	59.1	506	200	5	1	503	1	502	4.5e-170	593.2	Uniprot	purF (Dda3937_02099)	Dickeya dadantii	Soft rot disease	Eudicots	Cichorium intybus (related: chicory)	Amidophosphoribosyl transferase
LG939_10255	P04046	49.7	505	241	8	1	496	1	501	1.3e-132	468.8	Uniprot	ADE4	Saccharomyces cerevisiae	No data found	Rodents	Mus musculus (related: house mouse)	Amidophosphoribosyltransferase
LG939_10265	G4NDE1	36.2	232	140	7	17	247	1289	1513	4.1e-36	147.5	Uniprot	ABC4	Magnaporthe oryzae	Rice blast	Monocots	Hordeum vulgare (related: barley)	multidrug resistance
LG939_10265	Q9K033	32.2	233	147	3	16	237	1	233	2.2e-29	125.2	Uniprot	cab (NMB0789)	Neisseria meningitidis	Septicemia	Primates	Homo sapiens (related: human)	Cysteine ATP binding protein
LG939_10265	Q53763	25.1	219	152	2	16	234	3	209	7.2e-25	110.2	Uniprot	StpC	Staphylococcus aureus	Skin infections; food poisoning; respiratory diseases	Birds	Gallus gallus (related: chicken)	Cysteine protease
LG939_10265	Q8DPC2	29.8	238	163	3	15	249	4	240	6.1e-24	107.1	Uniprot	potA	Streptococcus pneumoniae	Pneumococcal pneumonia	Rodents	Mus musculus (related: house mouse)	ABC transporter ATP-binding protein - spermidine/putrescine transport
LG939_10265	A0A086IQC3	30.3	234	151	3	10	237	28	255	7.9e-24	106.7	Uniprot	proV	Klebsiella pneumoniae	Pneumonia	Rodents	Mus musculus (related: house mouse)	Glycine betaine/L-proline transport ATP-binding protein
LG939_10265	Q66FK0	27.7	235	158	5	14	238	7	239	1.6e-19	92.4	Uniprot	hmuV	Yersinia pseudotuberculosis	Zoonotic infection	Even-toed ungulates	Ovis aries (related: sheep)	ABC hemin transporter, permease subunit
LG939_10265	B2SRG1	28.2	227	136	9	13	224	483	697	1e-15	79.7	Uniprot	raxB	Xanthomonas oryzae	Bacterial blight	Monocots	Oryza sativa (related: rice)	ATP-binding transporter protein required for Ax21 activity
LG939_10265	Q44135	27.2	217	129	6	16	223	1	197	1e-15	79.7	Uniprot	cpxA	Actinobacillus pleuropneumoniae	Porcine pleuropneumonia	Rodents	Mus musculus (related: house mouse)	Sensor histidine kinase
LG939_10265	Q8PM59	31.5	203	124	7	26	215	30	230	3e-15	78.2	Uniprot	pstB	Xanthomonas citri	Citrus canker	Eudicots	Citrus limonia (related: mandarin lime)	phosphate metabolism
LG939_10265	A0A086VCI7	27.1	199	138	4	42	235	340	536	2.6e-14	75.1	Uniprot	ybtP	Escherichia coli	Urinary tract infection	Rodents	Mus musculus (related: house mouse)	ATP Binding Cassette Protein
LG939_10265	A0A0E0V727	26.5	226	147	8	23	237	352	569	1.7e-13	72.4	Uniprot	ybtQ	Escherichia coli	Urinary tract infection	Rodents	Mus musculus (related: house mouse)	ATP Binding Cassette Protein
LG939_10265	Q3Y5V5	23.6	237	146	8	28	234	383	614	1e-10	63.2	Uniprot	ABC3	Magnaporthe oryzae	Rice blast	Monocots	Hordeum vulgare (related: barley)	multidrug resistance; protection from oxidative stress
LG939_10265	Q874F3	25.7	237	159	5	14	233	170	406	7.2e-09	57	Uniprot	ABC2	Magnaporthe oryzae	Rice blast	Monocots	Oryza sativa (related: rice)	ABC transporter
LG939_10265	O60034	27.6	203	135	5	39	229	225	427	6.1e-08	53.9	Uniprot	bcatrA	Botrytis cinerea	Grey mold	Eudicots	Vicia faba (related: fava bean)	ABC Transporter
LG939_10265	F0XP73	25	216	131	5	39	229	217	426	1.5e-06	49.3	Uniprot	GcABC-G1	Grosmannia clavigera	No data found	Seed plants	Pinus contorta (related: lodgepole pine)	ABC efflux transporter
LG939_10320	I1RNL3	25.7	486	284	19	275	701	575	1042	1.6e-17	87	Uniprot	PEX6	Fusarium graminearum	Fusarium head blight	Monocots	Triticum aestivum (related: bread wheat)	Peroxisomal biogenesis factor 6
LG939_10320	G4NBI6	32.9	170	101	6	545	701	1013	1182	1.2e-14	77.4	Uniprot	MgPex6	Magnaporthe oryzae	Rice blast	Monocots	Oryza sativa (related: rice)	peroxisome biogenesis
LG939_10320	Q0PND8	32.9	170	101	6	545	701	1013	1182	1.2e-14	77.4	Uniprot	PEX6	Magnaporthe oryzae	Rice blast	Monocots	Oryza sativa (related: rice)
LG939_10320	Q9C1E9	32.9	170	101	6	545	701	1011	1180	1.1e-13	74.3	Uniprot	PEX6	Colletotrichum lagenaria	Anthracnose	Eudicots	Cucumis sativus (related: cucumber)	Peroxisome biogenesis
LG939_10320	J9VX80	29.7	202	131	7	542	736	151	348	1.7e-11	67	Uniprot	VPS4	Cryptococcus neoformans	Cryptococcosis	Rodents	Mus musculus (related: house mouse)	Endosomal sorting complex
LG939_10320	I1RC95	34.5	119	70	4	566	676	175	293	2.4e-10	63.2	Uniprot	GzOB006	Fusarium graminearum	Fusarium ear blight	Monocots	Triticum (related: wheat)	transcription factor
LG939_10320	Q5AG40	29.3	140	93	3	563	696	171	310	2e-09	60.1	Uniprot	VPS4	Candida albicans	Candidiasis	Rodents	Mus musculus (related: house mouse)	Pre-vacuolar protein sorting gene
LG939_10365	W2E906	24.1	564	360	18	83	631	1518	2028	5.6e-24	108.2	Uniprot	dhbF	Paenibacillus larvae	American foulbrood	Bees	Apis mellifera (related: honey bee)	Siderophore Bacillibactin
LG939_10365	Q96VB5	26.9	394	241	15	260	635	200	564	1.6e-23	106.7	Uniprot	AFT1	Alternaria alternata	Black spot	Eudicots	Pyrus communis (related: pear)	AF-toxin biosynthesis
LG939_10365	O93800	26.2	390	247	12	260	634	200	563	8.1e-23	104.4	Uniprot	AKT1	Alternaria alternata	Black spot	Eudicots	Pyrus communis (related: pear)	Carboxyl-activating enzyme, essential for AK Toxin
LG939_10365	Q9I157	24.7	534	330	19	114	631	2212	2689	2e-21	99.8	Uniprot	pvdL	Pseudomonas aeruginosa	Opportunistic infections	Rodents	Mus musculus (related: house mouse)	Iron siderophore
LG939_10365	B5XZY6	21.5	549	330	16	113	631	480	957	9.3e-19	90.9	Uniprot	EntF (VK055_1931)	Klebsiella pneumoniae	Pneumonia	Rodents	Mus musculus (related: house mouse)	Amino acid adenylation domain protein
LG939_10365	Q63KU5	25.2	485	291	18	108	582	1626	2048	2.1e-18	89.7	Uniprot	glbC	Burkholderia pseudomallei	Melioidosis	Rodents	Mus musculus (related: house mouse)	Putative peptide synthase/polyketide synthase; proteasome inhibitor
LG939_10365	B9JZT5	26.4	522	325	17	113	631	485	950	6e-18	88.2	Uniprot	F-avi3342	Agrobacterium vitis	Crown gall of grapes	Eudicots	Vitis vinifera (related: wine grape)	Peptide synthetase
LG939_10365	A0A024CIG8	23.4	568	345	20	75	631	452	940	3.9e-17	85.5	Uniprot	cifA	Pseudomonas cichorii	Lettuce midrib rot	Eudicots	Lactuca sativa (related: garden lettuce)	Nonribosomal peptide synthethase-encoding gene responsible for cichofactin biosynthesis
LG939_10365	A0A016Q4W5	25.7	588	307	29	114	649	246	755	4.5e-13	72	Uniprot	NPS6	Fusarium graminearum	Fusarium head blight	Monocots	Triticum aestivum (related: bread wheat)	peptide synthetase
LG939_10365	I1RIV2	25.7	588	307	29	114	649	246	755	4.5e-13	72	Uniprot	NPS6	Fusarium graminearum	Fusarium ear blight	Monocots	Triticum (related: wheat)	Non-ribosomal peptide synthetase
LG939_10365	K7NCV2	23.4	384	252	14	266	631	392	751	9.3e-11	64.3	Uniprot	sidN	Epichloe festucae	No data found	Monocots	Lolium perenne (related: perennial ryegrass)	non-ribosomal peptide synthetase gene (sidN) encoding a siderophore synthetase
LG939_10365	Q99ZA6	26.1	180	125	6	450	626	326	500	7.9e-10	61.2	Uniprot	dltA (M5005_Spy_1073)	Streptococcus pyogenes	Infections	Primates	Homo sapiens (related: human)	Putative D-alanine-D-alanyl carrier protein ligase
LG939_10365	B7HJA6	28	125	75	2	512	631	291	405	2.1e-07	53.1	Uniprot	asbc	Bacillus cereus	Diarrhea; vomitting	Moths	Galleria mellonella (related: greater wax moth)	Bacillibactin siderophore
LG939_10400	A0A0F6B845	65.1	106	37	0	350	455	346	451	5.1e-28	121.3	Uniprot	tcp	Salmonella enterica	Salmonellosis	Primates	Homo sapiens (related: human)	Methyl-accepting chemotaxis protein
LG939_10400	P02941	49.3	152	77	0	370	521	365	516	1.9e-27	119.4	Uniprot	cheM	Salmonella enterica	Salmonellosis	Primates	Homo sapiens (related: human)	Methyl-accepting chemotaxis protein
LG939_10400	A0A0F6B1Q1	48.1	131	68	0	390	520	399	529	5.1e-20	94.7	Uniprot	trg	Salmonella enterica	Salmonellosis	Primates	Homo sapiens (related: human)	Methyl-accepting chemotaxis protein
LG939_10400	A0A0F6B6S3	76.9	65	15	0	350	414	343	407	6.2e-18	87.8	Uniprot	mcpB	Salmonella enterica	Salmonellosis	Primates	Homo sapiens (related: human)	Methyl-accepting chemotaxis protein
LG939_10400	A0A0F6B6Z9	41.4	128	75	0	388	515	375	502	3.4e-16	82	Uniprot	aer	Salmonella enterica	Salmonellosis	Primates	Homo sapiens (related: human)	Methyl-accepting chemotaxis protein
LG939_10400	Q9I3S1	44	116	51	1	354	455	287	402	5.8e-16	81.3	Uniprot	BdlA	Pseudomonas aeruginosa	Septicemia	Eudicots	Arabidopsis thaliana (related: thale cress)	chemotaxis transducer protein
LG939_10400	A0A0F6BB74	83.3	48	8	0	366	413	363	410	7.1e-14	74.3	Uniprot	tsr	Salmonella enterica	Salmonellosis	Primates	Homo sapiens (related: human)	Methyl-accepting chemotaxis protein
LG939_10400	A0A0H3PEF7	65.5	55	19	0	367	421	534	588	1.1e-11	67	Uniprot	tlp2 (Cjj81176_0180)	Campylobacter jejuni	Gastroenteritis	Birds	Gallus gallus (related: chicken)	Methyl-accepting chemotaxis protein/ transducer-like protein
LG939_10400	Q0P864	65.5	55	19	0	367	421	537	591	1.1e-11	67	Uniprot	Cj1564	Campylobacter jejuni	Gastroenteritis	Birds	Gallus gallus (related: chicken)	Chemoreceptor
LG939_10400	A0A0F6B6Z8	32.1	417	256	7	1	407	1	400	9.9e-08	53.9	Uniprot	mcpC	Salmonella enterica	Salmonellosis	Primates	Homo sapiens (related: human)	Methyl-accepting chemotaxis protein
LG939_10405	Q6D0E8	44.1	512	281	3	1	508	17	527	1.9e-110	395.2	Uniprot	ECA3851	Pectobacterium atrosepticum	Soft rot of potato tubers and blackleg disease in potato stems	Eudicots	Solanum tuberosum (related: potato)	Cyclic-di-GMP signalling protein
LG939_10405	B4ENE7	45.7	173	83	5	358	519	334	506	2.7e-29	125.6	Uniprot	bcas0398	Burkholderia cenocepacia	Cystic fibrosis-like conditions	Moths	Galleria mellonella (related: greater wax moth)	Putative diguanylate cyclase
LG939_10405	B4EBK3	33.9	295	159	8	246	508	174	464	4e-28	121.7	Uniprot	bcal1975	Burkholderia cenocepacia	Cystic fibrosis-like conditions	Moths	Galleria mellonella (related: greater wax moth)	Putative diguanylate cyclase
LG939_10405	B4EJP6	31.3	179	112	4	344	512	328	505	7.8e-16	80.9	Uniprot	bcam1554	Burkholderia cenocepacia	Cystic fibrosis-like conditions	Moths	Galleria mellonella (related: greater wax moth)	Putative diguanylate cyclase
LG939_10410	A0A0K0GN07	31.2	199	136	1	45	242	39	237	1.5e-17	85.5	Uniprot	PXO_RS18055 (HrpG)	Xanthomonas oryzae	Bacterial leaf blight	Monocots	Oryza sativa (related: rice)	Response regulator
LG939_10445	H7C7L2	45	240	127	1	39	273	33	272	6.9e-55	209.9	Uniprot	oppF (bb0335)	Borreliella burgdorferi	Lyme disease	Rodents	Mus musculus (related: house mouse)	Oligopepeptide (Opp) transporter that drives transport by hydrolyzing ATP
LG939_10445	H7C7Q3	37.7	260	152	4	39	290	23	280	2.8e-40	161.4	Uniprot	oppD (bb0334)	Borreliella burgdorferi	Lyme disease	Rodents	Mus musculus (related: house mouse)	Oligopepeptide (Opp) transporter that drives transport by hydrolyzing ATP
LG939_10445	A0A086IQC3	33.1	263	168	5	6	264	5	263	1.9e-28	122.1	Uniprot	proV	Klebsiella pneumoniae	Pneumonia	Rodents	Mus musculus (related: house mouse)	Glycine betaine/L-proline transport ATP-binding protein
LG939_10445	Q7NAX1	36.9	168	105	1	162	329	223	389	9.4e-28	119.8	Uniprot	MGA_0220	Mycoplasma gallisepticum	Airsacculitis	Birds	Gallus gallus (related: chicken)	Oligopeptide transporter ATP-binding protein OppD1
LG939_10445	Q9K033	29.5	271	160	6	5	269	1	246	2.3e-26	115.2	Uniprot	cab (NMB0789)	Neisseria meningitidis	Septicemia	Primates	Homo sapiens (related: human)	Cysteine ATP binding protein
LG939_10445	Q53763	23.9	238	144	8	42	271	19	227	2.6e-09	58.5	Uniprot	StpC	Staphylococcus aureus	Skin infections; food poisoning; respiratory diseases	Birds	Gallus gallus (related: chicken)	Cysteine protease
LG939_10450	H7C7Q3	48.2	255	131	1	8	261	7	261	9.6e-65	242.7	Uniprot	oppD (bb0334)	Borreliella burgdorferi	Lyme disease	Rodents	Mus musculus (related: house mouse)	Oligopepeptide (Opp) transporter that drives transport by hydrolyzing ATP
LG939_10450	H7C7L2	36.1	280	159	5	8	274	9	281	8.7e-42	166.4	Uniprot	oppF (bb0335)	Borreliella burgdorferi	Lyme disease	Rodents	Mus musculus (related: house mouse)	Oligopepeptide (Opp) transporter that drives transport by hydrolyzing ATP
LG939_10450	Q7NAX1	36	272	117	2	78	293	91	361	2.5e-41	164.9	Uniprot	MGA_0220	Mycoplasma gallisepticum	Airsacculitis	Birds	Gallus gallus (related: chicken)	Oligopeptide transporter ATP-binding protein OppD1
LG939_10450	Q9K033	31.3	265	155	9	8	263	2	248	7e-23	103.6	Uniprot	cab (NMB0789)	Neisseria meningitidis	Septicemia	Primates	Homo sapiens (related: human)	Cysteine ATP binding protein
LG939_10450	Q8ZQE4	30.3	234	151	6	8	241	5	226	1.7e-21	99	Uniprot	MacB	Salmonella enterica	Food poisoning; enteritis	Rodents	Mus musculus (related: house mouse)	ABC-Type Efflux Pump
LG939_10450	Q8DPC2	27.6	254	164	8	6	258	4	238	4.2e-20	94.4	Uniprot	potA	Streptococcus pneumoniae	Pneumococcal pneumonia	Rodents	Mus musculus (related: house mouse)	ABC transporter ATP-binding protein - spermidine/putrescine transport
LG939_10450	Q8PM59	28	236	159	7	26	258	35	262	1.1e-17	86.3	Uniprot	pstB	Xanthomonas citri	Citrus canker	Eudicots	Citrus limonia (related: mandarin lime)	phosphate metabolism
LG939_10450	A0A0E0V727	32.4	225	119	7	26	240	360	561	1.7e-16	82.4	Uniprot	ybtQ	Escherichia coli	Urinary tract infection	Rodents	Mus musculus (related: house mouse)	ATP Binding Cassette Protein
LG939_10450	Q5WWE3	26	235	152	6	17	246	490	707	2.9e-13	71.6	Uniprot	LssB	Legionella pneumophila	Legionellosis or legionnaires鈥?disease	Eukaryotes	Acanthamoeba castellanii (no common name found)	Functional Type 1 Secretion System
LG939_10450	Q3Y5V5	28.2	259	156	11	4	243	365	612	1.1e-12	69.7	Uniprot	ABC3	Magnaporthe oryzae	Rice blast	Monocots	Hordeum vulgare (related: barley)	multidrug resistance; protection from oxidative stress
LG939_10450	Q53763	25.3	225	134	6	16	237	8	201	1e-10	63.2	Uniprot	StpC	Staphylococcus aureus	Skin infections; food poisoning; respiratory diseases	Birds	Gallus gallus (related: chicken)	Cysteine protease
LG939_10450	A0A086VCI7	27.9	208	129	7	37	240	340	530	4.4e-09	57.8	Uniprot	ybtP	Escherichia coli	Urinary tract infection	Rodents	Mus musculus (related: house mouse)	ATP Binding Cassette Protein
LG939_10460	A0A031WAR9	33.7	315	200	3	11	323	10	317	8.3e-45	176.4	Uniprot	App	Clostridioides difficile	Pseudomembranous colitis	Rodents	Mesocricetus auratus (related: golden hamster)	Oligopeptide Permeases
LG939_10460	Q18A49	26.3	319	225	4	5	319	5	317	2.3e-26	115.2	Uniprot	Opp	Clostridioides difficile	Pseudomembranous colitis	Rodents	Mesocricetus auratus (related: golden hamster)	Oligopeptide Permeases
LG939_10470	Q8XY83	100	324	0	0	1	324	1	324	6.3e-178	618.6	Uniprot	PrhO (Rsc1880)	Ralstonia solanacearum	Bacterial wilt	Eudicots	Nicotiana tabacum (related: common tobacco)	Putative LysR-type transcriptional regulator
LG939_10485	W1I1Q2	65.1	298	103	1	2	299	1	297	1.1e-120	428.3	Uniprot	lpxO	Klebsiella pneumoniae	Pneumonia	Moths	Galleria mellonella (related: greater wax moth)	Fe2+/alpha-ketoglutaratedependent dioxygenase
LG939_10485	E1WEX6	57.9	299	123	2	1	298	1	297	6.1e-103	369.4	Uniprot	lpxO	Salmonella enterica	Food poisoning	Rodents	Mus musculus (related: house mouse)	Fe2+/alpha-ketoglutarate-dependent dioxygenase enzyme
LG939_10505	P08179	28.8	191	134	2	91	280	3	192	1.4e-16	82.4	Uniprot	purN	Escherichia coli	Infections	Primates	Homo sapiens (related: human)	Phosphoribosylglycinamide formyltransferase
LG939_10650	I1RKU0	22.6	217	119	6	146	324	75	280	3.2e-09	58.5	Uniprot	FGSG_04510	Fusarium graminearum	Fusarium ear blight	Monocots	Triticum (related: wheat)	Unknown
LG939_10670	G4MS58	34.1	273	161	7	1	263	3	266	4.4e-33	137.5	Uniprot	MGG_04556	Magnaporthe oryzae	Rice blast	Monocots	Oryza sativa (related: rice)	Hypothetical protein
LG939_10720	Q9JP38	46.7	240	125	2	61	297	78	317	1.9e-56	215.7	Uniprot	ipx10	Pseudomonas syringae	Bacterial speck of tomato	Eudicots	Solanum lycopersicum (related: tomato)	Effector
LG939_10725	W2E906	26.7	540	336	18	72	604	468	954	3.5e-23	105.5	Uniprot	dhbF	Paenibacillus larvae	American foulbrood	Bees	Apis mellifera (related: honey bee)	Siderophore Bacillibactin
LG939_10725	Q63KU5	25.5	510	305	15	89	590	1633	2075	3e-22	102.4	Uniprot	glbC	Burkholderia pseudomallei	Melioidosis	Rodents	Mus musculus (related: house mouse)	Putative peptide synthase/polyketide synthase; proteasome inhibitor
LG939_10725	B9JZT5	24.6	521	329	18	89	602	487	950	1.9e-21	99.8	Uniprot	F-avi3342	Agrobacterium vitis	Crown gall of grapes	Eudicots	Vitis vinifera (related: wine grape)	Peptide synthetase
LG939_10725	B5XZY6	24.6	532	329	15	88	602	481	957	7.5e-18	87.8	Uniprot	EntF (VK055_1931)	Klebsiella pneumoniae	Pneumonia	Rodents	Mus musculus (related: house mouse)	Amino acid adenylation domain protein
LG939_10725	Q9I157	27.6	377	244	12	238	604	2334	2691	1.6e-15	80.1	Uniprot	pvdL	Pseudomonas aeruginosa	Opportunistic infections	Rodents	Mus musculus (related: house mouse)	Iron siderophore
LG939_10725	A5F6S0	23.4	547	342	18	89	603	50	551	6.6e-14	74.7	Uniprot	fadD	Vibrio cholerae	Cholera	Rabbits & hares	Oryctolagus cuniculus (related: rabbit)	encoding a long-chain fatty acyl coenzyme A (acyl-CoA) ligase
LG939_10725	Q99ZA6	24.4	398	268	14	212	597	124	500	6.6e-14	74.7	Uniprot	dltA (M5005_Spy_1073)	Streptococcus pyogenes	Infections	Primates	Homo sapiens (related: human)	Putative D-alanine-D-alanyl carrier protein ligase
LG939_10725	O93800	24.9	434	273	16	194	603	157	561	7.3e-13	71.2	Uniprot	AKT1	Alternaria alternata	Black spot	Eudicots	Pyrus communis (related: pear)	Carboxyl-activating enzyme, essential for AK Toxin
LG939_10725	Q96VB5	24.7	389	246	14	234	603	201	561	1.2e-12	70.5	Uniprot	AFT1	Alternaria alternata	Black spot	Eudicots	Pyrus communis (related: pear)	AF-toxin biosynthesis
LG939_10725	W5ZQ93	24.2	541	317	24	78	607	56	514	4e-11	65.5	Uniprot	Ohmm	Beauveria bassiana	White muscardine disease	Moths	Galleria mellonella (related: greater wax moth)	Mitochondrial transmembrane protein
LG939_10725	B0YAP6	23.4	376	235	14	233	602	180	508	2.2e-09	59.7	Uniprot	tmpL	Aspergillus fumigatus	Aspergillosis	Rodents	Mus musculus (related: house mouse)	Intracellular Redox Homeostasis
LG939_10725	K7NCV2	23.2	388	254	11	235	602	388	751	7.1e-08	54.7	Uniprot	sidN	Epichloe festucae	No data found	Monocots	Lolium perenne (related: perennial ryegrass)	non-ribosomal peptide synthetase gene (sidN) encoding a siderophore synthetase
LG939_10725	Q01886	23.7	316	197	12	233	529	3124	3414	7.1e-08	54.7	Uniprot	HTS1	Bipolaris zeicola	Leaf spot	Monocots	Zea mays (related: maize)	Cylic Peptide Synthase
LG939_10725	I1SAJ7	22.9	563	337	23	87	610	2422	2926	1.6e-07	53.5	Uniprot	nrps5 (FGSG_13878)	Fusarium graminearum	Fusarium head blight	Monocots	Triticum aestivum (related: bread wheat)	Non-ribosomal peptide synthetase
LG939_10730	Q87WP3	66.9	375	120	2	7	377	4	378	1.1e-149	525	Uniprot	carA	Pseudomonas syringae	Bacterial speck of tomato	Eudicots	Arabidopsis thaliana (related: thale cress)	Encodes the predicted small chain of carbamoylphosphate synthetase
LG939_10730	E0SH08	66.2	367	118	4	8	369	5	370	2e-143	504.2	Uniprot	carA (Dda3937_01390)	Dickeya dadantii	Soft rot disease	Eudicots	Cichorium intybus (related: chicory)	Carbamoyl-phosphate synthase small subunit
LG939_10745	P64281	55.7	158	70	0	1	158	1	158	7.6e-44	172.2	Uniprot	greA	Salmonella enterica	Salmonellosis	Rodents	Mus musculus (related: house mouse)	Transcription elongation factor
LG939_10765	I1RC95	41.2	250	146	1	146	394	127	376	6.1e-52	201.1	Uniprot	GzOB006	Fusarium graminearum	Fusarium ear blight	Monocots	Triticum (related: wheat)	transcription factor
LG939_10765	I1RNL3	40.7	241	134	6	150	383	852	1090	6.7e-43	171	Uniprot	PEX6	Fusarium graminearum	Fusarium head blight	Monocots	Triticum aestivum (related: bread wheat)	Peroxisomal biogenesis factor 6
LG939_10765	Q9C1E9	39.3	257	146	7	150	398	990	1244	3.3e-42	168.7	Uniprot	PEX6	Colletotrichum lagenaria	Anthracnose	Eudicots	Cucumis sativus (related: cucumber)	Peroxisome biogenesis
LG939_10765	G4NBI6	40.2	241	135	6	150	383	992	1230	1.3e-41	166.8	Uniprot	MgPex6	Magnaporthe oryzae	Rice blast	Monocots	Oryza sativa (related: rice)	peroxisome biogenesis
LG939_10765	Q0PND8	40.2	241	135	6	150	383	992	1230	1.3e-41	166.8	Uniprot	PEX6	Magnaporthe oryzae	Rice blast	Monocots	Oryza sativa (related: rice)
LG939_10765	G4MQP9	37.3	236	133	4	148	374	848	1077	4.1e-40	161.8	Uniprot	PAS1	Magnaporthe oryzae	Rice blast	Monocots	Oryza sativa (related: rice)	Transcription factor
LG939_10765	J9VX80	38	263	148	9	143	401	123	374	2.2e-38	156	Uniprot	VPS4	Cryptococcus neoformans	Cryptococcosis	Rodents	Mus musculus (related: house mouse)	Endosomal sorting complex
LG939_10765	Q5AG40	37	265	152	9	137	394	119	375	1.6e-36	149.8	Uniprot	VPS4	Candida albicans	Candidiasis	Rodents	Mus musculus (related: house mouse)	Pre-vacuolar protein sorting gene
LG939_10765	Q5EMY3	33.3	237	143	6	150	376	111	342	2e-23	106.3	Uniprot	MSP1	Magnaporthe oryzae	Rice blast	Monocots	Hordeum vulgare (related: barley)	Small secreted protein
LG939_10790	P9WG11	34.4	273	173	4	20	287	22	293	2e-34	141.7	Uniprot	Rv0930	Mycobacterium tuberculosis	Tuberculosis	Rodents	Mus musculus (related: house mouse)	PstA component of phosphate uptake
LG939_10795	Q8PM59	66.3	252	84	1	11	261	16	267	7.2e-100	359	Uniprot	pstB	Xanthomonas citri	Citrus canker	Eudicots	Citrus limonia (related: mandarin lime)	phosphate metabolism
LG939_10795	Q9K033	33.3	252	150	5	15	257	2	244	8.4e-32	132.9	Uniprot	cab (NMB0789)	Neisseria meningitidis	Septicemia	Primates	Homo sapiens (related: human)	Cysteine ATP binding protein
LG939_10795	A0A086IQC3	33.9	236	137	8	30	258	44	267	7.4e-28	119.8	Uniprot	proV	Klebsiella pneumoniae	Pneumonia	Rodents	Mus musculus (related: house mouse)	Glycine betaine/L-proline transport ATP-binding protein
LG939_10795	Q3Y5V5	28.1	249	156	6	15	243	369	614	3e-21	97.8	Uniprot	ABC3	Magnaporthe oryzae	Rice blast	Monocots	Hordeum vulgare (related: barley)	multidrug resistance; protection from oxidative stress
LG939_10795	Q5WWE3	30.8	208	128	6	15	216	483	680	6.9e-18	86.7	Uniprot	LssB	Legionella pneumophila	Legionellosis or legionnaires鈥?disease	Eukaryotes	Acanthamoeba castellanii (no common name found)	Functional Type 1 Secretion System
LG939_10795	A0A0E0V727	28.7	237	141	7	14	238	341	561	9e-18	86.3	Uniprot	ybtQ	Escherichia coli	Urinary tract infection	Rodents	Mus musculus (related: house mouse)	ATP Binding Cassette Protein
LG939_10795	B2SRG1	29.3	225	129	7	7	217	474	682	1.5e-17	85.5	Uniprot	raxB	Xanthomonas oryzae	Bacterial blight	Monocots	Oryza sativa (related: rice)	ATP-binding transporter protein required for Ax21 activity
LG939_10805	A0A0K0GNX3	55.2	232	98	1	1	232	1	226	2.7e-69	257.3	Uniprot	PXO_RS19870	Xanthomonas oryzae	Bacterial leaf blight	Monocots	Oryza sativa (related: rice)	Response regulator
LG939_10805	Q5GWK1	55.2	232	98	1	1	232	1	226	2.7e-69	257.3	Uniprot	PhoB	Xanthomonas oryzae	Bacterial leaf blight	Monocots	Oryza sativa (related: rice)	Two-component signal transduction system response regulator
LG939_10805	Q9L524	38.5	239	129	4	1	230	1	230	1.1e-38	155.6	Uniprot	SrrAB	Staphylococcus aureus	Osteomyelitis	Rodents	Mus musculus (related: house mouse)	Bacterial two component system, SrrAB, which is known to help S. aureussurvive in low oxygen
LG939_10805	Q8YG33	35.6	233	142	2	5	237	3	227	4.6e-37	150.2	Uniprot	BMEI1329	Brucella melitensis	Ovine brucellosis	Rodents	Mus musculus (related: house mouse)	Two-component response regulator
LG939_10805	A0A0K0GIX3	41.4	227	127	4	5	230	6	227	1.5e-35	145.2	Uniprot	PXO_RS06785	Xanthomonas oryzae	Bacterial leaf blight	Monocots	Oryza sativa (related: rice)	Response regulator
LG939_10805	O69730	36.6	232	136	4	2	231	8	230	3.3e-35	144.1	Uniprot	tcrX	Mycobacterium tuberculosis	Tuberculosis	Rodents	Mus musculus (related: house mouse)	Two-Component Regulatory Systems
LG939_10805	D2TU76	37.3	236	128	6	3	229	2	226	2.4e-33	137.9	Uniprot	cpxR	Citrobacter rodentium	Colitis	Rodents	Mus musculus (related: house mouse)	Two-component response regulator
LG939_10805	P0AA19	37.9	232	129	5	5	229	7	230	3.1e-33	137.5	Uniprot	ompR	Salmonella enterica	Food poisoning	Rodents	Mus musculus (related: house mouse)	Regulators of systemic infection
LG939_10805	A0A0K0GHI2	37.9	227	135	4	7	231	1	223	4.1e-33	137.1	Uniprot	PXO_RS04595	Xanthomonas oryzae	Bacterial leaf blight	Monocots	Oryza sativa (related: rice)	Response regulator
LG939_10805	E0SJT3	37.5	232	130	5	5	229	7	230	4.1e-33	137.1	Uniprot	ompR	Dickeya dadantii	Soft rot disease	Eudicots	Cichorium intybus (related: chicory)	DNA-binding response regulator in two-component regulatory system
LG939_10805	P0AE88	38.6	236	125	7	3	229	2	226	4.1e-33	137.1	Uniprot	cpxR	Escherichia coli	Avian colibacillosis	Primates	Homo sapiens (related: human)	Cytoplasmic transcriptional regulator
LG939_10805	I3NI96	32.6	230	146	4	5	234	3	223	1.9e-30	128.3	Uniprot	phoP	Yersinia pseudotuberculosis	Zoonotic infection	Even-toed ungulates	Ovis aries (related: sheep)	Response regulator protein
LG939_10805	Q2G2G2	34.5	238	134	7	5	234	4	227	5.5e-30	126.7	Uniprot	saeR	Staphylococcus aureus	Pneumonia	Rodents	Mus musculus (related: house mouse)	Two-component sensory system response regulator
LG939_10805	P9WGN1	34.9	229	137	4	5	230	4	223	1.6e-29	125.2	Uniprot	kdpE	Mycobacterium tuberculosis	Tuberculosis	Rodents	Mus musculus (related: house mouse)	Two-Component Regulatory Systems
LG939_10805	Q83CA1	33.3	231	139	5	5	233	12	229	1e-28	122.5	Uniprot	PmrA	Coxiella burnetii	Q fever	Primates	Homo sapiens (related: human)	Response Regulator
LG939_10805	C5A846	34.9	229	137	5	5	231	3	221	8.8e-28	119.4	Uniprot	PidR	Burkholderia glumae	Panicle blight	Monocots	Allium cepa (related: onion)	Response regulator/ two-component regulatory
LG939_10805	P0A9Q1	31.6	234	144	4	5	230	6	231	4.3e-27	117.1	Uniprot	arcA	Escherichia coli	Meningitis	Birds	Anas platyrhynchos (related: mallard)	Aerobic respiration control protein
LG939_10805	A0A0K0GHP2	33.7	208	131	2	5	212	1	201	7.4e-27	116.3	Uniprot	PXO_RS04760	Xanthomonas oryzae	Bacterial leaf blight	Monocots	Oryza sativa (related: rice)	Response regulator
LG939_10805	Q48K32	32.9	231	144	4	3	231	5	226	1.4e-25	112.1	Uniprot	kdpE	Pseudomonas syringae	Bacterial speck	Nematodes	Caenorhabditis elegans (related: roundworm)	Potassium homeostasis and virulence
LG939_10805	A0A0H3I0G5	39.3	191	97	7	48	229	35	215	2.2e-23	104.8	Uniprot	BP1026B_II1587	Burkholderia pseudomallei	Melioidosis	Rodents	Mus musculus (related: house mouse)	T6SS5 Effector
LG939_10805	D0C624	30.8	227	147	4	5	230	13	230	8.5e-23	102.8	Uniprot	kdpE	Acinetobacter baumannii	Pneumonia	Rodents	Mus musculus (related: house mouse)	Potassium-dependent protein
LG939_10805	P36556	32.6	227	140	4	5	231	3	216	5.5e-22	100.1	Uniprot	PmrA	Salmonella enterica	Salmonellosis	Rodents	Mus musculus (related: house mouse)	lipopolysaccharide modification regulator
LG939_10805	A0A1X9I314	29.8	235	142	8	5	230	4	224	2.1e-21	98.2	Uniprot	srtR	Streptococcus suis	Meningitis, septicemia, arthritis, pneumonia in pigs	Rodents	Mus musculus (related: house mouse)	Stress response transcriptional regulator
LG939_10805	A0A0K0GLV1	36.8	117	74	0	5	121	4	120	2e-19	91.7	Uniprot	PXO_RS14970	Xanthomonas oryzae	Bacterial leaf blight	Monocots	Oryza sativa (related: rice)	Response regulator
LG939_10805	A0A0K0GL88	40	125	73	1	2	126	796	918	1.7e-15	78.6	Uniprot	PXO_RS14595	Xanthomonas oryzae	Bacterial leaf blight	Monocots	Oryza sativa (related: rice)	Hybrid protein
LG939_10805	A0A0K0GPS7	32.8	119	80	0	5	123	4	122	5e-15	77	Uniprot	PXO_RS20535	Xanthomonas oryzae	Bacterial leaf blight	Monocots	Oryza sativa (related: rice)	Response regulator
LG939_10805	A4VUT4	25.7	230	160	5	5	234	9	227	1.4e-14	75.5	Uniprot	NisR	Streptococcus suis	Pneumonia; endocarditis; meningitis; arthritis	Rodents	Mus musculus (related: house mouse)	Two-component signal-transduction systems
LG939_10805	A0A0K0GLS1	34.2	117	75	1	2	118	1050	1164	2.2e-10	61.6	Uniprot	PXO_RS14600	Xanthomonas oryzae	Bacterial leaf blight	Monocots	Oryza sativa (related: rice)	Hybrid protein
LG939_10810	Q5GWK0	36.6	429	266	4	5	432	14	437	5.6e-68	253.8	Uniprot	PhoR	Xanthomonas oryzae	Bacterial leaf blight	Monocots	Oryza sativa (related: rice)	Two-component signal transduction system histidine kinase
LG939_10810	A0A0F7A0T2	32.1	243	148	6	193	425	507	742	2e-25	112.5	Uniprot	BphP1	Pseudomonas syringae	Brown spot on bean	Eudicots	Phaseolus vulgaris (related: kidney bean)	Red/far-red-light-sensing bacteriophytochrome
LG939_10810	Q2G2U4	23.2	435	314	6	1	427	177	599	2e-25	112.5	Uniprot	walK	Staphylococcus aureus	Skin infections; food poisoning; respiratory diseases	Rodents	Mus musculus (related: house mouse)	Sensor protein kinase
LG939_10810	E9F082	33	227	136	7	207	420	723	946	5.4e-23	104.4	Uniprot	mhk1	Metarhizium robertsii	No data found	Beetles	Tenebrio molitor (related: yellow mealworm)	Group III histidine kinase
LG939_10810	Q8X1E7	32.7	226	137	7	207	420	728	950	7.1e-23	104	Uniprot	BOS1	Botrytis cinerea	Grey mold	Eudicots	Solanum lycopersicum (related: tomato)	Histidine Kinase
LG939_10810	Q8X215	32.7	226	137	7	207	420	728	950	7.1e-23	104	Uniprot	os-1 / bos1 / barA	Botrytis cinerea	Grey mold	No host tests done	No host tests done	two component histidine kinase
LG939_10810	A7F519	32.7	226	137	7	207	420	727	949	9.3e-23	103.6	Uniprot	Shk1	Sclerotinia sclerotiorum	No data found	Eudicots	Fragaria x ananassa (related: strawberry)	Two-component histidine kinase
LG939_10810	Q0U9D3	30.7	225	143	5	207	420	737	959	1.3e-21	99.8	Uniprot	NIK1	Parastagonospora nodorum	Septoria nodorum blotch	Monocots	Triticum aestivum (related: bread wheat)	Histidine kinase
LG939_10810	Q66WP9	29.8	225	145	6	207	420	743	965	1.8e-21	99.4	Uniprot	abnik1	Alternaria brassicicola	Black spot	Eudicots	Brassica oleracea (no common name found)	Histidine kinase
LG939_10810	Q09JB7	29.8	225	145	6	207	420	744	966	3e-21	98.6	Uniprot	AlHK1	Alternaria longipes	Brown spot	Eudicots	Nicotiana tabacum (related: common tobacco)	Group III two-component Histidine Kinase
LG939_10810	Q8Z445	31.4	239	150	6	193	420	277	512	3e-21	98.6	Uniprot	barA	Salmonella enterica	Gastroenteritis	Rodents	Mus musculus (related: house mouse)
LG939_10810	Q8RMF4	27	318	205	11	119	420	209	515	5.1e-21	97.8	Uniprot	gacS	Acinetobacter baumannii	Bacteremia	Bony fishes	Danio rerio (related: zebrafish)	Sensor histidine kinase/ global virulence regulator
LG939_10810	Q9C1U1	31.1	228	138	7	207	420	727	949	5.1e-21	97.8	Uniprot	HIK1	Magnaporthe oryzae	Rice blast	Monocots	Oryza sativa (related: rice)	Histidine Kinase
LG939_10810	A0A0K0GKL7	28.5	221	154	3	209	425	749	969	1.1e-20	96.7	Uniprot	PXO_RS10565	Xanthomonas oryzae	Bacterial leaf blight	Monocots	Oryza sativa (related: rice)	Hybrid protein
LG939_10810	O42696	27.8	230	154	5	201	420	495	722	1.9e-20	95.9	Uniprot	CaNIK1	Candida albicans	Candidiasis	Rodents	Mus musculus (related: house mouse)	Histidine Kinase
LG939_10810	O74271	27.8	230	154	5	201	420	495	722	1.9e-20	95.9	Uniprot	COS1/CHIK1	Candida albicans	Candidiasis	Rodents	Mus musculus (related: house mouse)	Histidine Kinase
LG939_10810	J7KWB2	29.3	242	159	5	167	404	196	429	1.6e-19	92.8	Uniprot	qseC	Pectobacterium carotovorum	Soft rot disease	Eudicots	Brassica rapa (related: field mustard)	Sensor protein QseC bacterial adrenergic receptor
LG939_10810	O69729	28.1	263	181	3	156	415	197	454	1.4e-18	89.7	Uniprot	tcrY	Mycobacterium tuberculosis	Tuberculosis	Rodents	Mus musculus (related: house mouse)	Two-Component Regulatory Systems
LG939_10810	Q18C12	21.6	371	250	10	93	430	528	890	2.4e-18	89	Uniprot	CD1492	Clostridioides difficile	Pseudomembranous colitis	Rodents	Mesocricetus auratus (related: golden hamster)	Two-component sensor histidine kinase
LG939_10810	D2TU77	28.8	215	140	5	194	404	226	431	6.9e-18	87.4	Uniprot	cpxA	Citrobacter rodentium	Colitis	Rodents	Mus musculus (related: house mouse)	Two-component sensor kinase
LG939_10810	B4EIW7	27.9	240	165	5	210	443	239	476	9e-18	87	Uniprot	atsR	Burkholderia cenocepacia	Cystic fibrosis-like conditions	Moths	Galleria mellonella (related: greater wax moth)	global virulence regulator
LG939_10810	P0C0F7	26.9	242	166	4	193	425	175	414	5.8e-17	84.3	Uniprot	rpfC	Xanthomonas campestris	Black rot disease	Eudicots	Arabidopsis thaliana (related: thale cress)	Sensory/regulatory protein
LG939_10810	Q5AHA0	27	244	166	5	190	423	1979	2220	5.8e-17	84.3	Uniprot	CaHK1 (CHK1)	Candida albicans	Candidiasis	Rodents	Rattus (related: rat)	Histidine Kinase
LG939_10810	G3K6I0	25.8	240	169	4	193	425	175	412	1.1e-15	80.1	Uniprot	rpfC	Xanthomonas hortorum	Bacterial blight in pelargonium	Eudicots	Pelargonium x hortorum (related: zonal pelargonium)	encoding the histidine sensor kinase of the two-component system RfpC/RpfG
LG939_10810	Q9HWS6	29.3	222	139	8	207	426	229	434	1.2e-14	76.6	Uniprot	BfmS	Pseudomonas aeruginosa	Nosocomial infections	Rodents	Mus musculus (related: house mouse)	two-component sensor kinase
LG939_10810	Q9C1Q7	25	244	168	6	188	420	309	548	2.7e-14	75.5	Uniprot	FOS1	Aspergillus fumigatus	Aspergillosis	Rodents	Mus musculus (related: house mouse)	Histidine Kinase
LG939_10810	Q5H3L0	26.1	226	150	5	184	405	217	429	1.3e-11	66.6	Uniprot	ColS	Xanthomonas oryzae	Bacterial blight of rice	Monocots	Oryza sativa (related: rice)
LG939_10810	A0A0K0GH83	25.4	240	162	8	199	426	358	592	2.1e-11	65.9	Uniprot	sreK	Xanthomonas oryzae	Bacterial leaf blight	Monocots	Oryza sativa (related: rice)	two-component system regulatory protein
LG939_10815	A0A069B091	70.1	683	200	2	9	691	7	685	2e-280	960.3	Uniprot	ppk1	Burkholderia pseudomallei	Melioidosis	Primates	Homo sapiens (related: human)	Polyphosphate kinase
LG939_10815	B4EY92	35.3	680	414	11	10	678	8	672	4.9e-106	380.9	Uniprot	ppk	Proteus mirabilis	Urinary tract infections	Rodents	Mus musculus (related: house mouse)	Polyphosphate kinase
LG939_10865	B4E6H5	42.9	434	238	6	327	753	331	761	2.9e-88	322	Uniprot	bcal2449	Burkholderia cenocepacia	Cystic fibrosis-like conditions	Moths	Galleria mellonella (related: greater wax moth)	Putative cyclic-di-GMP signaling protein
LG939_10865	Q9HVI8	34.4	570	338	9	208	754	843	1399	2.7e-86	315.5	Uniprot	MorA	Pseudomonas aeruginosa	Infections	Primates	Homo sapiens (related: human)	Global/motility Regulator
LG939_10865	B4EKM4	41.4	432	243	5	328	752	222	650	7.9e-86	313.9	Uniprot	rpfR (bcam0580)	Burkholderia cenocepacia	Cystic fibrosis-like conditions	Moths	Galleria mellonella (related: greater wax moth)	Putative cyclic-di-GMP signaling protein
LG939_10865	B4EGR5	42.4	439	238	8	333	761	314	747	1e-85	313.5	Uniprot	bcam1160	Burkholderia cenocepacia	Cystic fibrosis-like conditions	Moths	Galleria mellonella (related: greater wax moth)	Putative cyclic-di-GMP signaling protein
LG939_10865	B2SHS4	43.3	430	231	7	335	753	270	697	1.4e-85	313.2	Uniprot	filp	Xanthomonas oryzae	Bacterial leaf blight	Monocots	Oryza sativa (related: rice)	cyclic di-GMP receptor
LG939_10865	C9XTL5	40.1	431	250	6	328	754	243	669	5.3e-82	301.2	Uniprot	rpfR	Cronobacter turicensis	Deaths in neonates	Bony fishes	Danio rerio (related: zebrafish)	RpfFBc/RpfR system is involved in sensing and responding to DSF signals
LG939_10865	Q9HUF2	37.6	431	261	5	328	753	457	884	3.8e-80	295	Uniprot	DipA	Pseudomonas aeruginosa	Septicemia	Rodents	Mus musculus (related: house mouse)	phosphodiesterases
LG939_10865	Q8YFR7	35	540	299	12	242	754	437	951	8.2e-75	277.3	Uniprot	bpdA	Brucella melitensis	Ovine brucellosis	Rodents	Mus musculus (related: house mouse)	Phosphodiesterase
LG939_10865	G7TEV4	38.2	437	260	5	324	753	243	676	2.9e-72	268.9	Uniprot	XOC_2335	Xanthomonas oryzae	Rice bacterial blight	Monocots	Oryza sativa (related: rice)	GGDEF-EAL domain proteins
LG939_10865	P64825	39	462	263	9	325	772	167	623	6.5e-72	267.7	Uniprot	dgc	Mycobacterium tuberculosis	Tuberculosis	Rodents	Mus musculus (related: house mouse)	degradation of the ubiquitous bacterial second messenger, cyclic di-GMP
LG939_10865	B4ED05	37.8	476	274	9	304	761	100	571	1.6e-70	263.1	Uniprot	cdpA (bcal1069)	Burkholderia cenocepacia	Cystic fibrosis-like conditions	Moths	Galleria mellonella (related: greater wax moth)	Putative cyclic-di-GMP signaling protein
LG939_10865	G7TFG9	32.5	388	254	5	371	753	39	423	7.5e-52	201.1	Uniprot	XOC_2393	Xanthomonas oryzae	Rice bacterial blight	Monocots	Oryza sativa (related: rice)	GGDEF-EAL domain proteins
LG939_10865	A0A0J9WWX0	32.2	388	255	5	371	753	15	399	9.8e-52	200.7	Uniprot	PXO_RS11855/ PXO_RS12785	Xanthomonas oryzae	Bacterial leaf blight	Monocots	Oryza sativa (related: rice)	Response regulator
LG939_10865	B2SME4	32.2	388	255	5	371	753	15	399	9.8e-52	200.7	Uniprot	PdeR	Xanthomonas oryzae	Bacterial leaf blight	Monocots	Oryza sativa (related: rice)	Two-component system PdeK/PdeR regulates c-di-GMP turnover
LG939_10865	Q18C34	27.9	498	323	9	277	754	207	688	1.9e-47	186.4	Uniprot	pdcA	Clostridioides difficile	Pseudomembranous colitis	Carnivores	Canis lupus (related: gray wolf)	Diguanylate kinase signaling protein
LG939_10865	Q9I0R8	30.3	422	276	8	338	749	162	575	7.3e-47	184.5	Uniprot	PA2567	Pseudomonas aeruginosa	Nosocomial infections	Rodents	Mus musculus (related: house mouse)	Phosphodiesterase
LG939_10865	P64829	34.1	255	158	3	508	753	50	303	3.6e-38	155.6	Uniprot	pde	Mycobacterium tuberculosis	Tuberculosis	Rodents	Mus musculus (related: house mouse)	synthesis of the ubiquitous bacterial second messenger, cyclic di-GMP
LG939_10865	D4I3P5	31.8	255	171	2	500	752	251	504	1.3e-32	137.1	Uniprot	pdeB	Erwinia amylovora	Fire blight	Eudicots	Malus domestica (related: apple)	Phosphodiesterase
LG939_10865	Q8YFS2	32.1	277	173	6	477	749	230	495	1.9e-31	133.3	Uniprot	bpdB	Brucella melitensis	Ovine brucellosis	Rodents	Mus musculus (related: house mouse)	cyclic-di-GMP-specific phosphodiesterase
LG939_10865	B4EJP6	44.8	174	90	3	328	497	328	499	5.6e-31	131.7	Uniprot	bcam1554	Burkholderia cenocepacia	Cystic fibrosis-like conditions	Moths	Galleria mellonella (related: greater wax moth)	Putative diguanylate cyclase
LG939_10865	E0SBG4	38.4	172	100	5	334	501	343	512	1.7e-24	110.2	Uniprot	gcpA (Dda3937_03858)	Dickeya dadantii	Soft rot disease	Eudicots	Cichorium intybus (related: chicory)	Hypothetical protein
LG939_10865	B4EKR9	42.5	167	82	4	335	493	401	561	2.3e-24	109.8	Uniprot	bcam1670	Burkholderia cenocepacia	Cystic fibrosis-like conditions	Moths	Galleria mellonella (related: greater wax moth)	Putative cyclic-di-GMP signaling protein
LG939_10865	B4EGR6	39.8	171	96	3	332	495	163	333	2.8e-22	102.8	Uniprot	bcam1161	Burkholderia cenocepacia	Cystic fibrosis-like conditions	Moths	Galleria mellonella (related: greater wax moth)	Putative cyclic-di-GMP signaling protein
LG939_10865	B4EGX2	41	161	86	4	342	496	253	410	1.2e-20	97.4	Uniprot	bcam2256	Burkholderia cenocepacia	Cystic fibrosis-like conditions	Moths	Galleria mellonella (related: greater wax moth)	Putative cyclic-di-GMP signaling protein
LG939_10865	Q4V037	31.1	222	145	5	276	494	116	332	2.1e-17	86.7	Uniprot	XC_0249	Xanthomonas campestris	Black rot of crucifers	Eudicots	Raphanus sativus (related: radish)	encodes a protein with a class III nucleotidyl cyclase domain, is required for cyclic GMP synthesis
LG939_10865	B4EI45	28.1	228	161	3	526	752	40	265	3.6e-14	75.9	Uniprot	bcam2426	Burkholderia cenocepacia	Cystic fibrosis-like conditions	Moths	Galleria mellonella (related: greater wax moth)	Putative diguanylate phosphodiesterase
LG939_10865	B4E8Q7	35.3	167	102	4	333	495	155	319	1.3e-11	67.4	Uniprot	bcal1635	Burkholderia cenocepacia	Cystic fibrosis-like conditions	Moths	Galleria mellonella (related: greater wax moth)	Putative cyclic-di-GMP signaling protein
LG939_10870	Q4UYA7	30.6	245	154	5	4	232	181	425	1.5e-22	102.1	Uniprot	XC_0892	Xanthomonas campestris	Black rot disease	Eudicots	Raphanus sativus (related: radish)	Glutamate-1-semialdehyde aminotransferase
LG939_10975	W7MS09	47.9	422	218	2	6	425	9	430	6.9e-111	396.4	Uniprot	FVEG_12529	Fusarium verticillioides	Ear and stalk rot of maize	Monocots	Zea mays (related: maize)	fusaric acid biosynthesis
LG939_10975	Q7MX71	37.3	424	230	6	1	422	6	395	2.4e-71	265	Uniprot	PG0343	Porphyromonas gingivalis	Periodontitis	Rodents	Mus musculus (related: house mouse)	L-methionine gamma-lyase
LG939_10975	E0SGC8	33.3	420	239	5	8	427	7	385	1.7e-56	215.7	Uniprot	metB (Dda3937_03888)	Dickeya dadantii	Soft rot disease	Eudicots	Cichorium intybus (related: chicory)	Cystathionine gamma-synthase
LG939_10990	C9Y236	55.8	104	45	1	36	139	148	250	3.1e-28	120.2	Uniprot	FkpA	Cronobacter turicensis	Meningitis; bacteremia	Primates	Homo sapiens (related: human)	virulence factor
LG939_10990	K8DPN9	55.8	104	45	1	36	139	149	251	3.1e-28	120.2	Uniprot	FkpA	Cronobacter universalis	Meningitis; bacteremia	Primates	Homo sapiens (related: human)	virulence factor
LG939_10995	Q4WJ77	42.4	382	185	4	4	350	2	383	4.6e-76	280.4	Uniprot	aroB	Aspergillus fumigatus	Invasive pulmonary aspergillosis	Rodents	Mus musculus (related: house mouse)	Chorismate synthase
LG939_11000	A0A0F6AZ29	58.1	551	229	2	13	562	12	561	3.6e-205	709.9	Uniprot	STM14_1007	Salmonella enterica	Salmonellosis	Rodents	Mus musculus (related: house mouse)	Putative dehydrogenase
LG939_11005	B2ZRQ4	34.1	267	148	7	6	257	9	262	8.2e-27	116.3	Uniprot	3hnr	Exserohilum turcicum	Northern leaf blight	Monocots	Zea mays (related: maize)	1,3,8 trihydroxynaphthalene reductase (3HNR)
LG939_11005	Q8Y0J2	33.1	254	158	3	7	260	5	246	7.6e-25	109.8	Uniprot	fabG1	Ralstonia solanacearum	Bacterial wilt	Eudicots	Solanum lycopersicum (related: tomato)	3-ketoacyl-acyl carrier protein reductase
LG939_11025	G4N1P8	31.3	262	162	4	2	257	20	269	6.2e-27	116.7	Uniprot	ABA4	Magnaporthe oryzae	Rice blast	Monocots	Oryza sativa (related: rice)	Abscisic Acid production
LG939_11025	Q8Y0J2	31.4	255	160	3	2	255	5	245	4.4e-25	110.5	Uniprot	fabG1	Ralstonia solanacearum	Bacterial wilt	Eudicots	Solanum lycopersicum (related: tomato)	3-ketoacyl-acyl carrier protein reductase
LG939_11025	Q8XSV8	28	257	164	5	5	257	3	242	7.6e-17	83.2	Uniprot	fabG2	Ralstonia solanacearum	Bacterial wilt	Eudicots	Solanum lycopersicum (related: tomato)	3-ketoacyl-acyl carrier protein reductase
LG939_11040	Q885Y7	45	691	357	6	57	745	71	740	2.6e-166	581.3	Uniprot	relA	Pseudomonas syringae	Bacterial speck of tomato	Eudicots	Solanum lycopersicum (related: tomato)	GTP pyrophosphokinase
LG939_11040	C3LQZ4	41.2	736	394	10	19	745	31	736	8.5e-162	566.2	Uniprot	relA	Vibrio cholerae	Cholera	Rodents	Mus musculus (related: house mouse)	CT production
LG939_11040	Q9S3S3	41.2	736	394	10	19	745	31	736	8.5e-162	566.2	Uniprot	RelA	Vibrio cholerae	Cholera	Rodents	Mus musculus (related: house mouse)	GTP pyrophosphokinase
LG939_11040	Q7VM28	38.7	698	396	7	55	745	60	732	2.4e-140	495	Uniprot	relA	Haemophilus ducreyi	Chancroid	Primates	Homo sapiens (related: human)	GTP pyrophosphokinase
LG939_11040	A0A0H3N294	34.1	743	429	14	25	745	27	730	1.7e-114	409.1	Uniprot	relA	Streptococcus suis	Streptococcal toxic shock syndrome	Rodents	Mus musculus (related: house mouse)	Bi-functional protein with (p)ppGpp synthetase and hydrolase domains
LG939_11040	Q9KNM2	33.8	680	401	11	35	711	34	667	6.6e-106	380.6	Uniprot	spoT	Vibrio cholerae	Cholera	Rodents	Mus musculus (related: house mouse)	CT production
LG939_11040	Q88BE4	31.7	716	439	11	33	745	30	698	1.9e-97	352.4	Uniprot	spoT	Pseudomonas syringae	Bacterial speck of tomato	Lethal pathogen phenotype	Lethal pathogen phenotype	guanosine-3,5-bis(diphosphate) 3-pyrophosphohydrolase
LG939_11040	Q7U332	36.8	489	277	4	25	513	23	479	4.9e-85	311.2	Uniprot	spoT	Haemophilus ducreyi	Chancroid	Primates	Homo sapiens (related: human)	guanosine-3',5'-bis(diphosphate) 3'- pyrophosphohydrolase
LG939_11040	O51216	35.6	393	231	5	121	509	116	490	2.6e-70	262.3	Uniprot	RelBbu	Borreliella burgdorferi	Lyme disease	Mites & ticks	Ixodes scapularis (related: black-legged tick)	Bifunctional enzyme responsible for both (p)ppGpp synthesis and hydrolysis
LG939_11080	Q8NL12	40.4	89	53	0	39	127	1	89	1.8e-12	67.8	Uniprot	hupB (XAC1081)	Xanthomonas citri	Citrus canker	Eudicots	Citrus limon (related: lemon)	Histone-like protein
LG939_11115	A0A0H2XHD4	32.4	454	290	6	19	459	21	470	6e-60	227.3	Uniprot	bcaP	Staphylococcus aureus	Skin infections; food poisoning; respiratory diseases	Rodents	Mus musculus (related: house mouse)	BCAA transporter
LG939_11160	Q9Z4T0	36.6	191	116	2	14	204	3	188	6.8e-32	132.9	Uniprot	ttrR	Salmonella enterica	Gastroenteritis	Rodents	Mus musculus (related: house mouse)	tetrathionate reductase
LG939_11160	Q5GZN1	31.3	201	128	3	15	206	3	202	4.4e-15	77	Uniprot	citB	Xanthomonas oryzae	Bacterial leaf blight	Monocots	Oryza sativa (related: rice)	Response regulator
LG939_11160	A0A0H3NKV1	32.2	152	97	1	61	206	53	204	1.7e-11	65.1	Uniprot	ssrB	Salmonella enterica	Salmonellosis	Rodents	Mus musculus (related: house mouse)	Two-component response regulator
LG939_11160	E1WFQ7	32.2	152	97	1	61	206	53	204	1.7e-11	65.1	Uniprot	ssrB	Salmonella enterica	Salmonellosis	Rodents	Mus musculus (related: house mouse)	two-component response regulator
LG939_11160	O54305	32.2	152	97	1	61	206	34	185	1.7e-11	65.1	Uniprot	ssrB	Salmonella enterica	Salmonellosis	Primates	Homo sapiens (related: human)	Transcriptional regulator
LG939_11160	Q7CQM5	32.2	152	97	1	61	206	53	204	1.7e-11	65.1	Uniprot	ssrB	Salmonella enterica	Food poisoning	Rodents	Mus musculus (related: house mouse)	Regulators of systemic infection
LG939_11160	Q8XFU4	32.2	152	97	1	61	206	53	204	1.7e-11	65.1	Uniprot	ssrB	Salmonella enterica	Gastroenteritis	Rodents	Mus musculus (related: house mouse)	Type III secretion
LG939_11160	A0A0K0GRC2	28.8	153	102	1	61	206	52	204	2.5e-10	61.2	Uniprot	PXO_RS23555	Xanthomonas oryzae	Bacterial leaf blight	Monocots	Oryza sativa (related: rice)	Response regulator
LG939_11165	Q9HWI4	37.7	260	153	4	599	854	497	751	1.4e-38	157.1	Uniprot	BfiS	Pseudomonas aeruginosa	Opportunistic infections	Rodents	Mus musculus (related: house mouse)	Sensor kinase
LG939_11165	Q83T39	31.7	259	150	7	603	847	326	571	4.1e-27	119	Uniprot	ttrS	Salmonella enterica	Gastroenteritis	Rodents	Mus musculus (related: house mouse)	tetrathionate reductase
LG939_11165	Q4ZSY3	24.4	271	170	8	602	854	135	388	2e-13	73.6	Uniprot	Lov	Pseudomonas syringae	Brown spot on bean	Eudicots	Phaseolus vulgaris (related: kidney bean)	Light-oxygen-voltage (LOV) domain-containing protein
LG939_11165	Q881J7	24.7	271	169	8	602	854	135	388	2.6e-13	73.2	Uniprot	Pst-Lov	Pseudomonas syringae	Bacterial speck of tomato	Eudicots	Arabidopsis thaliana (related: thale cress)	regulates light affected growth
LG939_11165	P9WGL3	29.9	234	135	8	632	852	636	853	4.4e-13	72.4	Uniprot	kdpD	Mycobacterium tuberculosis	Tuberculosis	Rodents	Mus musculus (related: house mouse)	Two-Component Regulatory Systems
LG939_11180	Q2FH26	42.6	190	102	3	354	538	217	404	2.3e-34	142.5	Uniprot	odhB	Staphylococcus aureus	Skin infections; food poisoning; respiratory diseases	Bony fishes	Danio rerio (related: zebrafish)	Dihydrolipoamide succinyltransferase
LG939_11190	Q5ZVD8	58.2	476	191	2	116	591	10	477	1.7e-152	535	Uniprot	LpdA	Legionella pneumophila	Legionellosis or legionnaires鈥?disease	Rodents	Mus musculus (related: house mouse)	Effector (plant avirulence determinant)
LG939_11190	P9WHH9	35.3	459	278	6	119	571	5	450	1.8e-66	249.2	Uniprot	Rv0462 (lpdC)	Mycobacterium tuberculosis	Tuberculosis	Primates	Homo sapiens (related: human)	Dihydrolipoamide dehydrogenase
LG939_11355	Q4WCL5	47.3	391	202	4	4	391	7	396	5.6e-88	320.1	Uniprot	ERG10	Aspergillus fumigatus	Invasive pulmonary aspergillosis	Lethal pathogen phenotype	Lethal pathogen phenotype	Acetyl-CoA acetyl-transferase
LG939_11355	G4MVC4	46.7	394	202	4	3	392	40	429	3.1e-86	314.3	Uniprot	MoAcat1	Magnaporthe oryzae	Rice blast	Monocots	Hordeum vulgare (related: barley)	Acetyl-CoA acetyltransferas
LG939_11355	G4N745	44.1	392	214	5	4	391	8	398	4.3e-80	293.9	Uniprot	MoAcat2	Magnaporthe oryzae	Rice blast	Monocots	Hordeum vulgare (related: barley)	Acetyl-CoA acetyltransferas
LG939_11355	Q5AD21	35.5	389	238	4	3	387	8	387	4e-62	234.2	Uniprot	Pot13p	Candida albicans	Disseminated candidiasis	Birds	Gallus gallus (related: chicken)	3-ketoacyl-CoA thiolases
LG939_11355	Q5AJ90	37.1	410	224	5	3	392	14	409	7.6e-61	229.9	Uniprot	Fox3p	Candida albicans	Disseminated candidiasis	Birds	Gallus gallus (related: chicken)	3-ketoacyl-CoA thiolases
LG939_11355	Q0QWD8	36.9	360	213	4	34	387	1	352	2.7e-58	221.5	Uniprot	THIOL	Leptosphaeria maculans	Phoma stem canker	Eudicots	Brassica napus (related: rape)	3-ketoacyl-CoA thiolase
LG939_11360	Q8Y0J2	38.6	246	150	1	1	246	5	249	1.7e-42	168.3	Uniprot	fabG1	Ralstonia solanacearum	Bacterial wilt	Eudicots	Solanum lycopersicum (related: tomato)	3-ketoacyl-acyl carrier protein reductase
LG939_11360	Q8XSV8	37.3	244	149	3	1	243	1	241	4.1e-36	147.1	Uniprot	fabG2	Ralstonia solanacearum	Bacterial wilt	Eudicots	Solanum lycopersicum (related: tomato)	3-ketoacyl-acyl carrier protein reductase
LG939_11360	G4MZY1	27.9	247	157	5	4	242	10	243	1.4e-20	95.5	Uniprot	MFP1	Magnaporthe oryzae	Rice blast	Monocots	Oryza sativa (related: rice)	beta-oxidation
LG939_11390	E0SGC8	30.5	390	255	4	13	399	6	382	2.7e-45	178.3	Uniprot	metB (Dda3937_03888)	Dickeya dadantii	Soft rot disease	Eudicots	Cichorium intybus (related: chicory)	Cystathionine gamma-synthase
LG939_11405	Q81J94	35.8	1098	661	15	19	1090	29	1108	8.1e-188	653.3	Uniprot	Mfd	Bacillus cereus	Diarrhea; nausea; vomiting	Rodents	Mus musculus (related: house mouse)	DNA repair
LG939_11415	Q8PLR7	50.3	163	81	0	5	167	4	166	2.4e-40	160.6	Uniprot	XAC1722	Xanthomonas citri	Citrus canker	Eudicots	Citrus sinensis (related: sweet orange)	2C-methyl-D-erythritol 2,4-cyclodiphosphate synthase
LG939_11425	B0LFQ7	38.4	159	91	3	31	182	23	181	5.7e-27	116.3	Uniprot	Bx-Prx	Bursaphelenchus xylophilus	Pine wilt disease	Seed plants	Pinus thunbergii (related: japanese black pine)	Reproduction and pathogenicity
LG939_11425	Q7Z9J6	41.7	163	87	3	28	182	23	185	1.7e-26	114.8	Uniprot	TSA1	Cryptococcus neoformans	Cryptococcosis	Rodents	Mus musculus (related: house mouse)	Thiol peroxidase
LG939_11430	P08982	32.1	452	277	13	9	448	1	434	3.5e-41	164.9	Uniprot	envZ	Salmonella enterica	Food poisoning	Rodents	Mus musculus (related: house mouse)	Regulators of systemic infection
LG939_11430	E0SJT2	33	427	257	13	19	432	10	420	4.5e-41	164.5	Uniprot	envZ	Dickeya dadantii	Soft rot disease	Eudicots	Cichorium intybus (related: chicory)	Sensory histidine kinase in two-component regulatory system
LG939_11430	Q8YBU4	31.1	270	172	6	179	445	203	461	9.8e-28	120.2	Uniprot	TceSR	Brucella melitensis	Ovine brucellosis	Rodents	Mus musculus (related: house mouse)	two-component regulatory system
LG939_11430	Q9HWS6	30.4	270	176	6	172	437	160	421	1.9e-23	105.9	Uniprot	BfmS	Pseudomonas aeruginosa	Nosocomial infections	Rodents	Mus musculus (related: house mouse)	two-component sensor kinase
LG939_11430	D2TU77	29.2	288	165	8	163	436	177	439	1.2e-20	96.7	Uniprot	cpxA	Citrobacter rodentium	Colitis	Rodents	Mus musculus (related: house mouse)	Two-component sensor kinase
LG939_11430	P40719	24.1	286	191	10	166	436	163	437	7.1e-10	60.8	Uniprot	QseC	Escherichia coli	Infections	Rodents	Mus musculus (related: house mouse)	sensory histidine kinase in two-component regulatory system
LG939_11430	C5A845	25.8	314	173	11	175	432	171	480	9.2e-10	60.5	Uniprot	PidS	Burkholderia glumae	Panicle blight	Monocots	Allium cepa (related: onion)	Sensor histidine kinase / two-component regulatory system (TCRS)
LG939_11435	E0SJT3	66.4	235	78	1	6	240	5	238	8.1e-90	325.5	Uniprot	ompR	Dickeya dadantii	Soft rot disease	Eudicots	Cichorium intybus (related: chicory)	DNA-binding response regulator in two-component regulatory system
LG939_11435	P0AA19	66.4	235	78	1	6	240	5	238	8.1e-90	325.5	Uniprot	ompR	Salmonella enterica	Food poisoning	Rodents	Mus musculus (related: house mouse)	Regulators of systemic infection
LG939_11435	A0A0K0GHI2	44.3	228	123	3	10	236	1	225	6.3e-50	193	Uniprot	PXO_RS04595	Xanthomonas oryzae	Bacterial leaf blight	Monocots	Oryza sativa (related: rice)	Response regulator
LG939_11435	A0A0K0GJ33	43.3	231	129	2	7	236	23	252	3.2e-46	180.6	Uniprot	PXO_RS07450	Xanthomonas oryzae	Bacterial leaf blight	Monocots	Oryza sativa (related: rice)	Response regulator
LG939_11435	D2TU76	40.9	230	134	2	6	235	2	229	1.8e-44	174.9	Uniprot	cpxR	Citrobacter rodentium	Colitis	Rodents	Mus musculus (related: house mouse)	Two-component response regulator
LG939_11435	Q9KSD8	41.6	231	129	4	8	237	7	232	4e-44	173.7	Uniprot	VprA	Vibrio cholerae	Cholera	Rodents	Mus musculus (related: house mouse)	response regulator
LG939_11435	P0AE88	40.9	230	134	2	6	235	2	229	6.8e-44	172.9	Uniprot	cpxR	Escherichia coli	Avian colibacillosis	Primates	Homo sapiens (related: human)	Cytoplasmic transcriptional regulator
LG939_11435	Q9L524	36.1	230	145	2	6	234	3	231	9.1e-41	162.5	Uniprot	SrrAB	Staphylococcus aureus	Osteomyelitis	Rodents	Mus musculus (related: house mouse)	Bacterial two component system, SrrAB, which is known to help S. aureussurvive in low oxygen
LG939_11435	A0A0H3I0G5	39.7	219	129	3	17	234	1	217	1e-39	159.1	Uniprot	BP1026B_II1587	Burkholderia pseudomallei	Melioidosis	Rodents	Mus musculus (related: house mouse)	T6SS5 Effector
LG939_11435	A1ABF3	37.4	238	144	2	3	236	11	247	2.5e-38	154.5	Uniprot	RstA	Escherichia coli	Colibacillosis	Birds	Gallus gallus (related: chicken)	Part of a two component regulatory system
LG939_11435	P0A9Q1	33.8	231	151	2	8	237	6	235	4.4e-35	143.7	Uniprot	arcA	Escherichia coli	Meningitis	Birds	Anas platyrhynchos (related: mallard)	Aerobic respiration control protein
LG939_11435	A0A0K0GNX3	37.4	230	134	3	7	234	4	225	5.7e-35	143.3	Uniprot	PXO_RS19870	Xanthomonas oryzae	Bacterial leaf blight	Monocots	Oryza sativa (related: rice)	Response regulator
LG939_11435	Q5GWK1	37.4	230	134	3	7	234	4	225	5.7e-35	143.3	Uniprot	PhoB	Xanthomonas oryzae	Bacterial leaf blight	Monocots	Oryza sativa (related: rice)	Two-component signal transduction system response regulator
LG939_11435	Q2G2G2	31.7	227	149	2	8	234	4	224	1.3e-31	132.1	Uniprot	saeR	Staphylococcus aureus	Pneumonia	Rodents	Mus musculus (related: house mouse)	Two-component sensory system response regulator
LG939_11435	C5A846	33.8	228	141	4	7	233	2	220	6.6e-31	129.8	Uniprot	PidR	Burkholderia glumae	Panicle blight	Monocots	Allium cepa (related: onion)	Response regulator/ two-component regulatory
LG939_11435	A0A0K0GHP2	32.3	229	147	3	8	235	1	222	4.2e-30	127.1	Uniprot	PXO_RS04760	Xanthomonas oryzae	Bacterial leaf blight	Monocots	Oryza sativa (related: rice)	Response regulator
LG939_11435	A0A0K0GIX3	32.1	234	149	6	4	234	2	228	1.2e-29	125.6	Uniprot	PXO_RS06785	Xanthomonas oryzae	Bacterial leaf blight	Monocots	Oryza sativa (related: rice)	Response regulator
LG939_11435	I3NI96	33.8	228	142	3	7	234	2	220	4.7e-29	123.6	Uniprot	phoP	Yersinia pseudotuberculosis	Zoonotic infection	Even-toed ungulates	Ovis aries (related: sheep)	Response regulator protein
LG939_11435	Q9S1K2	28.2	227	155	3	6	232	2	220	3e-28	120.9	Uniprot	rr01	Streptococcus pneumoniae	Pneumonia; otitis media; septicaemia; meningitis	Rodents	Mus musculus (related: house mouse)	Response regulator
LG939_11435	B0RPP4	34.8	227	137	6	7	232	2	218	2.6e-27	117.9	Uniprot	RavR	Xanthomonas campestris	Black rot disease	Eudicots	Brassica oleracea (no common name found)	bifunctional enzyme involved in c-di-GMP synthesis and degradation
LG939_11435	Q5H3K9	34.4	227	138	6	7	232	23	239	1.3e-26	115.5	Uniprot	ColR	Xanthomonas oryzae	Bacterial blight of rice	Monocots	Oryza sativa (related: rice)
LG939_11435	P36556	33.2	229	140	2	7	235	2	217	2.2e-26	114.8	Uniprot	PmrA	Salmonella enterica	Salmonellosis	Rodents	Mus musculus (related: house mouse)	lipopolysaccharide modification regulator
LG939_11435	D0C624	27.5	229	158	3	7	235	12	232	1.8e-25	111.7	Uniprot	kdpE	Acinetobacter baumannii	Pneumonia	Rodents	Mus musculus (related: house mouse)	Potassium-dependent protein
LG939_11435	P0A4H7	30	227	149	3	7	233	3	219	1.8e-25	111.7	Uniprot	CiaR	Streptococcus pneumoniae	Pneumococcal pneumonia	Rodents	Mus musculus (related: house mouse)	Two-component response regulator
LG939_11435	Q5H3W2	31.3	227	143	3	7	232	66	280	3.2e-25	110.9	Uniprot	PXO_RS19415	Xanthomonas oryzae	Bacterial leaf blight	Monocots	Oryza sativa (related: rice)	Response regulator
LG939_11435	A0A0K0GP04	30.1	193	122	2	48	240	14	193	1.7e-23	105.1	Uniprot	PXO_RS19035	Xanthomonas oryzae	Bacterial leaf blight	Monocots	Oryza sativa (related: rice)	Response regulator
LG939_11435	Q6FTT1	33.3	141	82	2	5	137	404	540	3e-15	77.8	Uniprot	Skn7p	Candida glabrata	Candidiasis	Rodents	Mus musculus (related: house mouse)	Transcriptional factor involved in oxidative stress response
LG939_11435	A0A0K0GPS7	29.2	120	83	1	7	124	3	122	8.1e-13	69.7	Uniprot	PXO_RS20535	Xanthomonas oryzae	Bacterial leaf blight	Monocots	Oryza sativa (related: rice)	Response regulator
LG939_11435	A0A0K0GQF6	28.3	219	146	3	19	233	4	215	8.1e-13	69.7	Uniprot	PXO_RS21605	Xanthomonas oryzae	Bacterial leaf blight	Monocots	Oryza sativa (related: rice)	Response regulator
LG939_11435	Q5A4X5	31.9	113	77	0	3	115	421	533	8.1e-13	69.7	Uniprot	SKN7	Candida albicans	Candidiasis	Rodents	Mus musculus (related: house mouse)	Response regulator
LG939_11435	Q6SLC2	31.4	137	87	4	7	137	353	488	1.1e-12	69.3	Uniprot	Skn7	Bipolaris maydis	Southern corn leaf blight	Monocots	Zea mays (related: maize)	stress response factors
LG939_11435	I3QHH8	31.2	128	84	3	7	131	363	489	2.3e-12	68.2	Uniprot	SKN7	Alternaria alternata	Citrus brown spot	Eudicots	Citrus x tangelo (related: tangelo)	Stress-responsive transcription regulator
LG939_11435	A0A0K0GH16	31.8	129	81	3	7	130	7	133	4e-12	67.4	Uniprot	PXO_RS03980	Xanthomonas oryzae	Bacterial leaf blight	Monocots	Oryza sativa (related: rice)	Response regulator
LG939_11435	P26275	32.1	109	69	3	8	113	3	109	4.1e-09	57.4	Uniprot	algR	Pseudomonas aeruginosa	Nosocomial infections	Nematodes	Caenorhabditis elegans (related: roundworm)	Response regulator
LG939_11435	P0C0F7	29.5	112	75	1	7	114	463	574	4.6e-08	53.9	Uniprot	rpfC	Xanthomonas campestris	Black rot disease	Eudicots	Arabidopsis thaliana (related: thale cress)	Sensory/regulatory protein
LG939_11435	B4EJI4	29.3	116	80	2	7	120	3	118	7.8e-08	53.1	Uniprot	BceR	Burkholderia cenocepacia	Nosocomial infections	Eudicots	Medicago sativa (related: alfalfa)	response regulator
LG939_11465	A6P7H1	30.8	1032	691	7	7	1032	2	1016	7.5e-148	520.4	Uniprot	vexD	Vibrio cholerae	Cholera	Rodents	Mus musculus (related: house mouse)	Multidrug efflux transporter
LG939_11465	A6P7H3	23.4	1064	719	21	6	1020	2	1018	1.1e-61	234.2	Uniprot	vexF	Vibrio cholerae	Cholera	Rodents	Mus musculus (related: house mouse)	Multidrug efflux transporter
LG939_11465	A6P7G9	24.3	1026	701	23	21	1022	19	992	1e-59	227.6	Uniprot	vexB	Vibrio cholerae	Cholera	Rodents	Mus musculus (related: house mouse)	Multidrug efflux transporter
LG939_11465	W9B4Q6	22.3	1054	756	22	7	1021	2	1031	2.5e-55	213	Uniprot	oqxB	Klebsiella pneumoniae	Pneumonia	Nematodes	Caenorhabditis elegans (related: roundworm)	Multidrug efflux pump
LG939_11465	A0A0D5YHB7	22.3	1049	747	23	8	1021	1	1016	5.7e-55	211.8	Uniprot	adeB	Acinetobacter baumannii	Nosocomial infections	Moths	Galleria mellonella (related: greater wax moth)	RND MDR efflux system
LG939_11465	Q2FD70	22.3	1049	747	23	8	1021	2	1017	5.7e-55	211.8	Uniprot	adeB	Acinetobacter baumannii	Pneumonia; bloodstream infections	Rodents	Mus musculus (related: house mouse)	Multidrug efflux protein
LG939_11465	D4HXR8	25.2	1059	692	31	26	1030	1	1013	8.2e-54	208	Uniprot	AcrD	Erwinia amylovora	Fire blight disease	Eudicots	Pyrus communis (related: pear)	a resistance-nodulation-cell division (RND) transporter
LG939_11465	Q24LT7	23	1067	735	26	15	1026	7	1041	1e-48	191	Uniprot	adeJ	Acinetobacter baumannii	Pneumonia; bloodstream infections	Rodents	Mus musculus (related: house mouse)	Multidrug efflux protein
LG939_11465	A0A0H3PB79	21.2	1056	752	18	9	1021	3	1021	3.7e-46	182.6	Uniprot	CmeB	Campylobacter jejuni	Gastroenteritis	Eukaryotes	Acanthamoeba polyphaga (no common name found)	RND-type efflux pump membrane transporter
LG939_11465	Q7WTQ9	23.3	1054	711	28	22	1021	15	1025	5e-43	172.2	Uniprot	AcrB	Erwinia amylovora	Fire blight	Eudicots	Malus domestica (related: apple)	Multidrug efflux pump
LG939_11465	A0A0H3N916	23.5	1049	717	32	22	1021	15	1026	4.2e-42	169.1	Uniprot	AcrB	Salmonella enterica	Salmonellosis	Rodents	Mus musculus (related: house mouse)	Efflux pump membrane transporter
LG939_11465	W9B4M6	22.8	1044	729	30	22	1021	15	1025	4.2e-42	169.1	Uniprot	acrB	Klebsiella pneumoniae	Pneumonia	Nematodes	Caenorhabditis elegans (related: roundworm)	Acriflavine resistance protein
LG939_11755	Q9I2U1	70.7	215	57	1	1	215	1	209	8.7e-83	302	Uniprot	clpP	Pseudomonas aeruginosa	Nosocomial infections	Rodents	Mus musculus (related: house mouse)	ATP-dependent Clp protease proteolytic subunit
LG939_11755	Q5ZUD9	74.5	192	49	0	24	215	14	205	1e-78	288.5	Uniprot	ClpP	Legionella pneumophila	Legionnaires鈥?disease	Rodents	Mus musculus (related: house mouse)	Involved in various cellular processes as well as virulence in bacteria
LG939_11755	P0A1D7	67.4	193	63	0	23	215	14	206	4.6e-76	279.6	Uniprot	ClpP	Salmonella enterica	Food poisoning	Rodents	Mus musculus (related: house mouse)	proteolytic component
LG939_11755	P63786	65.3	190	66	0	23	212	1	190	4.1e-72	266.5	Uniprot	ClpP	Staphylococcus aureus	Skin infections; food poisoning; respiratory diseases	Rodents	Mus musculus (related: house mouse)	Part of proteolytic complex
LG939_11760	A6QHK8	61.6	409	150	3	5	412	3	405	1.1e-142	501.9	Uniprot	ClpX	Staphylococcus aureus	Skin infections; food poisoning; respiratory diseases	Rodents	Mus musculus (related: house mouse)	Part of proteolytic complex
LG939_11765	A0A0F6AXS9	70.6	771	225	2	9	778	6	775	1.8e-311	1063.5	Uniprot	lon	Salmonella enterica	Salmonellosis	Primates	Homo sapiens (related: human)	ATP-dependent protease
LG939_11765	Q9KQS8	68.5	780	243	3	9	787	6	783	3e-306	1046.2	Uniprot	LonA	Vibrio cholerae	Cholera	Rodents	Mus musculus (related: house mouse)	Protease Regulates Biofilm Formation, Motility, Virulence, and the Type VI Secretion System
LG939_11765	D4HY24	69.3	771	235	2	9	778	6	775	2.6e-305	1043.1	Uniprot	lon	Erwinia amylovora	Fire blight	Eudicots	Pyrus communis (related: pear)	Protease
LG939_11765	A0A0U5BRC2	65.8	800	259	3	10	794	7	806	1.5e-297	1017.3	Uniprot	Lon	Xanthomonas citri	Citrus canker	Eudicots	Citrus sinensis (related: sweet orange)	Protease
LG939_11765	Q2YPX3	65	779	267	3	16	790	24	800	4.1e-287	982.6	Uniprot	lon	Brucella abortus	Brucellosis	Rodents	Mus musculus (related: house mouse)	Lon protease
LG939_11765	A3MZ94	64.6	779	272	3	12	787	9	786	8.9e-282	964.9	Uniprot	LonA	Actinobacillus pleuropneumoniae	Lung infections	Rodents	Mus musculus (related: house mouse)	Lon proteases
LG939_11770	Q8NL12	62.2	90	34	0	1	90	1	90	8.5e-24	104.8	Uniprot	hupB (XAC1081)	Xanthomonas citri	Citrus canker	Eudicots	Citrus limon (related: lemon)	Histone-like protein
LG939_11785	Q2G2S6	39.5	119	66	2	303	421	176	288	3e-14	75.9	Uniprot	PrsA	Staphylococcus aureus	Skin infections; food poisoning; respiratory diseases	Rodents	Mus musculus (related: house mouse)	Membrane-anchored lipoprotein, foldase
LG939_11785	Q71XE6	40.7	81	47	1	292	372	146	225	2.2e-09	59.7	Uniprot	prsA2	Listeria monocytogenes	Listeriosis	Primates	Homo sapiens (related: human)	Secreted chaperone
LG939_11785	Q8Y557	40.7	81	47	1	292	372	146	225	3.8e-09	58.9	Uniprot	PrsA2	Listeria monocytogenes	Listeriosis	Rodents	Mus musculus (related: house mouse)	peptidyl-prolyl cis/trans isomerase and chaperone
LG939_11785	Q71ZM6	28.1	139	80	3	289	411	146	280	2.8e-07	52.8	Uniprot	PrsA1	Listeria monocytogenes	Listeriosis	Rodents	Mus musculus (related: house mouse)	Foldase
LG939_11805	Q8ZQE4	42.2	230	131	2	6	235	2	229	7.1e-46	179.5	Uniprot	MacB	Salmonella enterica	Food poisoning; enteritis	Rodents	Mus musculus (related: house mouse)	ABC-Type Efflux Pump
LG939_11805	A0A0H3JS81	41	200	117	1	28	227	22	220	1.4e-38	155.2	Uniprot	VraD	Staphylococcus aureus	Skin infections; food poisoning; respiratory diseases	Moths	Galleria mellonella (related: greater wax moth)	Involved in Gallidermin and Daptomycin Resistance
LG939_11805	Q8DPC2	33	230	144	4	8	236	5	225	1.6e-26	115.2	Uniprot	potA	Streptococcus pneumoniae	Pneumococcal pneumonia	Rodents	Mus musculus (related: house mouse)	ABC transporter ATP-binding protein - spermidine/putrescine transport
LG939_11805	Q3Y5V5	32.4	216	118	7	27	228	1094	1295	4.5e-16	80.5	Uniprot	ABC3	Magnaporthe oryzae	Rice blast	Monocots	Hordeum vulgare (related: barley)	multidrug resistance; protection from oxidative stress
LG939_11805	Q4Q4W3	31.1	222	130	5	27	236	452	662	8.5e-15	76.3	Uniprot	LmABCB3	Leishmania major	Leishmaniasis	Rodents	Mus musculus (related: house mouse)	Mitochondrial ABC transporter
LG939_11805	G4NDE1	26.9	171	107	4	38	208	502	654	1.2e-08	55.8	Uniprot	ABC4	Magnaporthe oryzae	Rice blast	Monocots	Hordeum vulgare (related: barley)	multidrug resistance
LG939_11825	E0SB00	54.5	1373	529	13	9	1369	7	1295	0	1404.4	Uniprot	purL (Dda3937_03379)	Dickeya dadantii	Soft rot disease	Eudicots	Cichorium intybus (related: chicory)	Phosphoribosylformyl-glycineamide synthetase
LG939_11830	Q8XYN5	96.6	147	5	0	1	147	1	147	2.2e-74	273.5	Uniprot	RSc1723	Ralstonia solanacearum	Bacterial wilt	Eudicots	Solanum lycopersicum (related: tomato)	Type III effectors (T3E) and T3E-like genes
LG939_11855	Q4USX3	31	297	203	2	1	295	1	297	5.6e-35	143.7	Uniprot	XC_2801	Xanthomonas campestris	Black rot disease	Eudicots	Raphanus sativus (related: radish)	transcription regulator
LG939_11860	A7F6T5	31.8	255	158	3	10	253	15	264	1.2e-30	129	Uniprot	THR1	Sclerotinia sclerotiorum	White mold	Eudicots	Brassica napus (related: rape)	Trihydroxynaphthalene reductase
LG939_11875	Q2YK03	48.3	344	173	2	8	346	5	348	1.9e-92	334.7	Uniprot	bab2_0879	Brucella abortus	Ovine brucellosis	Rodents	Mus musculus (related: house mouse)	putativepolyamine-bindingprotein
LG939_11880	Q8DPC2	46.4	295	145	5	7	297	5	290	8.6e-67	249.6	Uniprot	potA	Streptococcus pneumoniae	Pneumococcal pneumonia	Rodents	Mus musculus (related: house mouse)	ABC transporter ATP-binding protein - spermidine/putrescine transport
LG939_11880	A0A086IQC3	37.6	226	135	1	19	238	39	264	1.4e-40	162.5	Uniprot	proV	Klebsiella pneumoniae	Pneumonia	Rodents	Mus musculus (related: house mouse)	Glycine betaine/L-proline transport ATP-binding protein
LG939_11880	Q9K033	37.6	245	139	5	7	239	1	243	2.4e-37	151.8	Uniprot	cab (NMB0789)	Neisseria meningitidis	Septicemia	Primates	Homo sapiens (related: human)	Cysteine ATP binding protein
LG939_11880	A0A0H3JS81	35.2	219	133	3	7	217	3	220	9.6e-34	139.8	Uniprot	VraD	Staphylococcus aureus	Skin infections; food poisoning; respiratory diseases	Moths	Galleria mellonella (related: greater wax moth)	Involved in Gallidermin and Daptomycin Resistance
LG939_11880	Q8ZQE4	33.9	224	141	2	20	237	20	242	2.9e-30	128.3	Uniprot	MacB	Salmonella enterica	Food poisoning; enteritis	Rodents	Mus musculus (related: house mouse)	ABC-Type Efflux Pump
LG939_11880	H7C7L2	30	230	147	4	24	239	36	265	7.4e-26	113.6	Uniprot	oppF (bb0335)	Borreliella burgdorferi	Lyme disease	Rodents	Mus musculus (related: house mouse)	Oligopepeptide (Opp) transporter that drives transport by hydrolyzing ATP
LG939_11880	Q8PM59	30.9	230	142	7	24	239	36	262	4.6e-20	94.4	Uniprot	pstB	Xanthomonas citri	Citrus canker	Eudicots	Citrus limonia (related: mandarin lime)	phosphate metabolism
LG939_11880	Q5WWE3	30.3	228	128	10	8	217	483	697	1.8e-16	82.4	Uniprot	LssB	Legionella pneumophila	Legionellosis or legionnaires鈥?disease	Eukaryotes	Acanthamoeba castellanii (no common name found)	Functional Type 1 Secretion System
LG939_11880	Q3Y5V5	29.9	244	138	9	20	234	383	622	6.9e-16	80.5	Uniprot	ABC3	Magnaporthe oryzae	Rice blast	Monocots	Hordeum vulgare (related: barley)	multidrug resistance; protection from oxidative stress
LG939_11880	A0A0E0V727	27.7	224	148	8	8	222	344	562	2.9e-14	75.1	Uniprot	ybtQ	Escherichia coli	Urinary tract infection	Rodents	Mus musculus (related: house mouse)	ATP Binding Cassette Protein
LG939_11880	A0A086VCI7	30.3	195	123	7	34	220	340	529	5.5e-13	70.9	Uniprot	ybtP	Escherichia coli	Urinary tract infection	Rodents	Mus musculus (related: house mouse)	ATP Binding Cassette Protein
LG939_11885	C5A845	31.6	510	302	9	2	471	6	508	6.1e-49	190.7	Uniprot	PidS	Burkholderia glumae	Panicle blight	Monocots	Allium cepa (related: onion)	Sensor histidine kinase / two-component regulatory system (TCRS)
LG939_11885	J7KWB2	36.2	318	189	5	148	462	143	449	1.5e-42	169.5	Uniprot	qseC	Pectobacterium carotovorum	Soft rot disease	Eudicots	Brassica rapa (related: field mustard)	Sensor protein QseC bacterial adrenergic receptor
LG939_11885	Q8Z3P2	34.9	318	193	5	148	462	143	449	4.9e-38	154.5	Uniprot	QseC	Salmonella enterica	Salmonellosis	Primates	Homo sapiens (related: human)	Two-component system sensor histidine kinase
LG939_11885	D2TRM0	33.8	320	194	6	148	462	141	447	1.1e-37	153.3	Uniprot	QseC	Citrobacter rodentium		Rodents	Mus musculus (related: house mouse)	Adrenergic sensors
LG939_11885	B5XSN9	29.7	296	179	11	176	462	203	478	7.8e-20	94	Uniprot	phoQ	Klebsiella pneumoniae	Pneumonia	Moths	Galleria mellonella (related: greater wax moth)	govern the expression of cps and of the loci implicated in lipid A remodeling
LG939_11885	A0A0K0GLN5	30.4	224	141	7	241	455	810	1027	9e-16	80.5	Uniprot	PXO_RS14605	Xanthomonas oryzae	Bacterial leaf blight	Monocots	Oryza sativa (related: rice)	Hybrid protein
LG939_11885	A0A0K0GQL3	31.4	220	133	7	254	464	311	521	1.1e-13	73.6	Uniprot	PXO_RS21535 (StoS)	Xanthomonas oryzae	Bacterial leaf blight	Monocots	Oryza sativa (related: rice)	Hybrid protein
LG939_11885	Q8Z445	23.7	279	191	6	194	457	240	511	1.9e-13	72.8	Uniprot	barA	Salmonella enterica	Gastroenteritis	Rodents	Mus musculus (related: house mouse)
LG939_11885	Q2G2U4	24.6	224	159	5	242	460	376	594	5.4e-13	71.2	Uniprot	walK	Staphylococcus aureus	Skin infections; food poisoning; respiratory diseases	Rodents	Mus musculus (related: house mouse)	Sensor protein kinase
LG939_11885	P58662	22.4	228	161	6	241	461	469	687	5.3e-08	54.7	Uniprot	rcsC11	Salmonella enterica	Food poisoning	Rodents	Mus musculus (related: house mouse)	Sensor protein
LG939_11885	A0A034UYN5	23.1	225	163	5	241	461	502	720	2.2e-06	49.3	Uniprot	rcsC	Erwinia amylovora	Fire blight	Eudicots	Pyrus communis (related: pear)	Amylovoran production and pathogenticity
LG939_11885	D4I7B7	23.1	225	163	5	241	461	471	689	2.2e-06	49.3	Uniprot	rcsC	Erwinia amylovora	Fire blight	Eudicots	Pyrus communis (related: pear)	Phosphorelay system
LG939_11890	C5A846	45	231	123	2	1	228	1	230	2.5e-48	187.6	Uniprot	PidR	Burkholderia glumae	Panicle blight	Monocots	Allium cepa (related: onion)	Response regulator/ two-component regulatory
LG939_11890	Q5H3W2	44.3	230	127	1	1	229	65	294	3.7e-47	183.7	Uniprot	PXO_RS19415	Xanthomonas oryzae	Bacterial leaf blight	Monocots	Oryza sativa (related: rice)	Response regulator
LG939_11890	Q83CA1	39.4	221	130	3	1	219	10	228	2.1e-42	167.9	Uniprot	PmrA	Coxiella burnetii	Q fever	Primates	Homo sapiens (related: human)	Response Regulator
LG939_11890	A4K9H6	39.6	225	133	2	1	223	1	224	8.2e-39	156	Uniprot	PhoP	Xanthomonas oryzae	Bacterial blight	Monocots	Oryza sativa (related: rice)	Two-component system response regulatory required for Ax21 (synonym: AvrXa21)activity
LG939_11890	A0A0K0GP04	42.2	204	108	2	30	225	1	202	5.3e-38	153.3	Uniprot	PXO_RS19035	Xanthomonas oryzae	Bacterial leaf blight	Monocots	Oryza sativa (related: rice)	Response regulator
LG939_11890	P36556	38.8	224	135	1	1	224	1	222	4.5e-37	150.2	Uniprot	PmrA	Salmonella enterica	Salmonellosis	Rodents	Mus musculus (related: house mouse)	lipopolysaccharide modification regulator
LG939_11890	O69730	37.6	221	134	2	3	219	11	231	1.1e-32	135.6	Uniprot	tcrX	Mycobacterium tuberculosis	Tuberculosis	Rodents	Mus musculus (related: house mouse)	Two-Component Regulatory Systems
LG939_11890	B2SRG7	37.4	230	139	4	1	226	1	229	4.4e-32	133.7	Uniprot	raxR	Xanthomonas oryzae	Bacterial blight	Monocots	Oryza sativa (related: rice)	Two component response regulator activity required for Ax21 (synonym: AvrXa21) activity
LG939_11890	A0A0K0GI30	39.6	202	119	3	3	202	11	211	6.9e-30	126.3	Uniprot	PXO_RS05125 (DetR)	Xanthomonas oryzae	Bacterial leaf blight	Monocots	Oryza sativa (related: rice)	Response regulator
LG939_11890	D2TU76	38	229	127	5	2	218	3	228	6.9e-30	126.3	Uniprot	cpxR	Citrobacter rodentium	Colitis	Rodents	Mus musculus (related: house mouse)	Two-component response regulator
LG939_11890	P0AE88	38.7	230	124	6	2	218	3	228	1.2e-29	125.6	Uniprot	cpxR	Escherichia coli	Avian colibacillosis	Primates	Homo sapiens (related: human)	Cytoplasmic transcriptional regulator
LG939_11890	Q4UR27	39.6	202	119	3	3	202	22	222	1.5e-29	125.2	Uniprot	XC_3452	Xanthomonas campestris	Black rot disease	Eudicots	Raphanus sativus (related: radish)	Two-component regulatory protein
LG939_11890	P0A4H7	32.7	223	147	2	1	221	2	223	9.4e-27	115.9	Uniprot	CiaR	Streptococcus pneumoniae	Pneumococcal pneumonia	Rodents	Mus musculus (related: house mouse)	Two-component response regulator
LG939_11890	P0AA19	32.7	226	142	2	2	217	6	231	9.4e-27	115.9	Uniprot	ompR	Salmonella enterica	Food poisoning	Rodents	Mus musculus (related: house mouse)	Regulators of systemic infection
LG939_11890	E0SJT3	32.7	226	142	2	2	217	6	231	2.1e-26	114.8	Uniprot	ompR	Dickeya dadantii	Soft rot disease	Eudicots	Cichorium intybus (related: chicory)	DNA-binding response regulator in two-component regulatory system
LG939_11890	Q48K32	34.1	223	141	3	3	220	7	228	5.2e-25	110.2	Uniprot	kdpE	Pseudomonas syringae	Bacterial speck	Nematodes	Caenorhabditis elegans (related: roundworm)	Potassium homeostasis and virulence
LG939_11890	A0A0K0GIX3	33.9	224	137	5	2	216	5	226	3.7e-23	104	Uniprot	PXO_RS06785	Xanthomonas oryzae	Bacterial leaf blight	Monocots	Oryza sativa (related: rice)	Response regulator
LG939_11890	D0C624	30.6	206	141	2	2	206	12	216	4.1e-22	100.5	Uniprot	kdpE	Acinetobacter baumannii	Pneumonia	Rodents	Mus musculus (related: house mouse)	Potassium-dependent protein
LG939_11890	Q9S1K2	29.3	222	152	3	2	219	3	223	4.1e-22	100.5	Uniprot	rr01	Streptococcus pneumoniae	Pneumonia; otitis media; septicaemia; meningitis	Rodents	Mus musculus (related: house mouse)	Response regulator
LG939_11890	A0A1X9I314	26.1	222	156	3	2	216	3	223	2.2e-20	94.7	Uniprot	srtR	Streptococcus suis	Meningitis, septicemia, arthritis, pneumonia in pigs	Rodents	Mus musculus (related: house mouse)	Stress response transcriptional regulator
LG939_11890	P9WGN1	28.6	224	153	3	3	220	4	226	1.9e-19	91.7	Uniprot	kdpE	Mycobacterium tuberculosis	Tuberculosis	Rodents	Mus musculus (related: house mouse)	Two-Component Regulatory Systems
LG939_11890	A0A0K0GJ33	31.6	234	135	7	2	217	23	249	7.2e-19	89.7	Uniprot	PXO_RS07450	Xanthomonas oryzae	Bacterial leaf blight	Monocots	Oryza sativa (related: rice)	Response regulator
LG939_11890	A0A0H3I0G5	32.4	210	126	6	24	220	13	219	2.3e-17	84.7	Uniprot	BP1026B_II1587	Burkholderia pseudomallei	Melioidosis	Rodents	Mus musculus (related: house mouse)	T6SS5 Effector
LG939_11890	P0A9Q1	27.2	228	149	5	3	216	6	230	8.2e-15	76.3	Uniprot	arcA	Escherichia coli	Meningitis	Birds	Anas platyrhynchos (related: mallard)	Aerobic respiration control protein
LG939_11890	Q0PRN7	25.9	205	134	3	5	208	1	188	5e-12	67	Uniprot	luxO	Vibrio vulnificus	Fatal septicemia	Beetles	Tenebrio molitor (related: yellow mealworm)	upstream negative regulator of smcR
[truncated: 3,349 more rows]

## Sheet: RS642.PHI.blast
Table S3-B. Blast results of genomes of strain RS642 in PHI database.
Query_id	Subject_id	Identity	Match_length	Mismatch	GapOpen	Query_start	Query_end	Subject_start	Subject_end	Evalue	BitScore	Protein ID source	Gene	Pathogen species	Disease	Host description	Host species	Gene Function
LGV80_00020	Q3Y383	31.3	339	229	4	40	378	26	360	6.2e-53	203.8	Uniprot	HMPREF0351_10118 (WxL locusC)	Enterococcus faecium	Endocarditis	Rodents	Rattus (related: rat)	Involved in bile salt stress and endocarditis pathogenesis
LGV80_00170	Q4UWF4	28	125	70	4	117	231	375	489	5.1e-06	47.8	Uniprot	avrAC (XopAC)	Xanthomonas campestris	Black rot disease	Eudicots	Arabidopsis thaliana (related: thale cress)	Effector
LGV80_00175	A0A0F6B6Z8	28.9	412	267	10	1	400	3	400	1.6e-21	99.8	Uniprot	mcpC	Salmonella enterica	Salmonellosis	Primates	Homo sapiens (related: human)	Methyl-accepting chemotaxis protein
LGV80_00175	A0A0F6B845	30.5	403	243	10	47	429	47	432	2.7e-21	99	Uniprot	tcp	Salmonella enterica	Salmonellosis	Primates	Homo sapiens (related: human)	Methyl-accepting chemotaxis protein
LGV80_00175	P02941	81.4	70	13	0	361	430	363	432	3.5e-21	98.6	Uniprot	cheM	Salmonella enterica	Salmonellosis	Primates	Homo sapiens (related: human)	Methyl-accepting chemotaxis protein
LGV80_00175	A0A0F6B6S3	73.3	75	20	0	333	407	333	407	5e-20	94.7	Uniprot	mcpB	Salmonella enterica	Salmonellosis	Primates	Homo sapiens (related: human)	Methyl-accepting chemotaxis protein
LGV80_00175	A0A0F6BB74	93.9	49	3	0	358	406	362	410	2e-16	82.8	Uniprot	tsr	Salmonella enterica	Salmonellosis	Primates	Homo sapiens (related: human)	Methyl-accepting chemotaxis protein
LGV80_00175	Q9I3S1	44.8	116	50	2	316	417	242	357	1.6e-13	73.2	Uniprot	BdlA	Pseudomonas aeruginosa	Septicemia	Eudicots	Arabidopsis thaliana (related: thale cress)	chemotaxis transducer protein
LGV80_00175	A0A0H3PEF7	63.2	57	21	0	359	415	533	589	9.5e-11	63.9	Uniprot	tlp2 (Cjj81176_0180)	Campylobacter jejuni	Gastroenteritis	Birds	Gallus gallus (related: chicken)	Methyl-accepting chemotaxis protein/ transducer-like protein
LGV80_00175	Q0P864	63.2	57	21	0	359	415	536	592	9.5e-11	63.9	Uniprot	Cj1564	Campylobacter jejuni	Gastroenteritis	Birds	Gallus gallus (related: chicken)	Chemoreceptor
LGV80_00175	A0A0F6B1Q1	73.9	46	12	0	383	428	399	444	1e-09	60.5	Uniprot	trg	Salmonella enterica	Salmonellosis	Primates	Homo sapiens (related: human)	Methyl-accepting chemotaxis protein
LGV80_00175	A0A0F6B6Z9	64.6	48	17	0	381	428	375	422	4.4e-08	55.1	Uniprot	aer	Salmonella enterica	Salmonellosis	Primates	Homo sapiens (related: human)	Methyl-accepting chemotaxis protein
LGV80_00190	Q9K034	37.4	155	97	0	61	215	59	213	1.4e-22	102.1	Uniprot	ctp (NMB0788)	Neisseria meningitidis	Septicemia	Primates	Homo sapiens (related: human)	Cysteine transporter permease
LGV80_00195	Q9K033	56.1	246	101	2	1	239	1	246	8.4e-69	255.8	Uniprot	cab (NMB0789)	Neisseria meningitidis	Septicemia	Primates	Homo sapiens (related: human)	Cysteine ATP binding protein
LGV80_00195	Q8ZQE4	40.2	209	121	4	16	222	23	229	2.8e-32	134.4	Uniprot	MacB	Salmonella enterica	Food poisoning; enteritis	Rodents	Mus musculus (related: house mouse)	ABC-Type Efflux Pump
LGV80_00195	Q8PM59	32.4	250	146	6	2	236	21	262	7.6e-30	126.3	Uniprot	pstB	Xanthomonas citri	Citrus canker	Eudicots	Citrus limonia (related: mandarin lime)	phosphate metabolism
LGV80_00195	A0A0H3JS81	31.8	220	142	6	1	214	3	220	2.7e-27	117.9	Uniprot	VraD	Staphylococcus aureus	Skin infections; food poisoning; respiratory diseases	Moths	Galleria mellonella (related: greater wax moth)	Involved in Gallidermin and Daptomycin Resistance
LGV80_00195	Q8DPC2	34.8	230	142	4	1	227	5	229	3.5e-27	117.5	Uniprot	potA	Streptococcus pneumoniae	Pneumococcal pneumonia	Rodents	Mus musculus (related: house mouse)	ABC transporter ATP-binding protein - spermidine/putrescine transport
LGV80_00195	H7C7L2	30.9	230	147	6	15	233	34	262	2.4e-23	104.8	Uniprot	oppF (bb0335)	Borreliella burgdorferi	Lyme disease	Rodents	Mus musculus (related: house mouse)	Oligopepeptide (Opp) transporter that drives transport by hydrolyzing ATP
LGV80_00195	Q5WWE3	31.5	235	147	6	2	228	483	711	8.5e-21	96.3	Uniprot	LssB	Legionella pneumophila	Legionellosis or legionnaires鈥?disease	Eukaryotes	Acanthamoeba castellanii (no common name found)	Functional Type 1 Secretion System
LGV80_00195	Q3Y5V5	31.7	221	129	7	16	224	1094	1304	4.6e-19	90.5	Uniprot	ABC3	Magnaporthe oryzae	Rice blast	Monocots	Hordeum vulgare (related: barley)	multidrug resistance; protection from oxidative stress
LGV80_00195	Q4Q4W3	31.8	220	133	8	16	225	452	664	1.4e-18	89	Uniprot	LmABCB3	Leishmania major	Leishmaniasis	Rodents	Mus musculus (related: house mouse)	Mitochondrial ABC transporter
LGV80_00195	A0A0E0V727	30.7	218	140	6	12	224	356	567	3.7e-16	80.9	Uniprot	ybtQ	Escherichia coli	Urinary tract infection	Rodents	Mus musculus (related: house mouse)	ATP Binding Cassette Protein
LGV80_00195	A0A086VCI7	33.2	205	122	6	27	224	340	536	6.3e-16	80.1	Uniprot	ybtP	Escherichia coli	Urinary tract infection	Rodents	Mus musculus (related: house mouse)	ATP Binding Cassette Protein
LGV80_00195	B2SRG1	34.3	210	127	7	16	221	503	705	5.3e-15	77	Uniprot	raxB	Xanthomonas oryzae	Bacterial blight	Monocots	Oryza sativa (related: rice)	ATP-binding transporter protein required for Ax21 activity
LGV80_00195	A0A0M2J080	28.1	235	145	6	1	218	1	228	2.9e-13	71.2	Uniprot	sufC	Salmonella enterica	Salmonellosis	Rodents	Mus musculus (related: house mouse)	Sulfur mobilization
LGV80_00195	G4NDE1	27.1	207	132	4	19	223	494	683	2.5e-12	68.2	Uniprot	ABC4	Magnaporthe oryzae	Rice blast	Monocots	Hordeum vulgare (related: barley)	multidrug resistance
LGV80_00195	I1S2J9	27.1	214	134	6	13	218	617	816	1.4e-10	62.4	Uniprot	fgm5 (FGSG_10995)	Fusarium graminearum	Fusarium head blight	Monocots	Triticum aestivum (related: bread wheat)	ABC transporter
LGV80_00195	Q9UW87	23.6	229	160	6	3	224	673	893	7e-07	50.1	Uniprot	MLT1	Candida albicans	Candidiasis	Rodents	Mus musculus (related: house mouse)	ABC transporter
LGV80_00215	Q83CA1	50.2	221	107	2	1	219	10	229	4.3e-61	229.9	Uniprot	PmrA	Coxiella burnetii	Q fever	Primates	Homo sapiens (related: human)	Response Regulator
LGV80_00215	P66796	46	215	115	1	1	215	1	214	9e-51	195.7	Uniprot	QseB	Salmonella enterica	Salmonellosis	Primates	Homo sapiens (related: human)	Two-component system response regulator
LGV80_00215	C5A846	41.2	226	127	3	1	221	1	225	4e-43	170.2	Uniprot	PidR	Burkholderia glumae	Panicle blight	Monocots	Allium cepa (related: onion)	Response regulator/ two-component regulatory
LGV80_00215	P36556	41	217	127	1	1	217	1	216	9.9e-42	165.6	Uniprot	PmrA	Salmonella enterica	Salmonellosis	Rodents	Mus musculus (related: house mouse)	lipopolysaccharide modification regulator
LGV80_00215	Q5H3W2	39.4	221	131	2	1	219	65	284	9.9e-42	165.6	Uniprot	PXO_RS19415	Xanthomonas oryzae	Bacterial leaf blight	Monocots	Oryza sativa (related: rice)	Response regulator
LGV80_00215	A0A0K0GP04	46.3	190	101	1	30	219	1	189	1.7e-41	164.9	Uniprot	PXO_RS19035	Xanthomonas oryzae	Bacterial leaf blight	Monocots	Oryza sativa (related: rice)	Response regulator
LGV80_00215	A4K9H6	38.8	219	129	2	1	215	1	218	7.4e-37	149.4	Uniprot	PhoP	Xanthomonas oryzae	Bacterial blight	Monocots	Oryza sativa (related: rice)	Two-component system response regulatory required for Ax21 (synonym: AvrXa21)activity
[truncated: 5,425 more rows]

## Sheet: RS647.PHI.blast
Table S3-C. Blast results of genomes of strain RS647 in PHI database.
[truncated: 5,442 more rows]

## Sheet: RS650.PHI.blast
Table S3-D. Blast results of genomes of strain RS650 in PHI database.
[truncated: 5,369 more rows]
