# Supplementary material for: Comparative genomics and host range analysis of four Ralstonia pseudosolanacearum strains isolated from sunflower reveals genomic and phenotypic differences
Source: BMC Genomics. 2024 Feb 19;25:191. doi: 10.1186/s12864-024-10087-7 (PMC10875864; doi:10.1186/s12864-024-10087-7)
Supplement: Supplementary file 1 [file 12864_2024_10087_MOESM1_ESM.zip › Supplementary files/Table S4 Pan-genome analyses on chromosomes and megaplasmids from four strains .xlsx]

## Sheet: Chr.
Table S4 Pan-genome analyses on chromosomes and megaplasmids from four strains
Table S4-A Enrichment of specific genes of chrmosomes from four strains
ORTHOMCL_id	ORTHOMCL_stat	RS639(number)	RS642(number)	RS647(number)	RS650(number)	RS639_list	RS642_list	RS647_list	RS650_list
ORTHOMCL0	45 genes,4 taxa	8	9	13	10	LG939_04295;LG939_05230;LG939_11790;LG939_14975;LG939_15195;LG939_15505;LG939_15680;LG939_16985	LGV80_01680;LGV80_03075;LGV80_04430;LGV80_09410;LGV80_12860;LGV80_12870;LGV80_14335;LGV80_18170;LGV80_18270	LGV81_02050;LGV81_03370;LGV81_05065;LGV81_05425;LGV81_05560;LGV81_05780;LGV81_06070;LGV81_08810;LGV81_13665;LGV81_15255;LGV81_15845;LGV81_15880;LGV81_17990	LGV82_01745;LGV82_02720;LGV82_04170;LGV82_05405;LGV82_07525;LGV82_08890;LGV82_12070;LGV82_14265;LGV82_16200;LGV82_18050
ORTHOMCL1	35 genes,3 taxa	12	1	8	0	LG939_00020;LG939_01335;LG939_02525;LG939_04135;LG939_06930;LG939_06950;LG939_09565;LG939_10380;LG939_10530;LG939_10610;LG939_16155;LG939_17590	LGV80_13635	LGV81_00870;LGV81_02775;LGV81_09820;LGV81_10035;LGV81_10370;LGV81_10380;LGV81_10820;LGV81_13565	--
ORTHOMCL2	34 genes,3 taxa	11	0	8	1	LG939_00015;LG939_01340;LG939_02530;LG939_04140;LG939_06935;LG939_06955;LG939_09560;LG939_10385;LG939_10525;LG939_16160;LG939_17585	--	LGV81_02380;LGV81_02770;LGV81_09825;LGV81_10040;LGV81_10385;LGV81_10825;LGV81_13570;LGV81_16235	LGV82_03025
ORTHOMCL3	33 genes,4 taxa	2	11	1	7	LG939_01725;LG939_15200	LGV80_00025;LGV80_00785;LGV80_01935;LGV80_02010;LGV80_02300;LGV80_02410;LGV80_05415;LGV80_06190;LGV80_08035;LGV80_12210;LGV80_13525	LGV81_00700	LGV82_01620;LGV82_01775;LGV82_01875;LGV82_01945;LGV82_09240;LGV82_13360;LGV82_16980
ORTHOMCL4	28 genes,4 taxa	4	8	6	2	LG939_05680;LG939_07030;LG939_10595;LG939_17570	LGV80_00080;LGV80_04705;LGV80_08455;LGV80_10525;LGV80_13720;LGV80_13740;LGV80_14895;LGV80_17365	LGV81_00050;LGV81_04355;LGV81_09475;LGV81_09495;LGV81_13385;LGV81_14890	LGV82_00100;LGV82_03040
ORTHOMCL5	27 genes,4 taxa	4	7	6	2	LG939_05675;LG939_07035;LG939_10590;LG939_17565	LGV80_00075;LGV80_04700;LGV80_08460;LGV80_10530;LGV80_13735;LGV80_14890;LGV80_17360	LGV81_00045;LGV81_04350;LGV81_09470;LGV81_09490;LGV81_13380;LGV81_14895	LGV82_00095;LGV82_03035
ORTHOMCL6	26 genes,4 taxa	5	1	5	0	LG939_01915;LG939_02135;LG939_02320;LG939_02960;LG939_04670	LGV80_15540	LGV81_00090;LGV81_00275;LGV81_00490;LGV81_04240;LGV81_15825	--
ORTHOMCL7	26 genes,3 taxa	3	0	4	1	LG939_02955;LG939_06830;LG939_06960	--	LGV81_02415;LGV81_12740;LGV81_13455;LGV81_13585	LGV82_14860
ORTHOMCL8	26 genes,4 taxa	4	8	6	2	LG939_05670;LG939_07040;LG939_10585;LG939_17560	LGV80_04695;LGV80_04710;LGV80_08465;LGV80_10535;LGV80_13730;LGV80_13745;LGV80_14885;LGV80_17355	LGV81_00040;LGV81_04345;LGV81_09465;LGV81_09485;LGV81_13375;LGV81_14900	LGV82_00090;LGV82_03030
ORTHOMCL9	25 genes,4 taxa	0	10	0	6	--	LGV80_00020;LGV80_04510;LGV80_04530;LGV80_07120;LGV80_12205;LGV80_13520;LGV80_13905;LGV80_14930;LGV80_15125;LGV80_15495	--	LGV82_08285;LGV82_13365;LGV82_14840;LGV82_15395;LGV82_15510;LGV82_17275
ORTHOMCL10	21 genes,4 taxa	3	3	4	1	LG939_01540;LG939_01550;LG939_16580	LGV80_09740;LGV80_13630;LGV80_15265	LGV81_00890;LGV81_02800;LGV81_03775;LGV81_08750	LGV82_01610
ORTHOMCL11	19 genes,4 taxa	3	0	4	1	LG939_06455;LG939_10895;LG939_12270	--	LGV81_00625;LGV81_05245;LGV81_09530;LGV81_14950	LGV82_01625
ORTHOMCL12	17 genes,3 taxa	3	0	5	0	LG939_01600;LG939_03000;LG939_05655	--	LGV81_04010;LGV81_04140;LGV81_04185;LGV81_13460;LGV81_17525	--
ORTHOMCL13	17 genes,2 taxa	0	6	0	6	--	LGV80_02520;LGV80_07975;LGV80_08430;LGV80_11460;LGV80_12385;LGV80_18175	--	LGV82_02165;LGV82_08275;LGV82_15165;LGV82_15385;LGV82_17010;LGV82_17650
ORTHOMCL14	15 genes,4 taxa	3	3	4	2	LG939_03955;LG939_16035;LG939_16355	LGV80_01095;LGV80_01485;LGV80_13790	LGV81_03855;LGV81_04280;LGV81_04640;LGV81_16560	LGV82_01085;LGV82_13720
ORTHOMCL15	14 genes,4 taxa	1	1	1	0	LG939_02230	LGV80_17685	LGV81_00180	--
ORTHOMCL16	13 genes,3 taxa	1	0	4	2	LG939_01345	--	LGV81_04000;LGV81_09140;LGV81_14905;LGV81_14955	LGV82_01250;LGV82_04750
ORTHOMCL17	12 genes,2 taxa	4	0	4	0	LG939_01920;LG939_02130;LG939_02325;LG939_04675	--	LGV81_00280;LGV81_04245;LGV81_15820;LGV81_17570	--
ORTHOMCL18	12 genes,4 taxa	1	1	1	1	LG939_02435	LGV80_18260	LGV81_18075	LGV82_18135
ORTHOMCL20	11 genes,4 taxa	1	2	1	2	LG939_12405	LGV80_10040;LGV80_10060	LGV81_08215	LGV82_09535;LGV82_09555
ORTHOMCL21	11 genes,4 taxa	3	1	2	2	LG939_15835;LG939_16130;LG939_16465	LGV80_13570	LGV81_04110;LGV81_04495	LGV82_01665;LGV82_13055
ORTHOMCL22	10 genes,4 taxa	1	2	3	2	LG939_03990	LGV80_01125;LGV80_01520	LGV81_03870;LGV81_04655;LGV81_16525	LGV82_01115;LGV82_13705
ORTHOMCL23	10 genes,4 taxa	1	2	3	3	LG939_04050	LGV80_01200;LGV80_01575	LGV81_03945;LGV81_04725;LGV81_16460	LGV82_01180;LGV82_13210;LGV82_13635
ORTHOMCL24	10 genes,4 taxa	2	2	3	2	LG939_04130;LG939_16535	LGV80_01280;LGV80_01650	LGV81_04040;LGV81_04810;LGV81_16385	LGV82_01280;LGV82_13535
ORTHOMCL25	10 genes,4 taxa	2	2	3	2	LG939_04165;LG939_16515	LGV80_01300;LGV80_01670	LGV81_04060;LGV81_04830;LGV81_16365	LGV82_01300;LGV82_13515
ORTHOMCL26	10 genes,4 taxa	3	2	2	3	LG939_15815;LG939_16110;LG939_16450	LGV80_13550;LGV80_13865	LGV81_04130;LGV81_04515	LGV82_13035;LGV82_13380;LGV82_13795
ORTHOMCL27	10 genes,4 taxa	2	1	1	2	LG939_16150;LG939_16475	LGV80_13580	LGV81_04100	LGV82_01655;LGV82_13065
ORTHOMCL28	10 genes,2 taxa	0	2	0	2	--	LGV80_04520;LGV80_17220	--	LGV82_05785;LGV82_15390
ORTHOMCL29	10 genes,2 taxa	0	3	0	1	--	LGV80_06035;LGV80_06205;LGV80_10425	--	LGV82_05795
ORTHOMCL30	9 genes,4 taxa	1	2	3	3	LG939_04030	LGV80_01180;LGV80_01555	LGV81_03925;LGV81_04705;LGV81_16480	LGV82_01160;LGV82_13230;LGV82_13655
ORTHOMCL31	9 genes,4 taxa	2	1	3	2	LG939_04120;LG939_16545	LGV80_01640	LGV81_04030;LGV81_04795;LGV81_16395	LGV82_01265;LGV82_13550
ORTHOMCL32	9 genes,4 taxa	1	1	0	1	LG939_04215	LGV80_01355	--	LGV82_01350
ORTHOMCL33	9 genes,4 taxa	1	1	0	1	LG939_04220	LGV80_01360	--	LGV82_01355
ORTHOMCL35	9 genes,4 taxa	0	0	1	0	--	--	LGV81_17435	--
ORTHOMCL36	9 genes,2 taxa	0	1	0	1	--	LGV80_15000	--	LGV82_13855
ORTHOMCL37	8 genes,4 taxa	2	1	1	0	LG939_01350;LG939_16020	LGV80_13775	LGV81_04295	--
ORTHOMCL38	8 genes,4 taxa	2	2	2	1	LG939_04115;LG939_16550	LGV80_01255;LGV80_01635	LGV81_04015;LGV81_16400	LGV82_01260
ORTHOMCL39	8 genes,4 taxa	1	2	3	2	LG939_04160	LGV80_01295;LGV80_01665	LGV81_04055;LGV81_04825;LGV81_16370	LGV82_01295;LGV82_13520
ORTHOMCL40	8 genes,4 taxa	1	1	1	1	LG939_04575	LGV80_02125	LGV81_15935	LGV82_02060
ORTHOMCL41	8 genes,4 taxa	2	2	2	2	LG939_04900;LG939_05005	LGV80_02745;LGV80_02850	LGV81_15490;LGV81_15595	LGV82_02390;LGV82_02495
ORTHOMCL42	8 genes,4 taxa	1	1	1	1	LG939_05000	LGV80_02845	LGV81_15495	LGV82_02490
ORTHOMCL43	8 genes,4 taxa	2	2	0	1	LG939_05630;LG939_16000	LGV80_13645;LGV80_13755	--	LGV82_01470
ORTHOMCL44	8 genes,4 taxa	2	2	2	2	LG939_06495;LG939_09510	LGV80_04165;LGV80_07165	LGV81_10875;LGV81_13920	LGV82_03915;LGV82_06745
ORTHOMCL45	8 genes,4 taxa	1	1	1	1	LG939_12330	LGV80_09985	LGV81_08270	LGV82_09480
ORTHOMCL46	8 genes,4 taxa	2	2	2	2	LG939_15820;LG939_16115	LGV80_13555;LGV80_13870	LGV81_04125;LGV81_04510	LGV82_13385;LGV82_13800
ORTHOMCL51	7 genes,2 taxa	1	0	2	0	LG939_00055	--	LGV81_11840;LGV81_16220	--
ORTHOMCL52	7 genes,4 taxa	1	0	1	1	LG939_02350	--	LGV81_00060	LGV82_00050
ORTHOMCL53	7 genes,4 taxa	1	1	3	2	LG939_04045	LGV80_01570	LGV81_03940;LGV81_04720;LGV81_16465	LGV82_13215;LGV82_13640
ORTHOMCL54	7 genes,4 taxa	1	1	3	1	LG939_04070	LGV80_01595	LGV81_03965;LGV81_04745;LGV81_16440	LGV82_13615
ORTHOMCL55	7 genes,4 taxa	1	1	3	1	LG939_04085	LGV80_01235	LGV81_03980;LGV81_04760;LGV81_16425	LGV82_13585
ORTHOMCL56	7 genes,4 taxa	2	1	2	1	LG939_04125;LG939_16540	LGV80_01645	LGV81_04035;LGV81_16390	LGV82_01270
ORTHOMCL57	7 genes,4 taxa	2	1	2	1	LG939_04155;LG939_16525	LGV80_01290	LGV81_04050;LGV81_16375	LGV82_01290
ORTHOMCL58	7 genes,4 taxa	3	1	2	0	LG939_04185;LG939_15880;LG939_16495	LGV80_01320	LGV81_04450;LGV81_16345	--
ORTHOMCL59	7 genes,4 taxa	1	2	2	2	LG939_05725	LGV80_03395;LGV80_10175	LGV81_08140;LGV81_14845	LGV82_03145;LGV82_09620
ORTHOMCL60	7 genes,4 taxa	2	2	2	1	LG939_12095;LG939_16310	LGV80_01735;LGV80_09755	LGV81_08500;LGV81_16315	LGV82_09245
ORTHOMCL62	7 genes,4 taxa	0	1	0	1	--	LGV80_01335	--	LGV82_01335
ORTHOMCL63	6 genes,4 taxa	1	2	1	1	LG939_03965	LGV80_01105;LGV80_01495	LGV81_16550	LGV82_01095
ORTHOMCL64	6 genes,4 taxa	1	2	1	1	LG939_03970	LGV80_01110;LGV80_01500	LGV81_16545	LGV82_01100
ORTHOMCL65	6 genes,4 taxa	1	2	1	1	LG939_03975	LGV80_01115;LGV80_01505	LGV81_16540	LGV82_01105
ORTHOMCL66	6 genes,4 taxa	1	2	1	1	LG939_03980	LGV80_01120;LGV80_01510	LGV81_16535	LGV82_01110
ORTHOMCL67	6 genes,4 taxa	1	2	1	1	LG939_04035	LGV80_01185;LGV80_01560	LGV81_16475	LGV82_13225
ORTHOMCL68	6 genes,4 taxa	1	1	2	1	LG939_04040	LGV80_01190	LGV81_03935;LGV81_16470	LGV82_13220
ORTHOMCL69	6 genes,4 taxa	1	1	2	2	LG939_04055	LGV80_01580	LGV81_04730;LGV81_16455	LGV82_13205;LGV82_13630
ORTHOMCL70	6 genes,4 taxa	1	1	2	2	LG939_04075	LGV80_01225	LGV81_03970;LGV81_16435	LGV82_01205;LGV82_13185
ORTHOMCL71	6 genes,4 taxa	2	2	1	0	LG939_04175;LG939_16505	LGV80_01310;LGV80_01685	LGV81_16355	--
ORTHOMCL72	6 genes,4 taxa	2	2	1	0	LG939_04180;LG939_16500	LGV80_01315;LGV80_01690	LGV81_16350	--
ORTHOMCL73	6 genes,2 taxa	3	0	3	0	LG939_04465;LG939_12720;LG939_17145	--	LGV81_03210;LGV81_07890;LGV81_12930	--
ORTHOMCL74	6 genes,4 taxa	2	1	1	2	LG939_05505;LG939_10520	LGV80_13165	LGV81_07795	LGV82_10115;LGV82_12685
ORTHOMCL75	6 genes,4 taxa	1	1	1	1	LG939_07315	LGV80_05025	LGV81_13090	LGV82_04620
ORTHOMCL76	6 genes,4 taxa	1	0	0	0	LG939_14265	--	--	--
ORTHOMCL77	6 genes,4 taxa	2	1	2	1	LG939_15810;LG939_16445	LGV80_13545	LGV81_04135;LGV81_04520	LGV82_13375
ORTHOMCL78	6 genes,4 taxa	2	1	2	1	LG939_15825;LG939_16120	LGV80_13560	LGV81_04120;LGV81_04505	LGV82_13045
ORTHOMCL79	6 genes,4 taxa	1	2	2	1	LG939_16320	LGV80_01715;LGV80_09745	LGV81_08510;LGV81_16325	LGV82_09210
ORTHOMCL80	6 genes,4 taxa	1	1	2	1	LG939_16350	LGV80_13785	LGV81_03860;LGV81_04645	LGV82_13715
ORTHOMCL81	6 genes,3 taxa	1	0	2	0	LG939_16375	--	LGV81_03835;LGV81_04620	--
ORTHOMCL82	6 genes,4 taxa	0	0	0	1	--	--	--	LGV82_01465
ORTHOMCL83	6 genes,4 taxa	0	0	0	1	--	--	--	LGV82_01505
ORTHOMCL85	6 genes,4 taxa	0	2	1	2	--	LGV80_01145;LGV80_01535	LGV81_16500	LGV82_01140;LGV82_13250
ORTHOMCL86	5 genes,4 taxa	1	2	1	1	LG939_02225	LGV80_12370;LGV80_17690	LGV81_00185	LGV82_17560
ORTHOMCL87	5 genes,4 taxa	2	1	1	1	LG939_02355;LG939_03005	LGV80_00060	LGV81_17520	LGV82_00045
ORTHOMCL88	5 genes,4 taxa	1	2	1	1	LG939_02975	LGV80_00110;LGV80_00120	LGV81_17550	LGV82_00080
ORTHOMCL89	5 genes,4 taxa	1	1	1	2	LG939_02980	LGV80_00125	LGV81_17545	LGV82_00075;LGV82_00110
ORTHOMCL90	5 genes,4 taxa	1	2	1	1	LG939_03880	LGV80_01020;LGV80_01390	LGV81_16645	LGV82_00995
ORTHOMCL91	5 genes,4 taxa	1	2	1	1	LG939_03885	LGV80_01025;LGV80_01395	LGV81_16640	LGV82_01000
ORTHOMCL92	5 genes,4 taxa	1	2	1	1	LG939_03890	LGV80_01030;LGV80_01400	LGV81_16635	LGV82_01005
ORTHOMCL93	5 genes,4 taxa	1	2	1	1	LG939_03895	LGV80_01035;LGV80_01405	LGV81_16630	LGV82_01010
ORTHOMCL94	5 genes,4 taxa	1	2	1	1	LG939_03900	LGV80_01040;LGV80_01410	LGV81_16625	LGV82_01015
ORTHOMCL95	5 genes,4 taxa	1	2	1	1	LG939_03910	LGV80_01050;LGV80_01430	LGV81_16615	LGV82_01035
ORTHOMCL96	5 genes,4 taxa	1	2	1	1	LG939_03920	LGV80_01060;LGV80_01440	LGV81_16605	LGV82_01045
ORTHOMCL97	5 genes,4 taxa	1	2	1	1	LG939_03925	LGV80_01065;LGV80_01445	LGV81_16600	LGV82_01050
ORTHOMCL98	5 genes,4 taxa	1	2	1	1	LG939_03930	LGV80_01070;LGV80_01455	LGV81_16590	LGV82_01060
ORTHOMCL99	5 genes,4 taxa	1	2	1	1	LG939_03935	LGV80_01075;LGV80_01460	LGV81_16585	LGV82_01065
ORTHOMCL100	5 genes,4 taxa	1	2	1	1	LG939_03940	LGV80_01080;LGV80_01465	LGV81_16580	LGV82_01070
ORTHOMCL101	5 genes,4 taxa	1	2	1	1	LG939_03945	LGV80_01085;LGV80_01475	LGV81_16570	LGV82_01075
ORTHOMCL102	5 genes,4 taxa	1	2	1	1	LG939_03950	LGV80_01090;LGV80_01480	LGV81_16565	LGV82_01080
ORTHOMCL103	5 genes,4 taxa	1	1	1	1	LG939_03960	LGV80_01100	LGV81_16555	LGV82_01090
ORTHOMCL104	5 genes,4 taxa	1	0	0	0	LG939_04000	--	--	--
ORTHOMCL105	5 genes,4 taxa	1	1	2	1	LG939_04015	LGV80_01150	LGV81_03900;LGV81_04680	LGV82_13680
ORTHOMCL106	5 genes,4 taxa	1	1	1	1	LG939_04020	LGV80_01165	LGV81_16495	LGV82_01145
ORTHOMCL107	5 genes,4 taxa	1	1	2	0	LG939_04025	LGV80_01175	LGV81_04700;LGV81_16485	--
ORTHOMCL108	5 genes,4 taxa	1	1	1	1	LG939_04080	LGV80_01230	LGV81_03975	LGV82_01210
ORTHOMCL109	5 genes,4 taxa	2	1	1	1	LG939_04095;LG939_16220	LGV80_01620	LGV81_16415	LGV82_13140
ORTHOMCL110	5 genes,4 taxa	1	1	2	1	LG939_04150	LGV80_01655	LGV81_04045;LGV81_16380	LGV82_01285
ORTHOMCL111	5 genes,4 taxa	1	0	0	0	LG939_05610	--	--	--
ORTHOMCL112	5 genes,3 taxa	2	0	1	2	LG939_06975;LG939_16180	--	LGV81_13440	LGV82_13105;LGV82_13820
ORTHOMCL113	5 genes,2 taxa	1	0	2	0	LG939_14455	--	LGV81_09590;LGV81_15305	--
ORTHOMCL114	5 genes,4 taxa	2	1	1	1	LG939_14880;LG939_17510	LGV80_12550	LGV81_02845	LGV82_12035
ORTHOMCL115	5 genes,4 taxa	1	1	2	1	LG939_15830	LGV80_13565	LGV81_04115;LGV81_04500	LGV82_13050
ORTHOMCL116	5 genes,4 taxa	2	1	1	0	LG939_15865;LG939_16485	LGV80_01705	LGV81_04465	--
ORTHOMCL117	5 genes,4 taxa	2	1	1	1	LG939_15985;LG939_16295	LGV80_13705	LGV81_04325	LGV82_01560
ORTHOMCL118	5 genes,4 taxa	2	1	1	1	LG939_15990;LG939_16300	LGV80_13710	LGV81_04320	LGV82_01555
ORTHOMCL119	5 genes,4 taxa	2	1	0	0	LG939_16050;LG939_16370	LGV80_13805	--	--
ORTHOMCL120	5 genes,4 taxa	1	1	1	2	LG939_16060	LGV80_13815	LGV81_04615	LGV82_13310;LGV82_13745
ORTHOMCL121	5 genes,4 taxa	1	1	1	2	LG939_16065	LGV80_13820	LGV81_04250	LGV82_13315;LGV82_13750
ORTHOMCL122	5 genes,4 taxa	1	1	1	1	LG939_16330	LGV80_01700	LGV81_04855	LGV82_13485
ORTHOMCL123	5 genes,3 taxa	1	0	2	0	LG939_16385	--	LGV81_03825;LGV81_04610	--
ORTHOMCL124	5 genes,4 taxa	0	0	0	1	--	--	--	LGV82_07620
ORTHOMCL125	5 genes,4 taxa	0	0	0	1	--	--	--	LGV82_07625
ORTHOMCL126	5 genes,4 taxa	0	0	0	1	--	--	--	LGV82_07635
ORTHOMCL127	5 genes,4 taxa	0	1	0	1	--	LGV80_09495	--	LGV82_08970
ORTHOMCL128	5 genes,4 taxa	0	1	0	1	--	LGV80_09485	--	LGV82_08965
ORTHOMCL129	5 genes,4 taxa	0	1	0	1	--	LGV80_09480	--	LGV82_08960
ORTHOMCL130	5 genes,4 taxa	0	1	1	1	--	LGV80_01550	LGV81_03920	LGV82_01155
ORTHOMCL131	5 genes,4 taxa	0	1	1	2	--	LGV80_13780	LGV81_04650	LGV82_13275;LGV82_13710
ORTHOMCL132	5 genes,4 taxa	0	1	0	0	--	LGV80_04580	--	--
ORTHOMCL133	5 genes,3 taxa	0	1	2	1	--	LGV80_01240	LGV81_03985;LGV81_04765	LGV82_13580
ORTHOMCL134	4 genes,4 taxa	1	1	1	1	LG939_00005	LGV80_15525	LGV81_02390	LGV82_15420
ORTHOMCL135	4 genes,4 taxa	1	1	1	1	LG939_00010	LGV80_15530	LGV81_02385	LGV82_15425
ORTHOMCL136	4 genes,4 taxa	1	1	1	1	LG939_00025	LGV80_15535	LGV81_02370	LGV82_15430
ORTHOMCL137	4 genes,4 taxa	1	1	1	1	LG939_00040	LGV80_15550	LGV81_02355	LGV82_15445
ORTHOMCL138	4 genes,4 taxa	1	1	1	1	LG939_00045	LGV80_15555	LGV81_02350	LGV82_15450
ORTHOMCL139	4 genes,4 taxa	1	1	1	1	LG939_00050	LGV80_15560	LGV81_02345	LGV82_15455
ORTHOMCL140	4 genes,4 taxa	1	1	1	1	LG939_00060	LGV80_15565	LGV81_02340	LGV82_15460
ORTHOMCL141	4 genes,4 taxa	1	1	1	1	LG939_00065	LGV80_15570	LGV81_02335	LGV82_15465
ORTHOMCL142	4 genes,4 taxa	1	1	1	1	LG939_00070	LGV80_15575	LGV81_02330	LGV82_15470
ORTHOMCL143	4 genes,4 taxa	1	1	1	1	LG939_00075	LGV80_15580	LGV81_02325	LGV82_15475
ORTHOMCL144	4 genes,4 taxa	1	1	1	1	LG939_00080	LGV80_15585	LGV81_02320	LGV82_15480
ORTHOMCL145	4 genes,4 taxa	1	1	1	1	LG939_00085	LGV80_15590	LGV81_02315	LGV82_15485
ORTHOMCL146	4 genes,4 taxa	1	1	1	1	LG939_00105	LGV80_15605	LGV81_02300	LGV82_15500
ORTHOMCL147	4 genes,4 taxa	1	1	1	1	LG939_00110	LGV80_15610	LGV81_02295	LGV82_15505
ORTHOMCL148	4 genes,4 taxa	1	1	1	1	LG939_00115	LGV80_15615	LGV81_02290	LGV82_15515
ORTHOMCL149	4 genes,4 taxa	1	1	1	1	LG939_00120	LGV80_15620	LGV81_02285	LGV82_15520
ORTHOMCL150	4 genes,4 taxa	1	1	1	1	LG939_00125	LGV80_15625	LGV81_02280	LGV82_15525
ORTHOMCL151	4 genes,4 taxa	1	1	1	1	LG939_00130	LGV80_15630	LGV81_02275	LGV82_15530
ORTHOMCL152	4 genes,4 taxa	1	1	1	1	LG939_00135	LGV80_15635	LGV81_02270	LGV82_15535
ORTHOMCL153	4 genes,4 taxa	1	1	1	1	LG939_00140	LGV80_15640	LGV81_02265	LGV82_15540
ORTHOMCL154	4 genes,4 taxa	1	1	1	1	LG939_00145	LGV80_15645	LGV81_02260	LGV82_15545
ORTHOMCL155	4 genes,4 taxa	1	1	1	1	LG939_00150	LGV80_15650	LGV81_02255	LGV82_15550
ORTHOMCL156	4 genes,4 taxa	1	1	1	1	LG939_00155	LGV80_15655	LGV81_02250	LGV82_15555
ORTHOMCL157	4 genes,4 taxa	1	1	1	1	LG939_00160	LGV80_15660	LGV81_02245	LGV82_15560
ORTHOMCL158	4 genes,4 taxa	1	1	1	1	LG939_00165	LGV80_15665	LGV81_02240	LGV82_15565
ORTHOMCL159	4 genes,4 taxa	1	1	1	1	LG939_00170	LGV80_15670	LGV81_02235	LGV82_15570
ORTHOMCL160	4 genes,4 taxa	1	1	1	1	LG939_00175	LGV80_15675	LGV81_02230	LGV82_15575
ORTHOMCL161	4 genes,4 taxa	1	1	1	1	LG939_00180	LGV80_15680	LGV81_02225	LGV82_15580
ORTHOMCL162	4 genes,4 taxa	1	1	1	1	LG939_00195	LGV80_15695	LGV81_02210	LGV82_15595
ORTHOMCL163	4 genes,4 taxa	1	1	1	1	LG939_00200	LGV80_15700	LGV81_02205	LGV82_15600
ORTHOMCL164	4 genes,4 taxa	1	1	1	1	LG939_00205	LGV80_15705	LGV81_02200	LGV82_15605
ORTHOMCL165	4 genes,4 taxa	1	1	1	1	LG939_00210	LGV80_15710	LGV81_02195	LGV82_15610
ORTHOMCL166	4 genes,4 taxa	1	1	1	1	LG939_00215	LGV80_15715	LGV81_02190	LGV82_15615
ORTHOMCL167	4 genes,4 taxa	1	1	1	1	LG939_00220	LGV80_15720	LGV81_02185	LGV82_15620
ORTHOMCL168	4 genes,4 taxa	1	1	1	1	LG939_00225	LGV80_15725	LGV81_02180	LGV82_15625
ORTHOMCL169	4 genes,4 taxa	1	1	1	1	LG939_00230	LGV80_15730	LGV81_02175	LGV82_15630
ORTHOMCL170	4 genes,4 taxa	1	1	1	1	LG939_00235	LGV80_15735	LGV81_02170	LGV82_15635
ORTHOMCL171	4 genes,4 taxa	1	1	1	1	LG939_00240	LGV80_15740	LGV81_02165	LGV82_15640
ORTHOMCL172	4 genes,4 taxa	1	1	1	1	LG939_00245	LGV80_15745	LGV81_02160	LGV82_15645
ORTHOMCL173	4 genes,4 taxa	1	1	1	1	LG939_00250	LGV80_15750	LGV81_02155	LGV82_15650
ORTHOMCL174	4 genes,4 taxa	1	1	1	1	LG939_00255	LGV80_15755	LGV81_02150	LGV82_15655
ORTHOMCL175	4 genes,4 taxa	1	1	1	1	LG939_00260	LGV80_15760	LGV81_02145	LGV82_15660
ORTHOMCL176	4 genes,4 taxa	1	1	1	1	LG939_00265	LGV80_15765	LGV81_02140	LGV82_15665
ORTHOMCL177	4 genes,4 taxa	1	1	1	1	LG939_00270	LGV80_15770	LGV81_02135	LGV82_15670
ORTHOMCL178	4 genes,4 taxa	1	1	1	1	LG939_00275	LGV80_15775	LGV81_02130	LGV82_15675
ORTHOMCL179	4 genes,4 taxa	1	1	1	1	LG939_00280	LGV80_15780	LGV81_02125	LGV82_15680
ORTHOMCL180	4 genes,4 taxa	1	1	1	1	LG939_00290	LGV80_15790	LGV81_02115	LGV82_15690
ORTHOMCL181	4 genes,4 taxa	1	1	1	1	LG939_00295	LGV80_15795	LGV81_02110	LGV82_15695
ORTHOMCL182	4 genes,4 taxa	1	1	1	1	LG939_00300	LGV80_15800	LGV81_02105	LGV82_15700
ORTHOMCL183	4 genes,4 taxa	1	1	1	1	LG939_00305	LGV80_15805	LGV81_02100	LGV82_15705
ORTHOMCL184	4 genes,4 taxa	1	1	1	1	LG939_00310	LGV80_15810	LGV81_02095	LGV82_15710
ORTHOMCL185	4 genes,4 taxa	1	1	1	1	LG939_00315	LGV80_15815	LGV81_02090	LGV82_15715
ORTHOMCL186	4 genes,4 taxa	1	1	1	1	LG939_00320	LGV80_15820	LGV81_02085	LGV82_15720
ORTHOMCL187	4 genes,4 taxa	1	1	1	1	LG939_00325	LGV80_15825	LGV81_02080	LGV82_15725
ORTHOMCL188	4 genes,4 taxa	1	1	1	1	LG939_00330	LGV80_15830	LGV81_02075	LGV82_15730
ORTHOMCL189	4 genes,4 taxa	1	1	1	1	LG939_00335	LGV80_15835	LGV81_02070	LGV82_15735
ORTHOMCL190	4 genes,4 taxa	1	1	1	1	LG939_00340	LGV80_15840	LGV81_02065	LGV82_15740
ORTHOMCL191	4 genes,4 taxa	1	1	1	1	LG939_00345	LGV80_15845	LGV81_02060	LGV82_15745
ORTHOMCL192	4 genes,4 taxa	1	1	1	1	LG939_00350	LGV80_15850	LGV81_02055	LGV82_15750
ORTHOMCL193	4 genes,4 taxa	1	1	1	1	LG939_00355	LGV80_15855	LGV81_02045	LGV82_15755
ORTHOMCL194	4 genes,4 taxa	1	1	1	1	LG939_00360	LGV80_15860	LGV81_02040	LGV82_15760
ORTHOMCL195	4 genes,4 taxa	1	1	1	1	LG939_00365	LGV80_15865	LGV81_02035	LGV82_15765
ORTHOMCL196	4 genes,4 taxa	1	1	1	1	LG939_00370	LGV80_15870	LGV81_02030	LGV82_15770
ORTHOMCL197	4 genes,4 taxa	1	1	1	1	LG939_00375	LGV80_15875	LGV81_02025	LGV82_15775
ORTHOMCL198	4 genes,4 taxa	1	1	1	1	LG939_00380	LGV80_15880	LGV81_02020	LGV82_15780
ORTHOMCL199	4 genes,4 taxa	1	1	1	1	LG939_00385	LGV80_15885	LGV81_02015	LGV82_15785
ORTHOMCL200	4 genes,4 taxa	1	1	1	1	LG939_00390	LGV80_15890	LGV81_02010	LGV82_15790
ORTHOMCL201	4 genes,4 taxa	1	1	1	1	LG939_00395	LGV80_15895	LGV81_02005	LGV82_15795
ORTHOMCL202	4 genes,4 taxa	1	1	1	1	LG939_00405	LGV80_15905	LGV81_01995	LGV82_15805
ORTHOMCL203	4 genes,4 taxa	1	1	1	1	LG939_00410	LGV80_15910	LGV81_01990	LGV82_15810
ORTHOMCL204	4 genes,4 taxa	1	1	1	1	LG939_00415	LGV80_15915	LGV81_01985	LGV82_15815
ORTHOMCL205	4 genes,4 taxa	1	1	1	1	LG939_00420	LGV80_15920	LGV81_01980	LGV82_15820
ORTHOMCL206	4 genes,4 taxa	1	1	1	1	LG939_00425	LGV80_15925	LGV81_01975	LGV82_15825
ORTHOMCL207	4 genes,4 taxa	1	1	1	1	LG939_00430	LGV80_15930	LGV81_01970	LGV82_15830
ORTHOMCL208	4 genes,4 taxa	1	1	1	1	LG939_00435	LGV80_15935	LGV81_01965	LGV82_15835
ORTHOMCL209	4 genes,4 taxa	1	1	1	1	LG939_00440	LGV80_15940	LGV81_01960	LGV82_15840
ORTHOMCL210	4 genes,4 taxa	1	1	1	1	LG939_00445	LGV80_15945	LGV81_01955	LGV82_15845
ORTHOMCL211	4 genes,4 taxa	1	1	1	1	LG939_00450	LGV80_15950	LGV81_01950	LGV82_15850
ORTHOMCL212	4 genes,4 taxa	1	1	1	1	LG939_00455	LGV80_15955	LGV81_01945	LGV82_15855
ORTHOMCL213	4 genes,4 taxa	1	1	1	1	LG939_00460	LGV80_15960	LGV81_01940	LGV82_15860
ORTHOMCL214	4 genes,4 taxa	1	1	1	1	LG939_00465	LGV80_15965	LGV81_01935	LGV82_15865
ORTHOMCL215	4 genes,4 taxa	1	1	1	1	LG939_00470	LGV80_15970	LGV81_01930	LGV82_15870
ORTHOMCL216	4 genes,4 taxa	1	1	1	1	LG939_00475	LGV80_15975	LGV81_01925	LGV82_15875
ORTHOMCL217	4 genes,4 taxa	1	1	1	1	LG939_00480	LGV80_15980	LGV81_01920	LGV82_15880
ORTHOMCL218	4 genes,4 taxa	1	1	1	1	LG939_00485	LGV80_15985	LGV81_01915	LGV82_15885
ORTHOMCL219	4 genes,4 taxa	1	1	1	1	LG939_00490	LGV80_15990	LGV81_01910	LGV82_15890
ORTHOMCL220	4 genes,4 taxa	1	1	1	1	LG939_00495	LGV80_15995	LGV81_01905	LGV82_15895
ORTHOMCL221	4 genes,4 taxa	1	1	1	1	LG939_00500	LGV80_16000	LGV81_01900	LGV82_15900
ORTHOMCL222	4 genes,4 taxa	1	1	1	1	LG939_00505	LGV80_16005	LGV81_01895	LGV82_15905
ORTHOMCL223	4 genes,4 taxa	1	1	1	1	LG939_00510	LGV80_16010	LGV81_01890	LGV82_15910
ORTHOMCL224	4 genes,4 taxa	1	1	1	1	LG939_00515	LGV80_16015	LGV81_01885	LGV82_15915
ORTHOMCL225	4 genes,4 taxa	1	1	1	1	LG939_00520	LGV80_16020	LGV81_01880	LGV82_15920
ORTHOMCL226	4 genes,4 taxa	1	1	1	1	LG939_00530	LGV80_16030	LGV81_01870	LGV82_15930
ORTHOMCL227	4 genes,4 taxa	1	1	1	1	LG939_00535	LGV80_16035	LGV81_01865	LGV82_15935
ORTHOMCL228	4 genes,4 taxa	1	1	1	1	LG939_00540	LGV80_16040	LGV81_01860	LGV82_15940
ORTHOMCL229	4 genes,4 taxa	1	1	1	1	LG939_00545	LGV80_16045	LGV81_01855	LGV82_15945
ORTHOMCL230	4 genes,4 taxa	1	1	1	1	LG939_00550	LGV80_16050	LGV81_01850	LGV82_15950
ORTHOMCL231	4 genes,4 taxa	1	1	1	1	LG939_00555	LGV80_16055	LGV81_01845	LGV82_15955
ORTHOMCL232	4 genes,4 taxa	1	1	1	1	LG939_00560	LGV80_16060	LGV81_01840	LGV82_15960
ORTHOMCL233	4 genes,4 taxa	1	1	1	1	LG939_00565	LGV80_16065	LGV81_01835	LGV82_15965
ORTHOMCL234	4 genes,4 taxa	1	1	1	1	LG939_00570	LGV80_16070	LGV81_01830	LGV82_15970
ORTHOMCL235	4 genes,4 taxa	1	1	1	1	LG939_00575	LGV80_16075	LGV81_01825	LGV82_15975
ORTHOMCL236	4 genes,4 taxa	1	1	1	1	LG939_00580	LGV80_16080	LGV81_01820	LGV82_15980
ORTHOMCL237	4 genes,4 taxa	1	1	1	1	LG939_00585	LGV80_16085	LGV81_01815	LGV82_15985
ORTHOMCL238	4 genes,4 taxa	1	1	1	1	LG939_00590	LGV80_16090	LGV81_01810	LGV82_15990
ORTHOMCL239	4 genes,4 taxa	1	1	1	1	LG939_00595	LGV80_16095	LGV81_01805	LGV82_15995
ORTHOMCL240	4 genes,4 taxa	1	1	1	1	LG939_00600	LGV80_16100	LGV81_01800	LGV82_16000
ORTHOMCL241	4 genes,4 taxa	1	1	1	1	LG939_00605	LGV80_16105	LGV81_01795	LGV82_16005
ORTHOMCL242	4 genes,4 taxa	1	1	1	1	LG939_00610	LGV80_16110	LGV81_01790	LGV82_16010
ORTHOMCL243	4 genes,4 taxa	1	1	1	1	LG939_00615	LGV80_16115	LGV81_01785	LGV82_16015
ORTHOMCL244	4 genes,4 taxa	1	1	1	1	LG939_00625	LGV80_16125	LGV81_01770	LGV82_16025
ORTHOMCL245	4 genes,4 taxa	1	1	1	1	LG939_00635	LGV80_16135	LGV81_01760	LGV82_16035
ORTHOMCL246	4 genes,4 taxa	1	1	1	1	LG939_00640	LGV80_16140	LGV81_01755	LGV82_16040
ORTHOMCL247	4 genes,4 taxa	1	1	1	1	LG939_00645	LGV80_16145	LGV81_01750	LGV82_16045
ORTHOMCL248	4 genes,4 taxa	1	1	1	1	LG939_00650	LGV80_16150	LGV81_01745	LGV82_16050
ORTHOMCL249	4 genes,4 taxa	1	1	1	1	LG939_00655	LGV80_16155	LGV81_01740	LGV82_16055
ORTHOMCL250	4 genes,4 taxa	1	1	1	1	LG939_00660	LGV80_16160	LGV81_01735	LGV82_16060
ORTHOMCL251	4 genes,4 taxa	1	1	1	1	LG939_00670	LGV80_16170	LGV81_01725	LGV82_16070
ORTHOMCL252	4 genes,4 taxa	1	1	1	1	LG939_00675	LGV80_16175	LGV81_01720	LGV82_16075
ORTHOMCL253	4 genes,4 taxa	1	1	1	1	LG939_00680	LGV80_16180	LGV81_01715	LGV82_16080
ORTHOMCL254	4 genes,4 taxa	1	1	1	1	LG939_00685	LGV80_16185	LGV81_01710	LGV82_16085
ORTHOMCL255	4 genes,4 taxa	1	1	1	1	LG939_00690	LGV80_16190	LGV81_01705	LGV82_16090
ORTHOMCL256	4 genes,4 taxa	1	1	1	1	LG939_00695	LGV80_16195	LGV81_01700	LGV82_16095
ORTHOMCL257	4 genes,4 taxa	1	1	1	1	LG939_00700	LGV80_16200	LGV81_01695	LGV82_16100
ORTHOMCL258	4 genes,4 taxa	1	1	1	1	LG939_00705	LGV80_16205	LGV81_01690	LGV82_16105
ORTHOMCL259	4 genes,4 taxa	1	1	1	1	LG939_00710	LGV80_16210	LGV81_01685	LGV82_16110
ORTHOMCL260	4 genes,4 taxa	1	1	1	1	LG939_00715	LGV80_16215	LGV81_01680	LGV82_16115
ORTHOMCL261	4 genes,4 taxa	1	1	1	1	LG939_00720	LGV80_16220	LGV81_01675	LGV82_16120
ORTHOMCL262	4 genes,4 taxa	1	1	1	1	LG939_00725	LGV80_16225	LGV81_01670	LGV82_16125
ORTHOMCL263	4 genes,4 taxa	1	1	1	1	LG939_00730	LGV80_16230	LGV81_01665	LGV82_16130
ORTHOMCL264	4 genes,4 taxa	1	1	1	1	LG939_00735	LGV80_16235	LGV81_01660	LGV82_16135
ORTHOMCL265	4 genes,4 taxa	1	1	1	1	LG939_00740	LGV80_16240	LGV81_01655	LGV82_16140
ORTHOMCL266	4 genes,4 taxa	1	1	1	1	LG939_00745	LGV80_16245	LGV81_01650	LGV82_16145
ORTHOMCL267	4 genes,4 taxa	1	1	1	1	LG939_00750	LGV80_16250	LGV81_01645	LGV82_16150
ORTHOMCL268	4 genes,4 taxa	1	1	1	1	LG939_00755	LGV80_16255	LGV81_01640	LGV82_16155
ORTHOMCL269	4 genes,4 taxa	1	1	1	1	LG939_00765	LGV80_16265	LGV81_01630	LGV82_16165
ORTHOMCL270	4 genes,4 taxa	1	1	1	1	LG939_00770	LGV80_16270	LGV81_01625	LGV82_16170
ORTHOMCL271	4 genes,4 taxa	1	1	1	1	LG939_00775	LGV80_16275	LGV81_01620	LGV82_16175
ORTHOMCL272	4 genes,4 taxa	1	1	1	1	LG939_00780	LGV80_16280	LGV81_01615	LGV82_16180
ORTHOMCL273	4 genes,4 taxa	1	1	1	1	LG939_00785	LGV80_16285	LGV81_01610	LGV82_16185
ORTHOMCL274	4 genes,4 taxa	1	1	1	1	LG939_00790	LGV80_16290	LGV81_01605	LGV82_16190
ORTHOMCL275	4 genes,4 taxa	1	1	1	1	LG939_00795	LGV80_16295	LGV81_01600	LGV82_16195
ORTHOMCL276	4 genes,4 taxa	1	1	1	1	LG939_00800	LGV80_16300	LGV81_01595	LGV82_16205
ORTHOMCL277	4 genes,4 taxa	1	1	1	1	LG939_00805	LGV80_16305	LGV81_01590	LGV82_16210
ORTHOMCL278	4 genes,4 taxa	1	1	1	1	LG939_00810	LGV80_16310	LGV81_01585	LGV82_16215
ORTHOMCL279	4 genes,4 taxa	1	1	1	1	LG939_00815	LGV80_16315	LGV81_01580	LGV82_16220
ORTHOMCL280	4 genes,4 taxa	1	1	1	1	LG939_00820	LGV80_16320	LGV81_01575	LGV82_16225
ORTHOMCL281	4 genes,4 taxa	1	1	1	1	LG939_00825	LGV80_16325	LGV81_01570	LGV82_16230
ORTHOMCL282	4 genes,4 taxa	1	1	1	1	LG939_00835	LGV80_16335	LGV81_01560	LGV82_16240
ORTHOMCL283	4 genes,4 taxa	1	1	1	1	LG939_00840	LGV80_16340	LGV81_01555	LGV82_16245
ORTHOMCL284	4 genes,4 taxa	1	1	1	1	LG939_00845	LGV80_16345	LGV81_01550	LGV82_16250
ORTHOMCL285	4 genes,4 taxa	1	1	1	1	LG939_00850	LGV80_16350	LGV81_01545	LGV82_16255
ORTHOMCL286	4 genes,4 taxa	1	1	1	1	LG939_00855	LGV80_16355	LGV81_01540	LGV82_16260
ORTHOMCL287	4 genes,4 taxa	1	1	1	1	LG939_00860	LGV80_16360	LGV81_01535	LGV82_16265
ORTHOMCL288	4 genes,4 taxa	1	1	1	1	LG939_00865	LGV80_16365	LGV81_01530	LGV82_16270
ORTHOMCL289	4 genes,4 taxa	1	1	1	1	LG939_00870	LGV80_16370	LGV81_01525	LGV82_16275
ORTHOMCL290	4 genes,4 taxa	1	1	1	1	LG939_00875	LGV80_16375	LGV81_01520	LGV82_16280
ORTHOMCL291	4 genes,4 taxa	1	1	1	1	LG939_00880	LGV80_16380	LGV81_01515	LGV82_16285
ORTHOMCL292	4 genes,4 taxa	1	1	1	1	LG939_00885	LGV80_16385	LGV81_01510	LGV82_16290
ORTHOMCL293	4 genes,4 taxa	1	1	1	1	LG939_00890	LGV80_16390	LGV81_01505	LGV82_16295
ORTHOMCL294	4 genes,4 taxa	1	1	1	1	LG939_00895	LGV80_16395	LGV81_01500	LGV82_16300
ORTHOMCL295	4 genes,4 taxa	1	1	1	1	LG939_00900	LGV80_16400	LGV81_01495	LGV82_16305
ORTHOMCL296	4 genes,4 taxa	1	1	1	1	LG939_00905	LGV80_16405	LGV81_01490	LGV82_16310
ORTHOMCL297	4 genes,4 taxa	1	1	1	1	LG939_00910	LGV80_16410	LGV81_01485	LGV82_16315
ORTHOMCL298	4 genes,4 taxa	1	1	1	1	LG939_00915	LGV80_16415	LGV81_01480	LGV82_16320
ORTHOMCL299	4 genes,4 taxa	1	1	1	1	LG939_00920	LGV80_16420	LGV81_01475	LGV82_16325
ORTHOMCL300	4 genes,4 taxa	1	1	1	1	LG939_00925	LGV80_16425	LGV81_01470	LGV82_16330
ORTHOMCL301	4 genes,4 taxa	1	1	1	1	LG939_00930	LGV80_16430	LGV81_01465	LGV82_16335
ORTHOMCL302	4 genes,4 taxa	1	1	1	1	LG939_00935	LGV80_16435	LGV81_01460	LGV82_16340
ORTHOMCL303	4 genes,4 taxa	1	1	1	1	LG939_00940	LGV80_16440	LGV81_01455	LGV82_16345
ORTHOMCL304	4 genes,4 taxa	1	1	1	1	LG939_00945	LGV80_16445	LGV81_01450	LGV82_16350
ORTHOMCL305	4 genes,4 taxa	1	1	1	1	LG939_00950	LGV80_16450	LGV81_01445	LGV82_16355
ORTHOMCL306	4 genes,4 taxa	1	1	1	1	LG939_00955	LGV80_16455	LGV81_01440	LGV82_16360
ORTHOMCL307	4 genes,4 taxa	1	1	1	1	LG939_00960	LGV80_16460	LGV81_01435	LGV82_16365
ORTHOMCL308	4 genes,4 taxa	1	1	1	1	LG939_00965	LGV80_16465	LGV81_01430	LGV82_16370
ORTHOMCL309	4 genes,4 taxa	1	1	1	1	LG939_00970	LGV80_16470	LGV81_01425	LGV82_16375
ORTHOMCL310	4 genes,4 taxa	1	1	1	1	LG939_00975	LGV80_16475	LGV81_01420	LGV82_16380
ORTHOMCL311	4 genes,4 taxa	1	1	1	1	LG939_00980	LGV80_16480	LGV81_01415	LGV82_16385
ORTHOMCL312	4 genes,4 taxa	1	1	1	1	LG939_00985	LGV80_16485	LGV81_01410	LGV82_16390
ORTHOMCL313	4 genes,4 taxa	1	1	1	1	LG939_00990	LGV80_16490	LGV81_01405	LGV82_16395
ORTHOMCL314	4 genes,4 taxa	1	1	1	1	LG939_00995	LGV80_16495	LGV81_01400	LGV82_16400
ORTHOMCL315	4 genes,4 taxa	1	1	1	1	LG939_01000	LGV80_16500	LGV81_01395	LGV82_16405
ORTHOMCL316	4 genes,4 taxa	1	1	1	1	LG939_01005	LGV80_16505	LGV81_01390	LGV82_16410
ORTHOMCL317	4 genes,4 taxa	1	1	1	1	LG939_01010	LGV80_16510	LGV81_01385	LGV82_16415
ORTHOMCL318	4 genes,4 taxa	1	1	1	1	LG939_01015	LGV80_16515	LGV81_01380	LGV82_16420
ORTHOMCL319	4 genes,4 taxa	1	1	1	1	LG939_01020	LGV80_16520	LGV81_01375	LGV82_16425
ORTHOMCL320	4 genes,4 taxa	1	1	1	1	LG939_01030	LGV80_16530	LGV81_01365	LGV82_16435
ORTHOMCL321	4 genes,4 taxa	1	1	1	1	LG939_01035	LGV80_16535	LGV81_01360	LGV82_16440
ORTHOMCL322	4 genes,4 taxa	1	1	1	1	LG939_01040	LGV80_16540	LGV81_01355	LGV82_16445
ORTHOMCL323	4 genes,4 taxa	1	1	1	1	LG939_01045	LGV80_16545	LGV81_01350	LGV82_16450
ORTHOMCL324	4 genes,4 taxa	1	1	1	1	LG939_01050	LGV80_16550	LGV81_01345	LGV82_16455
ORTHOMCL325	4 genes,4 taxa	1	1	1	1	LG939_01055	LGV80_16555	LGV81_01340	LGV82_16460
ORTHOMCL326	4 genes,4 taxa	1	1	1	1	LG939_01060	LGV80_16560	LGV81_01335	LGV82_16465
ORTHOMCL327	4 genes,4 taxa	1	1	1	1	LG939_01065	LGV80_16565	LGV81_01330	LGV82_16470
ORTHOMCL328	4 genes,4 taxa	1	1	1	1	LG939_01070	LGV80_16570	LGV81_01325	LGV82_16475
ORTHOMCL329	4 genes,4 taxa	1	1	1	1	LG939_01075	LGV80_16575	LGV81_01320	LGV82_16480
ORTHOMCL330	4 genes,4 taxa	1	1	1	1	LG939_01080	LGV80_16580	LGV81_01315	LGV82_16485
ORTHOMCL331	4 genes,4 taxa	1	1	1	1	LG939_01085	LGV80_16585	LGV81_01310	LGV82_16490
ORTHOMCL332	4 genes,4 taxa	1	1	1	1	LG939_01090	LGV80_16590	LGV81_01305	LGV82_16495
ORTHOMCL333	4 genes,4 taxa	1	1	1	1	LG939_01095	LGV80_16595	LGV81_01300	LGV82_16500
ORTHOMCL334	4 genes,4 taxa	1	1	1	1	LG939_01100	LGV80_16600	LGV81_01295	LGV82_16505
ORTHOMCL335	4 genes,4 taxa	1	1	1	1	LG939_01105	LGV80_16605	LGV81_01290	LGV82_16510
ORTHOMCL336	4 genes,4 taxa	1	1	1	1	LG939_01110	LGV80_16610	LGV81_01285	LGV82_16515
ORTHOMCL337	4 genes,4 taxa	1	1	1	1	LG939_01115	LGV80_16615	LGV81_01280	LGV82_16520
ORTHOMCL338	4 genes,4 taxa	1	1	1	1	LG939_01120	LGV80_16620	LGV81_01275	LGV82_16525
ORTHOMCL339	4 genes,4 taxa	1	1	1	1	LG939_01125	LGV80_16625	LGV81_01270	LGV82_16530
ORTHOMCL340	4 genes,4 taxa	1	1	1	1	LG939_01130	LGV80_16630	LGV81_01265	LGV82_16535
ORTHOMCL341	4 genes,4 taxa	1	1	1	1	LG939_01135	LGV80_16635	LGV81_01260	LGV82_16540
ORTHOMCL342	4 genes,4 taxa	1	1	1	1	LG939_01140	LGV80_16640	LGV81_01255	LGV82_16545
ORTHOMCL343	4 genes,4 taxa	1	1	1	1	LG939_01145	LGV80_16645	LGV81_01250	LGV82_16550
ORTHOMCL344	4 genes,4 taxa	1	1	1	1	LG939_01150	LGV80_16650	LGV81_01245	LGV82_16555
ORTHOMCL345	4 genes,4 taxa	1	1	1	1	LG939_01155	LGV80_16655	LGV81_01240	LGV82_16560
ORTHOMCL346	4 genes,4 taxa	1	1	1	1	LG939_01160	LGV80_16660	LGV81_01235	LGV82_16565
ORTHOMCL347	4 genes,4 taxa	1	1	1	1	LG939_01165	LGV80_16665	LGV81_01230	LGV82_16570
ORTHOMCL348	4 genes,4 taxa	1	1	1	1	LG939_01170	LGV80_16670	LGV81_01225	LGV82_16575
ORTHOMCL349	4 genes,4 taxa	1	1	1	1	LG939_01175	LGV80_16675	LGV81_01220	LGV82_16580
ORTHOMCL350	4 genes,4 taxa	1	1	1	1	LG939_01180	LGV80_16680	LGV81_01215	LGV82_16585
ORTHOMCL351	4 genes,4 taxa	1	1	1	1	LG939_01185	LGV80_16685	LGV81_01210	LGV82_16590
ORTHOMCL352	4 genes,4 taxa	1	1	1	1	LG939_01190	LGV80_16690	LGV81_01205	LGV82_16595
ORTHOMCL353	4 genes,4 taxa	1	1	1	1	LG939_01195	LGV80_16695	LGV81_01200	LGV82_16600
ORTHOMCL354	4 genes,4 taxa	1	1	1	1	LG939_01200	LGV80_16700	LGV81_01195	LGV82_16605
ORTHOMCL355	4 genes,4 taxa	1	1	1	1	LG939_01205	LGV80_16705	LGV81_01190	LGV82_16610
ORTHOMCL356	4 genes,4 taxa	1	1	1	1	LG939_01210	LGV80_16710	LGV81_01185	LGV82_16615
ORTHOMCL357	4 genes,4 taxa	1	1	1	1	LG939_01215	LGV80_16715	LGV81_01180	LGV82_16620
ORTHOMCL358	4 genes,4 taxa	1	1	1	1	LG939_01220	LGV80_16720	LGV81_01175	LGV82_16625
ORTHOMCL359	4 genes,4 taxa	1	1	1	1	LG939_01225	LGV80_16725	LGV81_01170	LGV82_16630
ORTHOMCL360	4 genes,4 taxa	1	1	1	1	LG939_01230	LGV80_16730	LGV81_01165	LGV82_16635
ORTHOMCL361	4 genes,4 taxa	1	1	1	1	LG939_01235	LGV80_16735	LGV81_01160	LGV82_16640
ORTHOMCL362	4 genes,4 taxa	1	1	1	1	LG939_01240	LGV80_16740	LGV81_01155	LGV82_16645
ORTHOMCL363	4 genes,4 taxa	1	1	1	1	LG939_01245	LGV80_16745	LGV81_01150	LGV82_16650
ORTHOMCL364	4 genes,4 taxa	1	1	1	1	LG939_01250	LGV80_16750	LGV81_01145	LGV82_16655
ORTHOMCL365	4 genes,4 taxa	1	1	1	1	LG939_01255	LGV80_16755	LGV81_01140	LGV82_16660
ORTHOMCL366	4 genes,4 taxa	1	1	1	1	LG939_01260	LGV80_16760	LGV81_01135	LGV82_16665
ORTHOMCL367	4 genes,4 taxa	1	1	1	1	LG939_01265	LGV80_16765	LGV81_01130	LGV82_16670
ORTHOMCL368	4 genes,4 taxa	1	1	1	1	LG939_01270	LGV80_16770	LGV81_01125	LGV82_16675
ORTHOMCL369	4 genes,4 taxa	1	1	1	1	LG939_01275	LGV80_16775	LGV81_01120	LGV82_16680
ORTHOMCL370	4 genes,4 taxa	1	1	1	1	LG939_01280	LGV80_16780	LGV81_01115	LGV82_16685
ORTHOMCL371	4 genes,4 taxa	1	1	1	1	LG939_01285	LGV80_16785	LGV81_01110	LGV82_16690
ORTHOMCL372	4 genes,4 taxa	1	1	1	1	LG939_01290	LGV80_16790	LGV81_01105	LGV82_16695
ORTHOMCL373	4 genes,4 taxa	1	1	1	1	LG939_01295	LGV80_16795	LGV81_01095	LGV82_16700
ORTHOMCL374	4 genes,4 taxa	1	1	1	1	LG939_01300	LGV80_16800	LGV81_01090	LGV82_16705
ORTHOMCL375	4 genes,4 taxa	1	1	1	1	LG939_01305	LGV80_16805	LGV81_01085	LGV82_16710
ORTHOMCL376	4 genes,4 taxa	1	1	1	1	LG939_01310	LGV80_16810	LGV81_01080	LGV82_16715
ORTHOMCL377	4 genes,4 taxa	1	1	1	1	LG939_01315	LGV80_16815	LGV81_01075	LGV82_16720
ORTHOMCL378	4 genes,4 taxa	1	1	1	1	LG939_01320	LGV80_16820	LGV81_01070	LGV82_16725
ORTHOMCL379	4 genes,4 taxa	1	1	1	1	LG939_01325	LGV80_16825	LGV81_01065	LGV82_16730
ORTHOMCL380	4 genes,3 taxa	2	1	1	0	LG939_01355;LG939_16015	LGV80_13770	LGV81_04300	--
ORTHOMCL381	4 genes,3 taxa	2	1	1	0	LG939_01360;LG939_16010	LGV80_13765	LGV81_04305	--
ORTHOMCL382	4 genes,4 taxa	1	1	1	1	LG939_01380	LGV80_16835	LGV81_01055	LGV82_16740
ORTHOMCL383	4 genes,4 taxa	1	1	1	1	LG939_01385	LGV80_16840	LGV81_01050	LGV82_16745
ORTHOMCL384	4 genes,4 taxa	1	1	1	1	LG939_01395	LGV80_16850	LGV81_01040	LGV82_16755
ORTHOMCL385	4 genes,4 taxa	1	1	1	1	LG939_01400	LGV80_16855	LGV81_01035	LGV82_16760
ORTHOMCL386	4 genes,4 taxa	1	1	1	1	LG939_01405	LGV80_16860	LGV81_01030	LGV82_16765
ORTHOMCL387	4 genes,4 taxa	1	1	1	1	LG939_01410	LGV80_16865	LGV81_01025	LGV82_16770
ORTHOMCL388	4 genes,4 taxa	1	1	1	1	LG939_01415	LGV80_16870	LGV81_01020	LGV82_16775
ORTHOMCL389	4 genes,4 taxa	1	1	1	1	LG939_01420	LGV80_16875	LGV81_01015	LGV82_16780
ORTHOMCL390	4 genes,4 taxa	1	1	1	1	LG939_01425	LGV80_16880	LGV81_01010	LGV82_16785
ORTHOMCL391	4 genes,4 taxa	1	1	1	1	LG939_01430	LGV80_16885	LGV81_01005	LGV82_16790
ORTHOMCL392	4 genes,4 taxa	1	1	1	1	LG939_01435	LGV80_16890	LGV81_01000	LGV82_16795
ORTHOMCL393	4 genes,4 taxa	1	1	1	1	LG939_01440	LGV80_16895	LGV81_00995	LGV82_16800
ORTHOMCL394	4 genes,4 taxa	1	1	1	1	LG939_01445	LGV80_16900	LGV81_00990	LGV82_16805
ORTHOMCL395	4 genes,4 taxa	1	1	1	1	LG939_01450	LGV80_16905	LGV81_00985	LGV82_16810
ORTHOMCL396	4 genes,4 taxa	1	1	1	1	LG939_01455	LGV80_16910	LGV81_00980	LGV82_16815
ORTHOMCL397	4 genes,4 taxa	1	1	1	1	LG939_01460	LGV80_16915	LGV81_00975	LGV82_16820
ORTHOMCL398	4 genes,4 taxa	1	1	1	1	LG939_01470	LGV80_16925	LGV81_00965	LGV82_16830
ORTHOMCL399	4 genes,4 taxa	1	1	1	1	LG939_01475	LGV80_16930	LGV81_00960	LGV82_16835
ORTHOMCL400	4 genes,4 taxa	1	1	1	1	LG939_01480	LGV80_16935	LGV81_00955	LGV82_16840
ORTHOMCL401	4 genes,4 taxa	1	1	1	1	LG939_01485	LGV80_16940	LGV81_00950	LGV82_16845
ORTHOMCL402	4 genes,4 taxa	1	1	1	1	LG939_01490	LGV80_16945	LGV81_00945	LGV82_16850
ORTHOMCL403	4 genes,4 taxa	1	1	1	1	LG939_01500	LGV80_16955	LGV81_00935	LGV82_16860
ORTHOMCL404	4 genes,4 taxa	1	1	1	1	LG939_01505	LGV80_16960	LGV81_00930	LGV82_16865
ORTHOMCL405	4 genes,4 taxa	1	1	1	1	LG939_01510	LGV80_16965	LGV81_00925	LGV82_16870
ORTHOMCL406	4 genes,4 taxa	1	1	1	1	LG939_01515	LGV80_16970	LGV81_00920	LGV82_16875
ORTHOMCL407	4 genes,4 taxa	1	1	1	1	LG939_01530	LGV80_16975	LGV81_00905	LGV82_16880
ORTHOMCL408	4 genes,4 taxa	1	1	1	1	LG939_01545	LGV80_17000	LGV81_00885	LGV82_16895
ORTHOMCL409	4 genes,4 taxa	1	1	1	1	LG939_01555	LGV80_17010	LGV81_00875	LGV82_16905
ORTHOMCL410	4 genes,4 taxa	1	1	1	1	LG939_01560	LGV80_17015	LGV81_00860	LGV82_16910
ORTHOMCL411	4 genes,4 taxa	1	1	1	1	LG939_01565	LGV80_17020	LGV81_00855	LGV82_16915
ORTHOMCL412	4 genes,4 taxa	1	1	1	1	LG939_01570	LGV80_17025	LGV81_00850	LGV82_16920
ORTHOMCL413	4 genes,4 taxa	1	1	1	1	LG939_01575	LGV80_17030	LGV81_00845	LGV82_16925
ORTHOMCL414	4 genes,4 taxa	1	1	1	1	LG939_01580	LGV80_17035	LGV81_00840	LGV82_16930
ORTHOMCL415	4 genes,4 taxa	1	1	1	1	LG939_01585	LGV80_17040	LGV81_00835	LGV82_16935
ORTHOMCL416	4 genes,4 taxa	1	1	1	1	LG939_01595	LGV80_17050	LGV81_00825	LGV82_16945
ORTHOMCL417	4 genes,4 taxa	1	1	1	1	LG939_01610	LGV80_17060	LGV81_00815	LGV82_16955
ORTHOMCL418	4 genes,4 taxa	1	1	1	1	LG939_01615	LGV80_17065	LGV81_00810	LGV82_16960
ORTHOMCL419	4 genes,4 taxa	1	1	1	1	LG939_01620	LGV80_17070	LGV81_00805	LGV82_16965
ORTHOMCL420	4 genes,4 taxa	1	1	1	1	LG939_01625	LGV80_17075	LGV81_00800	LGV82_16970
ORTHOMCL421	4 genes,4 taxa	1	1	1	1	LG939_01630	LGV80_17080	LGV81_00795	LGV82_16975
ORTHOMCL422	4 genes,4 taxa	1	1	1	1	LG939_01635	LGV80_17085	LGV81_00790	LGV82_16985
ORTHOMCL423	4 genes,4 taxa	1	1	1	1	LG939_01640	LGV80_17090	LGV81_00785	LGV82_16990
ORTHOMCL424	4 genes,4 taxa	1	1	1	1	LG939_01650	LGV80_17100	LGV81_00775	LGV82_17000
ORTHOMCL425	4 genes,4 taxa	1	1	1	1	LG939_01655	LGV80_17105	LGV81_00770	LGV82_17005
ORTHOMCL426	4 genes,4 taxa	1	1	1	1	LG939_01660	LGV80_17115	LGV81_00765	LGV82_17015
ORTHOMCL427	4 genes,4 taxa	1	1	1	1	LG939_01665	LGV80_17120	LGV81_00760	LGV82_17020
ORTHOMCL428	4 genes,4 taxa	1	1	1	1	LG939_01670	LGV80_17125	LGV81_00755	LGV82_17025
ORTHOMCL429	4 genes,4 taxa	1	1	1	1	LG939_01675	LGV80_17130	LGV81_00750	LGV82_17030
ORTHOMCL430	4 genes,4 taxa	1	1	1	1	LG939_01680	LGV80_17135	LGV81_00745	LGV82_17035
ORTHOMCL431	4 genes,4 taxa	1	1	1	1	LG939_01685	LGV80_17140	LGV81_00740	LGV82_17040
ORTHOMCL432	4 genes,4 taxa	1	1	1	1	LG939_01690	LGV80_17145	LGV81_00735	LGV82_17045
ORTHOMCL433	4 genes,4 taxa	1	1	1	1	LG939_01695	LGV80_17150	LGV81_00730	LGV82_17050
ORTHOMCL434	4 genes,4 taxa	1	1	1	1	LG939_01700	LGV80_17155	LGV81_00725	LGV82_17055
ORTHOMCL435	4 genes,4 taxa	1	1	1	1	LG939_01710	LGV80_17170	LGV81_00715	LGV82_17070
ORTHOMCL436	4 genes,4 taxa	1	1	1	1	LG939_01720	LGV80_17180	LGV81_00705	LGV82_17080
ORTHOMCL437	4 genes,4 taxa	1	1	1	1	LG939_01730	LGV80_17185	LGV81_00695	LGV82_17085
ORTHOMCL438	4 genes,4 taxa	1	1	1	1	LG939_01735	LGV80_17190	LGV81_00680	LGV82_17090
ORTHOMCL439	4 genes,4 taxa	1	1	1	1	LG939_01740	LGV80_17195	LGV81_00675	LGV82_17095
ORTHOMCL440	4 genes,4 taxa	1	1	1	1	LG939_01745	LGV80_17200	LGV81_00670	LGV82_17100
ORTHOMCL441	4 genes,4 taxa	1	1	1	1	LG939_01750	LGV80_17205	LGV81_00665	LGV82_17105
ORTHOMCL442	4 genes,4 taxa	1	1	1	1	LG939_01775	LGV80_17230	LGV81_00640	LGV82_17125
ORTHOMCL443	4 genes,4 taxa	1	1	1	1	LG939_01780	LGV80_17235	LGV81_00635	LGV82_17130
ORTHOMCL444	4 genes,4 taxa	1	1	1	1	LG939_01790	LGV80_17245	LGV81_00615	LGV82_17140
ORTHOMCL445	4 genes,4 taxa	1	1	1	1	LG939_01795	LGV80_17250	LGV81_00610	LGV82_17145
ORTHOMCL446	4 genes,4 taxa	1	1	1	1	LG939_01800	LGV80_17255	LGV81_00605	LGV82_17150
ORTHOMCL447	4 genes,4 taxa	1	1	1	1	LG939_01805	LGV80_17260	LGV81_00600	LGV82_17155
ORTHOMCL448	4 genes,4 taxa	1	1	1	1	LG939_01810	LGV80_17265	LGV81_00595	LGV82_17160
ORTHOMCL449	4 genes,4 taxa	1	1	1	1	LG939_01815	LGV80_17270	LGV81_00590	LGV82_17165
ORTHOMCL450	4 genes,4 taxa	1	1	1	1	LG939_01820	LGV80_17275	LGV81_00585	LGV82_17170
ORTHOMCL451	4 genes,4 taxa	1	1	1	1	LG939_01825	LGV80_17280	LGV81_00580	LGV82_17175
ORTHOMCL452	4 genes,4 taxa	1	1	1	1	LG939_01830	LGV80_17285	LGV81_00575	LGV82_17180
ORTHOMCL453	4 genes,4 taxa	1	1	1	1	LG939_01835	LGV80_17290	LGV81_00570	LGV82_17185
ORTHOMCL454	4 genes,4 taxa	1	1	1	1	LG939_01840	LGV80_17295	LGV81_00565	LGV82_17190
ORTHOMCL455	4 genes,4 taxa	1	1	1	1	LG939_01845	LGV80_17300	LGV81_00560	LGV82_17195
ORTHOMCL456	4 genes,4 taxa	1	1	1	1	LG939_01850	LGV80_17305	LGV81_00555	LGV82_17200
ORTHOMCL457	4 genes,4 taxa	1	1	1	1	LG939_01855	LGV80_17310	LGV81_00550	LGV82_17205
ORTHOMCL458	4 genes,4 taxa	1	1	1	1	LG939_01860	LGV80_17315	LGV81_00545	LGV82_17210
ORTHOMCL459	4 genes,4 taxa	1	1	1	1	LG939_01865	LGV80_17320	LGV81_00540	LGV82_17215
ORTHOMCL460	4 genes,4 taxa	1	1	1	1	LG939_01870	LGV80_17325	LGV81_00535	LGV82_17220
ORTHOMCL461	4 genes,4 taxa	1	1	1	1	LG939_01880	LGV80_17335	LGV81_00525	LGV82_17230
ORTHOMCL462	4 genes,4 taxa	1	1	1	1	LG939_01885	LGV80_17340	LGV81_00520	LGV82_17235
ORTHOMCL463	4 genes,4 taxa	1	1	1	1	LG939_01890	LGV80_17345	LGV81_00515	LGV82_17240
ORTHOMCL464	4 genes,4 taxa	1	1	1	1	LG939_01895	LGV80_17350	LGV81_00510	LGV82_17245
ORTHOMCL465	4 genes,4 taxa	1	1	1	1	LG939_01900	LGV80_17375	LGV81_00505	LGV82_17250
ORTHOMCL466	4 genes,4 taxa	1	1	1	1	LG939_01905	LGV80_17380	LGV81_00500	LGV82_17255
ORTHOMCL467	4 genes,4 taxa	1	1	1	1	LG939_01910	LGV80_17385	LGV81_00495	LGV82_17260
ORTHOMCL468	4 genes,4 taxa	1	1	1	1	LG939_01930	LGV80_17395	LGV81_00475	LGV82_17270
ORTHOMCL469	4 genes,4 taxa	1	1	1	1	LG939_01935	LGV80_17400	LGV81_00470	LGV82_17280
ORTHOMCL470	4 genes,4 taxa	1	1	1	1	LG939_01940	LGV80_17405	LGV81_00465	LGV82_17285
ORTHOMCL471	4 genes,4 taxa	1	1	1	1	LG939_01945	LGV80_17410	LGV81_00460	LGV82_17290
ORTHOMCL472	4 genes,4 taxa	1	1	1	1	LG939_01950	LGV80_17415	LGV81_00455	LGV82_17295
ORTHOMCL473	4 genes,4 taxa	1	1	1	1	LG939_01955	LGV80_17420	LGV81_00450	LGV82_17300
ORTHOMCL474	4 genes,4 taxa	1	1	1	1	LG939_01960	LGV80_17425	LGV81_00445	LGV82_17305
ORTHOMCL475	4 genes,4 taxa	1	1	1	1	LG939_01970	LGV80_17435	LGV81_00435	LGV82_17315
ORTHOMCL476	4 genes,4 taxa	1	1	1	1	LG939_01975	LGV80_17440	LGV81_00430	LGV82_17320
ORTHOMCL477	4 genes,4 taxa	1	1	1	1	LG939_01980	LGV80_17445	LGV81_00425	LGV82_17325
ORTHOMCL478	4 genes,4 taxa	1	1	1	1	LG939_01985	LGV80_17450	LGV81_00420	LGV82_17330
ORTHOMCL479	4 genes,4 taxa	1	1	1	1	LG939_01990	LGV80_17455	LGV81_00415	LGV82_17335
ORTHOMCL480	4 genes,4 taxa	1	1	1	1	LG939_01995	LGV80_17460	LGV81_00410	LGV82_17340
ORTHOMCL481	4 genes,4 taxa	1	1	1	1	LG939_02000	LGV80_17465	LGV81_00405	LGV82_17345
ORTHOMCL482	4 genes,4 taxa	1	1	1	1	LG939_02005	LGV80_17470	LGV81_00400	LGV82_17350
ORTHOMCL483	4 genes,4 taxa	1	1	1	1	LG939_02010	LGV80_17475	LGV81_00395	LGV82_17355
ORTHOMCL484	4 genes,4 taxa	1	1	1	1	LG939_02015	LGV80_17480	LGV81_00390	LGV82_17360
ORTHOMCL485	4 genes,4 taxa	1	1	1	1	LG939_02020	LGV80_17485	LGV81_00385	LGV82_17365
ORTHOMCL486	4 genes,4 taxa	1	1	1	1	LG939_02025	LGV80_17490	LGV81_00380	LGV82_17370
ORTHOMCL487	4 genes,4 taxa	1	1	1	1	LG939_02030	LGV80_17495	LGV81_00375	LGV82_17375
ORTHOMCL488	4 genes,4 taxa	1	1	1	1	LG939_02035	LGV80_17500	LGV81_00370	LGV82_17380
ORTHOMCL489	4 genes,4 taxa	1	1	1	1	LG939_02040	LGV80_17505	LGV81_00365	LGV82_17385
ORTHOMCL490	4 genes,4 taxa	1	1	1	1	LG939_02045	LGV80_17510	LGV81_00360	LGV82_17390
ORTHOMCL491	4 genes,4 taxa	1	1	1	1	LG939_02050	LGV80_17515	LGV81_00355	LGV82_17395
ORTHOMCL492	4 genes,4 taxa	1	1	1	1	LG939_02055	LGV80_17520	LGV81_00350	LGV82_17400
ORTHOMCL493	4 genes,4 taxa	1	1	1	1	LG939_02060	LGV80_17525	LGV81_00345	LGV82_17405
ORTHOMCL494	4 genes,4 taxa	1	1	1	1	LG939_02065	LGV80_17530	LGV81_00340	LGV82_17410
ORTHOMCL495	4 genes,4 taxa	1	1	1	1	LG939_02070	LGV80_17535	LGV81_00335	LGV82_17415
ORTHOMCL496	4 genes,4 taxa	1	1	1	1	LG939_02080	LGV80_17545	LGV81_00325	LGV82_17425
ORTHOMCL497	4 genes,4 taxa	1	1	1	1	LG939_02090	LGV80_17555	LGV81_00315	LGV82_17435
ORTHOMCL498	4 genes,4 taxa	1	1	1	1	LG939_02095	LGV80_17560	LGV81_00310	LGV82_17440
ORTHOMCL499	4 genes,4 taxa	1	1	1	1	LG939_02100	LGV80_17565	LGV81_00305	LGV82_17445
ORTHOMCL500	4 genes,4 taxa	1	1	1	1	LG939_02110	LGV80_17575	LGV81_00300	LGV82_17455
ORTHOMCL501	4 genes,4 taxa	1	1	1	1	LG939_02115	LGV80_17580	LGV81_00295	LGV82_17460
ORTHOMCL502	4 genes,4 taxa	1	1	1	1	LG939_02120	LGV80_17585	LGV81_00290	LGV82_17465
ORTHOMCL503	4 genes,4 taxa	1	1	1	1	LG939_02140	LGV80_17775	LGV81_00270	LGV82_17645
ORTHOMCL504	4 genes,4 taxa	1	1	1	1	LG939_02145	LGV80_17770	LGV81_00265	LGV82_17640
ORTHOMCL505	4 genes,4 taxa	1	1	1	1	LG939_02150	LGV80_17765	LGV81_00260	LGV82_17635
ORTHOMCL506	4 genes,4 taxa	1	1	1	1	LG939_02155	LGV80_17760	LGV81_00255	LGV82_17630
ORTHOMCL507	4 genes,4 taxa	1	1	1	1	LG939_02160	LGV80_17755	LGV81_00250	LGV82_17625
ORTHOMCL508	4 genes,4 taxa	1	1	1	1	LG939_02165	LGV80_17750	LGV81_00245	LGV82_17620
ORTHOMCL509	4 genes,4 taxa	1	1	1	1	LG939_02170	LGV80_17745	LGV81_00240	LGV82_17615
ORTHOMCL510	4 genes,4 taxa	1	1	1	1	LG939_02175	LGV80_17740	LGV81_00235	LGV82_17610
ORTHOMCL511	4 genes,4 taxa	1	1	1	1	LG939_02180	LGV80_17735	LGV81_00230	LGV82_17605
ORTHOMCL512	4 genes,4 taxa	1	1	1	1	LG939_02185	LGV80_17730	LGV81_00225	LGV82_17600
ORTHOMCL513	4 genes,4 taxa	1	1	1	1	LG939_02190	LGV80_17725	LGV81_00220	LGV82_17595
ORTHOMCL514	4 genes,4 taxa	1	1	1	1	LG939_02195	LGV80_17720	LGV81_00215	LGV82_17590
ORTHOMCL515	4 genes,4 taxa	1	1	1	1	LG939_02200	LGV80_17715	LGV81_00210	LGV82_17585
ORTHOMCL516	4 genes,4 taxa	1	1	1	1	LG939_02205	LGV80_17710	LGV81_00205	LGV82_17580
ORTHOMCL517	4 genes,4 taxa	1	1	1	1	LG939_02210	LGV80_17705	LGV81_00200	LGV82_17575
ORTHOMCL518	4 genes,4 taxa	1	1	1	1	LG939_02215	LGV80_17700	LGV81_00195	LGV82_17570
ORTHOMCL519	4 genes,4 taxa	1	1	1	1	LG939_02220	LGV80_17695	LGV81_00190	LGV82_17565
ORTHOMCL520	4 genes,4 taxa	1	1	1	1	LG939_02240	LGV80_17675	LGV81_00170	LGV82_17555
ORTHOMCL521	4 genes,4 taxa	1	1	1	1	LG939_02245	LGV80_17670	LGV81_00165	LGV82_17550
ORTHOMCL522	4 genes,4 taxa	1	1	1	1	LG939_02250	LGV80_17665	LGV81_00160	LGV82_17545
ORTHOMCL523	4 genes,4 taxa	1	1	1	1	LG939_02255	LGV80_17660	LGV81_00155	LGV82_17540
ORTHOMCL524	4 genes,4 taxa	1	1	1	1	LG939_02260	LGV80_17655	LGV81_00150	LGV82_17535
ORTHOMCL525	4 genes,4 taxa	1	1	1	1	LG939_02265	LGV80_17650	LGV81_00145	LGV82_17530
ORTHOMCL526	4 genes,4 taxa	1	1	1	1	LG939_02270	LGV80_17645	LGV81_00140	LGV82_17525
ORTHOMCL527	4 genes,4 taxa	1	1	1	1	LG939_02275	LGV80_17630	LGV81_00135	LGV82_17510
ORTHOMCL528	4 genes,4 taxa	1	1	1	1	LG939_02280	LGV80_17625	LGV81_00130	LGV82_17505
ORTHOMCL529	4 genes,4 taxa	1	1	1	1	LG939_02285	LGV80_17620	LGV81_00125	LGV82_17500
ORTHOMCL530	4 genes,4 taxa	1	1	1	1	LG939_02290	LGV80_17615	LGV81_00120	LGV82_17495
ORTHOMCL531	4 genes,4 taxa	1	1	1	1	LG939_02295	LGV80_17610	LGV81_00115	LGV82_17490
ORTHOMCL532	4 genes,4 taxa	1	1	1	1	LG939_02300	LGV80_17605	LGV81_00110	LGV82_17485
ORTHOMCL533	4 genes,4 taxa	1	1	1	1	LG939_02305	LGV80_17600	LGV81_00105	LGV82_17480
ORTHOMCL534	4 genes,4 taxa	1	1	1	1	LG939_02310	LGV80_17595	LGV81_00100	LGV82_17475
ORTHOMCL535	4 genes,4 taxa	1	1	1	1	LG939_02330	LGV80_00105	LGV81_00080	LGV82_00070
ORTHOMCL536	4 genes,4 taxa	1	1	1	1	LG939_02335	LGV80_00100	LGV81_00075	LGV82_00065
ORTHOMCL537	4 genes,4 taxa	1	1	1	1	LG939_02340	LGV80_00095	LGV81_00070	LGV82_00060
ORTHOMCL538	4 genes,4 taxa	1	1	1	1	LG939_02345	LGV80_00090	LGV81_00065	LGV82_00055
ORTHOMCL539	4 genes,4 taxa	1	1	1	1	LG939_02375	LGV80_00015	LGV81_00015	LGV82_00015
ORTHOMCL540	4 genes,4 taxa	1	1	1	1	LG939_02380	LGV80_00010	LGV81_00010	LGV82_00010
ORTHOMCL541	4 genes,4 taxa	1	1	1	1	LG939_02385	LGV80_00005	LGV81_00005	LGV82_00005
ORTHOMCL542	4 genes,4 taxa	1	1	1	1	LG939_02390	LGV80_18315	LGV81_18120	LGV82_18180
ORTHOMCL543	4 genes,4 taxa	1	1	1	1	LG939_02395	LGV80_18310	LGV81_18115	LGV82_18175
ORTHOMCL544	4 genes,4 taxa	1	1	1	1	LG939_02400	LGV80_18305	LGV81_18110	LGV82_18170
ORTHOMCL545	4 genes,4 taxa	1	1	1	1	LG939_02410	LGV80_18295	LGV81_18100	LGV82_18160
ORTHOMCL546	4 genes,4 taxa	1	1	1	1	LG939_02415	LGV80_18290	LGV81_18095	LGV82_18155
ORTHOMCL547	4 genes,4 taxa	1	1	1	1	LG939_02425	LGV80_18275	LGV81_18085	LGV82_18145
ORTHOMCL548	4 genes,4 taxa	1	1	1	1	LG939_02430	LGV80_18265	LGV81_18080	LGV82_18140
ORTHOMCL549	4 genes,4 taxa	1	1	1	1	LG939_02440	LGV80_18255	LGV81_18070	LGV82_18130
ORTHOMCL550	4 genes,4 taxa	1	1	1	1	LG939_02445	LGV80_18250	LGV81_18065	LGV82_18125
ORTHOMCL551	4 genes,4 taxa	1	1	1	1	LG939_02450	LGV80_18245	LGV81_18060	LGV82_18120
ORTHOMCL552	4 genes,4 taxa	1	1	1	1	LG939_02455	LGV80_18240	LGV81_18055	LGV82_18115
ORTHOMCL553	4 genes,4 taxa	1	1	1	1	LG939_02460	LGV80_18235	LGV81_18050	LGV82_18110
ORTHOMCL554	4 genes,4 taxa	1	1	1	1	LG939_02465	LGV80_18230	LGV81_18045	LGV82_18105
ORTHOMCL555	4 genes,4 taxa	1	1	1	1	LG939_02470	LGV80_18225	LGV81_18040	LGV82_18100
ORTHOMCL556	4 genes,4 taxa	1	1	1	1	LG939_02475	LGV80_18220	LGV81_18035	LGV82_18095
ORTHOMCL557	4 genes,4 taxa	1	1	1	1	LG939_02480	LGV80_18215	LGV81_18030	LGV82_18090
ORTHOMCL558	4 genes,4 taxa	1	1	1	1	LG939_02485	LGV80_18210	LGV81_18025	LGV82_18085
ORTHOMCL559	4 genes,4 taxa	1	1	1	1	LG939_02490	LGV80_18205	LGV81_18020	LGV82_18080
ORTHOMCL560	4 genes,4 taxa	1	1	1	1	LG939_02495	LGV80_18200	LGV81_18015	LGV82_18075
ORTHOMCL561	4 genes,4 taxa	1	1	1	1	LG939_02500	LGV80_18195	LGV81_18010	LGV82_18070
ORTHOMCL562	4 genes,4 taxa	1	1	1	1	LG939_02505	LGV80_18190	LGV81_18005	LGV82_18065
ORTHOMCL563	4 genes,4 taxa	1	1	1	1	LG939_02510	LGV80_18185	LGV81_18000	LGV82_18060
ORTHOMCL564	4 genes,4 taxa	1	1	1	1	LG939_02515	LGV80_18180	LGV81_17995	LGV82_18055
ORTHOMCL565	4 genes,4 taxa	1	1	1	1	LG939_02535	LGV80_18165	LGV81_17985	LGV82_18045
ORTHOMCL566	4 genes,4 taxa	1	1	1	1	LG939_02540	LGV80_18160	LGV81_17980	LGV82_18040
ORTHOMCL567	4 genes,4 taxa	1	1	1	1	LG939_02545	LGV80_18155	LGV81_17975	LGV82_18035
ORTHOMCL568	4 genes,4 taxa	1	1	1	1	LG939_02550	LGV80_18150	LGV81_17970	LGV82_18030
ORTHOMCL569	4 genes,4 taxa	1	1	1	1	LG939_02555	LGV80_18145	LGV81_17965	LGV82_18025
ORTHOMCL570	4 genes,4 taxa	1	1	1	1	LG939_02575	LGV80_18140	LGV81_17945	LGV82_18020
ORTHOMCL571	4 genes,4 taxa	1	1	1	1	LG939_02580	LGV80_18135	LGV81_17940	LGV82_18015
ORTHOMCL572	4 genes,4 taxa	1	1	1	1	LG939_02585	LGV80_18130	LGV81_17935	LGV82_18010
ORTHOMCL573	4 genes,4 taxa	1	1	1	1	LG939_02590	LGV80_18125	LGV81_17930	LGV82_18005
ORTHOMCL574	4 genes,4 taxa	1	1	1	1	LG939_02595	LGV80_18120	LGV81_17925	LGV82_18000
ORTHOMCL575	4 genes,4 taxa	1	1	1	1	LG939_02600	LGV80_18115	LGV81_17920	LGV82_17995
ORTHOMCL576	4 genes,4 taxa	1	1	1	1	LG939_02605	LGV80_18110	LGV81_17915	LGV82_17990
ORTHOMCL577	4 genes,4 taxa	1	1	1	1	LG939_02610	LGV80_18105	LGV81_17910	LGV82_17985
ORTHOMCL578	4 genes,4 taxa	1	1	1	1	LG939_02615	LGV80_18100	LGV81_17905	LGV82_17980
ORTHOMCL579	4 genes,4 taxa	1	1	1	1	LG939_02620	LGV80_18095	LGV81_17900	LGV82_17975
ORTHOMCL580	4 genes,4 taxa	1	1	1	1	LG939_02625	LGV80_18090	LGV81_17895	LGV82_17970
ORTHOMCL581	4 genes,4 taxa	1	1	1	1	LG939_02630	LGV80_18085	LGV81_17890	LGV82_17965
ORTHOMCL582	4 genes,4 taxa	1	1	1	1	LG939_02635	LGV80_18080	LGV81_17885	LGV82_17960
ORTHOMCL583	4 genes,4 taxa	1	1	1	1	LG939_02640	LGV80_18075	LGV81_17880	LGV82_17955
ORTHOMCL584	4 genes,4 taxa	1	1	1	1	LG939_02645	LGV80_18070	LGV81_17875	LGV82_17950
ORTHOMCL585	4 genes,4 taxa	1	1	1	1	LG939_02650	LGV80_18065	LGV81_17870	LGV82_17945
ORTHOMCL586	4 genes,4 taxa	1	1	1	1	LG939_02655	LGV80_18060	LGV81_17865	LGV82_17940
ORTHOMCL587	4 genes,4 taxa	1	1	1	1	LG939_02665	LGV80_18050	LGV81_17855	LGV82_17930
ORTHOMCL588	4 genes,4 taxa	1	1	1	1	LG939_02670	LGV80_18045	LGV81_17850	LGV82_17925
ORTHOMCL589	4 genes,4 taxa	1	1	1	1	LG939_02675	LGV80_18040	LGV81_17845	LGV82_17920
ORTHOMCL590	4 genes,4 taxa	1	1	1	1	LG939_02680	LGV80_18035	LGV81_17840	LGV82_17915
ORTHOMCL591	4 genes,4 taxa	1	1	1	1	LG939_02685	LGV80_18030	LGV81_17835	LGV82_17910
ORTHOMCL592	4 genes,4 taxa	1	1	1	1	LG939_02695	LGV80_18020	LGV81_17825	LGV82_17900
ORTHOMCL593	4 genes,4 taxa	1	1	1	1	LG939_02700	LGV80_18015	LGV81_17820	LGV82_17895
ORTHOMCL594	4 genes,4 taxa	1	1	1	1	LG939_02705	LGV80_18010	LGV81_17815	LGV82_17890
ORTHOMCL595	4 genes,4 taxa	1	1	1	1	LG939_02710	LGV80_18005	LGV81_17810	LGV82_17885
ORTHOMCL596	4 genes,4 taxa	1	1	1	1	LG939_02715	LGV80_18000	LGV81_17805	LGV82_17880
ORTHOMCL597	4 genes,4 taxa	1	1	1	1	LG939_02720	LGV80_17995	LGV81_17800	LGV82_17875
ORTHOMCL598	4 genes,4 taxa	1	1	1	1	LG939_02725	LGV80_17990	LGV81_17795	LGV82_17870
ORTHOMCL599	4 genes,4 taxa	1	1	1	1	LG939_02730	LGV80_17985	LGV81_17790	LGV82_17865
ORTHOMCL600	4 genes,4 taxa	1	1	1	1	LG939_02735	LGV80_17980	LGV81_17785	LGV82_17860
ORTHOMCL601	4 genes,4 taxa	1	1	1	1	LG939_02740	LGV80_17975	LGV81_17780	LGV82_17855
ORTHOMCL602	4 genes,4 taxa	1	1	1	1	LG939_02745	LGV80_17970	LGV81_17775	LGV82_17850
ORTHOMCL603	4 genes,4 taxa	1	1	1	1	LG939_02750	LGV80_17965	LGV81_17770	LGV82_17845
ORTHOMCL604	4 genes,4 taxa	1	1	1	1	LG939_02755	LGV80_17960	LGV81_17765	LGV82_17840
ORTHOMCL605	4 genes,4 taxa	1	1	1	1	LG939_02760	LGV80_17955	LGV81_17760	LGV82_17835
ORTHOMCL606	4 genes,4 taxa	1	1	1	1	LG939_02765	LGV80_17950	LGV81_17755	LGV82_17830
ORTHOMCL607	4 genes,4 taxa	1	1	1	1	LG939_02770	LGV80_17945	LGV81_17750	LGV82_17825
ORTHOMCL608	4 genes,4 taxa	1	1	1	1	LG939_02775	LGV80_17940	LGV81_17745	LGV82_17820
ORTHOMCL609	4 genes,4 taxa	1	1	1	1	LG939_02780	LGV80_17935	LGV81_17740	LGV82_17815
ORTHOMCL610	4 genes,4 taxa	1	1	1	1	LG939_02785	LGV80_17930	LGV81_17735	LGV82_17810
ORTHOMCL611	4 genes,4 taxa	1	1	1	1	LG939_02790	LGV80_17925	LGV81_17730	LGV82_17805
ORTHOMCL612	4 genes,4 taxa	1	1	1	1	LG939_02795	LGV80_17920	LGV81_17725	LGV82_17800
ORTHOMCL613	4 genes,4 taxa	1	1	1	1	LG939_02800	LGV80_17915	LGV81_17720	LGV82_17795
ORTHOMCL614	4 genes,4 taxa	1	1	1	1	LG939_02805	LGV80_17910	LGV81_17715	LGV82_17790
ORTHOMCL615	4 genes,4 taxa	1	1	1	1	LG939_02810	LGV80_17905	LGV81_17710	LGV82_17785
ORTHOMCL616	4 genes,4 taxa	1	1	1	1	LG939_02820	LGV80_17895	LGV81_17700	LGV82_17770
ORTHOMCL617	4 genes,4 taxa	1	1	1	1	LG939_02825	LGV80_17890	LGV81_17695	LGV82_17765
ORTHOMCL618	4 genes,4 taxa	1	1	1	1	LG939_02835	LGV80_17880	LGV81_17685	LGV82_17755
ORTHOMCL619	4 genes,4 taxa	1	1	1	1	LG939_02840	LGV80_17875	LGV81_17680	LGV82_17750
ORTHOMCL620	4 genes,4 taxa	1	1	1	1	LG939_02845	LGV80_17870	LGV81_17675	LGV82_17745
ORTHOMCL621	4 genes,4 taxa	1	1	1	1	LG939_02850	LGV80_17865	LGV81_17670	LGV82_17740
ORTHOMCL622	4 genes,4 taxa	1	1	1	1	LG939_02855	LGV80_17860	LGV81_17665	LGV82_17735
ORTHOMCL623	4 genes,4 taxa	1	1	1	1	LG939_02860	LGV80_17855	LGV81_17660	LGV82_17730
ORTHOMCL624	4 genes,4 taxa	1	1	1	1	LG939_02865	LGV80_17850	LGV81_17655	LGV82_17725
ORTHOMCL625	4 genes,4 taxa	1	1	1	1	LG939_02870	LGV80_17845	LGV81_17650	LGV82_17720
ORTHOMCL626	4 genes,4 taxa	1	1	1	1	LG939_02875	LGV80_17840	LGV81_17645	LGV82_17715
ORTHOMCL627	4 genes,4 taxa	1	1	1	1	LG939_02880	LGV80_17835	LGV81_17640	LGV82_17710
ORTHOMCL628	4 genes,4 taxa	1	1	1	1	LG939_02885	LGV80_17830	LGV81_17635	LGV82_17705
ORTHOMCL629	4 genes,4 taxa	1	1	1	1	LG939_02890	LGV80_17825	LGV81_17630	LGV82_17700
ORTHOMCL630	4 genes,4 taxa	1	1	1	1	LG939_02905	LGV80_17820	LGV81_17615	LGV82_17695
ORTHOMCL631	4 genes,4 taxa	1	1	1	1	LG939_02915	LGV80_17810	LGV81_17605	LGV82_17685
ORTHOMCL632	4 genes,4 taxa	1	1	1	1	LG939_02920	LGV80_17805	LGV81_17600	LGV82_17680
ORTHOMCL633	4 genes,4 taxa	1	1	1	1	LG939_02925	LGV80_17800	LGV81_17595	LGV82_17675
ORTHOMCL634	4 genes,4 taxa	1	1	1	1	LG939_02930	LGV80_17795	LGV81_17590	LGV82_17670
ORTHOMCL635	4 genes,4 taxa	1	1	1	1	LG939_02935	LGV80_17780	LGV81_17585	LGV82_17655
ORTHOMCL636	4 genes,4 taxa	1	1	1	1	LG939_02970	LGV80_00115	LGV81_17555	LGV82_00085
ORTHOMCL637	4 genes,4 taxa	1	1	1	1	LG939_02985	LGV80_00130	LGV81_17540	LGV82_00115
ORTHOMCL638	4 genes,4 taxa	1	1	1	1	LG939_02995	LGV80_00140	LGV81_17530	LGV82_00125
ORTHOMCL639	4 genes,4 taxa	1	1	1	1	LG939_03020	LGV80_00160	LGV81_17505	LGV82_00145
ORTHOMCL640	4 genes,4 taxa	1	1	1	1	LG939_03030	LGV80_00170	LGV81_17495	LGV82_00155
ORTHOMCL641	4 genes,4 taxa	1	1	1	1	LG939_03035	LGV80_00175	LGV81_17490	LGV82_00160
ORTHOMCL642	4 genes,4 taxa	1	1	1	1	LG939_03040	LGV80_00180	LGV81_17485	LGV82_00165
ORTHOMCL643	4 genes,4 taxa	1	1	1	1	LG939_03045	LGV80_00185	LGV81_17480	LGV82_00170
ORTHOMCL644	4 genes,4 taxa	1	1	1	1	LG939_03050	LGV80_00190	LGV81_17475	LGV82_00175
ORTHOMCL645	4 genes,4 taxa	1	1	1	1	LG939_03055	LGV80_00195	LGV81_17470	LGV82_00180
ORTHOMCL646	4 genes,4 taxa	1	1	1	1	LG939_03060	LGV80_00200	LGV81_17465	LGV82_00185
ORTHOMCL647	4 genes,4 taxa	1	1	1	1	LG939_03065	LGV80_00205	LGV81_17460	LGV82_00190
ORTHOMCL648	4 genes,4 taxa	1	1	1	1	LG939_03070	LGV80_00210	LGV81_17455	LGV82_00195
ORTHOMCL649	4 genes,4 taxa	1	1	1	1	LG939_03075	LGV80_00215	LGV81_17450	LGV82_00200
ORTHOMCL650	4 genes,4 taxa	1	1	1	1	LG939_03080	LGV80_00220	LGV81_17445	LGV82_00205
ORTHOMCL651	4 genes,4 taxa	1	1	1	1	LG939_03085	LGV80_00225	LGV81_17440	LGV82_00210
ORTHOMCL652	4 genes,4 taxa	1	1	1	1	LG939_03090	LGV80_00230	LGV81_17430	LGV82_00215
ORTHOMCL653	4 genes,4 taxa	1	1	1	1	LG939_03095	LGV80_00235	LGV81_17420	LGV82_00220
ORTHOMCL654	4 genes,4 taxa	1	1	1	1	LG939_03105	LGV80_00245	LGV81_17410	LGV82_00230
ORTHOMCL655	4 genes,4 taxa	1	1	1	1	LG939_03110	LGV80_00250	LGV81_17405	LGV82_00235
ORTHOMCL656	4 genes,4 taxa	1	1	1	1	LG939_03115	LGV80_00255	LGV81_17400	LGV82_00240
ORTHOMCL657	4 genes,4 taxa	1	1	1	1	LG939_03120	LGV80_00260	LGV81_17395	LGV82_00245
ORTHOMCL658	4 genes,4 taxa	1	1	1	1	LG939_03125	LGV80_00265	LGV81_17390	LGV82_00250
ORTHOMCL659	4 genes,4 taxa	1	1	1	1	LG939_03130	LGV80_00270	LGV81_17385	LGV82_00255
ORTHOMCL660	4 genes,4 taxa	1	1	1	1	LG939_03135	LGV80_00275	LGV81_17380	LGV82_00260
ORTHOMCL661	4 genes,4 taxa	1	1	1	1	LG939_03140	LGV80_00280	LGV81_17375	LGV82_00265
ORTHOMCL662	4 genes,4 taxa	1	1	1	1	LG939_03150	LGV80_00290	LGV81_17365	LGV82_00275
ORTHOMCL663	4 genes,4 taxa	1	1	1	1	LG939_03155	LGV80_00295	LGV81_17360	LGV82_00280
ORTHOMCL664	4 genes,4 taxa	1	1	1	1	LG939_03160	LGV80_00300	LGV81_17355	LGV82_00285
ORTHOMCL665	4 genes,4 taxa	1	1	1	1	LG939_03165	LGV80_00305	LGV81_17350	LGV82_00290
ORTHOMCL666	4 genes,4 taxa	1	1	1	1	LG939_03170	LGV80_00310	LGV81_17345	LGV82_00295
ORTHOMCL667	4 genes,4 taxa	1	1	1	1	LG939_03175	LGV80_00315	LGV81_17340	LGV82_00300
ORTHOMCL668	4 genes,4 taxa	1	1	1	1	LG939_03180	LGV80_00320	LGV81_17335	LGV82_00305
ORTHOMCL669	4 genes,4 taxa	1	1	1	1	LG939_03185	LGV80_00325	LGV81_17330	LGV82_00310
ORTHOMCL670	4 genes,4 taxa	1	1	1	1	LG939_03190	LGV80_00330	LGV81_17325	LGV82_00315
ORTHOMCL671	4 genes,4 taxa	1	1	1	1	LG939_03200	LGV80_00340	LGV81_17315	LGV82_00325
ORTHOMCL672	4 genes,4 taxa	1	1	1	1	LG939_03205	LGV80_00345	LGV81_17310	LGV82_00330
ORTHOMCL673	4 genes,4 taxa	1	1	1	1	LG939_03210	LGV80_00350	LGV81_17305	LGV82_00335
ORTHOMCL674	4 genes,4 taxa	1	1	1	1	LG939_03215	LGV80_00355	LGV81_17300	LGV82_00340
ORTHOMCL675	4 genes,4 taxa	1	1	1	1	LG939_03220	LGV80_00360	LGV81_17295	LGV82_00345
ORTHOMCL676	4 genes,4 taxa	1	1	1	1	LG939_03225	LGV80_00365	LGV81_17290	LGV82_00350
ORTHOMCL677	4 genes,4 taxa	1	1	1	1	LG939_03230	LGV80_00370	LGV81_17285	LGV82_00355
ORTHOMCL678	4 genes,4 taxa	1	1	1	1	LG939_03235	LGV80_00375	LGV81_17280	LGV82_00360
ORTHOMCL679	4 genes,4 taxa	1	1	1	1	LG939_03240	LGV80_00380	LGV81_17275	LGV82_00365
ORTHOMCL680	4 genes,4 taxa	1	1	1	1	LG939_03245	LGV80_00385	LGV81_17270	LGV82_00370
ORTHOMCL681	4 genes,4 taxa	1	1	1	1	LG939_03250	LGV80_00390	LGV81_17265	LGV82_00375
ORTHOMCL682	4 genes,4 taxa	1	1	1	1	LG939_03255	LGV80_00395	LGV81_17260	LGV82_00380
ORTHOMCL683	4 genes,4 taxa	1	1	1	1	LG939_03265	LGV80_00410	LGV81_17250	LGV82_00390
ORTHOMCL684	4 genes,4 taxa	1	1	1	1	LG939_03270	LGV80_00415	LGV81_17245	LGV82_00395
ORTHOMCL685	4 genes,4 taxa	1	1	1	1	LG939_03275	LGV80_00420	LGV81_17240	LGV82_00400
ORTHOMCL686	4 genes,4 taxa	1	1	1	1	LG939_03280	LGV80_00425	LGV81_17235	LGV82_00405
ORTHOMCL687	4 genes,4 taxa	1	1	1	1	LG939_03285	LGV80_00430	LGV81_17230	LGV82_00410
ORTHOMCL688	4 genes,4 taxa	1	1	1	1	LG939_03290	LGV80_00435	LGV81_17225	LGV82_00415
ORTHOMCL689	4 genes,4 taxa	1	1	1	1	LG939_03295	LGV80_00440	LGV81_17220	LGV82_00420
ORTHOMCL690	4 genes,4 taxa	1	1	1	1	LG939_03300	LGV80_00445	LGV81_17215	LGV82_00425
ORTHOMCL691	4 genes,4 taxa	1	1	1	1	LG939_03305	LGV80_00450	LGV81_17210	LGV82_00430
ORTHOMCL692	4 genes,4 taxa	1	1	1	1	LG939_03310	LGV80_00455	LGV81_17205	LGV82_00435
ORTHOMCL693	4 genes,4 taxa	1	1	1	1	LG939_03315	LGV80_00460	LGV81_17200	LGV82_00440
ORTHOMCL694	4 genes,4 taxa	1	1	1	1	LG939_03320	LGV80_00465	LGV81_17195	LGV82_00445
ORTHOMCL695	4 genes,4 taxa	1	1	1	1	LG939_03325	LGV80_00470	LGV81_17190	LGV82_00450
ORTHOMCL696	4 genes,4 taxa	1	1	1	1	LG939_03330	LGV80_00475	LGV81_17185	LGV82_00455
ORTHOMCL697	4 genes,4 taxa	1	1	1	1	LG939_03335	LGV80_00480	LGV81_17180	LGV82_00460
ORTHOMCL698	4 genes,4 taxa	1	1	1	1	LG939_03340	LGV80_00485	LGV81_17175	LGV82_00465
ORTHOMCL699	4 genes,4 taxa	1	1	1	1	LG939_03345	LGV80_00490	LGV81_17170	LGV82_00470
ORTHOMCL700	4 genes,4 taxa	1	1	1	1	LG939_03350	LGV80_00495	LGV81_17165	LGV82_00475
ORTHOMCL701	4 genes,4 taxa	1	1	1	1	LG939_03355	LGV80_00500	LGV81_17160	LGV82_00480
ORTHOMCL702	4 genes,4 taxa	1	1	1	1	LG939_03360	LGV80_00505	LGV81_17155	LGV82_00485
ORTHOMCL703	4 genes,4 taxa	1	1	1	1	LG939_03365	LGV80_00510	LGV81_17150	LGV82_00490
ORTHOMCL704	4 genes,4 taxa	1	1	1	1	LG939_03370	LGV80_00515	LGV81_17145	LGV82_00495
ORTHOMCL705	4 genes,4 taxa	1	1	1	1	LG939_03375	LGV80_00520	LGV81_17140	LGV82_00500
ORTHOMCL706	4 genes,4 taxa	1	1	1	1	LG939_03380	LGV80_00525	LGV81_17135	LGV82_00505
ORTHOMCL707	4 genes,4 taxa	1	1	1	1	LG939_03385	LGV80_00530	LGV81_17130	LGV82_00510
ORTHOMCL708	4 genes,4 taxa	1	1	1	1	LG939_03390	LGV80_00535	LGV81_17125	LGV82_00515
ORTHOMCL709	4 genes,4 taxa	1	1	1	1	LG939_03395	LGV80_00540	LGV81_17120	LGV82_00520
ORTHOMCL710	4 genes,4 taxa	1	1	1	1	LG939_03400	LGV80_00545	LGV81_17115	LGV82_00525
ORTHOMCL711	4 genes,4 taxa	1	1	1	1	LG939_03405	LGV80_00550	LGV81_17110	LGV82_00530
ORTHOMCL712	4 genes,4 taxa	1	1	1	1	LG939_03415	LGV80_00560	LGV81_17100	LGV82_00540
ORTHOMCL713	4 genes,4 taxa	1	1	1	1	LG939_03425	LGV80_00570	LGV81_17090	LGV82_00550
ORTHOMCL714	4 genes,4 taxa	1	1	1	1	LG939_03430	LGV80_00575	LGV81_17085	LGV82_00555
ORTHOMCL715	4 genes,4 taxa	1	1	1	1	LG939_03435	LGV80_00580	LGV81_17080	LGV82_00560
ORTHOMCL716	4 genes,4 taxa	1	1	1	1	LG939_03440	LGV80_00585	LGV81_17075	LGV82_00565
ORTHOMCL717	4 genes,4 taxa	1	1	1	1	LG939_03445	LGV80_00590	LGV81_17070	LGV82_00570
ORTHOMCL718	4 genes,4 taxa	1	1	1	1	LG939_03450	LGV80_00595	LGV81_17065	LGV82_00575
ORTHOMCL719	4 genes,4 taxa	1	1	1	1	LG939_03455	LGV80_00600	LGV81_17060	LGV82_00580
ORTHOMCL720	4 genes,4 taxa	1	1	1	1	LG939_03460	LGV80_00605	LGV81_17055	LGV82_00585
ORTHOMCL721	4 genes,4 taxa	1	1	1	1	LG939_03465	LGV80_00610	LGV81_17050	LGV82_00590
ORTHOMCL722	4 genes,4 taxa	1	1	1	1	LG939_03470	LGV80_00615	LGV81_17045	LGV82_00595
ORTHOMCL723	4 genes,4 taxa	1	1	1	1	LG939_03475	LGV80_00620	LGV81_17040	LGV82_00600
ORTHOMCL724	4 genes,4 taxa	1	1	1	1	LG939_03480	LGV80_00625	LGV81_17035	LGV82_00605
ORTHOMCL725	4 genes,4 taxa	1	1	1	1	LG939_03485	LGV80_00630	LGV81_17030	LGV82_00610
ORTHOMCL726	4 genes,4 taxa	1	1	1	1	LG939_03490	LGV80_00635	LGV81_17025	LGV82_00615
ORTHOMCL727	4 genes,4 taxa	1	1	1	1	LG939_03495	LGV80_00640	LGV81_17020	LGV82_00620
ORTHOMCL728	4 genes,4 taxa	1	1	1	1	LG939_03500	LGV80_00645	LGV81_17015	LGV82_00625
ORTHOMCL729	4 genes,4 taxa	1	1	1	1	LG939_03505	LGV80_00650	LGV81_17010	LGV82_00630
ORTHOMCL730	4 genes,4 taxa	1	1	1	1	LG939_03510	LGV80_00655	LGV81_17005	LGV82_00635
ORTHOMCL731	4 genes,4 taxa	1	1	1	1	LG939_03515	LGV80_00660	LGV81_17000	LGV82_00640
ORTHOMCL732	4 genes,4 taxa	1	1	1	1	LG939_03520	LGV80_00665	LGV81_16995	LGV82_00645
ORTHOMCL733	4 genes,4 taxa	1	1	1	1	LG939_03525	LGV80_00670	LGV81_16990	LGV82_00650
ORTHOMCL734	4 genes,4 taxa	1	1	1	1	LG939_03530	LGV80_00675	LGV81_16985	LGV82_00655
ORTHOMCL735	4 genes,4 taxa	1	1	1	1	LG939_03535	LGV80_00680	LGV81_16980	LGV82_00660
ORTHOMCL736	4 genes,4 taxa	1	1	1	1	LG939_03540	LGV80_00685	LGV81_16975	LGV82_00665
ORTHOMCL737	4 genes,4 taxa	1	1	1	1	LG939_03545	LGV80_00690	LGV81_16970	LGV82_00670
ORTHOMCL738	4 genes,4 taxa	1	1	1	1	LG939_03550	LGV80_00695	LGV81_16965	LGV82_00675
ORTHOMCL739	4 genes,4 taxa	1	1	1	1	LG939_03555	LGV80_00700	LGV81_16960	LGV82_00680
ORTHOMCL740	4 genes,4 taxa	1	1	1	1	LG939_03560	LGV80_00705	LGV81_16955	LGV82_00685
ORTHOMCL741	4 genes,4 taxa	1	1	1	1	LG939_03565	LGV80_00710	LGV81_16950	LGV82_00690
ORTHOMCL742	4 genes,4 taxa	1	1	1	1	LG939_03570	LGV80_00715	LGV81_16945	LGV82_00695
ORTHOMCL743	4 genes,4 taxa	1	1	1	1	LG939_03575	LGV80_00720	LGV81_16940	LGV82_00700
ORTHOMCL744	4 genes,4 taxa	1	1	1	1	LG939_03580	LGV80_00725	LGV81_16935	LGV82_00705
ORTHOMCL745	4 genes,4 taxa	1	1	1	1	LG939_03585	LGV80_00730	LGV81_16930	LGV82_00710
ORTHOMCL746	4 genes,4 taxa	1	1	1	1	LG939_03590	LGV80_00735	LGV81_16925	LGV82_00715
ORTHOMCL747	4 genes,4 taxa	1	1	1	1	LG939_03595	LGV80_00740	LGV81_16920	LGV82_00725
ORTHOMCL748	4 genes,4 taxa	1	1	1	1	LG939_03600	LGV80_00745	LGV81_16915	LGV82_00730
ORTHOMCL749	4 genes,4 taxa	1	1	1	1	LG939_03605	LGV80_00750	LGV81_16910	LGV82_00735
ORTHOMCL750	4 genes,4 taxa	1	1	1	1	LG939_03610	LGV80_00755	LGV81_16905	LGV82_00740
ORTHOMCL751	4 genes,4 taxa	1	1	1	1	LG939_03615	LGV80_00760	LGV81_16900	LGV82_00745
ORTHOMCL752	4 genes,4 taxa	1	1	1	1	LG939_03620	LGV80_00765	LGV81_16895	LGV82_00750
ORTHOMCL753	4 genes,4 taxa	1	1	1	1	LG939_03625	LGV80_00770	LGV81_16890	LGV82_00755
ORTHOMCL754	4 genes,4 taxa	1	1	1	1	LG939_03630	LGV80_00775	LGV81_16885	LGV82_00760
ORTHOMCL755	4 genes,4 taxa	1	1	1	1	LG939_03635	LGV80_00780	LGV81_16880	LGV82_00765
ORTHOMCL756	4 genes,4 taxa	1	1	1	1	LG939_03640	LGV80_00790	LGV81_16875	LGV82_00770
ORTHOMCL757	4 genes,4 taxa	1	1	1	1	LG939_03645	LGV80_00795	LGV81_16870	LGV82_00775
ORTHOMCL758	4 genes,4 taxa	1	1	1	1	LG939_03650	LGV80_00800	LGV81_16865	LGV82_00780
ORTHOMCL759	4 genes,4 taxa	1	1	1	1	LG939_03655	LGV80_00805	LGV81_16860	LGV82_00785
ORTHOMCL760	4 genes,4 taxa	1	1	1	1	LG939_03660	LGV80_00810	LGV81_16855	LGV82_00790
ORTHOMCL761	4 genes,4 taxa	1	1	1	1	LG939_03665	LGV80_00815	LGV81_16850	LGV82_00795
ORTHOMCL762	4 genes,4 taxa	1	1	1	1	LG939_03670	LGV80_00820	LGV81_16845	LGV82_00800
ORTHOMCL763	4 genes,4 taxa	1	1	1	1	LG939_03675	LGV80_00825	LGV81_16840	LGV82_00805
ORTHOMCL764	4 genes,4 taxa	1	1	1	1	LG939_03680	LGV80_00830	LGV81_16835	LGV82_00810
ORTHOMCL765	4 genes,4 taxa	1	1	1	1	LG939_03685	LGV80_00835	LGV81_16830	LGV82_00815
ORTHOMCL766	4 genes,4 taxa	1	1	1	1	LG939_03690	LGV80_00840	LGV81_16825	LGV82_00820
ORTHOMCL767	4 genes,4 taxa	1	1	1	1	LG939_03695	LGV80_00845	LGV81_16820	LGV82_00825
ORTHOMCL768	4 genes,4 taxa	1	1	1	1	LG939_03700	LGV80_00850	LGV81_16815	LGV82_00830
ORTHOMCL769	4 genes,4 taxa	1	1	1	1	LG939_03705	LGV80_00855	LGV81_16810	LGV82_00835
ORTHOMCL770	4 genes,4 taxa	1	1	1	1	LG939_03710	LGV80_00860	LGV81_16805	LGV82_00840
ORTHOMCL771	4 genes,4 taxa	1	1	1	1	LG939_03715	LGV80_00865	LGV81_16800	LGV82_00845
ORTHOMCL772	4 genes,4 taxa	1	1	1	1	LG939_03720	LGV80_00870	LGV81_16795	LGV82_00850
ORTHOMCL773	4 genes,4 taxa	1	1	1	1	LG939_03725	LGV80_00875	LGV81_16790	LGV82_00855
ORTHOMCL774	4 genes,4 taxa	1	1	1	1	LG939_03730	LGV80_00880	LGV81_16785	LGV82_00860
ORTHOMCL775	4 genes,4 taxa	1	1	1	1	LG939_03735	LGV80_00885	LGV81_16780	LGV82_00865
ORTHOMCL776	4 genes,4 taxa	1	1	1	1	LG939_03740	LGV80_00890	LGV81_16775	LGV82_00870
ORTHOMCL777	4 genes,4 taxa	1	1	1	1	LG939_03745	LGV80_00895	LGV81_16770	LGV82_00875
ORTHOMCL778	4 genes,4 taxa	1	1	1	1	LG939_03750	LGV80_00900	LGV81_16765	LGV82_00880
ORTHOMCL779	4 genes,4 taxa	1	1	1	1	LG939_03755	LGV80_00905	LGV81_16760	LGV82_00885
ORTHOMCL780	4 genes,4 taxa	1	1	1	1	LG939_03760	LGV80_00910	LGV81_16755	LGV82_00890
ORTHOMCL781	4 genes,4 taxa	1	1	1	1	LG939_03765	LGV80_00915	LGV81_16750	LGV82_00895
ORTHOMCL782	4 genes,4 taxa	1	1	1	1	LG939_03770	LGV80_00920	LGV81_16745	LGV82_00900
ORTHOMCL783	4 genes,4 taxa	1	1	1	1	LG939_03775	LGV80_00925	LGV81_16740	LGV82_00905
ORTHOMCL784	4 genes,4 taxa	1	1	1	1	LG939_03780	LGV80_00930	LGV81_16735	LGV82_00910
ORTHOMCL785	4 genes,4 taxa	1	1	1	1	LG939_03785	LGV80_00935	LGV81_16730	LGV82_00915
ORTHOMCL786	4 genes,4 taxa	1	1	1	1	LG939_03790	LGV80_00940	LGV81_16725	LGV82_00920
ORTHOMCL787	4 genes,4 taxa	1	1	1	1	LG939_03800	LGV80_00950	LGV81_16715	LGV82_00930
ORTHOMCL788	4 genes,4 taxa	1	1	1	1	LG939_03805	LGV80_00955	LGV81_16710	LGV82_00935
ORTHOMCL789	4 genes,4 taxa	1	1	1	1	LG939_03810	LGV80_00960	LGV81_16705	LGV82_00940
ORTHOMCL790	4 genes,4 taxa	1	1	1	1	LG939_03815	LGV80_00965	LGV81_16700	LGV82_00945
ORTHOMCL791	4 genes,4 taxa	1	1	1	1	LG939_03820	LGV80_00970	LGV81_16695	LGV82_00950
ORTHOMCL792	4 genes,4 taxa	1	1	1	1	LG939_03825	LGV80_00975	LGV81_16690	LGV82_00955
ORTHOMCL793	4 genes,4 taxa	1	1	1	1	LG939_03830	LGV80_00980	LGV81_16685	LGV82_00960
ORTHOMCL794	4 genes,4 taxa	1	1	1	1	LG939_03835	LGV80_00985	LGV81_16680	LGV82_00965
ORTHOMCL795	4 genes,4 taxa	1	1	1	1	LG939_03840	LGV80_00990	LGV81_16675	LGV82_00970
ORTHOMCL796	4 genes,4 taxa	1	1	1	1	LG939_03915	LGV80_01435	LGV81_16610	LGV82_01040
ORTHOMCL797	4 genes,3 taxa	1	1	1	0	LG939_03985	LGV80_01515	LGV81_16530	--
ORTHOMCL798	4 genes,3 taxa	1	0	1	1	LG939_04060	--	LGV81_16450	LGV82_13200
ORTHOMCL799	4 genes,3 taxa	1	0	1	1	LG939_04065	--	LGV81_16445	LGV82_13195
ORTHOMCL800	4 genes,4 taxa	1	1	1	1	LG939_04090	LGV80_01615	LGV81_16420	LGV82_13145
ORTHOMCL801	4 genes,4 taxa	1	1	1	0	LG939_04100	LGV80_01625	LGV81_16410	--
ORTHOMCL802	4 genes,4 taxa	1	1	1	0	LG939_04105	LGV80_01630	LGV81_16405	--
ORTHOMCL803	4 genes,4 taxa	1	1	1	0	LG939_04170	LGV80_01305	LGV81_16360	--
ORTHOMCL804	4 genes,4 taxa	1	1	1	1	LG939_04190	LGV80_01325	LGV81_16340	LGV82_01325
ORTHOMCL805	4 genes,4 taxa	1	1	1	1	LG939_04195	LGV80_01330	LGV81_16335	LGV82_01330
ORTHOMCL806	4 genes,3 taxa	1	1	0	0	LG939_04230	LGV80_01370	--	--
ORTHOMCL807	4 genes,4 taxa	1	1	1	1	LG939_04235	LGV80_01755	LGV81_16295	LGV82_01685
ORTHOMCL808	4 genes,4 taxa	1	1	1	1	LG939_04240	LGV80_01760	LGV81_16290	LGV82_01690
ORTHOMCL809	4 genes,4 taxa	1	1	1	1	LG939_04245	LGV80_01765	LGV81_16285	LGV82_01695
ORTHOMCL810	4 genes,4 taxa	1	1	1	1	LG939_04250	LGV80_01770	LGV81_16280	LGV82_01700
ORTHOMCL811	4 genes,4 taxa	1	1	1	1	LG939_04255	LGV80_01775	LGV81_16275	LGV82_01705
ORTHOMCL812	4 genes,4 taxa	1	1	1	1	LG939_04260	LGV80_01780	LGV81_16270	LGV82_01710
ORTHOMCL813	4 genes,4 taxa	1	1	1	1	LG939_04265	LGV80_01785	LGV81_16265	LGV82_01715
ORTHOMCL814	4 genes,4 taxa	1	1	1	1	LG939_04270	LGV80_01790	LGV81_16260	LGV82_01720
ORTHOMCL815	4 genes,4 taxa	1	1	1	1	LG939_04275	LGV80_01795	LGV81_16255	LGV82_01725
ORTHOMCL816	4 genes,4 taxa	1	1	1	1	LG939_04280	LGV80_01800	LGV81_16250	LGV82_01730
ORTHOMCL817	4 genes,4 taxa	1	1	1	1	LG939_04285	LGV80_01805	LGV81_16245	LGV82_01735
ORTHOMCL818	4 genes,4 taxa	1	1	1	1	LG939_04290	LGV80_01810	LGV81_16240	LGV82_01740
ORTHOMCL819	4 genes,4 taxa	1	1	1	1	LG939_04300	LGV80_01815	LGV81_16210	LGV82_01750
ORTHOMCL820	4 genes,4 taxa	1	1	1	1	LG939_04305	LGV80_01820	LGV81_16205	LGV82_01755
ORTHOMCL821	4 genes,4 taxa	1	1	1	1	LG939_04310	LGV80_01825	LGV81_16200	LGV82_01760
ORTHOMCL822	4 genes,4 taxa	1	1	1	1	LG939_04315	LGV80_01830	LGV81_16195	LGV82_01765
ORTHOMCL823	4 genes,4 taxa	1	1	1	1	LG939_04320	LGV80_01835	LGV81_16190	LGV82_01770
ORTHOMCL824	4 genes,4 taxa	1	1	1	1	LG939_04325	LGV80_01840	LGV81_16185	LGV82_01780
ORTHOMCL825	4 genes,4 taxa	1	1	1	1	LG939_04330	LGV80_01845	LGV81_16180	LGV82_01785
ORTHOMCL826	4 genes,4 taxa	1	1	1	1	LG939_04335	LGV80_01850	LGV81_16175	LGV82_01790
ORTHOMCL827	4 genes,4 taxa	1	1	1	1	LG939_04340	LGV80_01855	LGV81_16170	LGV82_01795
ORTHOMCL828	4 genes,4 taxa	1	1	1	1	LG939_04345	LGV80_01860	LGV81_16165	LGV82_01800
ORTHOMCL829	4 genes,4 taxa	1	1	1	1	LG939_04350	LGV80_01865	LGV81_16160	LGV82_01805
ORTHOMCL830	4 genes,4 taxa	1	1	1	1	LG939_04355	LGV80_01870	LGV81_16155	LGV82_01810
ORTHOMCL831	4 genes,4 taxa	1	1	1	1	LG939_04360	LGV80_01875	LGV81_16150	LGV82_01815
ORTHOMCL832	4 genes,4 taxa	1	1	1	1	LG939_04365	LGV80_01880	LGV81_16145	LGV82_01820
ORTHOMCL833	4 genes,4 taxa	1	1	1	1	LG939_04370	LGV80_01885	LGV81_16140	LGV82_01825
ORTHOMCL834	4 genes,4 taxa	1	1	1	1	LG939_04375	LGV80_01890	LGV81_16135	LGV82_01830
ORTHOMCL835	4 genes,4 taxa	1	1	1	1	LG939_04380	LGV80_01895	LGV81_16130	LGV82_01835
ORTHOMCL836	4 genes,4 taxa	1	1	1	1	LG939_04390	LGV80_01905	LGV81_16120	LGV82_01845
ORTHOMCL837	4 genes,4 taxa	1	1	1	1	LG939_04395	LGV80_01910	LGV81_16115	LGV82_01850
ORTHOMCL838	4 genes,4 taxa	1	1	1	1	LG939_04400	LGV80_01915	LGV81_16110	LGV82_01855
ORTHOMCL839	4 genes,4 taxa	1	1	1	1	LG939_04410	LGV80_01925	LGV81_16100	LGV82_01865
ORTHOMCL840	4 genes,4 taxa	1	1	1	1	LG939_04420	LGV80_01945	LGV81_16090	LGV82_01885
ORTHOMCL841	4 genes,4 taxa	1	1	1	1	LG939_04425	LGV80_01950	LGV81_16085	LGV82_01890
ORTHOMCL842	4 genes,4 taxa	1	1	1	1	LG939_04430	LGV80_01955	LGV81_16080	LGV82_01895
ORTHOMCL843	4 genes,4 taxa	1	1	1	1	LG939_04435	LGV80_01960	LGV81_16075	LGV82_01900
ORTHOMCL844	4 genes,4 taxa	1	1	1	1	LG939_04440	LGV80_01965	LGV81_16070	LGV82_01905
ORTHOMCL845	4 genes,4 taxa	1	1	1	1	LG939_04445	LGV80_01970	LGV81_16065	LGV82_01910
ORTHOMCL846	4 genes,4 taxa	1	1	1	1	LG939_04450	LGV80_01975	LGV81_16060	LGV82_01915
ORTHOMCL847	4 genes,4 taxa	1	1	1	1	LG939_04455	LGV80_01980	LGV81_16055	LGV82_01920
ORTHOMCL848	4 genes,4 taxa	1	1	1	1	LG939_04460	LGV80_01985	LGV81_16050	LGV82_01925
ORTHOMCL849	4 genes,4 taxa	1	1	1	1	LG939_04470	LGV80_02020	LGV81_16040	LGV82_01955
ORTHOMCL850	4 genes,4 taxa	1	1	1	1	LG939_04475	LGV80_02025	LGV81_16035	LGV82_01960
ORTHOMCL851	4 genes,4 taxa	1	1	1	1	LG939_04480	LGV80_02030	LGV81_16030	LGV82_01965
ORTHOMCL852	4 genes,4 taxa	1	1	1	1	LG939_04485	LGV80_02035	LGV81_16025	LGV82_01970
ORTHOMCL853	4 genes,4 taxa	1	1	1	1	LG939_04490	LGV80_02040	LGV81_16020	LGV82_01975
ORTHOMCL854	4 genes,4 taxa	1	1	1	1	LG939_04495	LGV80_02045	LGV81_16015	LGV82_01980
ORTHOMCL855	4 genes,4 taxa	1	1	1	1	LG939_04500	LGV80_02050	LGV81_16010	LGV82_01985
ORTHOMCL856	4 genes,4 taxa	1	1	1	1	LG939_04505	LGV80_02055	LGV81_16005	LGV82_01990
ORTHOMCL857	4 genes,4 taxa	1	1	1	1	LG939_04510	LGV80_02060	LGV81_16000	LGV82_01995
ORTHOMCL858	4 genes,4 taxa	1	1	1	1	LG939_04515	LGV80_02065	LGV81_15995	LGV82_02000
ORTHOMCL859	4 genes,4 taxa	1	1	1	1	LG939_04520	LGV80_02070	LGV81_15990	LGV82_02005
ORTHOMCL860	4 genes,4 taxa	1	1	1	1	LG939_04525	LGV80_02075	LGV81_15985	LGV82_02010
ORTHOMCL861	4 genes,4 taxa	1	1	1	1	LG939_04535	LGV80_02085	LGV81_15975	LGV82_02020
ORTHOMCL862	4 genes,4 taxa	1	1	1	1	LG939_04540	LGV80_02090	LGV81_15970	LGV82_02025
ORTHOMCL863	4 genes,4 taxa	1	1	1	1	LG939_04545	LGV80_02095	LGV81_15965	LGV82_02030
ORTHOMCL864	4 genes,4 taxa	1	1	1	1	LG939_04550	LGV80_02100	LGV81_15960	LGV82_02035
ORTHOMCL865	4 genes,4 taxa	1	1	1	1	LG939_04555	LGV80_02105	LGV81_15955	LGV82_02040
ORTHOMCL866	4 genes,4 taxa	1	1	1	1	LG939_04560	LGV80_02110	LGV81_15950	LGV82_02045
ORTHOMCL867	4 genes,4 taxa	1	1	1	1	LG939_04565	LGV80_02115	LGV81_15945	LGV82_02050
ORTHOMCL868	4 genes,4 taxa	1	1	1	1	LG939_04570	LGV80_02120	LGV81_15940	LGV82_02055
ORTHOMCL869	4 genes,4 taxa	1	1	1	1	LG939_04580	LGV80_02130	LGV81_15930	LGV82_02065
ORTHOMCL870	4 genes,4 taxa	1	1	1	1	LG939_04585	LGV80_02135	LGV81_15925	LGV82_02070
ORTHOMCL871	4 genes,4 taxa	1	1	1	1	LG939_04590	LGV80_02140	LGV81_15920	LGV82_02075
ORTHOMCL872	4 genes,4 taxa	1	1	1	1	LG939_04595	LGV80_02145	LGV81_15915	LGV82_02080
ORTHOMCL873	4 genes,4 taxa	1	1	1	1	LG939_04605	LGV80_02155	LGV81_15905	LGV82_02090
ORTHOMCL874	4 genes,4 taxa	1	1	1	1	LG939_04610	LGV80_02160	LGV81_15900	LGV82_02095
ORTHOMCL875	4 genes,4 taxa	1	1	1	1	LG939_04615	LGV80_02165	LGV81_15895	LGV82_02100
ORTHOMCL876	4 genes,4 taxa	1	1	1	1	LG939_04620	LGV80_02170	LGV81_15890	LGV82_02105
ORTHOMCL877	4 genes,4 taxa	1	1	1	1	LG939_04625	LGV80_02175	LGV81_15885	LGV82_02110
ORTHOMCL878	4 genes,4 taxa	1	1	1	1	LG939_04630	LGV80_02180	LGV81_15875	LGV82_02115
ORTHOMCL879	4 genes,4 taxa	1	1	1	1	LG939_04635	LGV80_02185	LGV81_15870	LGV82_02120
ORTHOMCL880	4 genes,4 taxa	1	1	1	1	LG939_04640	LGV80_02190	LGV81_15865	LGV82_02125
ORTHOMCL881	4 genes,4 taxa	1	1	1	1	LG939_04645	LGV80_02195	LGV81_15860	LGV82_02130
ORTHOMCL882	4 genes,4 taxa	1	1	1	1	LG939_04655	LGV80_02495	LGV81_15850	LGV82_02140
ORTHOMCL883	4 genes,4 taxa	1	1	1	1	LG939_04660	LGV80_02500	LGV81_15840	LGV82_02145
ORTHOMCL884	4 genes,4 taxa	1	1	1	1	LG939_04665	LGV80_02515	LGV81_15830	LGV82_02160
ORTHOMCL885	4 genes,4 taxa	1	1	1	1	LG939_04680	LGV80_02525	LGV81_15815	LGV82_02170
ORTHOMCL886	4 genes,4 taxa	1	1	1	1	LG939_04685	LGV80_02530	LGV81_15810	LGV82_02175
ORTHOMCL887	4 genes,4 taxa	1	1	1	1	LG939_04690	LGV80_02535	LGV81_15805	LGV82_02180
ORTHOMCL888	4 genes,4 taxa	1	1	1	1	LG939_04695	LGV80_02540	LGV81_15800	LGV82_02185
ORTHOMCL889	4 genes,4 taxa	1	1	1	1	LG939_04700	LGV80_02545	LGV81_15795	LGV82_02190
ORTHOMCL890	4 genes,4 taxa	1	1	1	1	LG939_04705	LGV80_02550	LGV81_15790	LGV82_02195
ORTHOMCL891	4 genes,4 taxa	1	1	1	1	LG939_04710	LGV80_02555	LGV81_15785	LGV82_02200
ORTHOMCL892	4 genes,4 taxa	1	1	1	1	LG939_04715	LGV80_02560	LGV81_15780	LGV82_02205
ORTHOMCL893	4 genes,4 taxa	1	1	1	1	LG939_04720	LGV80_02565	LGV81_15775	LGV82_02210
ORTHOMCL894	4 genes,4 taxa	1	1	1	1	LG939_04725	LGV80_02570	LGV81_15770	LGV82_02215
ORTHOMCL895	4 genes,4 taxa	1	1	1	1	LG939_04735	LGV80_02580	LGV81_15760	LGV82_02225
ORTHOMCL896	4 genes,4 taxa	1	1	1	1	LG939_04740	LGV80_02585	LGV81_15755	LGV82_02230
ORTHOMCL897	4 genes,4 taxa	1	1	1	1	LG939_04745	LGV80_02590	LGV81_15750	LGV82_02235
ORTHOMCL898	4 genes,4 taxa	1	1	1	1	LG939_04750	LGV80_02595	LGV81_15745	LGV82_02240
ORTHOMCL899	4 genes,4 taxa	1	1	1	1	LG939_04755	LGV80_02600	LGV81_15740	LGV82_02245
ORTHOMCL900	4 genes,4 taxa	1	1	1	1	LG939_04760	LGV80_02605	LGV81_15735	LGV82_02250
ORTHOMCL901	4 genes,4 taxa	1	1	1	1	LG939_04765	LGV80_02610	LGV81_15730	LGV82_02255
ORTHOMCL902	4 genes,4 taxa	1	1	1	1	LG939_04770	LGV80_02615	LGV81_15725	LGV82_02260
ORTHOMCL903	4 genes,4 taxa	1	1	1	1	LG939_04780	LGV80_02625	LGV81_15715	LGV82_02270
ORTHOMCL904	4 genes,4 taxa	1	1	1	1	LG939_04785	LGV80_02630	LGV81_15710	LGV82_02275
ORTHOMCL905	4 genes,4 taxa	1	1	1	1	LG939_04790	LGV80_02635	LGV81_15705	LGV82_02280
ORTHOMCL906	4 genes,4 taxa	1	1	1	1	LG939_04795	LGV80_02640	LGV81_15700	LGV82_02285
ORTHOMCL907	4 genes,4 taxa	1	1	1	1	LG939_04800	LGV80_02645	LGV81_15695	LGV82_02290
ORTHOMCL908	4 genes,4 taxa	1	1	1	1	LG939_04805	LGV80_02650	LGV81_15690	LGV82_02295
ORTHOMCL909	4 genes,4 taxa	1	1	1	1	LG939_04810	LGV80_02655	LGV81_15685	LGV82_02300
ORTHOMCL910	4 genes,4 taxa	1	1	1	1	LG939_04815	LGV80_02660	LGV81_15680	LGV82_02305
ORTHOMCL911	4 genes,4 taxa	1	1	1	1	LG939_04820	LGV80_02665	LGV81_15675	LGV82_02310
ORTHOMCL912	4 genes,4 taxa	1	1	1	1	LG939_04825	LGV80_02670	LGV81_15670	LGV82_02315
ORTHOMCL913	4 genes,4 taxa	1	1	1	1	LG939_04830	LGV80_02675	LGV81_15665	LGV82_02320
ORTHOMCL914	4 genes,4 taxa	1	1	1	1	LG939_04835	LGV80_02680	LGV81_15660	LGV82_02325
ORTHOMCL915	4 genes,4 taxa	1	1	1	1	LG939_04840	LGV80_02685	LGV81_15655	LGV82_02330
ORTHOMCL916	4 genes,4 taxa	1	1	1	1	LG939_04845	LGV80_02690	LGV81_15650	LGV82_02335
ORTHOMCL917	4 genes,4 taxa	1	1	1	1	LG939_04850	LGV80_02695	LGV81_15645	LGV82_02340
ORTHOMCL918	4 genes,4 taxa	1	1	1	1	LG939_04855	LGV80_02700	LGV81_15640	LGV82_02345
ORTHOMCL919	4 genes,4 taxa	1	1	1	1	LG939_04910	LGV80_02755	LGV81_15585	LGV82_02400
ORTHOMCL920	4 genes,4 taxa	1	1	1	1	LG939_04915	LGV80_02760	LGV81_15580	LGV82_02405
ORTHOMCL921	4 genes,4 taxa	1	1	1	1	LG939_04920	LGV80_02765	LGV81_15575	LGV82_02410
ORTHOMCL922	4 genes,4 taxa	1	1	1	1	LG939_04925	LGV80_02770	LGV81_15570	LGV82_02415
ORTHOMCL923	4 genes,4 taxa	1	1	1	1	LG939_04930	LGV80_02775	LGV81_15565	LGV82_02420
ORTHOMCL924	4 genes,4 taxa	1	1	1	1	LG939_04935	LGV80_02780	LGV81_15560	LGV82_02425
ORTHOMCL925	4 genes,4 taxa	1	1	1	1	LG939_04940	LGV80_02785	LGV81_15555	LGV82_02430
ORTHOMCL926	4 genes,4 taxa	1	1	1	1	LG939_04945	LGV80_02790	LGV81_15550	LGV82_02435
ORTHOMCL927	4 genes,4 taxa	1	1	1	1	LG939_04950	LGV80_02795	LGV81_15545	LGV82_02440
ORTHOMCL928	4 genes,4 taxa	1	1	1	1	LG939_04955	LGV80_02800	LGV81_15540	LGV82_02445
ORTHOMCL929	4 genes,4 taxa	1	1	1	1	LG939_04960	LGV80_02805	LGV81_15535	LGV82_02450
ORTHOMCL930	4 genes,4 taxa	1	1	1	1	LG939_04965	LGV80_02810	LGV81_15530	LGV82_02455
ORTHOMCL931	4 genes,4 taxa	1	1	1	1	LG939_04970	LGV80_02815	LGV81_15525	LGV82_02460
ORTHOMCL932	4 genes,4 taxa	1	1	1	1	LG939_04975	LGV80_02820	LGV81_15520	LGV82_02465
ORTHOMCL933	4 genes,4 taxa	1	1	1	1	LG939_04980	LGV80_02825	LGV81_15515	LGV82_02470
ORTHOMCL934	4 genes,4 taxa	1	1	1	1	LG939_04985	LGV80_02830	LGV81_15510	LGV82_02475
ORTHOMCL935	4 genes,4 taxa	1	1	1	1	LG939_04990	LGV80_02835	LGV81_15505	LGV82_02480
ORTHOMCL936	4 genes,4 taxa	1	1	1	1	LG939_05010	LGV80_02855	LGV81_15485	LGV82_02500
ORTHOMCL937	4 genes,4 taxa	1	1	1	1	LG939_05015	LGV80_02860	LGV81_15480	LGV82_02505
ORTHOMCL938	4 genes,4 taxa	1	1	1	1	LG939_05020	LGV80_02865	LGV81_15475	LGV82_02510
ORTHOMCL939	4 genes,4 taxa	1	1	1	1	LG939_05025	LGV80_02870	LGV81_15470	LGV82_02515
ORTHOMCL940	4 genes,4 taxa	1	1	1	1	LG939_05030	LGV80_02875	LGV81_15465	LGV82_02520
ORTHOMCL941	4 genes,4 taxa	1	1	1	1	LG939_05035	LGV80_02880	LGV81_15460	LGV82_02525
ORTHOMCL942	4 genes,4 taxa	1	1	1	1	LG939_05040	LGV80_02885	LGV81_15455	LGV82_02530
ORTHOMCL943	4 genes,4 taxa	1	1	1	1	LG939_05045	LGV80_02890	LGV81_15450	LGV82_02535
ORTHOMCL944	4 genes,4 taxa	1	1	1	1	LG939_05050	LGV80_02895	LGV81_15445	LGV82_02540
ORTHOMCL945	4 genes,4 taxa	1	1	1	1	LG939_05055	LGV80_02900	LGV81_15440	LGV82_02545
ORTHOMCL946	4 genes,4 taxa	1	1	1	1	LG939_05060	LGV80_02905	LGV81_15435	LGV82_02550
ORTHOMCL947	4 genes,4 taxa	1	1	1	1	LG939_05065	LGV80_02910	LGV81_15430	LGV82_02555
ORTHOMCL948	4 genes,4 taxa	1	1	1	1	LG939_05070	LGV80_02915	LGV81_15425	LGV82_02560
ORTHOMCL949	4 genes,4 taxa	1	1	1	1	LG939_05075	LGV80_02920	LGV81_15420	LGV82_02565
ORTHOMCL950	4 genes,4 taxa	1	1	1	1	LG939_05080	LGV80_02925	LGV81_15415	LGV82_02570
ORTHOMCL951	4 genes,4 taxa	1	1	1	1	LG939_05085	LGV80_02930	LGV81_15410	LGV82_02575
ORTHOMCL952	4 genes,4 taxa	1	1	1	1	LG939_05090	LGV80_02935	LGV81_15405	LGV82_02580
ORTHOMCL953	4 genes,4 taxa	1	1	1	1	LG939_05095	LGV80_02940	LGV81_15400	LGV82_02585
ORTHOMCL954	4 genes,4 taxa	1	1	1	1	LG939_05100	LGV80_02945	LGV81_15395	LGV82_02590
ORTHOMCL955	4 genes,4 taxa	1	1	1	1	LG939_05105	LGV80_02950	LGV81_15390	LGV82_02595
ORTHOMCL956	4 genes,4 taxa	1	1	1	1	LG939_05110	LGV80_02955	LGV81_15385	LGV82_02600
ORTHOMCL957	4 genes,4 taxa	1	1	1	1	LG939_05115	LGV80_02960	LGV81_15380	LGV82_02605
ORTHOMCL958	4 genes,4 taxa	1	1	1	1	LG939_05120	LGV80_02965	LGV81_15375	LGV82_02610
ORTHOMCL959	4 genes,4 taxa	1	1	1	1	LG939_05125	LGV80_02970	LGV81_15370	LGV82_02615
ORTHOMCL960	4 genes,4 taxa	1	1	1	1	LG939_05130	LGV80_02975	LGV81_15365	LGV82_02620
ORTHOMCL961	4 genes,4 taxa	1	1	1	1	LG939_05135	LGV80_02980	LGV81_15360	LGV82_02625
ORTHOMCL962	4 genes,4 taxa	1	1	1	1	LG939_05140	LGV80_02985	LGV81_15355	LGV82_02630
ORTHOMCL963	4 genes,4 taxa	1	1	1	1	LG939_05145	LGV80_02990	LGV81_15350	LGV82_02635
ORTHOMCL964	4 genes,4 taxa	1	1	1	1	LG939_05150	LGV80_02995	LGV81_15345	LGV82_02640
ORTHOMCL965	4 genes,4 taxa	1	1	1	1	LG939_05155	LGV80_03000	LGV81_15340	LGV82_02645
ORTHOMCL966	4 genes,4 taxa	1	1	1	1	LG939_05160	LGV80_03005	LGV81_15335	LGV82_02650
ORTHOMCL967	4 genes,4 taxa	1	1	1	1	LG939_05165	LGV80_03010	LGV81_15330	LGV82_02655
ORTHOMCL968	4 genes,4 taxa	1	1	1	1	LG939_05170	LGV80_03015	LGV81_15325	LGV82_02660
ORTHOMCL969	4 genes,4 taxa	1	1	1	1	LG939_05175	LGV80_03020	LGV81_15320	LGV82_02665
ORTHOMCL970	4 genes,4 taxa	1	1	1	1	LG939_05180	LGV80_03025	LGV81_15315	LGV82_02670
ORTHOMCL971	4 genes,4 taxa	1	1	1	1	LG939_05185	LGV80_03030	LGV81_15310	LGV82_02675
ORTHOMCL972	4 genes,4 taxa	1	1	1	1	LG939_05190	LGV80_03035	LGV81_15295	LGV82_02680
ORTHOMCL973	4 genes,4 taxa	1	1	1	1	LG939_05195	LGV80_03040	LGV81_15290	LGV82_02685
ORTHOMCL974	4 genes,4 taxa	1	1	1	1	LG939_05200	LGV80_03045	LGV81_15285	LGV82_02690
ORTHOMCL975	4 genes,4 taxa	1	1	1	1	LG939_05205	LGV80_03050	LGV81_15280	LGV82_02695
ORTHOMCL976	4 genes,4 taxa	1	1	1	1	LG939_05210	LGV80_03055	LGV81_15275	LGV82_02700
ORTHOMCL977	4 genes,4 taxa	1	1	1	1	LG939_05215	LGV80_03060	LGV81_15270	LGV82_02705
ORTHOMCL978	4 genes,4 taxa	1	1	1	1	LG939_05220	LGV80_03065	LGV81_15265	LGV82_02710
ORTHOMCL979	4 genes,4 taxa	1	1	1	1	LG939_05225	LGV80_03070	LGV81_15260	LGV82_02715
ORTHOMCL980	4 genes,4 taxa	1	1	1	1	LG939_05235	LGV80_03080	LGV81_15250	LGV82_02725
ORTHOMCL981	4 genes,4 taxa	1	1	1	1	LG939_05240	LGV80_03085	LGV81_15245	LGV82_02730
ORTHOMCL982	4 genes,4 taxa	1	1	1	1	LG939_05245	LGV80_03090	LGV81_15240	LGV82_02735
ORTHOMCL983	4 genes,4 taxa	1	1	1	1	LG939_05250	LGV80_03095	LGV81_15235	LGV82_02740
ORTHOMCL984	4 genes,4 taxa	1	1	1	1	LG939_05255	LGV80_03100	LGV81_15230	LGV82_02745
ORTHOMCL985	4 genes,4 taxa	1	1	1	1	LG939_05260	LGV80_03105	LGV81_15225	LGV82_02750
ORTHOMCL986	4 genes,4 taxa	1	1	1	1	LG939_05265	LGV80_03110	LGV81_15220	LGV82_02755
ORTHOMCL987	4 genes,4 taxa	1	1	1	1	LG939_05270	LGV80_03115	LGV81_15215	LGV82_02760
ORTHOMCL988	4 genes,4 taxa	1	1	1	1	LG939_05275	LGV80_03120	LGV81_15210	LGV82_02765
ORTHOMCL989	4 genes,4 taxa	1	1	1	1	LG939_05280	LGV80_03125	LGV81_15205	LGV82_02770
ORTHOMCL990	4 genes,4 taxa	1	1	1	1	LG939_05285	LGV80_03130	LGV81_15200	LGV82_02775
ORTHOMCL991	4 genes,4 taxa	1	1	1	1	LG939_05290	LGV80_03135	LGV81_15195	LGV82_02780
ORTHOMCL992	4 genes,4 taxa	1	1	1	1	LG939_05295	LGV80_03140	LGV81_15190	LGV82_02785
ORTHOMCL993	4 genes,4 taxa	1	1	1	1	LG939_05300	LGV80_03145	LGV81_15185	LGV82_02790
ORTHOMCL994	4 genes,4 taxa	1	1	1	1	LG939_05305	LGV80_03150	LGV81_15180	LGV82_02795
ORTHOMCL995	4 genes,4 taxa	1	1	1	1	LG939_05310	LGV80_03155	LGV81_15175	LGV82_02800
ORTHOMCL996	4 genes,4 taxa	1	1	1	1	LG939_05315	LGV80_03160	LGV81_15170	LGV82_02805
ORTHOMCL997	4 genes,4 taxa	1	1	1	1	LG939_05320	LGV80_03165	LGV81_15165	LGV82_02810
ORTHOMCL998	4 genes,4 taxa	1	1	1	1	LG939_05325	LGV80_03170	LGV81_15160	LGV82_02815
ORTHOMCL999	4 genes,4 taxa	1	1	1	1	LG939_05330	LGV80_03175	LGV81_15155	LGV82_02820
ORTHOMCL1000	4 genes,4 taxa	1	1	1	1	LG939_05335	LGV80_03180	LGV81_15150	LGV82_02825
ORTHOMCL1001	4 genes,4 taxa	1	1	1	1	LG939_05340	LGV80_03185	LGV81_15145	LGV82_02830
ORTHOMCL1002	4 genes,4 taxa	1	1	1	1	LG939_05345	LGV80_03190	LGV81_15140	LGV82_02835
ORTHOMCL1003	4 genes,4 taxa	1	1	1	1	LG939_05350	LGV80_03195	LGV81_15135	LGV82_02840
ORTHOMCL1004	4 genes,4 taxa	1	1	1	1	LG939_05355	LGV80_03200	LGV81_15130	LGV82_02845
ORTHOMCL1005	4 genes,4 taxa	1	1	1	1	LG939_05360	LGV80_03205	LGV81_15125	LGV82_02850
ORTHOMCL1006	4 genes,4 taxa	1	1	1	1	LG939_05365	LGV80_03210	LGV81_15120	LGV82_02855
ORTHOMCL1007	4 genes,4 taxa	1	1	1	1	LG939_05370	LGV80_03215	LGV81_15115	LGV82_02860
ORTHOMCL1008	4 genes,4 taxa	1	1	1	1	LG939_05375	LGV80_03220	LGV81_15110	LGV82_02865
ORTHOMCL1009	4 genes,4 taxa	1	1	1	1	LG939_05380	LGV80_03225	LGV81_15105	LGV82_02870
ORTHOMCL1010	4 genes,4 taxa	1	1	1	1	LG939_05385	LGV80_03230	LGV81_15100	LGV82_02875
ORTHOMCL1011	4 genes,4 taxa	1	1	1	1	LG939_05390	LGV80_03235	LGV81_15095	LGV82_02880
ORTHOMCL1012	4 genes,4 taxa	1	1	1	1	LG939_05395	LGV80_03240	LGV81_15090	LGV82_02885
ORTHOMCL1013	4 genes,4 taxa	1	1	1	1	LG939_05400	LGV80_03245	LGV81_15085	LGV82_02890
ORTHOMCL1014	4 genes,4 taxa	1	1	1	1	LG939_05405	LGV80_03250	LGV81_15080	LGV82_02895
ORTHOMCL1015	4 genes,4 taxa	1	1	1	1	LG939_05410	LGV80_03255	LGV81_15075	LGV82_02900
ORTHOMCL1016	4 genes,4 taxa	1	1	1	1	LG939_05415	LGV80_03260	LGV81_15070	LGV82_02905
ORTHOMCL1017	4 genes,4 taxa	1	1	1	1	LG939_05420	LGV80_03265	LGV81_15065	LGV82_02910
ORTHOMCL1018	4 genes,4 taxa	1	1	1	1	LG939_05425	LGV80_03270	LGV81_15060	LGV82_02915
ORTHOMCL1019	4 genes,4 taxa	1	1	1	1	LG939_05430	LGV80_03275	LGV81_15055	LGV82_02920
ORTHOMCL1020	4 genes,4 taxa	1	1	1	1	LG939_05435	LGV80_03280	LGV81_15050	LGV82_02925
ORTHOMCL1021	4 genes,4 taxa	1	1	1	1	LG939_05440	LGV80_03285	LGV81_15045	LGV82_02930
ORTHOMCL1022	4 genes,4 taxa	1	1	1	1	LG939_05445	LGV80_03290	LGV81_15040	LGV82_02935
ORTHOMCL1023	4 genes,4 taxa	1	1	1	1	LG939_05450	LGV80_03295	LGV81_15035	LGV82_02940
ORTHOMCL1024	4 genes,4 taxa	1	1	1	1	LG939_05455	LGV80_03300	LGV81_15030	LGV82_02945
ORTHOMCL1025	4 genes,4 taxa	1	1	1	1	LG939_05460	LGV80_03305	LGV81_15025	LGV82_02950
ORTHOMCL1026	4 genes,4 taxa	1	1	1	1	LG939_05465	LGV80_03310	LGV81_15020	LGV82_02955
ORTHOMCL1027	4 genes,4 taxa	1	1	1	1	LG939_05470	LGV80_03315	LGV81_15015	LGV82_02960
ORTHOMCL1028	4 genes,4 taxa	1	1	1	1	LG939_05475	LGV80_03320	LGV81_15010	LGV82_02965
ORTHOMCL1029	4 genes,4 taxa	1	1	1	1	LG939_05480	LGV80_03325	LGV81_15005	LGV82_02970
ORTHOMCL1030	4 genes,4 taxa	1	1	1	1	LG939_05485	LGV80_03330	LGV81_15000	LGV82_02975
ORTHOMCL1031	4 genes,4 taxa	1	1	1	1	LG939_05490	LGV80_03335	LGV81_14995	LGV82_02980
ORTHOMCL1032	4 genes,4 taxa	1	1	1	1	LG939_05495	LGV80_03340	LGV81_14990	LGV82_02985
ORTHOMCL1033	4 genes,4 taxa	1	1	1	1	LG939_05685	LGV80_03350	LGV81_14885	LGV82_03100
ORTHOMCL1034	4 genes,4 taxa	1	1	1	1	LG939_05690	LGV80_03355	LGV81_14880	LGV82_03105
ORTHOMCL1035	4 genes,4 taxa	1	1	1	1	LG939_05695	LGV80_03360	LGV81_14875	LGV82_03110
ORTHOMCL1036	4 genes,4 taxa	1	1	1	1	LG939_05700	LGV80_03365	LGV81_14870	LGV82_03115
ORTHOMCL1037	4 genes,4 taxa	1	1	1	1	LG939_05710	LGV80_03380	LGV81_14860	LGV82_03130
ORTHOMCL1038	4 genes,4 taxa	1	1	1	1	LG939_05715	LGV80_03385	LGV81_14855	LGV82_03135
ORTHOMCL1039	4 genes,4 taxa	1	1	1	1	LG939_05720	LGV80_03390	LGV81_14850	LGV82_03140
ORTHOMCL1040	4 genes,4 taxa	1	1	1	1	LG939_05730	LGV80_03400	LGV81_14840	LGV82_03150
ORTHOMCL1041	4 genes,4 taxa	1	1	1	1	LG939_05735	LGV80_03405	LGV81_14835	LGV82_03155
ORTHOMCL1042	4 genes,4 taxa	1	1	1	1	LG939_05740	LGV80_03410	LGV81_14830	LGV82_03160
ORTHOMCL1043	4 genes,4 taxa	1	1	1	1	LG939_05745	LGV80_03415	LGV81_14825	LGV82_03165
ORTHOMCL1044	4 genes,4 taxa	1	1	1	1	LG939_05750	LGV80_03420	LGV81_14820	LGV82_03170
ORTHOMCL1045	4 genes,4 taxa	1	1	1	1	LG939_05755	LGV80_03425	LGV81_14815	LGV82_03175
ORTHOMCL1046	4 genes,4 taxa	1	1	1	1	LG939_05760	LGV80_03430	LGV81_14810	LGV82_03180
ORTHOMCL1047	4 genes,4 taxa	1	1	1	1	LG939_05765	LGV80_03435	LGV81_14805	LGV82_03185
ORTHOMCL1048	4 genes,4 taxa	1	1	1	1	LG939_05770	LGV80_03440	LGV81_14800	LGV82_03190
ORTHOMCL1049	4 genes,4 taxa	1	1	1	1	LG939_05775	LGV80_03445	LGV81_14795	LGV82_03195
ORTHOMCL1050	4 genes,4 taxa	1	1	1	1	LG939_05780	LGV80_03450	LGV81_14790	LGV82_03200
ORTHOMCL1051	4 genes,4 taxa	1	1	1	1	LG939_05785	LGV80_03455	LGV81_14785	LGV82_03205
ORTHOMCL1052	4 genes,4 taxa	1	1	1	1	LG939_05790	LGV80_03460	LGV81_14780	LGV82_03210
ORTHOMCL1053	4 genes,4 taxa	1	1	1	1	LG939_05795	LGV80_03465	LGV81_14775	LGV82_03215
ORTHOMCL1054	4 genes,4 taxa	1	1	1	1	LG939_05800	LGV80_03470	LGV81_14770	LGV82_03220
ORTHOMCL1055	4 genes,4 taxa	1	1	1	1	LG939_05805	LGV80_03475	LGV81_14765	LGV82_03225
ORTHOMCL1056	4 genes,4 taxa	1	1	1	1	LG939_05810	LGV80_03480	LGV81_14760	LGV82_03230
ORTHOMCL1057	4 genes,4 taxa	1	1	1	1	LG939_05815	LGV80_03485	LGV81_14755	LGV82_03235
ORTHOMCL1058	4 genes,4 taxa	1	1	1	1	LG939_05820	LGV80_03490	LGV81_14750	LGV82_03240
ORTHOMCL1059	4 genes,4 taxa	1	1	1	1	LG939_05825	LGV80_03495	LGV81_14745	LGV82_03245
ORTHOMCL1060	4 genes,4 taxa	1	1	1	1	LG939_05830	LGV80_03500	LGV81_14740	LGV82_03250
ORTHOMCL1061	4 genes,4 taxa	1	1	1	1	LG939_05835	LGV80_03505	LGV81_14735	LGV82_03255
ORTHOMCL1062	4 genes,4 taxa	1	1	1	1	LG939_05840	LGV80_03510	LGV81_14730	LGV82_03260
ORTHOMCL1063	4 genes,4 taxa	1	1	1	1	LG939_05845	LGV80_03515	LGV81_14725	LGV82_03265
ORTHOMCL1064	4 genes,4 taxa	1	1	1	1	LG939_05850	LGV80_03520	LGV81_14720	LGV82_03270
ORTHOMCL1065	4 genes,4 taxa	1	1	1	1	LG939_05855	LGV80_03525	LGV81_14715	LGV82_03275
ORTHOMCL1066	4 genes,4 taxa	1	1	1	1	LG939_05860	LGV80_03530	LGV81_14710	LGV82_03280
ORTHOMCL1067	4 genes,4 taxa	1	1	1	1	LG939_05865	LGV80_03535	LGV81_14705	LGV82_03285
ORTHOMCL1068	4 genes,4 taxa	1	1	1	1	LG939_05870	LGV80_03540	LGV81_14700	LGV82_03290
ORTHOMCL1069	4 genes,4 taxa	1	1	1	1	LG939_05875	LGV80_03545	LGV81_14695	LGV82_03295
ORTHOMCL1070	4 genes,4 taxa	1	1	1	1	LG939_05880	LGV80_03550	LGV81_14690	LGV82_03300
ORTHOMCL1071	4 genes,4 taxa	1	1	1	1	LG939_05885	LGV80_03555	LGV81_14685	LGV82_03305
ORTHOMCL1072	4 genes,4 taxa	1	1	1	1	LG939_05890	LGV80_03560	LGV81_14680	LGV82_03310
ORTHOMCL1073	4 genes,4 taxa	1	1	1	1	LG939_05895	LGV80_03565	LGV81_14675	LGV82_03315
ORTHOMCL1074	4 genes,4 taxa	1	1	1	1	LG939_05900	LGV80_03570	LGV81_14670	LGV82_03320
ORTHOMCL1075	4 genes,4 taxa	1	1	1	1	LG939_05905	LGV80_03575	LGV81_14665	LGV82_03325
ORTHOMCL1076	4 genes,4 taxa	1	1	1	1	LG939_05910	LGV80_03580	LGV81_14660	LGV82_03330
ORTHOMCL1077	4 genes,4 taxa	1	1	1	1	LG939_05915	LGV80_03585	LGV81_14655	LGV82_03335
ORTHOMCL1078	4 genes,4 taxa	1	1	1	1	LG939_05920	LGV80_03590	LGV81_14650	LGV82_03340
ORTHOMCL1079	4 genes,4 taxa	1	1	1	1	LG939_05925	LGV80_03595	LGV81_14645	LGV82_03345
ORTHOMCL1080	4 genes,4 taxa	1	1	1	1	LG939_05930	LGV80_03600	LGV81_14640	LGV82_03350
ORTHOMCL1081	4 genes,4 taxa	1	1	1	1	LG939_05935	LGV80_03605	LGV81_14635	LGV82_03355
ORTHOMCL1082	4 genes,4 taxa	1	1	1	1	LG939_05940	LGV80_03610	LGV81_14630	LGV82_03360
ORTHOMCL1083	4 genes,4 taxa	1	1	1	1	LG939_05945	LGV80_03615	LGV81_14625	LGV82_03365
ORTHOMCL1084	4 genes,4 taxa	1	1	1	1	LG939_05950	LGV80_03620	LGV81_14620	LGV82_03370
ORTHOMCL1085	4 genes,4 taxa	1	1	1	1	LG939_05980	LGV80_03650	LGV81_14590	LGV82_03400
ORTHOMCL1086	4 genes,4 taxa	1	1	1	1	LG939_05985	LGV80_03655	LGV81_14585	LGV82_03405
ORTHOMCL1087	4 genes,4 taxa	1	1	1	1	LG939_05990	LGV80_03660	LGV81_14580	LGV82_03410
ORTHOMCL1088	4 genes,4 taxa	1	1	1	1	LG939_05995	LGV80_03665	LGV81_14575	LGV82_03415
ORTHOMCL1089	4 genes,4 taxa	1	1	1	1	LG939_06000	LGV80_03670	LGV81_14570	LGV82_03420
ORTHOMCL1090	4 genes,4 taxa	1	1	1	1	LG939_06005	LGV80_03675	LGV81_14565	LGV82_03425
ORTHOMCL1091	4 genes,4 taxa	1	1	1	1	LG939_06010	LGV80_03680	LGV81_14560	LGV82_03430
ORTHOMCL1092	4 genes,4 taxa	1	1	1	1	LG939_06015	LGV80_03685	LGV81_14555	LGV82_03435
ORTHOMCL1093	4 genes,4 taxa	1	1	1	1	LG939_06020	LGV80_03690	LGV81_14550	LGV82_03440
ORTHOMCL1094	4 genes,4 taxa	1	1	1	1	LG939_06025	LGV80_03695	LGV81_14545	LGV82_03445
ORTHOMCL1095	4 genes,4 taxa	1	1	1	1	LG939_06030	LGV80_03700	LGV81_14540	LGV82_03450
ORTHOMCL1096	4 genes,4 taxa	1	1	1	1	LG939_06035	LGV80_03705	LGV81_14535	LGV82_03455
ORTHOMCL1097	4 genes,4 taxa	1	1	1	1	LG939_06040	LGV80_03710	LGV81_14530	LGV82_03460
ORTHOMCL1098	4 genes,4 taxa	1	1	1	1	LG939_06045	LGV80_03715	LGV81_14525	LGV82_03465
ORTHOMCL1099	4 genes,4 taxa	1	1	1	1	LG939_06050	LGV80_03720	LGV81_14520	LGV82_03470
ORTHOMCL1100	4 genes,4 taxa	1	1	1	1	LG939_06060	LGV80_03730	LGV81_14510	LGV82_03480
ORTHOMCL1101	4 genes,4 taxa	1	1	1	1	LG939_06065	LGV80_03735	LGV81_14505	LGV82_03485
ORTHOMCL1102	4 genes,4 taxa	1	1	1	1	LG939_06070	LGV80_03740	LGV81_14500	LGV82_03490
ORTHOMCL1103	4 genes,4 taxa	1	1	1	1	LG939_06075	LGV80_03745	LGV81_14495	LGV82_03495
ORTHOMCL1104	4 genes,4 taxa	1	1	1	1	LG939_06080	LGV80_03750	LGV81_14490	LGV82_03500
ORTHOMCL1105	4 genes,4 taxa	1	1	1	1	LG939_06085	LGV80_03755	LGV81_14485	LGV82_03505
ORTHOMCL1106	4 genes,4 taxa	1	1	1	1	LG939_06090	LGV80_03760	LGV81_14480	LGV82_03510
ORTHOMCL1107	4 genes,4 taxa	1	1	1	1	LG939_06095	LGV80_03765	LGV81_14475	LGV82_03515
ORTHOMCL1108	4 genes,4 taxa	1	1	1	1	LG939_06100	LGV80_03770	LGV81_14470	LGV82_03520
ORTHOMCL1109	4 genes,4 taxa	1	1	1	1	LG939_06105	LGV80_03775	LGV81_14465	LGV82_03525
ORTHOMCL1110	4 genes,4 taxa	1	1	1	1	LG939_06110	LGV80_03780	LGV81_14460	LGV82_03530
ORTHOMCL1111	4 genes,4 taxa	1	1	1	1	LG939_06115	LGV80_03785	LGV81_14455	LGV82_03535
ORTHOMCL1112	4 genes,4 taxa	1	1	1	1	LG939_06120	LGV80_03790	LGV81_14450	LGV82_03540
ORTHOMCL1113	4 genes,4 taxa	1	1	1	1	LG939_06125	LGV80_03795	LGV81_14445	LGV82_03545
ORTHOMCL1114	4 genes,4 taxa	1	1	1	1	LG939_06130	LGV80_03800	LGV81_14440	LGV82_03550
ORTHOMCL1115	4 genes,4 taxa	1	1	1	1	LG939_06135	LGV80_03805	LGV81_14435	LGV82_03555
ORTHOMCL1116	4 genes,4 taxa	1	1	1	1	LG939_06140	LGV80_03810	LGV81_14430	LGV82_03560
ORTHOMCL1117	4 genes,4 taxa	1	1	1	1	LG939_06145	LGV80_03815	LGV81_14425	LGV82_03565
ORTHOMCL1118	4 genes,4 taxa	1	1	1	1	LG939_06150	LGV80_03820	LGV81_14420	LGV82_03570
ORTHOMCL1119	4 genes,4 taxa	1	1	1	1	LG939_06155	LGV80_03825	LGV81_14415	LGV82_03575
ORTHOMCL1120	4 genes,4 taxa	1	1	1	1	LG939_06160	LGV80_03830	LGV81_14410	LGV82_03580
ORTHOMCL1121	4 genes,4 taxa	1	1	1	1	LG939_06165	LGV80_03835	LGV81_14405	LGV82_03585
ORTHOMCL1122	4 genes,4 taxa	1	1	1	1	LG939_06170	LGV80_03840	LGV81_14400	LGV82_03590
ORTHOMCL1123	4 genes,4 taxa	1	1	1	1	LG939_06175	LGV80_03845	LGV81_14395	LGV82_03595
ORTHOMCL1124	4 genes,4 taxa	1	1	1	1	LG939_06180	LGV80_03850	LGV81_14390	LGV82_03600
ORTHOMCL1125	4 genes,4 taxa	1	1	1	1	LG939_06185	LGV80_03855	LGV81_14385	LGV82_03605
ORTHOMCL1126	4 genes,4 taxa	1	1	1	1	LG939_06190	LGV80_03860	LGV81_14380	LGV82_03610
ORTHOMCL1127	4 genes,4 taxa	1	1	1	1	LG939_06195	LGV80_03865	LGV81_14375	LGV82_03615
ORTHOMCL1128	4 genes,4 taxa	1	1	1	1	LG939_06200	LGV80_03870	LGV81_14370	LGV82_03620
ORTHOMCL1129	4 genes,4 taxa	1	1	1	1	LG939_06205	LGV80_03875	LGV81_14365	LGV82_03625
ORTHOMCL1130	4 genes,4 taxa	1	1	1	1	LG939_06210	LGV80_03880	LGV81_14360	LGV82_03630
ORTHOMCL1131	4 genes,4 taxa	1	1	1	1	LG939_06220	LGV80_03890	LGV81_14190	LGV82_03640
ORTHOMCL1132	4 genes,4 taxa	1	1	1	1	LG939_06225	LGV80_03895	LGV81_14185	LGV82_03645
ORTHOMCL1133	4 genes,4 taxa	1	1	1	1	LG939_06230	LGV80_03900	LGV81_14180	LGV82_03650
ORTHOMCL1134	4 genes,4 taxa	1	1	1	1	LG939_06235	LGV80_03905	LGV81_14175	LGV82_03655
ORTHOMCL1135	4 genes,4 taxa	1	1	1	1	LG939_06240	LGV80_03910	LGV81_14170	LGV82_03660
ORTHOMCL1136	4 genes,4 taxa	1	1	1	1	LG939_06245	LGV80_03915	LGV81_14165	LGV82_03665
ORTHOMCL1137	4 genes,4 taxa	1	1	1	1	LG939_06250	LGV80_03920	LGV81_14160	LGV82_03670
ORTHOMCL1138	4 genes,4 taxa	1	1	1	1	LG939_06255	LGV80_03925	LGV81_14155	LGV82_03675
ORTHOMCL1139	4 genes,4 taxa	1	1	1	1	LG939_06260	LGV80_03930	LGV81_14150	LGV82_03680
ORTHOMCL1140	4 genes,4 taxa	1	1	1	1	LG939_06265	LGV80_03935	LGV81_14145	LGV82_03685
ORTHOMCL1141	4 genes,4 taxa	1	1	1	1	LG939_06270	LGV80_03940	LGV81_14140	LGV82_03690
ORTHOMCL1142	4 genes,4 taxa	1	1	1	1	LG939_06275	LGV80_03945	LGV81_14135	LGV82_03695
ORTHOMCL1143	4 genes,4 taxa	1	1	1	1	LG939_06280	LGV80_03950	LGV81_14130	LGV82_03700
ORTHOMCL1144	4 genes,4 taxa	1	1	1	1	LG939_06285	LGV80_03955	LGV81_14125	LGV82_03705
ORTHOMCL1145	4 genes,4 taxa	1	1	1	1	LG939_06290	LGV80_03960	LGV81_14120	LGV82_03710
ORTHOMCL1146	4 genes,4 taxa	1	1	1	1	LG939_06295	LGV80_03965	LGV81_14115	LGV82_03715
ORTHOMCL1147	4 genes,4 taxa	1	1	1	1	LG939_06300	LGV80_03970	LGV81_14110	LGV82_03720
ORTHOMCL1148	4 genes,4 taxa	1	1	1	1	LG939_06310	LGV80_03980	LGV81_14100	LGV82_03730
ORTHOMCL1149	4 genes,4 taxa	1	1	1	1	LG939_06315	LGV80_03985	LGV81_14095	LGV82_03735
ORTHOMCL1150	4 genes,4 taxa	1	1	1	1	LG939_06320	LGV80_03990	LGV81_14090	LGV82_03740
ORTHOMCL1151	4 genes,4 taxa	1	1	1	1	LG939_06325	LGV80_03995	LGV81_14085	LGV82_03745
ORTHOMCL1152	4 genes,4 taxa	1	1	1	1	LG939_06330	LGV80_04000	LGV81_14080	LGV82_03750
ORTHOMCL1153	4 genes,4 taxa	1	1	1	1	LG939_06335	LGV80_04005	LGV81_14075	LGV82_03755
ORTHOMCL1154	4 genes,4 taxa	1	1	1	1	LG939_06340	LGV80_04010	LGV81_14070	LGV82_03760
ORTHOMCL1155	4 genes,4 taxa	1	1	1	1	LG939_06345	LGV80_04015	LGV81_14065	LGV82_03765
ORTHOMCL1156	4 genes,4 taxa	1	1	1	1	LG939_06350	LGV80_04020	LGV81_14060	LGV82_03770
ORTHOMCL1157	4 genes,4 taxa	1	1	1	1	LG939_06355	LGV80_04025	LGV81_14055	LGV82_03775
ORTHOMCL1158	4 genes,4 taxa	1	1	1	1	LG939_06370	LGV80_04045	LGV81_14045	LGV82_03795
ORTHOMCL1159	4 genes,4 taxa	1	1	1	1	LG939_06375	LGV80_04050	LGV81_14040	LGV82_03800
ORTHOMCL1160	4 genes,4 taxa	1	1	1	1	LG939_06380	LGV80_04055	LGV81_14035	LGV82_03805
ORTHOMCL1161	4 genes,4 taxa	1	1	1	1	LG939_06385	LGV80_04060	LGV81_14030	LGV82_03810
ORTHOMCL1162	4 genes,4 taxa	1	1	1	1	LG939_06390	LGV80_04065	LGV81_14025	LGV82_03815
ORTHOMCL1163	4 genes,4 taxa	1	1	1	1	LG939_06395	LGV80_04070	LGV81_14020	LGV82_03820
ORTHOMCL1164	4 genes,4 taxa	1	1	1	1	LG939_06400	LGV80_04075	LGV81_14015	LGV82_03825
ORTHOMCL1165	4 genes,4 taxa	1	1	1	1	LG939_06405	LGV80_04080	LGV81_14010	LGV82_03830
ORTHOMCL1166	4 genes,4 taxa	1	1	1	1	LG939_06410	LGV80_04085	LGV81_14005	LGV82_03835
ORTHOMCL1167	4 genes,4 taxa	1	1	1	1	LG939_06415	LGV80_04090	LGV81_14000	LGV82_03840
ORTHOMCL1168	4 genes,4 taxa	1	1	1	1	LG939_06420	LGV80_04095	LGV81_13995	LGV82_03845
ORTHOMCL1169	4 genes,4 taxa	1	1	1	1	LG939_06425	LGV80_04100	LGV81_13990	LGV82_03850
ORTHOMCL1170	4 genes,4 taxa	1	1	1	1	LG939_06430	LGV80_04105	LGV81_13985	LGV82_03855
ORTHOMCL1171	4 genes,4 taxa	1	1	1	1	LG939_06435	LGV80_04110	LGV81_13980	LGV82_03860
ORTHOMCL1172	4 genes,4 taxa	1	1	1	1	LG939_06440	LGV80_04115	LGV81_13975	LGV82_03865
ORTHOMCL1173	4 genes,4 taxa	1	1	1	1	LG939_06445	LGV80_04120	LGV81_13970	LGV82_03870
ORTHOMCL1174	4 genes,4 taxa	1	1	1	1	LG939_06450	LGV80_04125	LGV81_13965	LGV82_03875
ORTHOMCL1175	4 genes,4 taxa	1	1	1	1	LG939_06465	LGV80_04135	LGV81_13950	LGV82_03885
ORTHOMCL1176	4 genes,4 taxa	1	1	1	1	LG939_06470	LGV80_04140	LGV81_13945	LGV82_03890
ORTHOMCL1177	4 genes,4 taxa	1	1	1	1	LG939_06475	LGV80_04145	LGV81_13940	LGV82_03895
ORTHOMCL1178	4 genes,4 taxa	1	1	1	1	LG939_06480	LGV80_04150	LGV81_13935	LGV82_03900
ORTHOMCL1179	4 genes,4 taxa	1	1	1	1	LG939_06485	LGV80_04155	LGV81_13930	LGV82_03905
ORTHOMCL1180	4 genes,4 taxa	1	1	1	1	LG939_06490	LGV80_04160	LGV81_13925	LGV82_03910
ORTHOMCL1181	4 genes,4 taxa	1	1	1	1	LG939_06500	LGV80_04170	LGV81_13915	LGV82_03920
ORTHOMCL1182	4 genes,4 taxa	1	1	1	1	LG939_06510	LGV80_04180	LGV81_13905	LGV82_03930
ORTHOMCL1183	4 genes,4 taxa	1	1	1	1	LG939_06515	LGV80_04185	LGV81_13900	LGV82_03935
ORTHOMCL1184	4 genes,4 taxa	1	1	1	1	LG939_06520	LGV80_04190	LGV81_13895	LGV82_03940
ORTHOMCL1185	4 genes,4 taxa	1	1	1	1	LG939_06525	LGV80_04195	LGV81_13890	LGV82_03945
ORTHOMCL1186	4 genes,4 taxa	1	1	1	1	LG939_06530	LGV80_04200	LGV81_13885	LGV82_03950
ORTHOMCL1187	4 genes,4 taxa	1	1	1	1	LG939_06535	LGV80_04205	LGV81_13880	LGV82_03955
ORTHOMCL1188	4 genes,4 taxa	1	1	1	1	LG939_06540	LGV80_04210	LGV81_13875	LGV82_03960
ORTHOMCL1189	4 genes,4 taxa	1	1	1	1	LG939_06545	LGV80_04215	LGV81_13870	LGV82_03965
ORTHOMCL1190	4 genes,4 taxa	1	1	1	1	LG939_06550	LGV80_04220	LGV81_13865	LGV82_03970
ORTHOMCL1191	4 genes,4 taxa	1	1	1	1	LG939_06555	LGV80_04225	LGV81_13860	LGV82_03975
ORTHOMCL1192	4 genes,4 taxa	1	1	1	1	LG939_06560	LGV80_04230	LGV81_13855	LGV82_03980
ORTHOMCL1193	4 genes,4 taxa	1	1	1	1	LG939_06565	LGV80_04235	LGV81_13850	LGV82_03985
ORTHOMCL1194	4 genes,4 taxa	1	1	1	1	LG939_06570	LGV80_04240	LGV81_13845	LGV82_03990
ORTHOMCL1195	4 genes,4 taxa	1	1	1	1	LG939_06575	LGV80_04245	LGV81_13840	LGV82_03995
ORTHOMCL1196	4 genes,4 taxa	1	1	1	1	LG939_06580	LGV80_04250	LGV81_13835	LGV82_04000
ORTHOMCL1197	4 genes,4 taxa	1	1	1	1	LG939_06585	LGV80_04255	LGV81_13830	LGV82_04005
ORTHOMCL1198	4 genes,4 taxa	1	1	1	1	LG939_06590	LGV80_04260	LGV81_13825	LGV82_04010
ORTHOMCL1199	4 genes,4 taxa	1	1	1	1	LG939_06595	LGV80_04265	LGV81_13820	LGV82_04015
ORTHOMCL1200	4 genes,4 taxa	1	1	1	1	LG939_06605	LGV80_04275	LGV81_13810	LGV82_04025
ORTHOMCL1201	4 genes,4 taxa	1	1	1	1	LG939_06610	LGV80_04280	LGV81_13805	LGV82_04030
ORTHOMCL1202	4 genes,4 taxa	1	1	1	1	LG939_06615	LGV80_04285	LGV81_13800	LGV82_04035
ORTHOMCL1203	4 genes,4 taxa	1	1	1	1	LG939_06620	LGV80_04290	LGV81_13795	LGV82_04040
ORTHOMCL1204	4 genes,4 taxa	1	1	1	1	LG939_06625	LGV80_04295	LGV81_13790	LGV82_04045
ORTHOMCL1205	4 genes,4 taxa	1	1	1	1	LG939_06630	LGV80_04310	LGV81_13785	LGV82_04050
ORTHOMCL1206	4 genes,4 taxa	1	1	1	1	LG939_06635	LGV80_04315	LGV81_13780	LGV82_04055
ORTHOMCL1207	4 genes,4 taxa	1	1	1	1	LG939_06640	LGV80_04320	LGV81_13775	LGV82_04060
ORTHOMCL1208	4 genes,4 taxa	1	1	1	1	LG939_06645	LGV80_04325	LGV81_13770	LGV82_04065
ORTHOMCL1209	4 genes,4 taxa	1	1	1	1	LG939_06650	LGV80_04330	LGV81_13765	LGV82_04070
ORTHOMCL1210	4 genes,4 taxa	1	1	1	1	LG939_06655	LGV80_04335	LGV81_13760	LGV82_04075
ORTHOMCL1211	4 genes,4 taxa	1	1	1	1	LG939_06660	LGV80_04340	LGV81_13755	LGV82_04080
ORTHOMCL1212	4 genes,4 taxa	1	1	1	1	LG939_06665	LGV80_04345	LGV81_13750	LGV82_04085
ORTHOMCL1213	4 genes,4 taxa	1	1	1	1	LG939_06670	LGV80_04350	LGV81_13745	LGV82_04090
ORTHOMCL1214	4 genes,4 taxa	1	1	1	1	LG939_06675	LGV80_04355	LGV81_13740	LGV82_04095
ORTHOMCL1215	4 genes,4 taxa	1	1	1	1	LG939_06685	LGV80_04365	LGV81_13730	LGV82_04105
ORTHOMCL1216	4 genes,4 taxa	1	1	1	1	LG939_06690	LGV80_04370	LGV81_13725	LGV82_04110
ORTHOMCL1217	4 genes,4 taxa	1	1	1	1	LG939_06695	LGV80_04375	LGV81_13720	LGV82_04115
ORTHOMCL1218	4 genes,4 taxa	1	1	1	1	LG939_06700	LGV80_04380	LGV81_13715	LGV82_04120
ORTHOMCL1219	4 genes,4 taxa	1	1	1	1	LG939_06705	LGV80_04385	LGV81_13710	LGV82_04125
ORTHOMCL1220	4 genes,4 taxa	1	1	1	1	LG939_06710	LGV80_04390	LGV81_13705	LGV82_04130
ORTHOMCL1221	4 genes,4 taxa	1	1	1	1	LG939_06715	LGV80_04395	LGV81_13700	LGV82_04135
ORTHOMCL1222	4 genes,4 taxa	1	1	1	1	LG939_06720	LGV80_04400	LGV81_13695	LGV82_04140
ORTHOMCL1223	4 genes,4 taxa	1	1	1	1	LG939_06725	LGV80_04405	LGV81_13690	LGV82_04145
ORTHOMCL1224	4 genes,4 taxa	1	1	1	1	LG939_06730	LGV80_04410	LGV81_13685	LGV82_04150
ORTHOMCL1225	4 genes,4 taxa	1	1	1	1	LG939_06735	LGV80_04415	LGV81_13680	LGV82_04155
ORTHOMCL1226	4 genes,4 taxa	1	1	1	1	LG939_06740	LGV80_04420	LGV81_13675	LGV82_04160
ORTHOMCL1227	4 genes,4 taxa	1	1	1	1	LG939_06745	LGV80_04425	LGV81_13670	LGV82_04165
ORTHOMCL1228	4 genes,4 taxa	1	1	1	1	LG939_06755	LGV80_04435	LGV81_13660	LGV82_04175
ORTHOMCL1229	4 genes,4 taxa	1	1	1	1	LG939_06760	LGV80_04440	LGV81_13655	LGV82_04180
ORTHOMCL1230	4 genes,4 taxa	1	1	1	1	LG939_06765	LGV80_04445	LGV81_13650	LGV82_04185
ORTHOMCL1231	4 genes,4 taxa	1	1	1	1	LG939_06770	LGV80_04450	LGV81_13645	LGV82_04190
ORTHOMCL1232	4 genes,4 taxa	1	1	1	1	LG939_06775	LGV80_04455	LGV81_13640	LGV82_04195
ORTHOMCL1233	4 genes,4 taxa	1	1	1	1	LG939_06780	LGV80_04460	LGV81_13635	LGV82_04200
ORTHOMCL1234	4 genes,4 taxa	1	1	1	1	LG939_06785	LGV80_04465	LGV81_13630	LGV82_04205
ORTHOMCL1235	4 genes,4 taxa	1	1	1	1	LG939_06790	LGV80_04470	LGV81_13625	LGV82_04210
ORTHOMCL1236	4 genes,4 taxa	1	1	1	1	LG939_06795	LGV80_04475	LGV81_13620	LGV82_04215
ORTHOMCL1237	4 genes,4 taxa	1	1	1	1	LG939_06805	LGV80_04485	LGV81_13610	LGV82_04225
ORTHOMCL1238	4 genes,4 taxa	1	1	1	1	LG939_06810	LGV80_04490	LGV81_13605	LGV82_04230
ORTHOMCL1239	4 genes,4 taxa	1	1	1	1	LG939_06815	LGV80_04495	LGV81_13600	LGV82_04235
ORTHOMCL1240	4 genes,4 taxa	1	1	1	1	LG939_06820	LGV80_04500	LGV81_13595	LGV82_04240
ORTHOMCL1241	4 genes,4 taxa	1	1	1	1	LG939_06825	LGV80_04505	LGV81_13590	LGV82_04245
ORTHOMCL1242	4 genes,4 taxa	1	1	1	1	LG939_06845	LGV80_04645	LGV81_13475	LGV82_04265
ORTHOMCL1243	4 genes,4 taxa	1	1	1	1	LG939_06850	LGV80_04650	LGV81_13480	LGV82_04270
ORTHOMCL1244	4 genes,4 taxa	1	1	1	1	LG939_06855	LGV80_04655	LGV81_13485	LGV82_04275
ORTHOMCL1245	4 genes,4 taxa	1	1	1	1	LG939_06860	LGV80_04660	LGV81_13490	LGV82_04280
ORTHOMCL1246	4 genes,4 taxa	1	1	1	1	LG939_06865	LGV80_04665	LGV81_13495	LGV82_04285
ORTHOMCL1247	4 genes,4 taxa	1	1	1	1	LG939_06870	LGV80_04670	LGV81_13500	LGV82_04290
ORTHOMCL1248	4 genes,4 taxa	1	1	1	1	LG939_06875	LGV80_04675	LGV81_13505	LGV82_04295
ORTHOMCL1249	4 genes,4 taxa	1	1	1	1	LG939_06880	LGV80_04680	LGV81_13510	LGV82_04300
ORTHOMCL1250	4 genes,4 taxa	1	1	1	1	LG939_06885	LGV80_04685	LGV81_13515	LGV82_04305
ORTHOMCL1251	4 genes,4 taxa	1	1	1	1	LG939_06890	LGV80_04715	LGV81_13520	LGV82_04310
ORTHOMCL1252	4 genes,4 taxa	1	1	1	1	LG939_06895	LGV80_04720	LGV81_13525	LGV82_04315
ORTHOMCL1253	4 genes,4 taxa	1	1	1	1	LG939_06900	LGV80_04725	LGV81_13530	LGV82_04320
ORTHOMCL1254	4 genes,4 taxa	1	1	1	1	LG939_06905	LGV80_04730	LGV81_13535	LGV82_04325
ORTHOMCL1255	4 genes,4 taxa	1	1	1	1	LG939_06910	LGV80_04735	LGV81_13540	LGV82_04330
ORTHOMCL1256	4 genes,4 taxa	1	1	1	1	LG939_06915	LGV80_04740	LGV81_13545	LGV82_04335
ORTHOMCL1257	4 genes,4 taxa	1	1	1	1	LG939_06920	LGV80_04745	LGV81_13550	LGV82_04340
ORTHOMCL1258	4 genes,4 taxa	1	1	1	1	LG939_06925	LGV80_04750	LGV81_13555	LGV82_04345
ORTHOMCL1259	4 genes,4 taxa	1	1	1	1	LG939_07050	LGV80_04760	LGV81_13365	LGV82_04355
ORTHOMCL1260	4 genes,4 taxa	1	1	1	1	LG939_07055	LGV80_04765	LGV81_13360	LGV82_04360
ORTHOMCL1261	4 genes,4 taxa	1	1	1	1	LG939_07060	LGV80_04770	LGV81_13355	LGV82_04365
ORTHOMCL1262	4 genes,4 taxa	1	1	1	1	LG939_07065	LGV80_04775	LGV81_13350	LGV82_04370
ORTHOMCL1263	4 genes,4 taxa	1	1	1	1	LG939_07070	LGV80_04780	LGV81_13345	LGV82_04375
ORTHOMCL1264	4 genes,4 taxa	1	1	1	1	LG939_07075	LGV80_04785	LGV81_13340	LGV82_04380
ORTHOMCL1265	4 genes,4 taxa	1	1	1	1	LG939_07080	LGV80_04790	LGV81_13335	LGV82_04385
ORTHOMCL1266	4 genes,4 taxa	1	1	1	1	LG939_07085	LGV80_04795	LGV81_13330	LGV82_04390
ORTHOMCL1267	4 genes,4 taxa	1	1	1	1	LG939_07090	LGV80_04800	LGV81_13325	LGV82_04395
ORTHOMCL1268	4 genes,4 taxa	1	1	1	1	LG939_07095	LGV80_04805	LGV81_13320	LGV82_04400
ORTHOMCL1269	4 genes,4 taxa	1	1	1	1	LG939_07100	LGV80_04810	LGV81_13315	LGV82_04405
ORTHOMCL1270	4 genes,4 taxa	1	1	1	1	LG939_07105	LGV80_04815	LGV81_13310	LGV82_04410
ORTHOMCL1271	4 genes,4 taxa	1	1	1	1	LG939_07110	LGV80_04820	LGV81_13305	LGV82_04415
ORTHOMCL1272	4 genes,4 taxa	1	1	1	1	LG939_07115	LGV80_04825	LGV81_13300	LGV82_04420
ORTHOMCL1273	4 genes,4 taxa	1	1	1	1	LG939_07120	LGV80_04830	LGV81_13295	LGV82_04425
ORTHOMCL1274	4 genes,4 taxa	1	1	1	1	LG939_07130	LGV80_04840	LGV81_13285	LGV82_04435
ORTHOMCL1275	4 genes,4 taxa	1	1	1	1	LG939_07135	LGV80_04845	LGV81_13280	LGV82_04440
ORTHOMCL1276	4 genes,4 taxa	1	1	1	1	LG939_07140	LGV80_04850	LGV81_13275	LGV82_04445
ORTHOMCL1277	4 genes,4 taxa	1	1	1	1	LG939_07145	LGV80_04855	LGV81_13270	LGV82_04450
ORTHOMCL1278	4 genes,4 taxa	1	1	1	1	LG939_07150	LGV80_04860	LGV81_13265	LGV82_04455
ORTHOMCL1279	4 genes,4 taxa	1	1	1	1	LG939_07155	LGV80_04865	LGV81_13260	LGV82_04460
ORTHOMCL1280	4 genes,4 taxa	1	1	1	1	LG939_07160	LGV80_04870	LGV81_13255	LGV82_04465
ORTHOMCL1281	4 genes,4 taxa	1	1	1	1	LG939_07165	LGV80_04875	LGV81_13250	LGV82_04470
ORTHOMCL1282	4 genes,4 taxa	1	1	1	1	LG939_07170	LGV80_04880	LGV81_13245	LGV82_04475
ORTHOMCL1283	4 genes,4 taxa	1	1	1	1	LG939_07175	LGV80_04885	LGV81_13240	LGV82_04480
ORTHOMCL1284	4 genes,4 taxa	1	1	1	1	LG939_07180	LGV80_04890	LGV81_13235	LGV82_04485
ORTHOMCL1285	4 genes,4 taxa	1	1	1	1	LG939_07185	LGV80_04895	LGV81_13230	LGV82_04490
ORTHOMCL1286	4 genes,4 taxa	1	1	1	1	LG939_07190	LGV80_04900	LGV81_13225	LGV82_04495
ORTHOMCL1287	4 genes,4 taxa	1	1	1	1	LG939_07195	LGV80_04905	LGV81_13215	LGV82_04500
ORTHOMCL1288	4 genes,4 taxa	1	1	1	1	LG939_07200	LGV80_04910	LGV81_13210	LGV82_04505
ORTHOMCL1289	4 genes,4 taxa	1	1	1	1	LG939_07205	LGV80_04915	LGV81_13205	LGV82_04510
ORTHOMCL1290	4 genes,4 taxa	1	1	1	1	LG939_07210	LGV80_04920	LGV81_13200	LGV82_04515
ORTHOMCL1291	4 genes,4 taxa	1	1	1	1	LG939_07215	LGV80_04925	LGV81_13195	LGV82_04520
ORTHOMCL1292	4 genes,4 taxa	1	1	1	1	LG939_07220	LGV80_04930	LGV81_13190	LGV82_04525
ORTHOMCL1293	4 genes,4 taxa	1	1	1	1	LG939_07225	LGV80_04935	LGV81_13185	LGV82_04530
ORTHOMCL1294	4 genes,4 taxa	1	1	1	1	LG939_07230	LGV80_04940	LGV81_13180	LGV82_04535
ORTHOMCL1295	4 genes,4 taxa	1	1	1	1	LG939_07235	LGV80_04945	LGV81_13175	LGV82_04540
ORTHOMCL1296	4 genes,4 taxa	1	1	1	1	LG939_07240	LGV80_04950	LGV81_13170	LGV82_04545
ORTHOMCL1297	4 genes,4 taxa	1	1	1	1	LG939_07245	LGV80_04955	LGV81_13165	LGV82_04550
ORTHOMCL1298	4 genes,4 taxa	1	1	1	1	LG939_07250	LGV80_04960	LGV81_13160	LGV82_04555
ORTHOMCL1299	4 genes,4 taxa	1	1	1	1	LG939_07255	LGV80_04965	LGV81_13155	LGV82_04560
ORTHOMCL1300	4 genes,4 taxa	1	1	1	1	LG939_07260	LGV80_04970	LGV81_13150	LGV82_04565
ORTHOMCL1301	4 genes,4 taxa	1	1	1	1	LG939_07265	LGV80_04975	LGV81_13145	LGV82_04570
ORTHOMCL1302	4 genes,4 taxa	1	1	1	1	LG939_07270	LGV80_04980	LGV81_13140	LGV82_04575
ORTHOMCL1303	4 genes,4 taxa	1	1	1	1	LG939_07275	LGV80_04985	LGV81_13135	LGV82_04580
ORTHOMCL1304	4 genes,4 taxa	1	1	1	1	LG939_07280	LGV80_04990	LGV81_13130	LGV82_04585
ORTHOMCL1305	4 genes,4 taxa	1	1	1	1	LG939_07285	LGV80_04995	LGV81_13125	LGV82_04590
ORTHOMCL1306	4 genes,4 taxa	1	1	1	1	LG939_07290	LGV80_05000	LGV81_13120	LGV82_04595
ORTHOMCL1307	4 genes,4 taxa	1	1	1	1	LG939_07295	LGV80_05005	LGV81_13115	LGV82_04600
ORTHOMCL1308	4 genes,4 taxa	1	1	1	1	LG939_07300	LGV80_05010	LGV81_13105	LGV82_04605
ORTHOMCL1309	4 genes,4 taxa	1	1	1	1	LG939_07305	LGV80_05015	LGV81_13100	LGV82_04610
ORTHOMCL1310	4 genes,4 taxa	1	1	1	1	LG939_07310	LGV80_05020	LGV81_13095	LGV82_04615
ORTHOMCL1311	4 genes,4 taxa	1	1	1	1	LG939_07320	LGV80_05030	LGV81_13085	LGV82_04625
ORTHOMCL1312	4 genes,4 taxa	1	1	1	1	LG939_07325	LGV80_05035	LGV81_13080	LGV82_04630
ORTHOMCL1313	4 genes,4 taxa	1	1	1	1	LG939_07330	LGV80_05040	LGV81_13075	LGV82_04635
ORTHOMCL1314	4 genes,4 taxa	1	1	1	1	LG939_07335	LGV80_05045	LGV81_13070	LGV82_04640
ORTHOMCL1315	4 genes,4 taxa	1	1	1	1	LG939_07340	LGV80_05050	LGV81_13065	LGV82_04645
ORTHOMCL1316	4 genes,4 taxa	1	1	1	1	LG939_07345	LGV80_05055	LGV81_13060	LGV82_04650
ORTHOMCL1317	4 genes,4 taxa	1	1	1	1	LG939_07355	LGV80_05065	LGV81_13050	LGV82_04660
ORTHOMCL1318	4 genes,4 taxa	1	1	1	1	LG939_07360	LGV80_05070	LGV81_13045	LGV82_04665
ORTHOMCL1319	4 genes,4 taxa	1	1	1	1	LG939_07365	LGV80_05075	LGV81_13040	LGV82_04670
ORTHOMCL1320	4 genes,4 taxa	1	1	1	1	LG939_07370	LGV80_05080	LGV81_13035	LGV82_04675
ORTHOMCL1321	4 genes,4 taxa	1	1	1	1	LG939_07375	LGV80_05085	LGV81_13030	LGV82_04680
ORTHOMCL1322	4 genes,4 taxa	1	1	1	1	LG939_07380	LGV80_05090	LGV81_13025	LGV82_04685
ORTHOMCL1323	4 genes,4 taxa	1	1	1	1	LG939_07385	LGV80_05095	LGV81_13020	LGV82_04690
ORTHOMCL1324	4 genes,4 taxa	1	1	1	1	LG939_07390	LGV80_05100	LGV81_13015	LGV82_04695
ORTHOMCL1325	4 genes,4 taxa	1	1	1	1	LG939_07395	LGV80_05105	LGV81_13010	LGV82_04700
ORTHOMCL1326	4 genes,4 taxa	1	1	1	1	LG939_07400	LGV80_05110	LGV81_13005	LGV82_04705
ORTHOMCL1327	4 genes,4 taxa	1	1	1	1	LG939_07405	LGV80_05115	LGV81_13000	LGV82_04710
ORTHOMCL1328	4 genes,4 taxa	1	1	1	1	LG939_07410	LGV80_05120	LGV81_12995	LGV82_04715
ORTHOMCL1329	4 genes,4 taxa	1	1	1	1	LG939_07415	LGV80_05125	LGV81_12990	LGV82_04720
ORTHOMCL1330	4 genes,4 taxa	1	1	1	1	LG939_07420	LGV80_05130	LGV81_12985	LGV82_04725
ORTHOMCL1331	4 genes,4 taxa	1	1	1	1	LG939_07425	LGV80_05135	LGV81_12980	LGV82_04730
ORTHOMCL1332	4 genes,4 taxa	1	1	1	1	LG939_07430	LGV80_05140	LGV81_12975	LGV82_04735
ORTHOMCL1333	4 genes,4 taxa	1	1	1	1	LG939_07435	LGV80_05145	LGV81_12970	LGV82_04740
ORTHOMCL1334	4 genes,4 taxa	1	1	1	1	LG939_07440	LGV80_05150	LGV81_12965	LGV82_04745
ORTHOMCL1335	4 genes,4 taxa	1	1	1	1	LG939_07445	LGV80_05155	LGV81_12960	LGV82_04755
ORTHOMCL1336	4 genes,4 taxa	1	1	1	1	LG939_07450	LGV80_05160	LGV81_12955	LGV82_04760
ORTHOMCL1337	4 genes,4 taxa	1	1	1	1	LG939_07455	LGV80_05165	LGV81_12950	LGV82_04765
ORTHOMCL1338	4 genes,4 taxa	1	1	1	1	LG939_07460	LGV80_05170	LGV81_12945	LGV82_04770
ORTHOMCL1339	4 genes,4 taxa	1	1	1	1	LG939_07465	LGV80_05175	LGV81_12940	LGV82_04775
ORTHOMCL1340	4 genes,4 taxa	1	1	1	1	LG939_07470	LGV80_05180	LGV81_12935	LGV82_04780
ORTHOMCL1341	4 genes,4 taxa	1	1	1	1	LG939_07475	LGV80_05185	LGV81_12925	LGV82_04785
ORTHOMCL1342	4 genes,4 taxa	1	1	1	1	LG939_07480	LGV80_05190	LGV81_12920	LGV82_04790
ORTHOMCL1343	4 genes,4 taxa	1	1	1	1	LG939_07485	LGV80_05195	LGV81_12915	LGV82_04795
ORTHOMCL1344	4 genes,4 taxa	1	1	1	1	LG939_07490	LGV80_05200	LGV81_12910	LGV82_04800
ORTHOMCL1345	4 genes,4 taxa	1	1	1	1	LG939_07495	LGV80_05205	LGV81_12905	LGV82_04805
ORTHOMCL1346	4 genes,4 taxa	1	1	1	1	LG939_07500	LGV80_05210	LGV81_12900	LGV82_04810
ORTHOMCL1347	4 genes,4 taxa	1	1	1	1	LG939_07505	LGV80_05215	LGV81_12895	LGV82_04815
ORTHOMCL1348	4 genes,4 taxa	1	1	1	1	LG939_07510	LGV80_05220	LGV81_12890	LGV82_04820
ORTHOMCL1349	4 genes,4 taxa	1	1	1	1	LG939_07515	LGV80_05225	LGV81_12885	LGV82_04825
ORTHOMCL1350	4 genes,4 taxa	1	1	1	1	LG939_07520	LGV80_05230	LGV81_12880	LGV82_04830
ORTHOMCL1351	4 genes,4 taxa	1	1	1	1	LG939_07525	LGV80_05235	LGV81_12875	LGV82_04835
ORTHOMCL1352	4 genes,4 taxa	1	1	1	1	LG939_07530	LGV80_05240	LGV81_12870	LGV82_04840
ORTHOMCL1353	4 genes,4 taxa	1	1	1	1	LG939_07535	LGV80_05245	LGV81_12865	LGV82_04845
ORTHOMCL1354	4 genes,4 taxa	1	1	1	1	LG939_07540	LGV80_05250	LGV81_12860	LGV82_04850
ORTHOMCL1355	4 genes,4 taxa	1	1	1	1	LG939_07545	LGV80_05255	LGV81_12855	LGV82_04855
ORTHOMCL1356	4 genes,4 taxa	1	1	1	1	LG939_07550	LGV80_05260	LGV81_12850	LGV82_04860
ORTHOMCL1357	4 genes,4 taxa	1	1	1	1	LG939_07555	LGV80_05265	LGV81_12845	LGV82_04865
ORTHOMCL1358	4 genes,4 taxa	1	1	1	1	LG939_07560	LGV80_05270	LGV81_12840	LGV82_04870
ORTHOMCL1359	4 genes,4 taxa	1	1	1	1	LG939_07565	LGV80_05275	LGV81_12835	LGV82_04875
ORTHOMCL1360	4 genes,4 taxa	1	1	1	1	LG939_07570	LGV80_05280	LGV81_12830	LGV82_04880
ORTHOMCL1361	4 genes,4 taxa	1	1	1	1	LG939_07575	LGV80_05285	LGV81_12825	LGV82_04885
ORTHOMCL1362	4 genes,4 taxa	1	1	1	1	LG939_07580	LGV80_05290	LGV81_12820	LGV82_04890
ORTHOMCL1363	4 genes,4 taxa	1	1	1	1	LG939_07585	LGV80_05295	LGV81_12815	LGV82_04895
ORTHOMCL1364	4 genes,4 taxa	1	1	1	1	LG939_07590	LGV80_05300	LGV81_12810	LGV82_04900
ORTHOMCL1365	4 genes,4 taxa	1	1	1	1	LG939_07595	LGV80_05305	LGV81_12805	LGV82_04905
ORTHOMCL1366	4 genes,4 taxa	1	1	1	1	LG939_07600	LGV80_05310	LGV81_12800	LGV82_04910
ORTHOMCL1367	4 genes,4 taxa	1	1	1	1	LG939_07605	LGV80_05315	LGV81_12795	LGV82_04915
ORTHOMCL1368	4 genes,4 taxa	1	1	1	1	LG939_07610	LGV80_05320	LGV81_12790	LGV82_04920
ORTHOMCL1369	4 genes,4 taxa	1	1	1	1	LG939_07615	LGV80_05325	LGV81_12785	LGV82_04925
ORTHOMCL1370	4 genes,4 taxa	1	1	1	1	LG939_07620	LGV80_05330	LGV81_12780	LGV82_04930
ORTHOMCL1371	4 genes,4 taxa	1	1	1	1	LG939_07625	LGV80_05335	LGV81_12775	LGV82_04935
ORTHOMCL1372	4 genes,4 taxa	1	1	1	1	LG939_07630	LGV80_05340	LGV81_12770	LGV82_04940
ORTHOMCL1373	4 genes,4 taxa	1	1	1	1	LG939_07635	LGV80_05345	LGV81_12765	LGV82_04945
ORTHOMCL1374	4 genes,4 taxa	1	1	1	1	LG939_07640	LGV80_05350	LGV81_12760	LGV82_04950
ORTHOMCL1375	4 genes,4 taxa	1	1	1	1	LG939_07645	LGV80_05355	LGV81_12755	LGV82_04955
ORTHOMCL1376	4 genes,4 taxa	1	1	1	1	LG939_07650	LGV80_05360	LGV81_12750	LGV82_04960
ORTHOMCL1377	4 genes,4 taxa	1	1	1	1	LG939_07680	LGV80_05365	LGV81_12720	LGV82_04980
ORTHOMCL1378	4 genes,4 taxa	1	1	1	1	LG939_07685	LGV80_05370	LGV81_12715	LGV82_04985
ORTHOMCL1379	4 genes,4 taxa	1	1	1	1	LG939_07690	LGV80_05375	LGV81_12710	LGV82_04990
ORTHOMCL1380	4 genes,4 taxa	1	1	1	1	LG939_07695	LGV80_05380	LGV81_12705	LGV82_04995
ORTHOMCL1381	4 genes,4 taxa	1	1	1	1	LG939_07700	LGV80_05385	LGV81_12700	LGV82_05000
ORTHOMCL1382	4 genes,4 taxa	1	1	1	1	LG939_07705	LGV80_05390	LGV81_12695	LGV82_05005
ORTHOMCL1383	4 genes,4 taxa	1	1	1	1	LG939_07715	LGV80_05400	LGV81_12685	LGV82_05015
ORTHOMCL1384	4 genes,4 taxa	1	1	1	1	LG939_07720	LGV80_05405	LGV81_12680	LGV82_05020
ORTHOMCL1385	4 genes,4 taxa	1	1	1	1	LG939_07725	LGV80_05410	LGV81_12675	LGV82_05025
ORTHOMCL1386	4 genes,4 taxa	1	1	1	1	LG939_07730	LGV80_05420	LGV81_12670	LGV82_05030
ORTHOMCL1387	4 genes,4 taxa	1	1	1	1	LG939_07735	LGV80_05425	LGV81_12665	LGV82_05035
ORTHOMCL1388	4 genes,4 taxa	1	1	1	1	LG939_07740	LGV80_05430	LGV81_12660	LGV82_05040
ORTHOMCL1389	4 genes,4 taxa	1	1	1	1	LG939_07750	LGV80_05440	LGV81_12650	LGV82_05050
ORTHOMCL1390	4 genes,4 taxa	1	1	1	1	LG939_07755	LGV80_05445	LGV81_12645	LGV82_05055
ORTHOMCL1391	4 genes,4 taxa	1	1	1	1	LG939_07760	LGV80_05450	LGV81_12640	LGV82_05060
ORTHOMCL1392	4 genes,4 taxa	1	1	1	1	LG939_07765	LGV80_05455	LGV81_12635	LGV82_05065
ORTHOMCL1393	4 genes,4 taxa	1	1	1	1	LG939_07770	LGV80_05460	LGV81_12630	LGV82_05070
ORTHOMCL1394	4 genes,4 taxa	1	1	1	1	LG939_07775	LGV80_05465	LGV81_12625	LGV82_05075
ORTHOMCL1395	4 genes,4 taxa	1	1	1	1	LG939_07780	LGV80_05470	LGV81_12620	LGV82_05080
ORTHOMCL1396	4 genes,4 taxa	1	1	1	1	LG939_07785	LGV80_05475	LGV81_12615	LGV82_05085
ORTHOMCL1397	4 genes,4 taxa	1	1	1	1	LG939_07790	LGV80_05480	LGV81_12610	LGV82_05090
ORTHOMCL1398	4 genes,4 taxa	1	1	1	1	LG939_07795	LGV80_05485	LGV81_12605	LGV82_05095
ORTHOMCL1399	4 genes,4 taxa	1	1	1	1	LG939_07800	LGV80_05490	LGV81_12600	LGV82_05100
ORTHOMCL1400	4 genes,4 taxa	1	1	1	1	LG939_07805	LGV80_05495	LGV81_12595	LGV82_05105
ORTHOMCL1401	4 genes,4 taxa	1	1	1	1	LG939_07810	LGV80_05500	LGV81_12590	LGV82_05110
ORTHOMCL1402	4 genes,4 taxa	1	1	1	1	LG939_07815	LGV80_05505	LGV81_12585	LGV82_05115
ORTHOMCL1403	4 genes,4 taxa	1	1	1	1	LG939_07820	LGV80_05510	LGV81_12580	LGV82_05120
ORTHOMCL1404	4 genes,4 taxa	1	1	1	1	LG939_07825	LGV80_05515	LGV81_12575	LGV82_05125
ORTHOMCL1405	4 genes,4 taxa	1	1	1	1	LG939_07830	LGV80_05520	LGV81_12570	LGV82_05130
ORTHOMCL1406	4 genes,4 taxa	1	1	1	1	LG939_07835	LGV80_05525	LGV81_12565	LGV82_05135
ORTHOMCL1407	4 genes,4 taxa	1	1	1	1	LG939_07840	LGV80_05530	LGV81_12560	LGV82_05140
ORTHOMCL1408	4 genes,4 taxa	1	1	1	1	LG939_07845	LGV80_05535	LGV81_12555	LGV82_05145
ORTHOMCL1409	4 genes,4 taxa	1	1	1	1	LG939_07850	LGV80_05540	LGV81_12550	LGV82_05150
ORTHOMCL1410	4 genes,4 taxa	1	1	1	1	LG939_07855	LGV80_05545	LGV81_12545	LGV82_05155
ORTHOMCL1411	4 genes,4 taxa	1	1	1	1	LG939_07860	LGV80_05550	LGV81_12540	LGV82_05160
ORTHOMCL1412	4 genes,4 taxa	1	1	1	1	LG939_07865	LGV80_05555	LGV81_12535	LGV82_05165
ORTHOMCL1413	4 genes,4 taxa	1	1	1	1	LG939_07870	LGV80_05560	LGV81_12530	LGV82_05170
ORTHOMCL1414	4 genes,4 taxa	1	1	1	1	LG939_07875	LGV80_05565	LGV81_12525	LGV82_05175
ORTHOMCL1415	4 genes,4 taxa	1	1	1	1	LG939_07880	LGV80_05570	LGV81_12520	LGV82_05180
ORTHOMCL1416	4 genes,4 taxa	1	1	1	1	LG939_07885	LGV80_05575	LGV81_12515	LGV82_05185
ORTHOMCL1417	4 genes,4 taxa	1	1	1	1	LG939_07890	LGV80_05580	LGV81_12510	LGV82_05190
ORTHOMCL1418	4 genes,4 taxa	1	1	1	1	LG939_07895	LGV80_05585	LGV81_12505	LGV82_05195
ORTHOMCL1419	4 genes,4 taxa	1	1	1	1	LG939_07900	LGV80_05590	LGV81_12500	LGV82_05200
ORTHOMCL1420	4 genes,4 taxa	1	1	1	1	LG939_07905	LGV80_05595	LGV81_12495	LGV82_05205
ORTHOMCL1421	4 genes,4 taxa	1	1	1	1	LG939_07910	LGV80_05600	LGV81_12490	LGV82_05210
ORTHOMCL1422	4 genes,4 taxa	1	1	1	1	LG939_07915	LGV80_05605	LGV81_12485	LGV82_05215
ORTHOMCL1423	4 genes,4 taxa	1	1	1	1	LG939_07920	LGV80_05610	LGV81_12480	LGV82_05220
ORTHOMCL1424	4 genes,4 taxa	1	1	1	1	LG939_07925	LGV80_05615	LGV81_12475	LGV82_05225
ORTHOMCL1425	4 genes,4 taxa	1	1	1	1	LG939_07930	LGV80_05620	LGV81_12470	LGV82_05230
ORTHOMCL1426	4 genes,4 taxa	1	1	1	1	LG939_07935	LGV80_05625	LGV81_12465	LGV82_05235
ORTHOMCL1427	4 genes,4 taxa	1	1	1	1	LG939_07940	LGV80_05630	LGV81_12460	LGV82_05240
ORTHOMCL1428	4 genes,4 taxa	1	1	1	1	LG939_07945	LGV80_05635	LGV81_12455	LGV82_05245
ORTHOMCL1429	4 genes,4 taxa	1	1	1	1	LG939_07950	LGV80_05640	LGV81_12450	LGV82_05250
ORTHOMCL1430	4 genes,4 taxa	1	1	1	1	LG939_07955	LGV80_05645	LGV81_12445	LGV82_05255
ORTHOMCL1431	4 genes,4 taxa	1	1	1	1	LG939_07965	LGV80_05655	LGV81_12435	LGV82_05265
ORTHOMCL1432	4 genes,4 taxa	1	1	1	1	LG939_07970	LGV80_05660	LGV81_12430	LGV82_05270
ORTHOMCL1433	4 genes,4 taxa	1	1	1	1	LG939_07975	LGV80_05665	LGV81_12425	LGV82_05275
ORTHOMCL1434	4 genes,4 taxa	1	1	1	1	LG939_07980	LGV80_05670	LGV81_12420	LGV82_05280
ORTHOMCL1435	4 genes,4 taxa	1	1	1	1	LG939_07985	LGV80_05675	LGV81_12415	LGV82_05285
ORTHOMCL1436	4 genes,4 taxa	1	1	1	1	LG939_07990	LGV80_05680	LGV81_12410	LGV82_05290
ORTHOMCL1437	4 genes,4 taxa	1	1	1	1	LG939_08000	LGV80_05690	LGV81_12400	LGV82_05300
ORTHOMCL1438	4 genes,4 taxa	1	1	1	1	LG939_08005	LGV80_05695	LGV81_12395	LGV82_05305
ORTHOMCL1439	4 genes,4 taxa	1	1	1	1	LG939_08010	LGV80_05700	LGV81_12390	LGV82_05310
ORTHOMCL1440	4 genes,4 taxa	1	1	1	1	LG939_08020	LGV80_05710	LGV81_12380	LGV82_05320
ORTHOMCL1441	4 genes,4 taxa	1	1	1	1	LG939_08025	LGV80_05715	LGV81_12375	LGV82_05325
ORTHOMCL1442	4 genes,4 taxa	1	1	1	1	LG939_08030	LGV80_05720	LGV81_12370	LGV82_05330
ORTHOMCL1443	4 genes,4 taxa	1	1	1	1	LG939_08035	LGV80_05725	LGV81_12365	LGV82_05335
ORTHOMCL1444	4 genes,4 taxa	1	1	1	1	LG939_08040	LGV80_05730	LGV81_12360	LGV82_05340
ORTHOMCL1445	4 genes,4 taxa	1	1	1	1	LG939_08045	LGV80_05735	LGV81_12355	LGV82_05345
ORTHOMCL1446	4 genes,4 taxa	1	1	1	1	LG939_08050	LGV80_05740	LGV81_12350	LGV82_05350
ORTHOMCL1447	4 genes,4 taxa	1	1	1	1	LG939_08055	LGV80_05745	LGV81_12345	LGV82_05355
ORTHOMCL1448	4 genes,4 taxa	1	1	1	1	LG939_08060	LGV80_05750	LGV81_12340	LGV82_05360
ORTHOMCL1449	4 genes,4 taxa	1	1	1	1	LG939_08065	LGV80_05755	LGV81_12335	LGV82_05365
ORTHOMCL1450	4 genes,4 taxa	1	1	1	1	LG939_08070	LGV80_05760	LGV81_12330	LGV82_05370
ORTHOMCL1451	4 genes,4 taxa	1	1	1	1	LG939_08075	LGV80_05765	LGV81_12325	LGV82_05375
ORTHOMCL1452	4 genes,4 taxa	1	1	1	1	LG939_08080	LGV80_05770	LGV81_12320	LGV82_05380
ORTHOMCL1453	4 genes,4 taxa	1	1	1	1	LG939_08085	LGV80_05775	LGV81_12315	LGV82_05385
ORTHOMCL1454	4 genes,4 taxa	1	1	1	1	LG939_08090	LGV80_05780	LGV81_12310	LGV82_05390
ORTHOMCL1455	4 genes,4 taxa	1	1	1	1	LG939_08095	LGV80_05785	LGV81_12305	LGV82_05395
ORTHOMCL1456	4 genes,4 taxa	1	1	1	1	LG939_08100	LGV80_05790	LGV81_12300	LGV82_05400
ORTHOMCL1457	4 genes,4 taxa	1	1	1	1	LG939_08105	LGV80_05800	LGV81_12295	LGV82_05410
ORTHOMCL1458	4 genes,4 taxa	1	1	1	1	LG939_08110	LGV80_05805	LGV81_12290	LGV82_05415
ORTHOMCL1459	4 genes,4 taxa	1	1	1	1	LG939_08115	LGV80_05810	LGV81_12285	LGV82_05420
ORTHOMCL1460	4 genes,4 taxa	1	1	1	1	LG939_08120	LGV80_05815	LGV81_12280	LGV82_05425
ORTHOMCL1461	4 genes,4 taxa	1	1	1	1	LG939_08125	LGV80_05820	LGV81_12275	LGV82_05430
ORTHOMCL1462	4 genes,4 taxa	1	1	1	1	LG939_08135	LGV80_05830	LGV81_12265	LGV82_05440
ORTHOMCL1463	4 genes,4 taxa	1	1	1	1	LG939_08140	LGV80_05835	LGV81_12260	LGV82_05445
ORTHOMCL1464	4 genes,4 taxa	1	1	1	1	LG939_08145	LGV80_05840	LGV81_12255	LGV82_05450
ORTHOMCL1465	4 genes,4 taxa	1	1	1	1	LG939_08150	LGV80_05845	LGV81_12250	LGV82_05455
ORTHOMCL1466	4 genes,4 taxa	1	1	1	1	LG939_08155	LGV80_05850	LGV81_12245	LGV82_05460
ORTHOMCL1467	4 genes,4 taxa	1	1	1	1	LG939_08160	LGV80_05855	LGV81_12240	LGV82_05465
ORTHOMCL1468	4 genes,4 taxa	1	1	1	1	LG939_08165	LGV80_05860	LGV81_12235	LGV82_05470
ORTHOMCL1469	4 genes,4 taxa	1	1	1	1	LG939_08170	LGV80_05865	LGV81_12230	LGV82_05475
ORTHOMCL1470	4 genes,4 taxa	1	1	1	1	LG939_08175	LGV80_05870	LGV81_12225	LGV82_05480
ORTHOMCL1471	4 genes,4 taxa	1	1	1	1	LG939_08180	LGV80_05875	LGV81_12220	LGV82_05485
ORTHOMCL1472	4 genes,4 taxa	1	1	1	1	LG939_08185	LGV80_05880	LGV81_12215	LGV82_05490
ORTHOMCL1473	4 genes,4 taxa	1	1	1	1	LG939_08190	LGV80_05885	LGV81_12210	LGV82_05495
ORTHOMCL1474	4 genes,4 taxa	1	1	1	1	LG939_08200	LGV80_05895	LGV81_12200	LGV82_05505
ORTHOMCL1475	4 genes,4 taxa	1	1	1	1	LG939_08210	LGV80_05910	LGV81_12185	LGV82_05520
ORTHOMCL1476	4 genes,4 taxa	1	1	1	1	LG939_08215	LGV80_05915	LGV81_12180	LGV82_05525
ORTHOMCL1477	4 genes,4 taxa	1	1	1	1	LG939_08220	LGV80_05920	LGV81_12175	LGV82_05530
ORTHOMCL1478	4 genes,4 taxa	1	1	1	1	LG939_08225	LGV80_05925	LGV81_12170	LGV82_05535
ORTHOMCL1479	4 genes,4 taxa	1	1	1	1	LG939_08230	LGV80_05930	LGV81_12165	LGV82_05540
ORTHOMCL1480	4 genes,4 taxa	1	1	1	1	LG939_08235	LGV80_05935	LGV81_12160	LGV82_05545
ORTHOMCL1481	4 genes,4 taxa	1	1	1	1	LG939_08240	LGV80_05940	LGV81_12155	LGV82_05550
ORTHOMCL1482	4 genes,4 taxa	1	1	1	1	LG939_08245	LGV80_05945	LGV81_12150	LGV82_05555
ORTHOMCL1483	4 genes,4 taxa	1	1	1	1	LG939_08250	LGV80_05950	LGV81_12145	LGV82_05560
ORTHOMCL1484	4 genes,4 taxa	1	1	1	1	LG939_08255	LGV80_05955	LGV81_12140	LGV82_05565
ORTHOMCL1485	4 genes,4 taxa	1	1	1	1	LG939_08260	LGV80_05960	LGV81_12135	LGV82_05570
ORTHOMCL1486	4 genes,4 taxa	1	1	1	1	LG939_08265	LGV80_05965	LGV81_12130	LGV82_05575
ORTHOMCL1487	4 genes,4 taxa	1	1	1	1	LG939_08270	LGV80_05970	LGV81_12125	LGV82_05580
ORTHOMCL1488	4 genes,4 taxa	1	1	1	1	LG939_08275	LGV80_05975	LGV81_12120	LGV82_05585
ORTHOMCL1489	4 genes,4 taxa	1	1	1	1	LG939_08280	LGV80_05980	LGV81_12115	LGV82_05590
ORTHOMCL1490	4 genes,4 taxa	1	1	1	1	LG939_08285	LGV80_05985	LGV81_12110	LGV82_05595
ORTHOMCL1491	4 genes,4 taxa	1	1	1	1	LG939_08290	LGV80_05990	LGV81_12105	LGV82_05600
ORTHOMCL1492	4 genes,4 taxa	1	1	1	1	LG939_08295	LGV80_05995	LGV81_12100	LGV82_05605
ORTHOMCL1493	4 genes,4 taxa	1	1	1	1	LG939_08300	LGV80_06000	LGV81_12095	LGV82_05610
ORTHOMCL1494	4 genes,4 taxa	1	1	1	1	LG939_08305	LGV80_06005	LGV81_12090	LGV82_05615
ORTHOMCL1495	4 genes,4 taxa	1	1	1	1	LG939_08310	LGV80_06010	LGV81_12085	LGV82_05620
ORTHOMCL1496	4 genes,4 taxa	1	1	1	1	LG939_08315	LGV80_06015	LGV81_12080	LGV82_05625
ORTHOMCL1497	4 genes,4 taxa	1	1	1	1	LG939_08320	LGV80_06020	LGV81_12075	LGV82_05630
ORTHOMCL1498	4 genes,4 taxa	1	1	1	1	LG939_08345	LGV80_06045	LGV81_12050	LGV82_05640
ORTHOMCL1499	4 genes,4 taxa	1	1	1	1	LG939_08350	LGV80_06050	LGV81_12045	LGV82_05645
ORTHOMCL1500	4 genes,4 taxa	1	1	1	1	LG939_08355	LGV80_06055	LGV81_12040	LGV82_05650
ORTHOMCL1501	4 genes,4 taxa	1	1	1	1	LG939_08360	LGV80_06060	LGV81_12035	LGV82_05655
ORTHOMCL1502	4 genes,4 taxa	1	1	1	1	LG939_08365	LGV80_06065	LGV81_12030	LGV82_05660
ORTHOMCL1503	4 genes,4 taxa	1	1	1	1	LG939_08370	LGV80_06070	LGV81_12025	LGV82_05665
ORTHOMCL1504	4 genes,4 taxa	1	1	1	1	LG939_08375	LGV80_06075	LGV81_12020	LGV82_05670
ORTHOMCL1505	4 genes,4 taxa	1	1	1	1	LG939_08380	LGV80_06080	LGV81_12015	LGV82_05675
ORTHOMCL1506	4 genes,4 taxa	1	1	1	1	LG939_08385	LGV80_06085	LGV81_12010	LGV82_05680
ORTHOMCL1507	4 genes,4 taxa	1	1	1	1	LG939_08390	LGV80_06090	LGV81_12005	LGV82_05685
ORTHOMCL1508	4 genes,4 taxa	1	1	1	1	LG939_08395	LGV80_06095	LGV81_12000	LGV82_05690
ORTHOMCL1509	4 genes,4 taxa	1	1	1	1	LG939_08400	LGV80_06100	LGV81_11995	LGV82_05695
ORTHOMCL1510	4 genes,4 taxa	1	1	1	1	LG939_08405	LGV80_06105	LGV81_11990	LGV82_05700
ORTHOMCL1511	4 genes,4 taxa	1	1	1	1	LG939_08410	LGV80_06110	LGV81_11985	LGV82_05705
ORTHOMCL1512	4 genes,4 taxa	1	1	1	1	LG939_08415	LGV80_06115	LGV81_11980	LGV82_05710
ORTHOMCL1513	4 genes,4 taxa	1	1	1	1	LG939_08420	LGV80_06120	LGV81_11970	LGV82_05715
ORTHOMCL1514	4 genes,4 taxa	1	1	1	1	LG939_08425	LGV80_06125	LGV81_11965	LGV82_05720
ORTHOMCL1515	4 genes,4 taxa	1	1	1	1	LG939_08430	LGV80_06130	LGV81_11960	LGV82_05725
ORTHOMCL1516	4 genes,4 taxa	1	1	1	1	LG939_08435	LGV80_06135	LGV81_11955	LGV82_05730
ORTHOMCL1517	4 genes,4 taxa	1	1	1	1	LG939_08440	LGV80_06140	LGV81_11950	LGV82_05735
ORTHOMCL1518	4 genes,4 taxa	1	1	1	1	LG939_08445	LGV80_06145	LGV81_11945	LGV82_05740
ORTHOMCL1519	4 genes,4 taxa	1	1	1	1	LG939_08450	LGV80_06150	LGV81_11940	LGV82_05745
ORTHOMCL1520	4 genes,4 taxa	1	1	1	1	LG939_08455	LGV80_06155	LGV81_11935	LGV82_05750
ORTHOMCL1521	4 genes,4 taxa	1	1	1	1	LG939_08460	LGV80_06160	LGV81_11930	LGV82_05755
ORTHOMCL1522	4 genes,4 taxa	1	1	1	1	LG939_08465	LGV80_06165	LGV81_11925	LGV82_05760
ORTHOMCL1523	4 genes,4 taxa	1	1	1	1	LG939_08470	LGV80_06170	LGV81_11920	LGV82_05765
ORTHOMCL1524	4 genes,4 taxa	1	1	1	1	LG939_08475	LGV80_06175	LGV81_11915	LGV82_05770
ORTHOMCL1525	4 genes,4 taxa	1	0	1	0	LG939_08545	--	LGV81_11845	--
ORTHOMCL1526	4 genes,4 taxa	1	1	1	1	LG939_08555	LGV80_13930	LGV81_11830	LGV82_13860
ORTHOMCL1527	4 genes,4 taxa	1	1	1	1	LG939_08560	LGV80_06210	LGV81_11825	LGV82_05800
ORTHOMCL1528	4 genes,4 taxa	1	1	1	1	LG939_08565	LGV80_06215	LGV81_11820	LGV82_05805
ORTHOMCL1529	4 genes,4 taxa	1	1	1	1	LG939_08570	LGV80_06220	LGV81_11815	LGV82_05810
ORTHOMCL1530	4 genes,4 taxa	1	1	1	1	LG939_08575	LGV80_06225	LGV81_11810	LGV82_05815
ORTHOMCL1531	4 genes,4 taxa	1	1	1	1	LG939_08580	LGV80_06230	LGV81_11805	LGV82_05820
ORTHOMCL1532	4 genes,4 taxa	1	1	1	1	LG939_08585	LGV80_06235	LGV81_11800	LGV82_05825
ORTHOMCL1533	4 genes,4 taxa	1	1	1	1	LG939_08590	LGV80_06240	LGV81_11795	LGV82_05830
ORTHOMCL1534	4 genes,4 taxa	1	1	1	1	LG939_08595	LGV80_06245	LGV81_11790	LGV82_05835
ORTHOMCL1535	4 genes,4 taxa	1	1	1	1	LG939_08600	LGV80_06250	LGV81_11785	LGV82_05840
ORTHOMCL1536	4 genes,4 taxa	1	1	1	1	LG939_08605	LGV80_06255	LGV81_11780	LGV82_05845
ORTHOMCL1537	4 genes,4 taxa	1	1	1	1	LG939_08610	LGV80_06260	LGV81_11775	LGV82_05850
ORTHOMCL1538	4 genes,4 taxa	1	1	1	1	LG939_08615	LGV80_06265	LGV81_11770	LGV82_05855
ORTHOMCL1539	4 genes,4 taxa	1	1	1	1	LG939_08620	LGV80_06270	LGV81_11765	LGV82_05860
ORTHOMCL1540	4 genes,4 taxa	1	1	1	1	LG939_08625	LGV80_06275	LGV81_11760	LGV82_05865
ORTHOMCL1541	4 genes,4 taxa	1	1	1	1	LG939_08630	LGV80_06280	LGV81_11755	LGV82_05870
ORTHOMCL1542	4 genes,4 taxa	1	1	1	1	LG939_08635	LGV80_06285	LGV81_11750	LGV82_05875
ORTHOMCL1543	4 genes,4 taxa	1	1	1	1	LG939_08640	LGV80_06290	LGV81_11745	LGV82_05880
ORTHOMCL1544	4 genes,4 taxa	1	1	1	1	LG939_08645	LGV80_06295	LGV81_11740	LGV82_05885
ORTHOMCL1545	4 genes,4 taxa	1	1	1	1	LG939_08650	LGV80_06300	LGV81_11735	LGV82_05890
ORTHOMCL1546	4 genes,4 taxa	1	1	1	1	LG939_08655	LGV80_06305	LGV81_11730	LGV82_05895
ORTHOMCL1547	4 genes,4 taxa	1	1	1	1	LG939_08660	LGV80_06310	LGV81_11725	LGV82_05900
ORTHOMCL1548	4 genes,4 taxa	1	1	1	1	LG939_08665	LGV80_06315	LGV81_11720	LGV82_05905
ORTHOMCL1549	4 genes,4 taxa	1	1	1	1	LG939_08670	LGV80_06320	LGV81_11715	LGV82_05910
ORTHOMCL1550	4 genes,4 taxa	1	1	1	1	LG939_08675	LGV80_06325	LGV81_11710	LGV82_05915
ORTHOMCL1551	4 genes,4 taxa	1	1	1	1	LG939_08680	LGV80_06330	LGV81_11705	LGV82_05920
ORTHOMCL1552	4 genes,4 taxa	1	1	1	1	LG939_08685	LGV80_06335	LGV81_11700	LGV82_05925
ORTHOMCL1553	4 genes,4 taxa	1	1	1	1	LG939_08690	LGV80_06340	LGV81_11695	LGV82_05930
ORTHOMCL1554	4 genes,4 taxa	1	1	1	1	LG939_08695	LGV80_06345	LGV81_11690	LGV82_05935
ORTHOMCL1555	4 genes,4 taxa	1	1	1	1	LG939_08700	LGV80_06350	LGV81_11685	LGV82_05940
ORTHOMCL1556	4 genes,4 taxa	1	1	1	1	LG939_08705	LGV80_06355	LGV81_11680	LGV82_05945
ORTHOMCL1557	4 genes,4 taxa	1	1	1	1	LG939_08710	LGV80_06360	LGV81_11675	LGV82_05950
ORTHOMCL1558	4 genes,4 taxa	1	1	1	1	LG939_08715	LGV80_06365	LGV81_11670	LGV82_05955
ORTHOMCL1559	4 genes,4 taxa	1	1	1	1	LG939_08720	LGV80_06370	LGV81_11665	LGV82_05960
ORTHOMCL1560	4 genes,4 taxa	1	1	1	1	LG939_08725	LGV80_06375	LGV81_11660	LGV82_05965
ORTHOMCL1561	4 genes,4 taxa	1	1	1	1	LG939_08735	LGV80_06385	LGV81_11650	LGV82_05975
ORTHOMCL1562	4 genes,4 taxa	1	1	1	1	LG939_08740	LGV80_06390	LGV81_11645	LGV82_05980
ORTHOMCL1563	4 genes,4 taxa	1	1	1	1	LG939_08750	LGV80_06400	LGV81_11635	LGV82_05990
ORTHOMCL1564	4 genes,4 taxa	1	1	1	1	LG939_08755	LGV80_06405	LGV81_11630	LGV82_05995
ORTHOMCL1565	4 genes,4 taxa	1	1	1	1	LG939_08760	LGV80_06410	LGV81_11625	LGV82_06000
ORTHOMCL1566	4 genes,4 taxa	1	1	1	1	LG939_08765	LGV80_06415	LGV81_11620	LGV82_06005
ORTHOMCL1567	4 genes,4 taxa	1	1	1	1	LG939_08770	LGV80_06420	LGV81_11615	LGV82_06010
ORTHOMCL1568	4 genes,4 taxa	1	1	1	1	LG939_08775	LGV80_06425	LGV81_11610	LGV82_06015
ORTHOMCL1569	4 genes,4 taxa	1	1	1	1	LG939_08780	LGV80_06430	LGV81_11605	LGV82_06020
ORTHOMCL1570	4 genes,4 taxa	1	1	1	1	LG939_08785	LGV80_06435	LGV81_11600	LGV82_06025
ORTHOMCL1571	4 genes,4 taxa	1	1	1	1	LG939_08790	LGV80_06440	LGV81_11595	LGV82_06030
ORTHOMCL1572	4 genes,4 taxa	1	1	1	1	LG939_08795	LGV80_06445	LGV81_11590	LGV82_06035
ORTHOMCL1573	4 genes,4 taxa	1	1	1	1	LG939_08800	LGV80_06450	LGV81_11585	LGV82_06040
ORTHOMCL1574	4 genes,4 taxa	1	1	1	1	LG939_08805	LGV80_06455	LGV81_11580	LGV82_06045
ORTHOMCL1575	4 genes,4 taxa	1	1	1	1	LG939_08810	LGV80_06460	LGV81_11575	LGV82_06050
ORTHOMCL1576	4 genes,4 taxa	1	1	1	1	LG939_08815	LGV80_06465	LGV81_11570	LGV82_06055
ORTHOMCL1577	4 genes,4 taxa	1	1	1	1	LG939_08820	LGV80_06470	LGV81_11565	LGV82_06060
ORTHOMCL1578	4 genes,4 taxa	1	1	1	1	LG939_08825	LGV80_06475	LGV81_11560	LGV82_06065
ORTHOMCL1579	4 genes,4 taxa	1	1	1	1	LG939_08830	LGV80_06480	LGV81_11555	LGV82_06070
ORTHOMCL1580	4 genes,4 taxa	1	1	1	1	LG939_08835	LGV80_06485	LGV81_11550	LGV82_06075
ORTHOMCL1581	4 genes,4 taxa	1	1	1	1	LG939_08840	LGV80_06490	LGV81_11545	LGV82_06080
ORTHOMCL1582	4 genes,4 taxa	1	1	1	1	LG939_08845	LGV80_06495	LGV81_11540	LGV82_06085
ORTHOMCL1583	4 genes,4 taxa	1	1	1	1	LG939_08850	LGV80_06500	LGV81_11535	LGV82_06090
ORTHOMCL1584	4 genes,4 taxa	1	1	1	1	LG939_08855	LGV80_06505	LGV81_11530	LGV82_06095
ORTHOMCL1585	4 genes,4 taxa	1	1	1	1	LG939_08860	LGV80_06510	LGV81_11525	LGV82_06100
ORTHOMCL1586	4 genes,4 taxa	1	1	1	1	LG939_08865	LGV80_06515	LGV81_11520	LGV82_06105
ORTHOMCL1587	4 genes,4 taxa	1	1	1	1	LG939_08870	LGV80_06520	LGV81_11515	LGV82_06110
ORTHOMCL1588	4 genes,4 taxa	1	1	1	1	LG939_08875	LGV80_06525	LGV81_11510	LGV82_06115
ORTHOMCL1589	4 genes,4 taxa	1	1	1	1	LG939_08880	LGV80_06530	LGV81_11505	LGV82_06120
ORTHOMCL1590	4 genes,4 taxa	1	1	1	1	LG939_08885	LGV80_06535	LGV81_11500	LGV82_06125
ORTHOMCL1591	4 genes,4 taxa	1	1	1	1	LG939_08890	LGV80_06540	LGV81_11495	LGV82_06130
ORTHOMCL1592	4 genes,4 taxa	1	1	1	1	LG939_08895	LGV80_06545	LGV81_11490	LGV82_06135
ORTHOMCL1593	4 genes,4 taxa	1	1	1	1	LG939_08905	LGV80_06550	LGV81_11480	LGV82_06140
ORTHOMCL1594	4 genes,4 taxa	1	1	1	1	LG939_08910	LGV80_06555	LGV81_11475	LGV82_06145
ORTHOMCL1595	4 genes,4 taxa	1	1	1	1	LG939_08915	LGV80_06560	LGV81_11470	LGV82_06150
ORTHOMCL1596	4 genes,4 taxa	1	1	1	1	LG939_08920	LGV80_06565	LGV81_11465	LGV82_06155
ORTHOMCL1597	4 genes,4 taxa	1	1	1	1	LG939_08925	LGV80_06570	LGV81_11460	LGV82_06160
ORTHOMCL1598	4 genes,4 taxa	1	1	1	1	LG939_08930	LGV80_06575	LGV81_11455	LGV82_06165
ORTHOMCL1599	4 genes,4 taxa	1	1	1	1	LG939_08935	LGV80_06580	LGV81_11450	LGV82_06170
ORTHOMCL1600	4 genes,4 taxa	1	1	1	1	LG939_08940	LGV80_06585	LGV81_11445	LGV82_06175
ORTHOMCL1601	4 genes,4 taxa	1	1	1	1	LG939_08945	LGV80_06590	LGV81_11440	LGV82_06180
ORTHOMCL1602	4 genes,4 taxa	1	1	1	1	LG939_08950	LGV80_06595	LGV81_11435	LGV82_06185
ORTHOMCL1603	4 genes,4 taxa	1	1	1	1	LG939_08955	LGV80_06600	LGV81_11430	LGV82_06190
ORTHOMCL1604	4 genes,4 taxa	1	1	1	1	LG939_08960	LGV80_06605	LGV81_11425	LGV82_06195
ORTHOMCL1605	4 genes,4 taxa	1	1	1	1	LG939_08965	LGV80_06610	LGV81_11420	LGV82_06200
ORTHOMCL1606	4 genes,4 taxa	1	1	1	1	LG939_08970	LGV80_06615	LGV81_11415	LGV82_06205
ORTHOMCL1607	4 genes,4 taxa	1	1	1	1	LG939_08980	LGV80_06625	LGV81_11405	LGV82_06215
ORTHOMCL1608	4 genes,4 taxa	1	1	1	1	LG939_08985	LGV80_06630	LGV81_11400	LGV82_06220
ORTHOMCL1609	4 genes,4 taxa	1	1	1	1	LG939_08990	LGV80_06635	LGV81_11395	LGV82_06225
ORTHOMCL1610	4 genes,4 taxa	1	1	1	1	LG939_08995	LGV80_06640	LGV81_11390	LGV82_06230
ORTHOMCL1611	4 genes,4 taxa	1	1	1	1	LG939_09000	LGV80_06645	LGV81_11385	LGV82_06235
ORTHOMCL1612	4 genes,4 taxa	1	1	1	1	LG939_09005	LGV80_06650	LGV81_11380	LGV82_06240
ORTHOMCL1613	4 genes,4 taxa	1	1	1	1	LG939_09010	LGV80_06655	LGV81_11375	LGV82_06245
ORTHOMCL1614	4 genes,4 taxa	1	1	1	1	LG939_09015	LGV80_06660	LGV81_11370	LGV82_06250
ORTHOMCL1615	4 genes,4 taxa	1	1	1	1	LG939_09020	LGV80_06665	LGV81_11365	LGV82_06255
ORTHOMCL1616	4 genes,4 taxa	1	1	1	1	LG939_09025	LGV80_06670	LGV81_11360	LGV82_06260
ORTHOMCL1617	4 genes,4 taxa	1	1	1	1	LG939_09030	LGV80_06675	LGV81_11355	LGV82_06265
ORTHOMCL1618	4 genes,4 taxa	1	1	1	1	LG939_09035	LGV80_06680	LGV81_11350	LGV82_06270
ORTHOMCL1619	4 genes,4 taxa	1	1	1	1	LG939_09040	LGV80_06685	LGV81_11345	LGV82_06275
ORTHOMCL1620	4 genes,4 taxa	1	1	1	1	LG939_09050	LGV80_06695	LGV81_11335	LGV82_06285
ORTHOMCL1621	4 genes,4 taxa	1	1	1	1	LG939_09055	LGV80_06700	LGV81_11330	LGV82_06290
ORTHOMCL1622	4 genes,4 taxa	1	1	1	1	LG939_09060	LGV80_06705	LGV81_11325	LGV82_06295
ORTHOMCL1623	4 genes,4 taxa	1	1	1	1	LG939_09065	LGV80_06710	LGV81_11320	LGV82_06300
ORTHOMCL1624	4 genes,4 taxa	1	1	1	1	LG939_09070	LGV80_06715	LGV81_11315	LGV82_06305
ORTHOMCL1625	4 genes,4 taxa	1	1	1	1	LG939_09075	LGV80_06720	LGV81_11310	LGV82_06310
ORTHOMCL1626	4 genes,4 taxa	1	1	1	1	LG939_09080	LGV80_06725	LGV81_11305	LGV82_06315
ORTHOMCL1627	4 genes,4 taxa	1	1	1	1	LG939_09085	LGV80_06730	LGV81_11300	LGV82_06320
ORTHOMCL1628	4 genes,4 taxa	1	1	1	1	LG939_09090	LGV80_06735	LGV81_11295	LGV82_06325
ORTHOMCL1629	4 genes,4 taxa	1	1	1	1	LG939_09095	LGV80_06740	LGV81_11290	LGV82_06330
ORTHOMCL1630	4 genes,4 taxa	1	1	1	1	LG939_09100	LGV80_06745	LGV81_11285	LGV82_06335
ORTHOMCL1631	4 genes,4 taxa	1	1	1	1	LG939_09105	LGV80_06750	LGV81_11280	LGV82_06340
ORTHOMCL1632	4 genes,4 taxa	1	1	1	1	LG939_09110	LGV80_06755	LGV81_11275	LGV82_06345
ORTHOMCL1633	4 genes,4 taxa	1	1	1	1	LG939_09115	LGV80_06760	LGV81_11270	LGV82_06350
ORTHOMCL1634	4 genes,4 taxa	1	1	1	1	LG939_09120	LGV80_06765	LGV81_11265	LGV82_06355
ORTHOMCL1635	4 genes,4 taxa	1	1	1	1	LG939_09125	LGV80_06770	LGV81_11260	LGV82_06360
ORTHOMCL1636	4 genes,4 taxa	1	1	1	1	LG939_09135	LGV80_06775	LGV81_11250	LGV82_06365
ORTHOMCL1637	4 genes,4 taxa	1	1	1	1	LG939_09140	LGV80_06780	LGV81_11245	LGV82_06370
ORTHOMCL1638	4 genes,4 taxa	1	1	1	1	LG939_09145	LGV80_06785	LGV81_11240	LGV82_06375
ORTHOMCL1639	4 genes,4 taxa	1	1	1	1	LG939_09150	LGV80_06790	LGV81_11235	LGV82_06380
ORTHOMCL1640	4 genes,4 taxa	1	1	1	1	LG939_09155	LGV80_06795	LGV81_11230	LGV82_06385
ORTHOMCL1641	4 genes,4 taxa	1	1	1	1	LG939_09160	LGV80_06800	LGV81_11225	LGV82_06390
ORTHOMCL1642	4 genes,4 taxa	1	1	1	1	LG939_09165	LGV80_06805	LGV81_11220	LGV82_06395
ORTHOMCL1643	4 genes,4 taxa	1	1	1	1	LG939_09170	LGV80_06810	LGV81_11215	LGV82_06400
ORTHOMCL1644	4 genes,4 taxa	1	1	1	1	LG939_09175	LGV80_06815	LGV81_11210	LGV82_06405
ORTHOMCL1645	4 genes,4 taxa	1	1	1	1	LG939_09180	LGV80_06820	LGV81_11205	LGV82_06410
ORTHOMCL1646	4 genes,4 taxa	1	1	1	1	LG939_09185	LGV80_06825	LGV81_11200	LGV82_06415
ORTHOMCL1647	4 genes,4 taxa	1	1	1	1	LG939_09190	LGV80_06830	LGV81_11195	LGV82_06420
ORTHOMCL1648	4 genes,4 taxa	1	1	1	1	LG939_09195	LGV80_06835	LGV81_11190	LGV82_06425
ORTHOMCL1649	4 genes,4 taxa	1	1	1	1	LG939_09200	LGV80_06840	LGV81_11185	LGV82_06430
ORTHOMCL1650	4 genes,4 taxa	1	1	1	1	LG939_09205	LGV80_06845	LGV81_11180	LGV82_06435
ORTHOMCL1651	4 genes,4 taxa	1	1	1	1	LG939_09210	LGV80_06850	LGV81_11175	LGV82_06440
ORTHOMCL1652	4 genes,4 taxa	1	1	1	1	LG939_09215	LGV80_06860	LGV81_11170	LGV82_06450
ORTHOMCL1653	4 genes,4 taxa	1	1	1	1	LG939_09220	LGV80_06865	LGV81_11165	LGV82_06455
ORTHOMCL1654	4 genes,4 taxa	1	1	1	1	LG939_09225	LGV80_06870	LGV81_11160	LGV82_06460
ORTHOMCL1655	4 genes,4 taxa	1	1	1	1	LG939_09230	LGV80_06875	LGV81_11155	LGV82_06465
ORTHOMCL1656	4 genes,4 taxa	1	1	1	1	LG939_09235	LGV80_06880	LGV81_11150	LGV82_06470
ORTHOMCL1657	4 genes,4 taxa	1	1	1	1	LG939_09240	LGV80_06885	LGV81_11145	LGV82_06475
ORTHOMCL1658	4 genes,4 taxa	1	1	1	1	LG939_09245	LGV80_06890	LGV81_11140	LGV82_06480
ORTHOMCL1659	4 genes,4 taxa	1	1	1	1	LG939_09250	LGV80_06895	LGV81_11135	LGV82_06485
ORTHOMCL1660	4 genes,4 taxa	1	1	1	1	LG939_09255	LGV80_06900	LGV81_11130	LGV82_06490
ORTHOMCL1661	4 genes,4 taxa	1	1	1	1	LG939_09260	LGV80_06905	LGV81_11125	LGV82_06495
ORTHOMCL1662	4 genes,4 taxa	1	1	1	1	LG939_09265	LGV80_06910	LGV81_11120	LGV82_06500
ORTHOMCL1663	4 genes,4 taxa	1	1	1	1	LG939_09270	LGV80_06915	LGV81_11115	LGV82_06505
ORTHOMCL1664	4 genes,4 taxa	1	1	1	1	LG939_09275	LGV80_06920	LGV81_11110	LGV82_06510
ORTHOMCL1665	4 genes,4 taxa	1	1	1	1	LG939_09280	LGV80_06925	LGV81_11105	LGV82_06515
ORTHOMCL1666	4 genes,4 taxa	1	1	1	1	LG939_09285	LGV80_06930	LGV81_11100	LGV82_06520
ORTHOMCL1667	4 genes,4 taxa	1	1	1	1	LG939_09290	LGV80_06935	LGV81_11095	LGV82_06525
ORTHOMCL1668	4 genes,4 taxa	1	1	1	1	LG939_09295	LGV80_06940	LGV81_11090	LGV82_06530
ORTHOMCL1669	4 genes,4 taxa	1	1	1	1	LG939_09300	LGV80_06945	LGV81_11085	LGV82_06535
ORTHOMCL1670	4 genes,4 taxa	1	1	1	1	LG939_09305	LGV80_06950	LGV81_11080	LGV82_06540
ORTHOMCL1671	4 genes,4 taxa	1	1	1	1	LG939_09320	LGV80_06965	LGV81_11065	LGV82_06555
ORTHOMCL1672	4 genes,4 taxa	1	1	1	1	LG939_09325	LGV80_06970	LGV81_11060	LGV82_06560
ORTHOMCL1673	4 genes,4 taxa	1	1	1	1	LG939_09330	LGV80_06975	LGV81_11055	LGV82_06565
ORTHOMCL1674	4 genes,4 taxa	1	1	1	1	LG939_09335	LGV80_06980	LGV81_11050	LGV82_06570
ORTHOMCL1675	4 genes,4 taxa	1	1	1	1	LG939_09340	LGV80_06985	LGV81_11045	LGV82_06575
ORTHOMCL1676	4 genes,4 taxa	1	1	1	1	LG939_09345	LGV80_06990	LGV81_11040	LGV82_06580
ORTHOMCL1677	4 genes,4 taxa	1	1	1	1	LG939_09350	LGV80_06995	LGV81_11035	LGV82_06585
ORTHOMCL1678	4 genes,4 taxa	1	1	1	1	LG939_09355	LGV80_07000	LGV81_11030	LGV82_06590
ORTHOMCL1679	4 genes,4 taxa	1	1	1	1	LG939_09360	LGV80_07005	LGV81_11025	LGV82_06595
ORTHOMCL1680	4 genes,4 taxa	1	1	1	1	LG939_09370	LGV80_07015	LGV81_11015	LGV82_06605
ORTHOMCL1681	4 genes,4 taxa	1	1	1	1	LG939_09375	LGV80_07020	LGV81_11010	LGV82_06610
ORTHOMCL1682	4 genes,4 taxa	1	1	1	1	LG939_09380	LGV80_07025	LGV81_11005	LGV82_06615
ORTHOMCL1683	4 genes,4 taxa	1	1	1	1	LG939_09385	LGV80_07030	LGV81_11000	LGV82_06620
ORTHOMCL1684	4 genes,4 taxa	1	1	1	1	LG939_09390	LGV80_07035	LGV81_10995	LGV82_06625
ORTHOMCL1685	4 genes,4 taxa	1	1	1	1	LG939_09395	LGV80_07040	LGV81_10990	LGV82_06630
ORTHOMCL1686	4 genes,4 taxa	1	1	1	1	LG939_09400	LGV80_07045	LGV81_10985	LGV82_06635
ORTHOMCL1687	4 genes,4 taxa	1	1	1	1	LG939_09405	LGV80_07050	LGV81_10980	LGV82_06640
ORTHOMCL1688	4 genes,4 taxa	1	1	1	1	LG939_09410	LGV80_07055	LGV81_10975	LGV82_06645
ORTHOMCL1689	4 genes,4 taxa	1	1	1	1	LG939_09415	LGV80_07060	LGV81_10970	LGV82_06650
ORTHOMCL1690	4 genes,4 taxa	1	1	1	1	LG939_09420	LGV80_07065	LGV81_10965	LGV82_06655
ORTHOMCL1691	4 genes,4 taxa	1	1	1	1	LG939_09425	LGV80_07070	LGV81_10960	LGV82_06660
ORTHOMCL1692	4 genes,4 taxa	1	1	1	1	LG939_09435	LGV80_07080	LGV81_10950	LGV82_06670
ORTHOMCL1693	4 genes,4 taxa	1	1	1	1	LG939_09440	LGV80_07085	LGV81_10945	LGV82_06675
ORTHOMCL1694	4 genes,4 taxa	1	1	1	1	LG939_09450	LGV80_07095	LGV81_10935	LGV82_06685
ORTHOMCL1695	4 genes,4 taxa	1	1	1	1	LG939_09460	LGV80_07110	LGV81_10925	LGV82_06695
ORTHOMCL1696	4 genes,4 taxa	1	1	1	1	LG939_09470	LGV80_07125	LGV81_10915	LGV82_06705
ORTHOMCL1697	4 genes,4 taxa	1	1	1	1	LG939_09480	LGV80_07135	LGV81_10905	LGV82_06715
ORTHOMCL1698	4 genes,4 taxa	1	1	1	1	LG939_09485	LGV80_07140	LGV81_10900	LGV82_06720
ORTHOMCL1699	4 genes,4 taxa	1	1	1	1	LG939_09495	LGV80_07150	LGV81_10890	LGV82_06730
ORTHOMCL1700	4 genes,4 taxa	1	1	1	1	LG939_09505	LGV80_07160	LGV81_10880	LGV82_06740
ORTHOMCL1701	4 genes,4 taxa	1	1	1	1	LG939_09520	LGV80_07175	LGV81_10865	LGV82_06755
ORTHOMCL1702	4 genes,4 taxa	1	1	1	1	LG939_09525	LGV80_07180	LGV81_10860	LGV82_06760
ORTHOMCL1703	4 genes,4 taxa	1	1	1	1	LG939_09530	LGV80_07185	LGV81_10855	LGV82_06765
ORTHOMCL1704	4 genes,4 taxa	1	1	1	1	LG939_09535	LGV80_07190	LGV81_10850	LGV82_06770
ORTHOMCL1705	4 genes,4 taxa	1	1	1	1	LG939_09540	LGV80_07195	LGV81_10845	LGV82_06775
ORTHOMCL1706	4 genes,4 taxa	1	1	1	1	LG939_09545	LGV80_07200	LGV81_10840	LGV82_06780
ORTHOMCL1707	4 genes,4 taxa	1	1	1	1	LG939_09550	LGV80_07205	LGV81_10835	LGV82_06785
ORTHOMCL1708	4 genes,4 taxa	1	1	1	1	LG939_09555	LGV80_07210	LGV81_10830	LGV82_06790
ORTHOMCL1709	4 genes,4 taxa	1	1	1	1	LG939_09575	LGV80_07225	LGV81_10810	LGV82_06800
ORTHOMCL1710	4 genes,4 taxa	1	1	1	1	LG939_09580	LGV80_07230	LGV81_10805	LGV82_06805
ORTHOMCL1711	4 genes,4 taxa	1	1	1	1	LG939_09585	LGV80_07235	LGV81_10800	LGV82_06810
ORTHOMCL1712	4 genes,4 taxa	1	1	1	1	LG939_09590	LGV80_07240	LGV81_10795	LGV82_06815
ORTHOMCL1713	4 genes,4 taxa	1	1	1	1	LG939_09595	LGV80_07245	LGV81_10790	LGV82_06820
ORTHOMCL1714	4 genes,4 taxa	1	1	1	1	LG939_09600	LGV80_07250	LGV81_10785	LGV82_06825
ORTHOMCL1715	4 genes,4 taxa	1	1	1	1	LG939_09605	LGV80_07255	LGV81_10780	LGV82_06830
ORTHOMCL1716	4 genes,4 taxa	1	1	1	1	LG939_09610	LGV80_07260	LGV81_10775	LGV82_06835
ORTHOMCL1717	4 genes,4 taxa	1	1	1	1	LG939_09615	LGV80_07265	LGV81_10770	LGV82_06840
ORTHOMCL1718	4 genes,4 taxa	1	1	1	1	LG939_09620	LGV80_07270	LGV81_10765	LGV82_06845
ORTHOMCL1719	4 genes,4 taxa	1	1	1	1	LG939_09625	LGV80_07275	LGV81_10760	LGV82_06850
ORTHOMCL1720	4 genes,4 taxa	1	1	1	1	LG939_09635	LGV80_07285	LGV81_10750	LGV82_06860
ORTHOMCL1721	4 genes,4 taxa	1	1	1	1	LG939_09640	LGV80_07290	LGV81_10745	LGV82_06865
ORTHOMCL1722	4 genes,4 taxa	1	1	1	1	LG939_09645	LGV80_07295	LGV81_10740	LGV82_06870
ORTHOMCL1723	4 genes,4 taxa	1	1	1	1	LG939_09650	LGV80_07300	LGV81_10735	LGV82_06875
ORTHOMCL1724	4 genes,4 taxa	1	1	1	1	LG939_09655	LGV80_07305	LGV81_10730	LGV82_06880
ORTHOMCL1725	4 genes,4 taxa	1	1	1	1	LG939_09660	LGV80_07310	LGV81_10725	LGV82_06885
ORTHOMCL1726	4 genes,4 taxa	1	1	1	1	LG939_09665	LGV80_07315	LGV81_10720	LGV82_06890
ORTHOMCL1727	4 genes,4 taxa	1	1	1	1	LG939_09670	LGV80_07320	LGV81_10715	LGV82_06895
ORTHOMCL1728	4 genes,4 taxa	1	1	1	1	LG939_09675	LGV80_07325	LGV81_10710	LGV82_06900
ORTHOMCL1729	4 genes,4 taxa	1	1	1	1	LG939_09680	LGV80_07330	LGV81_10705	LGV82_06905
ORTHOMCL1730	4 genes,4 taxa	1	1	1	1	LG939_09685	LGV80_07335	LGV81_10700	LGV82_06910
ORTHOMCL1731	4 genes,4 taxa	1	1	1	1	LG939_09690	LGV80_07340	LGV81_10695	LGV82_06915
ORTHOMCL1732	4 genes,4 taxa	1	1	1	1	LG939_09695	LGV80_07345	LGV81_10690	LGV82_06920
ORTHOMCL1733	4 genes,4 taxa	1	1	1	1	LG939_09700	LGV80_07350	LGV81_10685	LGV82_06925
ORTHOMCL1734	4 genes,4 taxa	1	1	1	1	LG939_09705	LGV80_07355	LGV81_10680	LGV82_06930
ORTHOMCL1735	4 genes,4 taxa	1	1	1	1	LG939_09710	LGV80_07360	LGV81_10675	LGV82_06935
ORTHOMCL1736	4 genes,4 taxa	1	1	1	1	LG939_09715	LGV80_07365	LGV81_10670	LGV82_06940
ORTHOMCL1737	4 genes,4 taxa	1	1	1	1	LG939_09720	LGV80_07370	LGV81_10665	LGV82_06945
ORTHOMCL1738	4 genes,4 taxa	1	1	1	1	LG939_09725	LGV80_07375	LGV81_10660	LGV82_06950
ORTHOMCL1739	4 genes,4 taxa	1	1	1	1	LG939_09730	LGV80_07380	LGV81_10655	LGV82_06955
ORTHOMCL1740	4 genes,4 taxa	1	1	1	1	LG939_09735	LGV80_07385	LGV81_10650	LGV82_06960
ORTHOMCL1741	4 genes,4 taxa	1	1	1	1	LG939_09740	LGV80_07390	LGV81_10645	LGV82_06965
ORTHOMCL1742	4 genes,4 taxa	1	1	1	1	LG939_09745	LGV80_07395	LGV81_10640	LGV82_06970
ORTHOMCL1743	4 genes,4 taxa	1	1	1	1	LG939_09750	LGV80_07400	LGV81_10635	LGV82_06975
ORTHOMCL1744	4 genes,4 taxa	1	1	1	1	LG939_09755	LGV80_07405	LGV81_10630	LGV82_06980
ORTHOMCL1745	4 genes,4 taxa	1	1	1	1	LG939_09760	LGV80_07410	LGV81_10625	LGV82_06985
ORTHOMCL1746	4 genes,4 taxa	1	1	1	1	LG939_09765	LGV80_07415	LGV81_10620	LGV82_06990
ORTHOMCL1747	4 genes,4 taxa	1	1	1	1	LG939_09770	LGV80_07420	LGV81_10615	LGV82_06995
ORTHOMCL1748	4 genes,4 taxa	1	1	1	1	LG939_09775	LGV80_07425	LGV81_10610	LGV82_07000
ORTHOMCL1749	4 genes,4 taxa	1	1	1	1	LG939_09780	LGV80_07430	LGV81_10605	LGV82_07005
ORTHOMCL1750	4 genes,4 taxa	1	1	1	1	LG939_09785	LGV80_07435	LGV81_10600	LGV82_07010
ORTHOMCL1751	4 genes,4 taxa	1	1	1	1	LG939_09795	LGV80_07445	LGV81_10590	LGV82_07020
ORTHOMCL1752	4 genes,4 taxa	1	1	1	1	LG939_09800	LGV80_07450	LGV81_10585	LGV82_07025
ORTHOMCL1753	4 genes,4 taxa	1	1	1	1	LG939_09805	LGV80_07455	LGV81_10580	LGV82_07030
ORTHOMCL1754	4 genes,4 taxa	1	1	1	1	LG939_09810	LGV80_07460	LGV81_10575	LGV82_07035
ORTHOMCL1755	4 genes,4 taxa	1	1	1	1	LG939_09815	LGV80_07465	LGV81_10570	LGV82_07040
ORTHOMCL1756	4 genes,4 taxa	1	1	1	1	LG939_09820	LGV80_07470	LGV81_10565	LGV82_07045
ORTHOMCL1757	4 genes,4 taxa	1	1	1	1	LG939_09830	LGV80_07480	LGV81_10555	LGV82_07055
ORTHOMCL1758	4 genes,4 taxa	1	1	1	1	LG939_09835	LGV80_07485	LGV81_10550	LGV82_07060
ORTHOMCL1759	4 genes,4 taxa	1	1	1	1	LG939_09840	LGV80_07490	LGV81_10545	LGV82_07065
ORTHOMCL1760	4 genes,4 taxa	1	1	1	1	LG939_09845	LGV80_07495	LGV81_10540	LGV82_07070
ORTHOMCL1761	4 genes,4 taxa	1	1	1	1	LG939_09850	LGV80_07500	LGV81_10535	LGV82_07075
ORTHOMCL1762	4 genes,4 taxa	1	1	1	1	LG939_09855	LGV80_07505	LGV81_10530	LGV82_07080
ORTHOMCL1763	4 genes,4 taxa	1	1	1	1	LG939_09860	LGV80_07510	LGV81_10525	LGV82_07085
ORTHOMCL1764	4 genes,4 taxa	1	1	1	1	LG939_09865	LGV80_07515	LGV81_10520	LGV82_07090
ORTHOMCL1765	4 genes,4 taxa	1	1	1	1	LG939_09870	LGV80_07520	LGV81_10515	LGV82_07095
ORTHOMCL1766	4 genes,4 taxa	1	1	1	1	LG939_09875	LGV80_07525	LGV81_10510	LGV82_07100
ORTHOMCL1767	4 genes,4 taxa	1	1	1	1	LG939_09880	LGV80_07530	LGV81_10505	LGV82_07105
ORTHOMCL1768	4 genes,4 taxa	1	1	1	1	LG939_09885	LGV80_07535	LGV81_10500	LGV82_07110
ORTHOMCL1769	4 genes,4 taxa	1	1	1	1	LG939_09890	LGV80_07540	LGV81_10495	LGV82_07115
ORTHOMCL1770	4 genes,4 taxa	1	1	1	1	LG939_09895	LGV80_07545	LGV81_10490	LGV82_07120
ORTHOMCL1771	4 genes,4 taxa	1	1	1	1	LG939_09900	LGV80_07550	LGV81_10485	LGV82_07125
ORTHOMCL1772	4 genes,4 taxa	1	1	1	1	LG939_09905	LGV80_07555	LGV81_10480	LGV82_07130
ORTHOMCL1773	4 genes,4 taxa	1	1	1	1	LG939_09910	LGV80_07560	LGV81_10475	LGV82_07135
ORTHOMCL1774	4 genes,4 taxa	1	1	1	1	LG939_09925	LGV80_07575	LGV81_10460	LGV82_07150
ORTHOMCL1775	4 genes,4 taxa	1	1	1	1	LG939_09930	LGV80_07580	LGV81_10455	LGV82_07155
ORTHOMCL1776	4 genes,4 taxa	1	1	1	1	LG939_09935	LGV80_07585	LGV81_10450	LGV82_07160
ORTHOMCL1777	4 genes,4 taxa	1	1	1	1	LG939_09940	LGV80_07590	LGV81_10445	LGV82_07165
ORTHOMCL1778	4 genes,4 taxa	1	1	1	1	LG939_09945	LGV80_07595	LGV81_10440	LGV82_07170
ORTHOMCL1779	4 genes,4 taxa	1	1	1	1	LG939_09950	LGV80_07600	LGV81_10435	LGV82_07175
ORTHOMCL1780	4 genes,4 taxa	1	1	1	1	LG939_09955	LGV80_07605	LGV81_10430	LGV82_07180
ORTHOMCL1781	4 genes,4 taxa	1	1	1	1	LG939_09960	LGV80_07610	LGV81_10425	LGV82_07185
ORTHOMCL1782	4 genes,4 taxa	1	1	1	1	LG939_09965	LGV80_07615	LGV81_10420	LGV82_07190
ORTHOMCL1783	4 genes,4 taxa	1	1	1	1	LG939_09970	LGV80_07620	LGV81_10415	LGV82_07195
ORTHOMCL1784	4 genes,4 taxa	1	1	1	1	LG939_09975	LGV80_07625	LGV81_10410	LGV82_07200
ORTHOMCL1785	4 genes,4 taxa	1	1	1	1	LG939_09980	LGV80_07630	LGV81_10405	LGV82_07205
ORTHOMCL1786	4 genes,4 taxa	1	1	1	1	LG939_09985	LGV80_07635	LGV81_10400	LGV82_07210
ORTHOMCL1787	4 genes,4 taxa	1	1	1	1	LG939_09990	LGV80_07640	LGV81_10395	LGV82_07215
ORTHOMCL1788	4 genes,4 taxa	1	1	1	1	LG939_09995	LGV80_07645	LGV81_10390	LGV82_07220
ORTHOMCL1789	4 genes,4 taxa	1	1	1	1	LG939_10005	LGV80_07655	LGV81_10360	LGV82_07230
ORTHOMCL1790	4 genes,4 taxa	1	1	1	1	LG939_10010	LGV80_07660	LGV81_10355	LGV82_07235
ORTHOMCL1791	4 genes,4 taxa	1	1	1	1	LG939_10015	LGV80_07665	LGV81_10350	LGV82_07240
ORTHOMCL1792	4 genes,4 taxa	1	1	1	1	LG939_10020	LGV80_07670	LGV81_10345	LGV82_07245
ORTHOMCL1793	4 genes,4 taxa	1	1	1	1	LG939_10025	LGV80_07675	LGV81_10340	LGV82_07250
ORTHOMCL1794	4 genes,4 taxa	1	1	1	1	LG939_10030	LGV80_07680	LGV81_10335	LGV82_07255
ORTHOMCL1795	4 genes,4 taxa	1	1	1	1	LG939_10035	LGV80_07685	LGV81_10330	LGV82_07260
ORTHOMCL1796	4 genes,4 taxa	1	1	1	1	LG939_10040	LGV80_07690	LGV81_10325	LGV82_07265
ORTHOMCL1797	4 genes,4 taxa	1	1	1	1	LG939_10045	LGV80_07695	LGV81_10320	LGV82_07270
ORTHOMCL1798	4 genes,4 taxa	1	1	1	1	LG939_10050	LGV80_07700	LGV81_10315	LGV82_07275
ORTHOMCL1799	4 genes,4 taxa	1	1	1	1	LG939_10055	LGV80_07705	LGV81_10310	LGV82_07280
ORTHOMCL1800	4 genes,4 taxa	1	1	1	1	LG939_10060	LGV80_07710	LGV81_10305	LGV82_07285
ORTHOMCL1801	4 genes,4 taxa	1	1	1	1	LG939_10065	LGV80_07715	LGV81_10300	LGV82_07290
ORTHOMCL1802	4 genes,4 taxa	1	1	1	1	LG939_10070	LGV80_07720	LGV81_10295	LGV82_07295
ORTHOMCL1803	4 genes,4 taxa	1	1	1	1	LG939_10075	LGV80_07725	LGV81_10290	LGV82_07300
ORTHOMCL1804	4 genes,4 taxa	1	1	1	1	LG939_10080	LGV80_07730	LGV81_10285	LGV82_07305
ORTHOMCL1805	4 genes,4 taxa	1	1	1	1	LG939_10085	LGV80_07735	LGV81_10280	LGV82_07310
ORTHOMCL1806	4 genes,4 taxa	1	1	1	1	LG939_10090	LGV80_07740	LGV81_10275	LGV82_07315
ORTHOMCL1807	4 genes,4 taxa	1	1	1	1	LG939_10095	LGV80_07745	LGV81_10270	LGV82_07320
ORTHOMCL1808	4 genes,4 taxa	1	1	1	1	LG939_10100	LGV80_07750	LGV81_10265	LGV82_07325
ORTHOMCL1809	4 genes,4 taxa	1	1	1	1	LG939_10105	LGV80_07755	LGV81_10260	LGV82_07330
ORTHOMCL1810	4 genes,4 taxa	1	1	1	1	LG939_10110	LGV80_07760	LGV81_10255	LGV82_07335
ORTHOMCL1811	4 genes,4 taxa	1	1	1	1	LG939_10125	LGV80_07775	LGV81_10240	LGV82_07350
ORTHOMCL1812	4 genes,4 taxa	1	1	1	1	LG939_10130	LGV80_07780	LGV81_10235	LGV82_07355
ORTHOMCL1813	4 genes,4 taxa	1	1	1	1	LG939_10135	LGV80_07785	LGV81_10230	LGV82_07360
ORTHOMCL1814	4 genes,4 taxa	1	1	1	1	LG939_10140	LGV80_07790	LGV81_10225	LGV82_07365
ORTHOMCL1815	4 genes,4 taxa	1	1	1	1	LG939_10145	LGV80_07795	LGV81_10220	LGV82_07370
ORTHOMCL1816	4 genes,4 taxa	1	1	1	1	LG939_10150	LGV80_07800	LGV81_10215	LGV82_07375
ORTHOMCL1817	4 genes,4 taxa	1	1	1	1	LG939_10155	LGV80_07805	LGV81_10210	LGV82_07380
ORTHOMCL1818	4 genes,4 taxa	1	1	1	1	LG939_10160	LGV80_07810	LGV81_10205	LGV82_07385
ORTHOMCL1819	4 genes,4 taxa	1	1	1	1	LG939_10165	LGV80_07815	LGV81_10200	LGV82_07390
ORTHOMCL1820	4 genes,4 taxa	1	1	1	1	LG939_10170	LGV80_07820	LGV81_10195	LGV82_07395
ORTHOMCL1821	4 genes,4 taxa	1	1	1	1	LG939_10175	LGV80_07825	LGV81_10190	LGV82_07400
ORTHOMCL1822	4 genes,4 taxa	1	1	1	1	LG939_10180	LGV80_07830	LGV81_10185	LGV82_07405
ORTHOMCL1823	4 genes,4 taxa	1	1	1	1	LG939_10185	LGV80_07835	LGV81_10180	LGV82_07410
ORTHOMCL1824	4 genes,4 taxa	1	1	1	1	LG939_10190	LGV80_07840	LGV81_10175	LGV82_07415
ORTHOMCL1825	4 genes,4 taxa	1	1	1	1	LG939_10195	LGV80_07845	LGV81_10170	LGV82_07420
ORTHOMCL1826	4 genes,4 taxa	1	1	1	1	LG939_10200	LGV80_07850	LGV81_10165	LGV82_07425
ORTHOMCL1827	4 genes,4 taxa	1	1	1	1	LG939_10205	LGV80_07855	LGV81_10160	LGV82_07430
ORTHOMCL1828	4 genes,4 taxa	1	1	1	1	LG939_10210	LGV80_07860	LGV81_10155	LGV82_07435
ORTHOMCL1829	4 genes,4 taxa	1	1	1	1	LG939_10215	LGV80_07865	LGV81_10150	LGV82_07440
ORTHOMCL1830	4 genes,4 taxa	1	1	1	1	LG939_10220	LGV80_07870	LGV81_10145	LGV82_07445
ORTHOMCL1831	4 genes,4 taxa	1	1	1	1	LG939_10225	LGV80_07875	LGV81_10140	LGV82_07450
ORTHOMCL1832	4 genes,4 taxa	1	1	1	1	LG939_10230	LGV80_07880	LGV81_10135	LGV82_07455
ORTHOMCL1833	4 genes,4 taxa	1	1	1	1	LG939_10235	LGV80_07885	LGV81_10130	LGV82_07460
ORTHOMCL1834	4 genes,4 taxa	1	1	1	1	LG939_10240	LGV80_07890	LGV81_10125	LGV82_07465
ORTHOMCL1835	4 genes,4 taxa	1	1	1	1	LG939_10245	LGV80_07895	LGV81_10120	LGV82_07470
ORTHOMCL1836	4 genes,4 taxa	1	1	1	1	LG939_10250	LGV80_07900	LGV81_10115	LGV82_07475
ORTHOMCL1837	4 genes,4 taxa	1	1	1	1	LG939_10255	LGV80_07905	LGV81_10110	LGV82_07480
ORTHOMCL1838	4 genes,4 taxa	1	1	1	1	LG939_10265	LGV80_07915	LGV81_10100	LGV82_07490
ORTHOMCL1839	4 genes,4 taxa	1	1	1	1	LG939_10270	LGV80_07920	LGV81_10095	LGV82_07495
ORTHOMCL1840	4 genes,4 taxa	1	1	1	1	LG939_10275	LGV80_07925	LGV81_10090	LGV82_07500
ORTHOMCL1841	4 genes,4 taxa	1	1	1	1	LG939_10280	LGV80_07930	LGV81_10085	LGV82_07505
ORTHOMCL1842	4 genes,4 taxa	1	1	1	1	LG939_10285	LGV80_07935	LGV81_10080	LGV82_07510
ORTHOMCL1843	4 genes,4 taxa	1	1	1	1	LG939_10290	LGV80_07940	LGV81_10075	LGV82_07515
ORTHOMCL1844	4 genes,4 taxa	1	1	1	1	LG939_10295	LGV80_07945	LGV81_10070	LGV82_07520
ORTHOMCL1845	4 genes,4 taxa	1	1	1	1	LG939_10300	LGV80_07950	LGV81_10065	LGV82_07530
ORTHOMCL1846	4 genes,4 taxa	1	1	1	1	LG939_10305	LGV80_07955	LGV81_10060	LGV82_07535
ORTHOMCL1847	4 genes,4 taxa	1	1	1	1	LG939_10310	LGV80_07960	LGV81_10055	LGV82_07540
ORTHOMCL1848	4 genes,4 taxa	1	1	1	1	LG939_10315	LGV80_07965	LGV81_10050	LGV82_07545
ORTHOMCL1849	4 genes,4 taxa	1	1	1	1	LG939_10320	LGV80_07970	LGV81_10045	LGV82_07550
ORTHOMCL1850	4 genes,4 taxa	1	1	1	1	LG939_10325	LGV80_07980	LGV81_10030	LGV82_07555
ORTHOMCL1851	4 genes,4 taxa	1	1	1	1	LG939_10330	LGV80_07985	LGV81_10025	LGV82_07560
ORTHOMCL1852	4 genes,4 taxa	1	1	1	1	LG939_10335	LGV80_07990	LGV81_10020	LGV82_07565
ORTHOMCL1853	4 genes,4 taxa	1	1	1	1	LG939_10340	LGV80_07995	LGV81_10015	LGV82_07570
ORTHOMCL1854	4 genes,4 taxa	1	1	1	1	LG939_10345	LGV80_08000	LGV81_10010	LGV82_07575
ORTHOMCL1855	4 genes,4 taxa	1	1	1	1	LG939_10350	LGV80_08005	LGV81_10005	LGV82_07580
ORTHOMCL1856	4 genes,4 taxa	1	1	1	1	LG939_10355	LGV80_08010	LGV81_10000	LGV82_07585
ORTHOMCL1857	4 genes,4 taxa	1	1	1	1	LG939_10360	LGV80_08015	LGV81_09995	LGV82_07590
ORTHOMCL1858	4 genes,4 taxa	1	1	1	1	LG939_10365	LGV80_08020	LGV81_09990	LGV82_07595
ORTHOMCL1859	4 genes,4 taxa	1	1	1	1	LG939_10370	LGV80_08025	LGV81_09985	LGV82_07600
ORTHOMCL1860	4 genes,4 taxa	1	1	1	1	LG939_10395	LGV80_08045	LGV81_09965	LGV82_07870
ORTHOMCL1861	4 genes,4 taxa	1	1	1	1	LG939_10400	LGV80_08050	LGV81_09955	LGV82_07875
ORTHOMCL1862	4 genes,4 taxa	1	1	1	1	LG939_10405	LGV80_08055	LGV81_09950	LGV82_07880
ORTHOMCL1863	4 genes,4 taxa	1	1	1	1	LG939_10410	LGV80_08060	LGV81_09945	LGV82_07885
ORTHOMCL1864	4 genes,4 taxa	1	1	1	1	LG939_10415	LGV80_08065	LGV81_09940	LGV82_07890
ORTHOMCL1865	4 genes,4 taxa	1	1	1	1	LG939_10420	LGV80_08070	LGV81_09935	LGV82_07895
ORTHOMCL1866	4 genes,4 taxa	1	1	1	1	LG939_10425	LGV80_08075	LGV81_09930	LGV82_07900
ORTHOMCL1867	4 genes,4 taxa	1	1	1	1	LG939_10430	LGV80_08080	LGV81_09925	LGV82_07905
ORTHOMCL1868	4 genes,4 taxa	1	1	1	1	LG939_10435	LGV80_08085	LGV81_09920	LGV82_07910
ORTHOMCL1869	4 genes,4 taxa	1	1	1	1	LG939_10440	LGV80_08090	LGV81_09915	LGV82_07915
ORTHOMCL1870	4 genes,4 taxa	1	1	1	1	LG939_10445	LGV80_08095	LGV81_09910	LGV82_07920
ORTHOMCL1871	4 genes,4 taxa	1	1	1	1	LG939_10450	LGV80_08100	LGV81_09905	LGV82_07925
ORTHOMCL1872	4 genes,4 taxa	1	1	1	1	LG939_10455	LGV80_08105	LGV81_09900	LGV82_07930
ORTHOMCL1873	4 genes,4 taxa	1	1	1	1	LG939_10460	LGV80_08110	LGV81_09895	LGV82_07935
ORTHOMCL1874	4 genes,4 taxa	1	1	1	1	LG939_10465	LGV80_08115	LGV81_09890	LGV82_07940
ORTHOMCL1875	4 genes,4 taxa	1	1	1	1	LG939_10470	LGV80_08120	LGV81_09885	LGV82_07945
ORTHOMCL1876	4 genes,4 taxa	1	1	1	1	LG939_10475	LGV80_08125	LGV81_09880	LGV82_07950
ORTHOMCL1877	4 genes,4 taxa	1	1	1	1	LG939_10480	LGV80_08130	LGV81_09875	LGV82_07955
ORTHOMCL1878	4 genes,4 taxa	1	1	1	1	LG939_10485	LGV80_08135	LGV81_09870	LGV82_07960
ORTHOMCL1879	4 genes,4 taxa	1	1	1	1	LG939_10490	LGV80_08145	LGV81_09860	LGV82_07965
ORTHOMCL1880	4 genes,4 taxa	1	1	1	1	LG939_10495	LGV80_08150	LGV81_09855	LGV82_07970
ORTHOMCL1881	4 genes,4 taxa	1	1	1	1	LG939_10500	LGV80_08155	LGV81_09850	LGV82_07975
ORTHOMCL1882	4 genes,4 taxa	1	1	1	1	LG939_10505	LGV80_08160	LGV81_09845	LGV82_07980
ORTHOMCL1883	4 genes,4 taxa	1	1	1	1	LG939_10510	LGV80_08165	LGV81_09840	LGV82_07985
ORTHOMCL1884	4 genes,4 taxa	1	1	1	1	LG939_10620	LGV80_08180	LGV81_09815	LGV82_08025
ORTHOMCL1885	4 genes,4 taxa	1	1	1	1	LG939_10625	LGV80_08185	LGV81_09810	LGV82_08030
ORTHOMCL1886	4 genes,4 taxa	1	1	1	1	LG939_10630	LGV80_08190	LGV81_09805	LGV82_08035
ORTHOMCL1887	4 genes,4 taxa	1	1	1	1	LG939_10635	LGV80_08195	LGV81_09800	LGV82_08040
ORTHOMCL1888	4 genes,4 taxa	1	1	1	1	LG939_10640	LGV80_08200	LGV81_09795	LGV82_08045
ORTHOMCL1889	4 genes,4 taxa	1	1	1	1	LG939_10645	LGV80_08205	LGV81_09790	LGV82_08050
ORTHOMCL1890	4 genes,4 taxa	1	1	1	1	LG939_10650	LGV80_08210	LGV81_09785	LGV82_08055
ORTHOMCL1891	4 genes,4 taxa	1	1	1	1	LG939_10655	LGV80_08215	LGV81_09780	LGV82_08060
ORTHOMCL1892	4 genes,4 taxa	1	1	1	1	LG939_10660	LGV80_08220	LGV81_09775	LGV82_08065
ORTHOMCL1893	4 genes,4 taxa	1	1	1	1	LG939_10665	LGV80_08225	LGV81_09770	LGV82_08070
ORTHOMCL1894	4 genes,4 taxa	1	1	1	1	LG939_10670	LGV80_08230	LGV81_09765	LGV82_08075
ORTHOMCL1895	4 genes,4 taxa	1	1	1	1	LG939_10675	LGV80_08235	LGV81_09760	LGV82_08080
ORTHOMCL1896	4 genes,4 taxa	1	1	1	1	LG939_10680	LGV80_08240	LGV81_09755	LGV82_08085
ORTHOMCL1897	4 genes,4 taxa	1	1	1	1	LG939_10685	LGV80_08245	LGV81_09750	LGV82_08090
ORTHOMCL1898	4 genes,4 taxa	1	1	1	1	LG939_10690	LGV80_08250	LGV81_09745	LGV82_08095
ORTHOMCL1899	4 genes,4 taxa	1	1	1	1	LG939_10695	LGV80_08255	LGV81_09740	LGV82_08100
ORTHOMCL1900	4 genes,4 taxa	1	1	1	1	LG939_10700	LGV80_08260	LGV81_09735	LGV82_08105
ORTHOMCL1901	4 genes,4 taxa	1	1	1	1	LG939_10705	LGV80_08265	LGV81_09730	LGV82_08110
ORTHOMCL1902	4 genes,4 taxa	1	1	1	1	LG939_10710	LGV80_08270	LGV81_09725	LGV82_08115
ORTHOMCL1903	4 genes,4 taxa	1	1	1	1	LG939_10715	LGV80_08275	LGV81_09720	LGV82_08120
ORTHOMCL1904	4 genes,4 taxa	1	1	1	1	LG939_10720	LGV80_08280	LGV81_09715	LGV82_08125
ORTHOMCL1905	4 genes,4 taxa	1	1	1	1	LG939_10725	LGV80_08285	LGV81_09710	LGV82_08130
ORTHOMCL1906	4 genes,4 taxa	1	1	1	1	LG939_10730	LGV80_08290	LGV81_09705	LGV82_08135
ORTHOMCL1907	4 genes,4 taxa	1	1	1	1	LG939_10735	LGV80_08295	LGV81_09700	LGV82_08140
ORTHOMCL1908	4 genes,4 taxa	1	1	1	1	LG939_10740	LGV80_08300	LGV81_09695	LGV82_08145
ORTHOMCL1909	4 genes,4 taxa	1	1	1	1	LG939_10745	LGV80_08305	LGV81_09690	LGV82_08150
ORTHOMCL1910	4 genes,4 taxa	1	1	1	1	LG939_10750	LGV80_08310	LGV81_09685	LGV82_08155
ORTHOMCL1911	4 genes,4 taxa	1	1	1	1	LG939_10755	LGV80_08315	LGV81_09680	LGV82_08160
ORTHOMCL1912	4 genes,4 taxa	1	1	1	1	LG939_10760	LGV80_08320	LGV81_09675	LGV82_08165
ORTHOMCL1913	4 genes,4 taxa	1	1	1	1	LG939_10765	LGV80_08325	LGV81_09670	LGV82_08170
ORTHOMCL1914	4 genes,4 taxa	1	1	1	1	LG939_10770	LGV80_08330	LGV81_09665	LGV82_08175
ORTHOMCL1915	4 genes,4 taxa	1	1	1	1	LG939_10775	LGV80_08335	LGV81_09660	LGV82_08180
ORTHOMCL1916	4 genes,4 taxa	1	1	1	1	LG939_10780	LGV80_08340	LGV81_09655	LGV82_08185
ORTHOMCL1917	4 genes,4 taxa	1	1	1	1	LG939_10785	LGV80_08345	LGV81_09650	LGV82_08190
ORTHOMCL1918	4 genes,4 taxa	1	1	1	1	LG939_10790	LGV80_08350	LGV81_09645	LGV82_08195
ORTHOMCL1919	4 genes,4 taxa	1	1	1	1	LG939_10795	LGV80_08355	LGV81_09640	LGV82_08200
ORTHOMCL1920	4 genes,4 taxa	1	1	1	1	LG939_10800	LGV80_08360	LGV81_09635	LGV82_08205
ORTHOMCL1921	4 genes,4 taxa	1	1	1	1	LG939_10805	LGV80_08365	LGV81_09630	LGV82_08210
ORTHOMCL1922	4 genes,4 taxa	1	1	1	1	LG939_10810	LGV80_08370	LGV81_09625	LGV82_08215
ORTHOMCL1923	4 genes,4 taxa	1	1	1	1	LG939_10815	LGV80_08375	LGV81_09620	LGV82_08220
ORTHOMCL1924	4 genes,4 taxa	1	1	1	1	LG939_10820	LGV80_08380	LGV81_09615	LGV82_08225
ORTHOMCL1925	4 genes,4 taxa	1	1	1	1	LG939_10825	LGV80_08385	LGV81_09610	LGV82_08230
ORTHOMCL1926	4 genes,4 taxa	1	1	1	1	LG939_10840	LGV80_08400	LGV81_09595	LGV82_08245
ORTHOMCL1927	4 genes,4 taxa	1	1	1	1	LG939_10845	LGV80_08405	LGV81_09575	LGV82_08250
ORTHOMCL1928	4 genes,4 taxa	1	1	1	1	LG939_10850	LGV80_08410	LGV81_09570	LGV82_08255
ORTHOMCL1929	4 genes,4 taxa	1	1	1	1	LG939_10855	LGV80_08415	LGV81_09565	LGV82_08260
ORTHOMCL1930	4 genes,4 taxa	1	1	1	1	LG939_10860	LGV80_08420	LGV81_09560	LGV82_08265
ORTHOMCL1931	4 genes,4 taxa	1	1	1	1	LG939_10865	LGV80_08425	LGV81_09555	LGV82_08270
ORTHOMCL1932	4 genes,4 taxa	1	1	1	1	LG939_10925	LGV80_08530	LGV81_09415	LGV82_07995
ORTHOMCL1933	4 genes,4 taxa	1	1	1	1	LG939_10935	LGV80_08540	LGV81_09405	LGV82_08300
ORTHOMCL1934	4 genes,4 taxa	1	1	1	1	LG939_10940	LGV80_08545	LGV81_09400	LGV82_08305
ORTHOMCL1935	4 genes,4 taxa	1	1	1	1	LG939_10950	LGV80_08555	LGV81_09390	LGV82_08315
ORTHOMCL1936	4 genes,4 taxa	1	1	1	1	LG939_10955	LGV80_08560	LGV81_09385	LGV82_08320
ORTHOMCL1937	4 genes,4 taxa	1	1	1	1	LG939_10960	LGV80_08565	LGV81_09380	LGV82_08325
ORTHOMCL1938	4 genes,4 taxa	1	1	1	1	LG939_10965	LGV80_08570	LGV81_09375	LGV82_08330
ORTHOMCL1939	4 genes,4 taxa	1	1	1	1	LG939_10970	LGV80_08575	LGV81_09370	LGV82_08335
ORTHOMCL1940	4 genes,4 taxa	1	1	1	1	LG939_10975	LGV80_08580	LGV81_09365	LGV82_08340
ORTHOMCL1941	4 genes,4 taxa	1	1	1	1	LG939_10980	LGV80_08585	LGV81_09360	LGV82_08345
ORTHOMCL1942	4 genes,4 taxa	1	1	1	1	LG939_10985	LGV80_08590	LGV81_09355	LGV82_08350
ORTHOMCL1943	4 genes,4 taxa	1	1	1	1	LG939_10990	LGV80_08595	LGV81_09350	LGV82_08355
ORTHOMCL1944	4 genes,4 taxa	1	1	1	1	LG939_10995	LGV80_08600	LGV81_09345	LGV82_08360
ORTHOMCL1945	4 genes,4 taxa	1	1	1	1	LG939_11000	LGV80_08605	LGV81_09340	LGV82_08365
ORTHOMCL1946	4 genes,4 taxa	1	1	1	1	LG939_11005	LGV80_08610	LGV81_09335	LGV82_08370
ORTHOMCL1947	4 genes,4 taxa	1	1	1	1	LG939_11010	LGV80_08615	LGV81_09330	LGV82_08375
ORTHOMCL1948	4 genes,4 taxa	1	1	1	1	LG939_11015	LGV80_08620	LGV81_09325	LGV82_08380
ORTHOMCL1949	4 genes,4 taxa	1	1	1	1	LG939_11020	LGV80_08625	LGV81_09320	LGV82_08385
ORTHOMCL1950	4 genes,4 taxa	1	1	1	1	LG939_11025	LGV80_08630	LGV81_09315	LGV82_08390
ORTHOMCL1951	4 genes,4 taxa	1	1	1	1	LG939_11030	LGV80_08635	LGV81_09310	LGV82_08395
ORTHOMCL1952	4 genes,4 taxa	1	1	1	1	LG939_11035	LGV80_08640	LGV81_09305	LGV82_08400
ORTHOMCL1953	4 genes,4 taxa	1	1	1	1	LG939_11040	LGV80_08645	LGV81_09300	LGV82_08405
ORTHOMCL1954	4 genes,4 taxa	1	1	1	1	LG939_11050	LGV80_08655	LGV81_09290	LGV82_08415
ORTHOMCL1955	4 genes,4 taxa	1	1	1	1	LG939_11055	LGV80_08660	LGV81_09285	LGV82_08420
ORTHOMCL1956	4 genes,4 taxa	1	1	1	1	LG939_11060	LGV80_08665	LGV81_09280	LGV82_08425
ORTHOMCL1957	4 genes,4 taxa	1	1	1	1	LG939_11065	LGV80_08670	LGV81_09275	LGV82_08430
ORTHOMCL1958	4 genes,4 taxa	1	1	1	1	LG939_11070	LGV80_08675	LGV81_09270	LGV82_08435
ORTHOMCL1959	4 genes,4 taxa	1	1	1	1	LG939_11075	LGV80_08680	LGV81_09265	LGV82_08440
ORTHOMCL1960	4 genes,4 taxa	1	1	1	1	LG939_11080	LGV80_08685	LGV81_09260	LGV82_08445
ORTHOMCL1961	4 genes,4 taxa	1	1	1	1	LG939_11085	LGV80_08690	LGV81_09255	LGV82_08450
ORTHOMCL1962	4 genes,4 taxa	1	1	1	1	LG939_11095	LGV80_08700	LGV81_09245	LGV82_08460
ORTHOMCL1963	4 genes,4 taxa	1	1	1	1	LG939_11100	LGV80_08705	LGV81_09240	LGV82_08465
ORTHOMCL1964	4 genes,4 taxa	1	1	1	1	LG939_11105	LGV80_08710	LGV81_09235	LGV82_08470
ORTHOMCL1965	4 genes,4 taxa	1	1	1	1	LG939_11110	LGV80_08715	LGV81_09230	LGV82_08475
ORTHOMCL1966	4 genes,4 taxa	1	1	1	1	LG939_11115	LGV80_08720	LGV81_09225	LGV82_08480
ORTHOMCL1967	4 genes,4 taxa	1	1	1	1	LG939_11120	LGV80_08725	LGV81_09220	LGV82_08485
ORTHOMCL1968	4 genes,4 taxa	1	1	1	1	LG939_11125	LGV80_08730	LGV81_09215	LGV82_08490
ORTHOMCL1969	4 genes,4 taxa	1	1	1	1	LG939_11130	LGV80_08735	LGV81_09210	LGV82_08495
ORTHOMCL1970	4 genes,4 taxa	1	1	1	1	LG939_11135	LGV80_08740	LGV81_09205	LGV82_08500
ORTHOMCL1971	4 genes,4 taxa	1	1	1	1	LG939_11140	LGV80_08745	LGV81_09200	LGV82_08505
ORTHOMCL1972	4 genes,4 taxa	1	1	1	1	LG939_11145	LGV80_08750	LGV81_09195	LGV82_08510
ORTHOMCL1973	4 genes,4 taxa	1	1	1	1	LG939_11150	LGV80_08755	LGV81_09190	LGV82_08515
ORTHOMCL1974	4 genes,4 taxa	1	1	1	1	LG939_11155	LGV80_08760	LGV81_09185	LGV82_08520
ORTHOMCL1975	4 genes,4 taxa	1	1	1	1	LG939_11160	LGV80_08765	LGV81_09180	LGV82_08525
ORTHOMCL1976	4 genes,4 taxa	1	1	1	1	LG939_11165	LGV80_08770	LGV81_09175	LGV82_08530
ORTHOMCL1977	4 genes,4 taxa	1	1	1	1	LG939_11170	LGV80_08775	LGV81_09170	LGV82_08535
ORTHOMCL1978	4 genes,4 taxa	1	1	1	1	LG939_11175	LGV80_08780	LGV81_09165	LGV82_08540
ORTHOMCL1979	4 genes,4 taxa	1	1	1	1	LG939_11180	LGV80_08785	LGV81_09160	LGV82_08545
ORTHOMCL1980	4 genes,4 taxa	1	1	1	1	LG939_11185	LGV80_08790	LGV81_09155	LGV82_08550
ORTHOMCL1981	4 genes,4 taxa	1	1	1	1	LG939_11190	LGV80_08795	LGV81_09150	LGV82_08555
ORTHOMCL1982	4 genes,4 taxa	1	1	1	1	LG939_11195	LGV80_08800	LGV81_09145	LGV82_08560
ORTHOMCL1983	4 genes,4 taxa	1	1	1	1	LG939_11200	LGV80_08805	LGV81_09135	LGV82_08565
ORTHOMCL1984	4 genes,4 taxa	1	1	1	1	LG939_11210	LGV80_08815	LGV81_09125	LGV82_08575
ORTHOMCL1985	4 genes,4 taxa	1	1	1	1	LG939_11220	LGV80_08825	LGV81_09115	LGV82_08585
ORTHOMCL1986	4 genes,4 taxa	1	1	1	1	LG939_11225	LGV80_08830	LGV81_09110	LGV82_08590
ORTHOMCL1987	4 genes,4 taxa	1	1	1	1	LG939_11230	LGV80_08835	LGV81_09105	LGV82_08595
ORTHOMCL1988	4 genes,4 taxa	1	1	1	1	LG939_11235	LGV80_08840	LGV81_09100	LGV82_08600
ORTHOMCL1989	4 genes,4 taxa	1	1	1	1	LG939_11240	LGV80_08845	LGV81_09095	LGV82_08605
ORTHOMCL1990	4 genes,4 taxa	1	1	1	1	LG939_11245	LGV80_08850	LGV81_09090	LGV82_08610
ORTHOMCL1991	4 genes,4 taxa	1	1	1	1	LG939_11250	LGV80_08855	LGV81_09085	LGV82_08615
ORTHOMCL1992	4 genes,4 taxa	1	1	1	1	LG939_11255	LGV80_08860	LGV81_09080	LGV82_08620
ORTHOMCL1993	4 genes,4 taxa	1	1	1	1	LG939_11260	LGV80_08865	LGV81_09075	LGV82_08625
ORTHOMCL1994	4 genes,4 taxa	1	1	1	1	LG939_11265	LGV80_08870	LGV81_09070	LGV82_08630
ORTHOMCL1995	4 genes,4 taxa	1	1	1	1	LG939_11270	LGV80_08875	LGV81_09065	LGV82_08635
ORTHOMCL1996	4 genes,4 taxa	1	1	1	1	LG939_11285	LGV80_08890	LGV81_09050	LGV82_08650
ORTHOMCL1997	4 genes,4 taxa	1	1	1	1	LG939_11290	LGV80_08895	LGV81_09045	LGV82_08655
ORTHOMCL1998	4 genes,4 taxa	1	1	1	1	LG939_11295	LGV80_08900	LGV81_09040	LGV82_08660
ORTHOMCL1999	4 genes,4 taxa	1	1	1	1	LG939_11300	LGV80_08905	LGV81_09035	LGV82_08665
ORTHOMCL2000	4 genes,4 taxa	1	1	1	1	LG939_11305	LGV80_08910	LGV81_09030	LGV82_08670
ORTHOMCL2001	4 genes,4 taxa	1	1	1	1	LG939_11310	LGV80_08915	LGV81_09025	LGV82_08675
ORTHOMCL2002	4 genes,4 taxa	1	1	1	1	LG939_11315	LGV80_08920	LGV81_09020	LGV82_08680
ORTHOMCL2003	4 genes,4 taxa	1	1	1	1	LG939_11320	LGV80_08925	LGV81_09015	LGV82_08685
ORTHOMCL2004	4 genes,4 taxa	1	1	1	1	LG939_11325	LGV80_08930	LGV81_09010	LGV82_08690
[truncated: 2,046 more rows]

## Sheet: Megaplas.
Table S4-B Enrichment of specific genes of megaplasmids from four strains
ORTHOMCL_id	ORTHOMCL_stat	RS639(number)	RS642(number)	RS647(number)	RS650(number)	RS639_list	RS642_list	RS647_list	RS650_list
ORTHOMCL0	45 genes,4 taxa	1	2	1	1	LG939_25695	LGV80_22850;LGV80_26100	LGV81_25940	LGV82_24515
ORTHOMCL1	35 genes,3 taxa	6	0	8	0	LG939_19650;LG939_20575;LG939_21445;LG939_23820;LG939_24655;LG939_25070	--	LGV81_18620;LGV81_20185;LGV81_20330;LGV81_24230;LGV81_25115;LGV81_26050;LGV81_26185;LGV81_26530	--
ORTHOMCL2	34 genes,3 taxa	4	0	9	1	LG939_19655;LG939_20570;LG939_23825;LG939_24660	--	LGV81_18625;LGV81_20180;LGV81_20335;LGV81_21020;LGV81_24080;LGV81_24225;LGV81_25120;LGV81_26190;LGV81_26525	LGV82_21810
ORTHOMCL3	33 genes,4 taxa	1	6	3	2	LG939_18925	LGV80_19715;LGV80_20430;LGV80_23590;LGV80_23605;LGV80_25225;LGV80_25540	LGV81_20935;LGV81_23205;LGV81_26170	LGV82_18520;LGV82_19610
ORTHOMCL4	28 genes,4 taxa	1	4	3	0	LG939_20080	LGV80_19335;LGV80_19525;LGV80_23635;LGV80_25340	LGV81_19745;LGV81_23610;LGV81_25065	--
ORTHOMCL5	27 genes,4 taxa	2	3	3	0	LG939_20075;LG939_24570	LGV80_19340;LGV80_23630;LGV80_25345	LGV81_19750;LGV81_23605;LGV81_25060	--
ORTHOMCL6	26 genes,4 taxa	6	0	6	3	LG939_22005;LG939_22805;LG939_24555;LG939_24605;LG939_24715;LG939_25215	--	LGV81_20950;LGV81_22010;LGV81_23090;LGV81_23445;LGV81_23470;LGV81_26030	LGV82_18510;LGV82_19200;LGV82_24745
ORTHOMCL7	26 genes,3 taxa	6	0	6	6	LG939_18230;LG939_19325;LG939_19640;LG939_20100;LG939_21880;LG939_22275	--	LGV81_18980;LGV81_23510;LGV81_23625;LGV81_24205;LGV81_25750;LGV81_26015	LGV82_20155;LGV82_21940;LGV82_22010;LGV82_22025;LGV82_25595;LGV82_26195
ORTHOMCL8	26 genes,4 taxa	1	3	2	0	LG939_20070	LGV80_19345;LGV80_23625;LGV80_25350	LGV81_23600;LGV81_25055	--
ORTHOMCL9	25 genes,4 taxa	1	6	1	1	LG939_18645	LGV80_18540;LGV80_18955;LGV80_20420;LGV80_20715;LGV80_25180;LGV80_25270	LGV81_21215	LGV82_20135
ORTHOMCL10	21 genes,4 taxa	1	4	4	1	LG939_18850	LGV80_19065;LGV80_19075;LGV80_20410;LGV80_25725	LGV81_21605;LGV81_22895;LGV81_23550;LGV81_25215	LGV82_26080
ORTHOMCL11	19 genes,4 taxa	5	1	3	2	LG939_21010;LG939_23730;LG939_24815;LG939_25085;LG939_26510	LGV80_23650	LGV81_18895;LGV81_19100;LGV81_20385	LGV82_20810;LGV82_21495
ORTHOMCL12	17 genes,3 taxa	5	0	3	1	LG939_20700;LG939_20740;LG939_22095;LG939_23815;LG939_24675	--	LGV81_20115;LGV81_20195;LGV81_22965	LGV82_23260
ORTHOMCL13	17 genes,2 taxa	0	3	0	2	--	LGV80_19550;LGV80_19710;LGV80_23345	--	LGV82_19490;LGV82_22035
ORTHOMCL14	15 genes,4 taxa	1	0	1	1	LG939_25000	--	LGV81_23270	LGV82_26010
ORTHOMCL15	14 genes,4 taxa	3	3	3	2	LG939_18280;LG939_24705;LG939_25325	LGV80_20740;LGV80_22010;LGV80_25525	LGV81_21555;LGV81_22980;LGV81_23480	LGV82_19570;LGV82_22390
ORTHOMCL16	13 genes,3 taxa	1	0	5	0	LG939_25100	--	LGV81_18790;LGV81_20655;LGV81_22250;LGV81_22820;LGV81_25500	--
ORTHOMCL17	12 genes,2 taxa	2	0	2	0	LG939_21590;LG939_24610	--	LGV81_23565;LGV81_26485	--
ORTHOMCL18	12 genes,4 taxa	2	2	2	2	LG939_23420;LG939_26180	LGV80_18600;LGV80_24090	LGV81_18570;LGV81_22090	LGV82_19015;LGV82_24445
ORTHOMCL19	12 genes,4 taxa	2	4	3	3	LG939_18490;LG939_24300	LGV80_20520;LGV80_24920;LGV80_24925;LGV80_24930	LGV81_19465;LGV81_19475;LGV81_21370	LGV82_19800;LGV82_25290;LGV82_25295
ORTHOMCL20	11 genes,4 taxa	1	1	1	2	LG939_20630	LGV80_21390	LGV81_24135	LGV82_21865;LGV82_21870
ORTHOMCL21	11 genes,4 taxa	1	0	1	1	LG939_25160	--	LGV81_23145	LGV82_26150
ORTHOMCL22	10 genes,4 taxa	1	0	0	1	LG939_24985	--	--	LGV82_25995
ORTHOMCL23	10 genes,4 taxa	0	0	0	1	--	--	--	LGV82_25930
ORTHOMCL24	10 genes,4 taxa	0	0	0	1	--	--	--	LGV82_25855
ORTHOMCL25	10 genes,4 taxa	0	0	0	1	--	--	--	LGV82_25835
ORTHOMCL27	10 genes,4 taxa	1	1	1	1	LG939_25200	LGV80_25410	LGV81_23105	LGV82_26170
ORTHOMCL28	10 genes,2 taxa	0	5	0	1	--	LGV80_19120;LGV80_20790;LGV80_21450;LGV80_22310;LGV80_23680	--	LGV82_18970
ORTHOMCL29	10 genes,2 taxa	0	3	0	3	--	LGV80_20470;LGV80_21925;LGV80_23375	--	LGV82_19575;LGV82_24015;LGV82_25665
ORTHOMCL31	9 genes,4 taxa	0	0	0	1	--	--	--	LGV82_25865
ORTHOMCL32	9 genes,4 taxa	2	1	2	1	LG939_19725;LG939_24935	LGV80_19305	LGV81_20110;LGV81_23355	LGV82_21015
ORTHOMCL33	9 genes,4 taxa	2	1	2	1	LG939_19730;LG939_24930	LGV80_19300	LGV81_20095;LGV81_23360	LGV82_21020
ORTHOMCL34	9 genes,4 taxa	2	2	3	2	LG939_21980;LG939_21990	LGV80_22785;LGV80_22795	LGV81_26055;LGV81_26065;LGV81_26070	LGV82_23190;LGV82_23200
ORTHOMCL35	9 genes,4 taxa	2	2	2	2	LG939_22735;LG939_26245	LGV80_18665;LGV80_23490	LGV81_22025;LGV81_25280	LGV82_19075;LGV82_23895
ORTHOMCL36	9 genes,2 taxa	0	3	0	4	--	LGV80_18780;LGV80_19050;LGV80_26085	--	LGV82_18865;LGV82_19090;LGV82_24005;LGV82_26360
ORTHOMCL37	8 genes,4 taxa	1	1	1	1	LG939_25315	LGV80_25515	LGV81_22990	LGV82_26280
ORTHOMCL38	8 genes,4 taxa	0	0	0	1	--	--	--	LGV82_25870
ORTHOMCL40	8 genes,4 taxa	1	1	1	1	LG939_24495	LGV80_25125	LGV81_19670	LGV82_25505
ORTHOMCL42	8 genes,4 taxa	1	1	1	1	LG939_23495	LGV80_24160	LGV81_18650	LGV82_24520
ORTHOMCL43	8 genes,4 taxa	0	2	1	0	--	LGV80_21630;LGV80_25285	LGV81_20190	--
ORTHOMCL45	8 genes,4 taxa	1	1	1	1	LG939_18900	LGV80_19835	LGV81_20955	LGV82_20220
ORTHOMCL47	8 genes,4 taxa	2	2	2	2	LG939_18285;LG939_25330	LGV80_20735;LGV80_25530	LGV81_21550;LGV81_22975	LGV82_19580;LGV82_26295
ORTHOMCL48	8 genes,4 taxa	2	2	2	2	LG939_20160;LG939_24135	LGV80_20965;LGV80_24770	LGV81_19300;LGV81_23680	LGV82_21405;LGV82_25140
ORTHOMCL49	8 genes,4 taxa	2	2	2	2	LG939_21295;LG939_21300	LGV80_22120;LGV80_22125	LGV81_24765;LGV81_24770	LGV82_22505;LGV82_22510
ORTHOMCL50	8 genes,4 taxa	2	2	2	2	LG939_23275;LG939_23280	LGV80_23940;LGV80_23945	LGV81_18420;LGV81_18425	LGV82_24295;LGV82_24300
ORTHOMCL51	7 genes,2 taxa	1	0	3	0	LG939_22795	--	LGV81_25220;LGV81_25505;LGV81_26415	--
ORTHOMCL52	7 genes,4 taxa	1	1	1	1	LG939_21595	LGV80_22410	LGV81_26480	LGV82_22805
ORTHOMCL54	7 genes,4 taxa	0	0	0	1	--	--	--	LGV82_25910
ORTHOMCL55	7 genes,4 taxa	0	0	0	1	--	--	--	LGV82_25895
ORTHOMCL56	7 genes,4 taxa	0	0	0	1	--	--	--	LGV82_25860
ORTHOMCL57	7 genes,4 taxa	0	0	0	1	--	--	--	LGV82_25845
ORTHOMCL58	7 genes,4 taxa	0	0	0	1	--	--	--	LGV82_25815
ORTHOMCL61	7 genes,4 taxa	2	2	2	1	LG939_18440;LG939_23645	LGV80_20570;LGV80_24320	LGV81_18810;LGV81_21405	LGV82_24680
ORTHOMCL62	7 genes,4 taxa	1	1	2	1	LG939_19705	LGV80_19315	LGV81_20130;LGV81_23345	LGV82_21005
ORTHOMCL63	6 genes,4 taxa	0	0	1	0	--	--	LGV81_23280	--
ORTHOMCL64	6 genes,4 taxa	0	0	1	0	--	--	LGV81_23285	--
ORTHOMCL65	6 genes,4 taxa	0	0	1	0	--	--	LGV81_23290	--
ORTHOMCL66	6 genes,4 taxa	0	0	1	0	--	--	LGV81_23295	--
ORTHOMCL67	6 genes,4 taxa	0	0	0	1	--	--	--	LGV82_25945
ORTHOMCL68	6 genes,4 taxa	0	0	0	1	--	--	--	LGV82_25940
ORTHOMCL71	6 genes,4 taxa	0	0	0	1	--	--	--	LGV82_25825
ORTHOMCL72	6 genes,4 taxa	0	0	0	1	--	--	--	LGV82_25820
ORTHOMCL75	6 genes,4 taxa	1	0	1	0	LG939_22965	--	LGV81_25080	--
ORTHOMCL76	6 genes,4 taxa	1	1	1	2	LG939_24355	LGV80_24985	LGV81_19530	LGV82_25350;LGV82_25360
ORTHOMCL80	6 genes,4 taxa	1	0	0	0	LG939_24995	--	--	--
ORTHOMCL81	6 genes,3 taxa	1	0	1	1	LG939_25020	--	LGV81_23250	LGV82_26030
ORTHOMCL82	6 genes,4 taxa	1	1	1	2	LG939_18535	LGV80_25750	LGV81_21325	LGV82_18195;LGV82_19845
ORTHOMCL83	6 genes,4 taxa	1	1	1	2	LG939_18540	LGV80_25785	LGV81_21320	LGV82_18230;LGV82_19850
ORTHOMCL84	6 genes,4 taxa	2	1	2	1	LG939_19660;LG939_22930	LGV80_19375	LGV81_20175;LGV81_25125	LGV82_20960
ORTHOMCL85	6 genes,4 taxa	1	0	0	0	LG939_24970	--	--	--
ORTHOMCL103	5 genes,4 taxa	0	0	1	0	--	--	LGV81_23275	--
ORTHOMCL104	5 genes,4 taxa	1	1	1	1	LG939_24665	LGV80_25275	LGV81_23520	LGV82_25635
ORTHOMCL106	5 genes,4 taxa	1	0	0	0	LG939_24965	--	--	--
ORTHOMCL107	5 genes,4 taxa	0	0	0	1	--	--	--	LGV82_25955
ORTHOMCL108	5 genes,4 taxa	0	0	0	1	--	--	--	LGV82_25900
ORTHOMCL111	5 genes,4 taxa	1	1	1	1	LG939_18425	LGV80_20585	LGV81_21420	LGV82_19730
ORTHOMCL113	5 genes,2 taxa	1	0	1	0	LG939_24690	--	LGV81_23495	--
ORTHOMCL116	5 genes,4 taxa	0	0	0	1	--	--	--	LGV82_25805
ORTHOMCL119	5 genes,4 taxa	0	0	1	1	--	--	LGV81_23255	LGV82_26025
ORTHOMCL122	5 genes,4 taxa	0	0	0	1	--	--	--	LGV82_25810
ORTHOMCL123	5 genes,3 taxa	1	0	0	1	LG939_25030	--	--	LGV82_26040
ORTHOMCL124	5 genes,4 taxa	1	1	1	1	LG939_19460	LGV80_19705	LGV81_20390	LGV82_19405
ORTHOMCL125	5 genes,4 taxa	1	1	1	1	LG939_19470	LGV80_19700	LGV81_20375	LGV82_19415
ORTHOMCL126	5 genes,4 taxa	1	1	1	1	LG939_19475	LGV80_19695	LGV81_20370	LGV82_19420
ORTHOMCL127	5 genes,4 taxa	1	0	1	1	LG939_23720	--	LGV81_18885	LGV82_24760
ORTHOMCL128	5 genes,4 taxa	1	0	1	1	LG939_23735	--	LGV81_18900	LGV82_24765
ORTHOMCL129	5 genes,4 taxa	1	0	1	1	LG939_23740	--	LGV81_18905	LGV82_24770
ORTHOMCL130	5 genes,4 taxa	1	0	1	0	LG939_24625	--	LGV81_23545	--
ORTHOMCL131	5 genes,4 taxa	1	0	0	0	LG939_24990	--	--	--
ORTHOMCL132	5 genes,4 taxa	1	1	1	1	LG939_25435	LGV80_25640	LGV81_22850	LGV82_26405
ORTHOMCL133	5 genes,3 taxa	0	0	0	1	--	--	--	LGV82_25890
ORTHOMCL797	4 genes,3 taxa	0	0	1	0	--	--	LGV81_23300	--
ORTHOMCL798	4 genes,3 taxa	0	0	0	1	--	--	--	LGV82_25920
ORTHOMCL799	4 genes,3 taxa	0	0	0	1	--	--	--	LGV82_25915
ORTHOMCL801	4 genes,4 taxa	0	0	0	1	--	--	--	LGV82_25880
ORTHOMCL802	4 genes,4 taxa	0	0	0	1	--	--	--	LGV82_25875
ORTHOMCL803	4 genes,4 taxa	0	0	0	1	--	--	--	LGV82_25830
ORTHOMCL806	4 genes,3 taxa	1	0	1	0	LG939_24875	--	LGV81_23415	--
ORTHOMCL1525	4 genes,4 taxa	0	1	0	1	--	LGV80_25935	--	LGV82_18365
ORTHOMCL2146	4 genes,3 taxa	1	0	1	0	LG939_22780	--	LGV81_25235	--
ORTHOMCL2472	4 genes,3 taxa	1	1	0	1	LG939_24360	LGV80_24990	--	LGV82_25365
ORTHOMCL2474	4 genes,2 taxa	1	0	1	0	LG939_24685	--	LGV81_23500	--
ORTHOMCL2889	4 genes,4 taxa	0	1	0	1	--	LGV80_25185	--	LGV82_25560
ORTHOMCL2959	4 genes,4 taxa	1	1	1	1	LG939_18100	LGV80_18940	LGV81_21745	LGV82_19355
ORTHOMCL2960	4 genes,4 taxa	1	1	1	1	LG939_18105	LGV80_18945	LGV81_21740	LGV82_19360
ORTHOMCL2961	4 genes,4 taxa	1	1	1	1	LG939_18110	LGV80_18950	LGV81_21735	LGV82_19365
ORTHOMCL2962	4 genes,4 taxa	1	1	1	1	LG939_18115	LGV80_18960	LGV81_21730	LGV82_19370
ORTHOMCL2963	4 genes,4 taxa	1	1	1	1	LG939_18120	LGV80_18965	LGV81_21725	LGV82_19375
ORTHOMCL2964	4 genes,4 taxa	1	1	1	1	LG939_18125	LGV80_18970	LGV81_21720	LGV82_19380
ORTHOMCL2965	4 genes,4 taxa	1	1	1	1	LG939_18130	LGV80_18975	LGV81_21715	LGV82_19385
ORTHOMCL2966	4 genes,4 taxa	1	1	1	1	LG939_18140	LGV80_18985	LGV81_21705	LGV82_19395
ORTHOMCL2967	4 genes,4 taxa	1	1	1	1	LG939_18150	LGV80_18995	LGV81_21695	LGV82_19435
ORTHOMCL2968	4 genes,4 taxa	1	1	1	1	LG939_18155	LGV80_19000	LGV81_21690	LGV82_19440
ORTHOMCL2969	4 genes,4 taxa	1	1	1	1	LG939_18160	LGV80_19005	LGV81_21685	LGV82_19445
ORTHOMCL2970	4 genes,4 taxa	1	1	1	1	LG939_18165	LGV80_19010	LGV81_21680	LGV82_19450
ORTHOMCL2971	4 genes,4 taxa	1	1	1	1	LG939_18170	LGV80_19015	LGV81_21675	LGV82_19455
ORTHOMCL2972	4 genes,4 taxa	1	1	1	1	LG939_18175	LGV80_19020	LGV81_21670	LGV82_19460
ORTHOMCL2973	4 genes,4 taxa	1	1	1	1	LG939_18180	LGV80_19025	LGV81_21665	LGV82_19465
ORTHOMCL2974	4 genes,4 taxa	1	1	1	1	LG939_18185	LGV80_19030	LGV81_21660	LGV82_19470
ORTHOMCL2975	4 genes,4 taxa	1	1	1	1	LG939_18190	LGV80_19035	LGV81_21655	LGV82_19475
ORTHOMCL2976	4 genes,4 taxa	1	1	1	1	LG939_18200	LGV80_19045	LGV81_21645	LGV82_19485
ORTHOMCL2977	4 genes,4 taxa	1	1	1	1	LG939_18205	LGV80_19055	LGV81_21640	LGV82_19495
ORTHOMCL2978	4 genes,4 taxa	1	1	1	1	LG939_18235	LGV80_19070	LGV81_21610	LGV82_19525
ORTHOMCL2979	4 genes,4 taxa	1	1	1	1	LG939_18245	LGV80_19090	LGV81_21590	LGV82_19535
ORTHOMCL2980	4 genes,4 taxa	1	1	1	1	LG939_18250	LGV80_19095	LGV81_21585	LGV82_19540
ORTHOMCL2981	4 genes,4 taxa	1	1	1	1	LG939_18255	LGV80_19100	LGV81_21580	LGV82_19545
ORTHOMCL2982	4 genes,4 taxa	1	1	1	1	LG939_18260	LGV80_19105	LGV81_21575	LGV82_19550
ORTHOMCL2983	4 genes,4 taxa	1	1	1	1	LG939_18265	LGV80_19110	LGV81_21570	LGV82_19555
ORTHOMCL2984	4 genes,4 taxa	1	1	1	1	LG939_18270	LGV80_19115	LGV81_21565	LGV82_19560
ORTHOMCL2985	4 genes,4 taxa	1	1	1	1	LG939_18275	LGV80_20745	LGV81_21560	LGV82_19565
ORTHOMCL2986	4 genes,4 taxa	1	1	1	1	LG939_18290	LGV80_20730	LGV81_21545	LGV82_19590
ORTHOMCL2987	4 genes,4 taxa	1	1	1	1	LG939_18295	LGV80_20725	LGV81_21540	LGV82_19595
ORTHOMCL2988	4 genes,4 taxa	1	1	1	1	LG939_18305	LGV80_20705	LGV81_21530	LGV82_19605
ORTHOMCL2989	4 genes,4 taxa	1	1	1	1	LG939_18310	LGV80_20700	LGV81_21525	LGV82_19615
ORTHOMCL2990	4 genes,4 taxa	1	1	1	1	LG939_18315	LGV80_20695	LGV81_21520	LGV82_19620
ORTHOMCL2991	4 genes,4 taxa	1	1	1	1	LG939_18320	LGV80_20690	LGV81_21515	LGV82_19625
ORTHOMCL2992	4 genes,4 taxa	1	1	1	1	LG939_18325	LGV80_20685	LGV81_21510	LGV82_19630
ORTHOMCL2993	4 genes,4 taxa	1	1	1	1	LG939_18335	LGV80_20675	LGV81_21505	LGV82_19640
ORTHOMCL2994	4 genes,4 taxa	1	1	1	1	LG939_18340	LGV80_20670	LGV81_21500	LGV82_19645
ORTHOMCL2995	4 genes,4 taxa	1	1	1	1	LG939_18345	LGV80_20665	LGV81_21495	LGV82_19650
ORTHOMCL2996	4 genes,4 taxa	1	1	1	1	LG939_18350	LGV80_20660	LGV81_21490	LGV82_19655
ORTHOMCL2997	4 genes,4 taxa	1	1	1	1	LG939_18355	LGV80_20655	LGV81_21485	LGV82_19660
ORTHOMCL2998	4 genes,4 taxa	1	1	1	1	LG939_18365	LGV80_20645	LGV81_21480	LGV82_19665
ORTHOMCL2999	4 genes,4 taxa	1	1	1	1	LG939_18375	LGV80_20635	LGV81_21470	LGV82_19675
ORTHOMCL3000	4 genes,4 taxa	1	1	1	1	LG939_18380	LGV80_20630	LGV81_21465	LGV82_19680
ORTHOMCL3001	4 genes,4 taxa	1	1	1	1	LG939_18390	LGV80_20620	LGV81_21455	LGV82_19690
ORTHOMCL3002	4 genes,4 taxa	1	1	1	1	LG939_18395	LGV80_20615	LGV81_21450	LGV82_19695
ORTHOMCL3003	4 genes,4 taxa	1	1	1	1	LG939_18400	LGV80_20610	LGV81_21445	LGV82_19700
ORTHOMCL3004	4 genes,4 taxa	1	1	1	1	LG939_18405	LGV80_20605	LGV81_21440	LGV82_19705
ORTHOMCL3005	4 genes,4 taxa	1	1	1	1	LG939_18410	LGV80_20600	LGV81_21435	LGV82_19710
ORTHOMCL3006	4 genes,4 taxa	1	1	1	1	LG939_18415	LGV80_20595	LGV81_21430	LGV82_19715
ORTHOMCL3007	4 genes,4 taxa	1	1	1	1	LG939_18420	LGV80_20590	LGV81_21425	LGV82_19720
ORTHOMCL3008	4 genes,4 taxa	1	1	1	1	LG939_18430	LGV80_20580	LGV81_21415	LGV82_19735
ORTHOMCL3009	4 genes,4 taxa	1	1	1	1	LG939_18435	LGV80_20575	LGV81_21410	LGV82_19740
ORTHOMCL3010	4 genes,4 taxa	1	1	1	1	LG939_18460	LGV80_20550	LGV81_21400	LGV82_19765
ORTHOMCL3011	4 genes,4 taxa	1	1	1	1	LG939_18465	LGV80_20545	LGV81_21395	LGV82_19775
ORTHOMCL3012	4 genes,4 taxa	1	1	1	1	LG939_18470	LGV80_20540	LGV81_21390	LGV82_19780
ORTHOMCL3013	4 genes,4 taxa	1	1	1	1	LG939_18475	LGV80_20535	LGV81_21385	LGV82_19785
ORTHOMCL3014	4 genes,4 taxa	1	1	1	1	LG939_18480	LGV80_20530	LGV81_21380	LGV82_19790
ORTHOMCL3015	4 genes,4 taxa	1	1	1	1	LG939_18485	LGV80_20525	LGV81_21375	LGV82_19795
ORTHOMCL3016	4 genes,4 taxa	1	1	1	1	LG939_18495	LGV80_20515	LGV81_21365	LGV82_19805
ORTHOMCL3017	4 genes,4 taxa	1	1	1	1	LG939_18500	LGV80_20510	LGV81_21360	LGV82_19810
ORTHOMCL3018	4 genes,4 taxa	1	1	1	1	LG939_18505	LGV80_20505	LGV81_21355	LGV82_19815
ORTHOMCL3019	4 genes,4 taxa	1	1	1	1	LG939_18510	LGV80_20500	LGV81_21350	LGV82_19820
ORTHOMCL3020	4 genes,4 taxa	1	1	1	1	LG939_18515	LGV80_20495	LGV81_21345	LGV82_19825
ORTHOMCL3021	4 genes,4 taxa	1	1	1	1	LG939_18520	LGV80_20490	LGV81_21340	LGV82_19830
ORTHOMCL3022	4 genes,4 taxa	1	1	1	1	LG939_18595	LGV80_20485	LGV81_21265	LGV82_19905
ORTHOMCL3023	4 genes,4 taxa	1	1	1	1	LG939_18600	LGV80_20480	LGV81_21260	LGV82_19910
ORTHOMCL3024	4 genes,4 taxa	1	1	1	1	LG939_18610	LGV80_20460	LGV81_21250	LGV82_19920
ORTHOMCL3025	4 genes,4 taxa	1	1	1	1	LG939_18615	LGV80_20455	LGV81_21245	LGV82_19925
ORTHOMCL3026	4 genes,4 taxa	1	1	1	1	LG939_18620	LGV80_20450	LGV81_21240	LGV82_19930
ORTHOMCL3027	4 genes,4 taxa	1	1	1	1	LG939_18625	LGV80_20445	LGV81_21235	LGV82_19935
ORTHOMCL3028	4 genes,4 taxa	1	1	1	1	LG939_18635	LGV80_20435	LGV81_21225	LGV82_19945
ORTHOMCL3029	4 genes,4 taxa	1	1	1	1	LG939_18670	LGV80_19570	LGV81_21190	LGV82_19965
ORTHOMCL3030	4 genes,4 taxa	1	1	1	1	LG939_18675	LGV80_19580	LGV81_21185	LGV82_19970
ORTHOMCL3031	4 genes,4 taxa	1	1	1	1	LG939_18680	LGV80_19585	LGV81_21180	LGV82_19975
ORTHOMCL3032	4 genes,4 taxa	1	1	1	1	LG939_18690	LGV80_19595	LGV81_21170	LGV82_19985
ORTHOMCL3033	4 genes,4 taxa	1	1	1	1	LG939_18695	LGV80_19600	LGV81_21165	LGV82_19990
ORTHOMCL3034	4 genes,4 taxa	1	1	1	1	LG939_18700	LGV80_19605	LGV81_21160	LGV82_19995
ORTHOMCL3035	4 genes,4 taxa	1	1	1	1	LG939_18705	LGV80_19610	LGV81_21155	LGV82_20000
ORTHOMCL3036	4 genes,4 taxa	1	1	1	1	LG939_18710	LGV80_19615	LGV81_21150	LGV82_20005
ORTHOMCL3037	4 genes,4 taxa	1	1	1	1	LG939_18715	LGV80_19620	LGV81_21145	LGV82_20010
ORTHOMCL3038	4 genes,4 taxa	1	1	1	1	LG939_18720	LGV80_19625	LGV81_21140	LGV82_20015
ORTHOMCL3039	4 genes,4 taxa	1	1	1	1	LG939_18725	LGV80_19630	LGV81_21135	LGV82_20020
ORTHOMCL3040	4 genes,4 taxa	1	1	1	1	LG939_18730	LGV80_19635	LGV81_21130	LGV82_20025
ORTHOMCL3041	4 genes,4 taxa	1	1	1	1	LG939_18735	LGV80_19640	LGV81_21125	LGV82_20030
ORTHOMCL3042	4 genes,4 taxa	1	1	1	1	LG939_18740	LGV80_19645	LGV81_21120	LGV82_20035
ORTHOMCL3043	4 genes,4 taxa	1	1	1	1	LG939_18745	LGV80_19650	LGV81_21115	LGV82_20040
ORTHOMCL3044	4 genes,4 taxa	1	1	1	1	LG939_18750	LGV80_19655	LGV81_21110	LGV82_20045
ORTHOMCL3045	4 genes,4 taxa	1	1	1	1	LG939_18755	LGV80_19660	LGV81_21105	LGV82_20050
ORTHOMCL3046	4 genes,4 taxa	1	1	1	1	LG939_18760	LGV80_19665	LGV81_21100	LGV82_20055
ORTHOMCL3047	4 genes,4 taxa	1	1	1	1	LG939_18765	LGV80_19670	LGV81_21095	LGV82_20060
ORTHOMCL3048	4 genes,4 taxa	1	1	1	1	LG939_18775	LGV80_19680	LGV81_21085	LGV82_20070
ORTHOMCL3049	4 genes,4 taxa	1	1	1	1	LG939_18780	LGV80_19725	LGV81_21080	LGV82_20075
ORTHOMCL3050	4 genes,4 taxa	1	1	1	1	LG939_18785	LGV80_19730	LGV81_21075	LGV82_20080
ORTHOMCL3051	4 genes,4 taxa	1	1	1	1	LG939_18790	LGV80_19735	LGV81_21070	LGV82_20085
ORTHOMCL3052	4 genes,4 taxa	1	1	1	1	LG939_18795	LGV80_19740	LGV81_21065	LGV82_20090
ORTHOMCL3053	4 genes,4 taxa	1	1	1	1	LG939_18800	LGV80_19745	LGV81_21060	LGV82_20095
ORTHOMCL3054	4 genes,4 taxa	1	1	1	1	LG939_18805	LGV80_19750	LGV81_21055	LGV82_20100
ORTHOMCL3055	4 genes,4 taxa	1	1	1	1	LG939_18810	LGV80_19755	LGV81_21050	LGV82_20110
ORTHOMCL3056	4 genes,4 taxa	1	1	1	1	LG939_18820	LGV80_19765	LGV81_21040	LGV82_20120
ORTHOMCL3057	4 genes,4 taxa	1	1	1	1	LG939_18825	LGV80_19770	LGV81_21035	LGV82_20125
ORTHOMCL3058	4 genes,4 taxa	1	1	1	1	LG939_18865	LGV80_19800	LGV81_20990	LGV82_20185
ORTHOMCL3059	4 genes,4 taxa	1	1	1	1	LG939_18870	LGV80_19805	LGV81_20985	LGV82_20190
ORTHOMCL3060	4 genes,4 taxa	1	1	1	1	LG939_18875	LGV80_19810	LGV81_20980	LGV82_20195
ORTHOMCL3061	4 genes,4 taxa	1	1	1	1	LG939_18880	LGV80_19815	LGV81_20975	LGV82_20200
ORTHOMCL3062	4 genes,4 taxa	1	1	1	1	LG939_18885	LGV80_19820	LGV81_20970	LGV82_20205
ORTHOMCL3063	4 genes,4 taxa	1	1	1	1	LG939_18890	LGV80_19825	LGV81_20965	LGV82_20210
ORTHOMCL3064	4 genes,4 taxa	1	1	1	1	LG939_18895	LGV80_19830	LGV81_20960	LGV82_20215
ORTHOMCL3065	4 genes,4 taxa	1	1	1	1	LG939_18915	LGV80_19840	LGV81_20945	LGV82_20225
ORTHOMCL3066	4 genes,4 taxa	1	1	1	1	LG939_18930	LGV80_19850	LGV81_20930	LGV82_20235
ORTHOMCL3067	4 genes,4 taxa	1	1	1	1	LG939_18935	LGV80_19855	LGV81_20925	LGV82_20240
ORTHOMCL3068	4 genes,4 taxa	1	1	1	1	LG939_18940	LGV80_19860	LGV81_20920	LGV82_20245
ORTHOMCL3069	4 genes,4 taxa	1	1	1	1	LG939_18945	LGV80_19865	LGV81_20915	LGV82_20250
ORTHOMCL3070	4 genes,4 taxa	1	1	1	1	LG939_18950	LGV80_19870	LGV81_20910	LGV82_20255
ORTHOMCL3071	4 genes,4 taxa	1	1	1	1	LG939_18955	LGV80_19875	LGV81_20905	LGV82_20260
ORTHOMCL3072	4 genes,4 taxa	1	1	1	1	LG939_18960	LGV80_19880	LGV81_20900	LGV82_20265
ORTHOMCL3073	4 genes,4 taxa	1	1	1	1	LG939_18965	LGV80_19885	LGV81_20895	LGV82_20270
ORTHOMCL3074	4 genes,4 taxa	1	1	1	1	LG939_18970	LGV80_19890	LGV81_20890	LGV82_20275
ORTHOMCL3075	4 genes,4 taxa	1	1	1	1	LG939_18975	LGV80_19895	LGV81_20885	LGV82_20280
ORTHOMCL3076	4 genes,4 taxa	1	1	1	1	LG939_18980	LGV80_19900	LGV81_20880	LGV82_20285
ORTHOMCL3077	4 genes,4 taxa	1	1	1	1	LG939_18985	LGV80_19905	LGV81_20875	LGV82_20290
ORTHOMCL3078	4 genes,4 taxa	1	1	1	1	LG939_18990	LGV80_19910	LGV81_20870	LGV82_20295
ORTHOMCL3079	4 genes,4 taxa	1	1	1	1	LG939_18995	LGV80_19915	LGV81_20865	LGV82_20300
ORTHOMCL3080	4 genes,4 taxa	1	1	1	1	LG939_19000	LGV80_19920	LGV81_20860	LGV82_20305
ORTHOMCL3081	4 genes,4 taxa	1	1	1	1	LG939_19005	LGV80_19925	LGV81_20855	LGV82_20310
ORTHOMCL3082	4 genes,4 taxa	1	1	1	1	LG939_19010	LGV80_19930	LGV81_20850	LGV82_20315
ORTHOMCL3083	4 genes,4 taxa	1	1	1	1	LG939_19015	LGV80_19935	LGV81_20845	LGV82_20320
ORTHOMCL3084	4 genes,4 taxa	1	1	1	1	LG939_19020	LGV80_19940	LGV81_20840	LGV82_20325
ORTHOMCL3085	4 genes,4 taxa	1	1	1	1	LG939_19025	LGV80_19945	LGV81_20835	LGV82_20330
ORTHOMCL3086	4 genes,4 taxa	1	1	1	1	LG939_19030	LGV80_19950	LGV81_20830	LGV82_20335
ORTHOMCL3087	4 genes,4 taxa	1	1	1	1	LG939_19035	LGV80_19955	LGV81_20825	LGV82_20340
ORTHOMCL3088	4 genes,4 taxa	1	1	1	1	LG939_19040	LGV80_19960	LGV81_20820	LGV82_20345
ORTHOMCL3089	4 genes,4 taxa	1	1	1	1	LG939_19045	LGV80_19965	LGV81_20815	LGV82_20350
ORTHOMCL3090	4 genes,4 taxa	1	1	1	1	LG939_19050	LGV80_19970	LGV81_20810	LGV82_20355
ORTHOMCL3091	4 genes,4 taxa	1	1	1	1	LG939_19055	LGV80_19975	LGV81_20805	LGV82_20360
ORTHOMCL3092	4 genes,4 taxa	1	1	1	1	LG939_19060	LGV80_19980	LGV81_20800	LGV82_20365
ORTHOMCL3093	4 genes,4 taxa	1	1	1	1	LG939_19065	LGV80_19985	LGV81_20795	LGV82_20370
ORTHOMCL3094	4 genes,4 taxa	1	1	1	1	LG939_19070	LGV80_19990	LGV81_20790	LGV82_20375
ORTHOMCL3095	4 genes,4 taxa	1	1	1	1	LG939_19080	LGV80_20000	LGV81_20780	LGV82_20385
ORTHOMCL3096	4 genes,4 taxa	1	1	1	1	LG939_19085	LGV80_20005	LGV81_20775	LGV82_20390
ORTHOMCL3097	4 genes,4 taxa	1	1	1	1	LG939_19090	LGV80_20010	LGV81_20770	LGV82_20395
ORTHOMCL3098	4 genes,4 taxa	1	1	1	1	LG939_19095	LGV80_20015	LGV81_20765	LGV82_20400
ORTHOMCL3099	4 genes,4 taxa	1	1	1	1	LG939_19100	LGV80_20020	LGV81_20760	LGV82_20405
ORTHOMCL3100	4 genes,4 taxa	1	1	1	1	LG939_19105	LGV80_20025	LGV81_20755	LGV82_20410
ORTHOMCL3101	4 genes,4 taxa	1	1	1	1	LG939_19110	LGV80_20030	LGV81_20750	LGV82_20415
ORTHOMCL3102	4 genes,4 taxa	1	1	1	1	LG939_19115	LGV80_20035	LGV81_20745	LGV82_20420
ORTHOMCL3103	4 genes,4 taxa	1	1	1	1	LG939_19120	LGV80_20040	LGV81_20740	LGV82_20425
ORTHOMCL3104	4 genes,4 taxa	1	1	1	1	LG939_19125	LGV80_20045	LGV81_20735	LGV82_20430
ORTHOMCL3105	4 genes,4 taxa	1	1	1	1	LG939_19135	LGV80_20055	LGV81_20725	LGV82_20440
ORTHOMCL3106	4 genes,4 taxa	1	1	1	1	LG939_19140	LGV80_20060	LGV81_20720	LGV82_20445
ORTHOMCL3107	4 genes,4 taxa	1	1	1	1	LG939_19145	LGV80_20065	LGV81_20715	LGV82_20450
ORTHOMCL3108	4 genes,4 taxa	1	1	1	1	LG939_19150	LGV80_20070	LGV81_20710	LGV82_20455
ORTHOMCL3109	4 genes,4 taxa	1	1	1	1	LG939_19155	LGV80_20075	LGV81_20705	LGV82_20460
ORTHOMCL3110	4 genes,4 taxa	1	1	1	1	LG939_19160	LGV80_20080	LGV81_20700	LGV82_20465
ORTHOMCL3111	4 genes,4 taxa	1	1	1	1	LG939_19165	LGV80_20085	LGV81_20695	LGV82_20470
ORTHOMCL3112	4 genes,4 taxa	1	1	1	1	LG939_19170	LGV80_20090	LGV81_20690	LGV82_20475
ORTHOMCL3113	4 genes,4 taxa	1	1	1	1	LG939_19185	LGV80_20105	LGV81_20675	LGV82_20490
ORTHOMCL3114	4 genes,4 taxa	1	1	1	1	LG939_19190	LGV80_20110	LGV81_20670	LGV82_20495
ORTHOMCL3115	4 genes,4 taxa	1	1	1	1	LG939_19195	LGV80_20115	LGV81_20665	LGV82_20500
ORTHOMCL3116	4 genes,4 taxa	1	1	1	1	LG939_19205	LGV80_20125	LGV81_20645	LGV82_20510
ORTHOMCL3117	4 genes,4 taxa	1	1	1	1	LG939_19210	LGV80_20130	LGV81_20640	LGV82_20515
ORTHOMCL3118	4 genes,4 taxa	1	1	1	1	LG939_19215	LGV80_20135	LGV81_20635	LGV82_20520
ORTHOMCL3119	4 genes,4 taxa	1	1	1	1	LG939_19220	LGV80_20140	LGV81_20630	LGV82_20525
ORTHOMCL3120	4 genes,4 taxa	1	1	1	1	LG939_19225	LGV80_20145	LGV81_20625	LGV82_20530
ORTHOMCL3121	4 genes,4 taxa	1	1	1	1	LG939_19230	LGV80_20155	LGV81_20615	LGV82_20540
ORTHOMCL3122	4 genes,4 taxa	1	1	1	1	LG939_19235	LGV80_20160	LGV81_20610	LGV82_20545
ORTHOMCL3123	4 genes,4 taxa	1	1	1	1	LG939_19240	LGV80_20165	LGV81_20605	LGV82_20550
ORTHOMCL3124	4 genes,4 taxa	1	1	1	1	LG939_19245	LGV80_20175	LGV81_20600	LGV82_20560
ORTHOMCL3125	4 genes,4 taxa	1	1	1	1	LG939_19250	LGV80_20180	LGV81_20595	LGV82_20565
ORTHOMCL3126	4 genes,4 taxa	1	1	1	1	LG939_19255	LGV80_20185	LGV81_20590	LGV82_20570
ORTHOMCL3127	4 genes,4 taxa	1	1	1	1	LG939_19260	LGV80_20190	LGV81_20585	LGV82_20575
ORTHOMCL3128	4 genes,4 taxa	1	1	1	1	LG939_19265	LGV80_20195	LGV81_20580	LGV82_20580
ORTHOMCL3129	4 genes,4 taxa	1	1	1	1	LG939_19270	LGV80_20200	LGV81_20575	LGV82_20585
ORTHOMCL3130	4 genes,4 taxa	1	1	1	1	LG939_19275	LGV80_20205	LGV81_20570	LGV82_20590
ORTHOMCL3131	4 genes,4 taxa	1	1	1	1	LG939_19280	LGV80_20210	LGV81_20565	LGV82_20595
ORTHOMCL3132	4 genes,4 taxa	1	1	1	1	LG939_19295	LGV80_20225	LGV81_20550	LGV82_20610
ORTHOMCL3133	4 genes,4 taxa	1	1	1	1	LG939_19300	LGV80_20230	LGV81_20545	LGV82_20615
ORTHOMCL3134	4 genes,4 taxa	1	1	1	1	LG939_19310	LGV80_20240	LGV81_20535	LGV82_20625
ORTHOMCL3135	4 genes,4 taxa	1	1	1	1	LG939_19315	LGV80_20245	LGV81_20530	LGV82_20630
ORTHOMCL3136	4 genes,4 taxa	1	1	1	1	LG939_19320	LGV80_20250	LGV81_20525	LGV82_20635
ORTHOMCL3137	4 genes,4 taxa	1	1	1	1	LG939_19330	LGV80_20260	LGV81_20520	LGV82_20645
ORTHOMCL3138	4 genes,4 taxa	1	1	1	1	LG939_19335	LGV80_20265	LGV81_20515	LGV82_20650
ORTHOMCL3139	4 genes,4 taxa	1	1	1	1	LG939_19340	LGV80_20270	LGV81_20510	LGV82_20655
ORTHOMCL3140	4 genes,4 taxa	1	1	1	1	LG939_19345	LGV80_20275	LGV81_20505	LGV82_20660
ORTHOMCL3141	4 genes,4 taxa	1	1	1	1	LG939_19350	LGV80_20280	LGV81_20500	LGV82_20665
ORTHOMCL3142	4 genes,4 taxa	1	1	1	1	LG939_19355	LGV80_20285	LGV81_20495	LGV82_20670
ORTHOMCL3143	4 genes,4 taxa	1	1	1	1	LG939_19360	LGV80_20290	LGV81_20490	LGV82_20675
ORTHOMCL3144	4 genes,4 taxa	1	1	1	1	LG939_19365	LGV80_20295	LGV81_20485	LGV82_20680
ORTHOMCL3145	4 genes,4 taxa	1	1	1	1	LG939_19370	LGV80_20300	LGV81_20480	LGV82_20685
ORTHOMCL3146	4 genes,4 taxa	1	1	1	1	LG939_19375	LGV80_20305	LGV81_20475	LGV82_20690
ORTHOMCL3147	4 genes,4 taxa	1	1	1	1	LG939_19380	LGV80_20310	LGV81_20470	LGV82_20695
ORTHOMCL3148	4 genes,4 taxa	1	1	1	1	LG939_19385	LGV80_20315	LGV81_20465	LGV82_20700
ORTHOMCL3149	4 genes,4 taxa	1	1	1	1	LG939_19390	LGV80_20320	LGV81_20460	LGV82_20705
ORTHOMCL3150	4 genes,4 taxa	1	1	1	1	LG939_19395	LGV80_20325	LGV81_20455	LGV82_20710
ORTHOMCL3151	4 genes,4 taxa	1	1	1	1	LG939_19400	LGV80_20330	LGV81_20450	LGV82_20715
ORTHOMCL3152	4 genes,4 taxa	1	1	1	1	LG939_19405	LGV80_20335	LGV81_20445	LGV82_20720
ORTHOMCL3153	4 genes,4 taxa	1	1	1	1	LG939_19410	LGV80_20340	LGV81_20440	LGV82_20725
ORTHOMCL3154	4 genes,4 taxa	1	1	1	1	LG939_19415	LGV80_20345	LGV81_20435	LGV82_20730
ORTHOMCL3155	4 genes,4 taxa	1	1	1	1	LG939_19420	LGV80_20350	LGV81_20430	LGV82_20735
ORTHOMCL3156	4 genes,4 taxa	1	1	1	1	LG939_19425	LGV80_20355	LGV81_20425	LGV82_20740
ORTHOMCL3157	4 genes,4 taxa	1	1	1	1	LG939_19430	LGV80_20360	LGV81_20420	LGV82_20745
ORTHOMCL3158	4 genes,4 taxa	1	1	1	1	LG939_19435	LGV80_20365	LGV81_20415	LGV82_20750
ORTHOMCL3159	4 genes,4 taxa	1	1	1	1	LG939_19445	LGV80_20375	LGV81_20405	LGV82_20760
ORTHOMCL3160	4 genes,4 taxa	1	1	1	1	LG939_19450	LGV80_20380	LGV81_20400	LGV82_20765
ORTHOMCL3161	4 genes,4 taxa	1	1	1	1	LG939_19455	LGV80_20385	LGV81_20395	LGV82_20770
ORTHOMCL3162	4 genes,4 taxa	1	1	1	1	LG939_19480	LGV80_20390	LGV81_20365	LGV82_20775
ORTHOMCL3163	4 genes,4 taxa	1	1	1	1	LG939_19485	LGV80_20395	LGV81_20360	LGV82_20780
ORTHOMCL3164	4 genes,4 taxa	1	1	1	1	LG939_19490	LGV80_20400	LGV81_20355	LGV82_20785
ORTHOMCL3165	4 genes,4 taxa	1	1	1	1	LG939_19495	LGV80_20405	LGV81_20350	LGV82_20790
ORTHOMCL3166	4 genes,4 taxa	1	1	1	1	LG939_19500	LGV80_19535	LGV81_20345	LGV82_20820
ORTHOMCL3167	4 genes,4 taxa	1	1	1	1	LG939_19505	LGV80_19530	LGV81_20340	LGV82_20825
ORTHOMCL3168	4 genes,4 taxa	1	1	1	1	LG939_19510	LGV80_19510	LGV81_20325	LGV82_20830
ORTHOMCL3169	4 genes,4 taxa	1	1	1	1	LG939_19515	LGV80_19505	LGV81_20320	LGV82_20835
ORTHOMCL3170	4 genes,4 taxa	1	1	1	1	LG939_19520	LGV80_19500	LGV81_20315	LGV82_20840
ORTHOMCL3171	4 genes,4 taxa	1	1	1	1	LG939_19525	LGV80_19495	LGV81_20310	LGV82_20845
ORTHOMCL3172	4 genes,4 taxa	1	1	1	1	LG939_19530	LGV80_19490	LGV81_20305	LGV82_20850
ORTHOMCL3173	4 genes,4 taxa	1	1	1	1	LG939_19535	LGV80_19485	LGV81_20300	LGV82_20855
ORTHOMCL3174	4 genes,4 taxa	1	1	1	1	LG939_19540	LGV80_19480	LGV81_20295	LGV82_20860
ORTHOMCL3175	4 genes,4 taxa	1	1	1	1	LG939_19545	LGV80_19475	LGV81_20290	LGV82_20865
ORTHOMCL3176	4 genes,4 taxa	1	1	1	1	LG939_19550	LGV80_19470	LGV81_20285	LGV82_20870
ORTHOMCL3177	4 genes,4 taxa	1	1	1	1	LG939_19555	LGV80_19465	LGV81_20280	LGV82_20875
ORTHOMCL3178	4 genes,4 taxa	1	1	1	1	LG939_19560	LGV80_19460	LGV81_20275	LGV82_20880
ORTHOMCL3179	4 genes,4 taxa	1	1	1	1	LG939_19565	LGV80_19455	LGV81_20270	LGV82_20885
ORTHOMCL3180	4 genes,4 taxa	1	1	1	1	LG939_19570	LGV80_19450	LGV81_20265	LGV82_20890
ORTHOMCL3181	4 genes,4 taxa	1	1	1	1	LG939_19575	LGV80_19440	LGV81_20260	LGV82_20895
ORTHOMCL3182	4 genes,4 taxa	1	1	1	1	LG939_19580	LGV80_19435	LGV81_20255	LGV82_20900
ORTHOMCL3183	4 genes,4 taxa	1	1	1	1	LG939_19585	LGV80_19430	LGV81_20250	LGV82_20905
ORTHOMCL3184	4 genes,4 taxa	1	1	1	1	LG939_19595	LGV80_19420	LGV81_20240	LGV82_20915
ORTHOMCL3185	4 genes,4 taxa	1	1	1	1	LG939_19600	LGV80_19415	LGV81_20235	LGV82_20920
ORTHOMCL3186	4 genes,4 taxa	1	1	1	1	LG939_19605	LGV80_19410	LGV81_20230	LGV82_20925
ORTHOMCL3187	4 genes,4 taxa	1	1	1	1	LG939_19610	LGV80_19405	LGV81_20225	LGV82_20930
ORTHOMCL3188	4 genes,4 taxa	1	1	1	1	LG939_19615	LGV80_19400	LGV81_20220	LGV82_20935
ORTHOMCL3189	4 genes,4 taxa	1	1	1	1	LG939_19620	LGV80_19395	LGV81_20215	LGV82_20940
ORTHOMCL3190	4 genes,4 taxa	1	1	1	1	LG939_19625	LGV80_19390	LGV81_20210	LGV82_20945
ORTHOMCL3191	4 genes,4 taxa	1	1	1	1	LG939_19630	LGV80_19385	LGV81_20205	LGV82_20950
ORTHOMCL3192	4 genes,4 taxa	1	1	1	1	LG939_19635	LGV80_19380	LGV81_20200	LGV82_20955
ORTHOMCL3193	4 genes,4 taxa	1	1	1	1	LG939_19670	LGV80_19365	LGV81_20165	LGV82_20970
ORTHOMCL3194	4 genes,4 taxa	1	1	1	1	LG939_19675	LGV80_19360	LGV81_20160	LGV82_20975
ORTHOMCL3195	4 genes,4 taxa	1	1	1	1	LG939_19680	LGV80_19355	LGV81_20155	LGV82_20980
ORTHOMCL3196	4 genes,4 taxa	1	1	1	1	LG939_19685	LGV80_19350	LGV81_20150	LGV82_20985
ORTHOMCL3197	4 genes,4 taxa	1	1	1	1	LG939_19690	LGV80_19330	LGV81_20145	LGV82_20990
ORTHOMCL3198	4 genes,4 taxa	1	1	1	1	LG939_19695	LGV80_19325	LGV81_20140	LGV82_20995
ORTHOMCL3199	4 genes,4 taxa	1	1	1	1	LG939_19700	LGV80_19320	LGV81_20135	LGV82_21000
ORTHOMCL3200	4 genes,4 taxa	1	1	1	1	LG939_19740	LGV80_19290	LGV81_20085	LGV82_21030
ORTHOMCL3201	4 genes,4 taxa	1	1	1	1	LG939_19745	LGV80_19285	LGV81_20080	LGV82_21035
ORTHOMCL3202	4 genes,4 taxa	1	1	1	1	LG939_19750	LGV80_19275	LGV81_20075	LGV82_21040
ORTHOMCL3203	4 genes,4 taxa	1	1	1	1	LG939_19755	LGV80_19270	LGV81_20070	LGV82_21045
ORTHOMCL3204	4 genes,4 taxa	1	1	1	1	LG939_19760	LGV80_19265	LGV81_20060	LGV82_21050
ORTHOMCL3205	4 genes,4 taxa	1	1	1	1	LG939_19765	LGV80_19260	LGV81_20055	LGV82_21055
ORTHOMCL3206	4 genes,4 taxa	1	1	1	1	LG939_19770	LGV80_19255	LGV81_20050	LGV82_21060
ORTHOMCL3207	4 genes,4 taxa	1	1	1	1	LG939_19775	LGV80_19250	LGV81_20045	LGV82_21065
ORTHOMCL3208	4 genes,4 taxa	1	1	1	1	LG939_19780	LGV80_19245	LGV81_20040	LGV82_21070
ORTHOMCL3209	4 genes,4 taxa	1	1	1	1	LG939_19785	LGV80_19240	LGV81_20035	LGV82_21075
ORTHOMCL3210	4 genes,4 taxa	1	1	1	1	LG939_19790	LGV80_19235	LGV81_20030	LGV82_21080
ORTHOMCL3211	4 genes,4 taxa	1	1	1	1	LG939_19795	LGV80_19230	LGV81_20025	LGV82_21085
ORTHOMCL3212	4 genes,4 taxa	1	1	1	1	LG939_19800	LGV80_19225	LGV81_20020	LGV82_21090
ORTHOMCL3213	4 genes,4 taxa	1	1	1	1	LG939_19805	LGV80_19220	LGV81_20015	LGV82_21095
ORTHOMCL3214	4 genes,4 taxa	1	1	1	1	LG939_19810	LGV80_19215	LGV81_20010	LGV82_21100
ORTHOMCL3215	4 genes,4 taxa	1	1	1	1	LG939_19830	LGV80_19210	LGV81_19990	LGV82_21105
ORTHOMCL3216	4 genes,4 taxa	1	1	1	1	LG939_19835	LGV80_19205	LGV81_19985	LGV82_21110
ORTHOMCL3217	4 genes,4 taxa	1	1	1	1	LG939_19840	LGV80_19200	LGV81_19980	LGV82_21115
ORTHOMCL3218	4 genes,4 taxa	1	1	1	1	LG939_19845	LGV80_19195	LGV81_19975	LGV82_21120
ORTHOMCL3219	4 genes,4 taxa	1	1	1	1	LG939_19850	LGV80_19190	LGV81_19970	LGV82_21125
ORTHOMCL3220	4 genes,4 taxa	1	1	1	1	LG939_19855	LGV80_19185	LGV81_19965	LGV82_21130
ORTHOMCL3221	4 genes,4 taxa	1	1	1	1	LG939_19860	LGV80_19180	LGV81_19960	LGV82_21135
ORTHOMCL3222	4 genes,4 taxa	1	1	1	1	LG939_19865	LGV80_19175	LGV81_19955	LGV82_21140
ORTHOMCL3223	4 genes,4 taxa	1	1	1	1	LG939_19870	LGV80_19170	LGV81_19950	LGV82_21145
ORTHOMCL3224	4 genes,4 taxa	1	1	1	1	LG939_19875	LGV80_19165	LGV81_19945	LGV82_21150
ORTHOMCL3225	4 genes,4 taxa	1	1	1	1	LG939_19880	LGV80_19160	LGV81_19940	LGV82_21155
ORTHOMCL3226	4 genes,4 taxa	1	1	1	1	LG939_19885	LGV80_19155	LGV81_19935	LGV82_21160
ORTHOMCL3227	4 genes,4 taxa	1	1	1	1	LG939_19890	LGV80_19150	LGV81_19930	LGV82_21165
ORTHOMCL3228	4 genes,4 taxa	1	1	1	1	LG939_19895	LGV80_19145	LGV81_19925	LGV82_21170
ORTHOMCL3229	4 genes,4 taxa	1	1	1	1	LG939_19900	LGV80_19140	LGV81_19920	LGV82_21175
ORTHOMCL3230	4 genes,4 taxa	1	1	1	1	LG939_19905	LGV80_19135	LGV81_19915	LGV82_21180
ORTHOMCL3231	4 genes,4 taxa	1	1	1	1	LG939_19910	LGV80_19130	LGV81_19910	LGV82_21185
ORTHOMCL3232	4 genes,4 taxa	1	1	1	1	LG939_19915	LGV80_19125	LGV81_19905	LGV82_21190
ORTHOMCL3233	4 genes,4 taxa	1	1	1	1	LG939_19920	LGV80_20785	LGV81_19900	LGV82_21195
ORTHOMCL3234	4 genes,4 taxa	1	1	1	1	LG939_19925	LGV80_20780	LGV81_19895	LGV82_21200
ORTHOMCL3235	4 genes,4 taxa	1	1	1	1	LG939_19930	LGV80_20775	LGV81_19890	LGV82_21205
ORTHOMCL3236	4 genes,4 taxa	1	1	1	1	LG939_19935	LGV80_20770	LGV81_19885	LGV82_21210
ORTHOMCL3237	4 genes,4 taxa	1	1	1	1	LG939_19940	LGV80_20765	LGV81_19880	LGV82_21215
ORTHOMCL3238	4 genes,4 taxa	1	1	1	1	LG939_19945	LGV80_20760	LGV81_19875	LGV82_21220
ORTHOMCL3239	4 genes,4 taxa	1	1	1	1	LG939_19950	LGV80_20755	LGV81_19870	LGV82_21225
ORTHOMCL3240	4 genes,4 taxa	1	1	1	1	LG939_19955	LGV80_20795	LGV81_19865	LGV82_21230
ORTHOMCL3241	4 genes,4 taxa	1	1	1	1	LG939_19960	LGV80_20800	LGV81_19860	LGV82_21235
ORTHOMCL3242	4 genes,4 taxa	1	1	1	1	LG939_19965	LGV80_20805	LGV81_19855	LGV82_21240
ORTHOMCL3243	4 genes,4 taxa	1	1	1	1	LG939_19970	LGV80_20810	LGV81_19850	LGV82_21245
ORTHOMCL3244	4 genes,4 taxa	1	1	1	1	LG939_19975	LGV80_20815	LGV81_19845	LGV82_21250
ORTHOMCL3245	4 genes,4 taxa	1	1	1	1	LG939_19980	LGV80_20820	LGV81_19840	LGV82_21255
ORTHOMCL3246	4 genes,4 taxa	1	1	1	1	LG939_19985	LGV80_20825	LGV81_19835	LGV82_21260
ORTHOMCL3247	4 genes,4 taxa	1	1	1	1	LG939_19990	LGV80_20830	LGV81_19830	LGV82_21265
ORTHOMCL3248	4 genes,4 taxa	1	1	1	1	LG939_19995	LGV80_20835	LGV81_19825	LGV82_21270
ORTHOMCL3249	4 genes,4 taxa	1	1	1	1	LG939_20000	LGV80_20840	LGV81_19820	LGV82_21275
ORTHOMCL3250	4 genes,4 taxa	1	1	1	1	LG939_20005	LGV80_20845	LGV81_19815	LGV82_21280
ORTHOMCL3251	4 genes,4 taxa	1	1	1	1	LG939_20010	LGV80_20850	LGV81_19810	LGV82_21285
ORTHOMCL3252	4 genes,4 taxa	1	1	1	1	LG939_20015	LGV80_20855	LGV81_19805	LGV82_21290
ORTHOMCL3253	4 genes,4 taxa	1	1	1	1	LG939_20020	LGV80_20860	LGV81_19800	LGV82_21295
ORTHOMCL3254	4 genes,4 taxa	1	1	1	1	LG939_20025	LGV80_20865	LGV81_19795	LGV82_21300
ORTHOMCL3255	4 genes,4 taxa	1	1	1	1	LG939_20030	LGV80_20870	LGV81_19790	LGV82_21305
ORTHOMCL3256	4 genes,4 taxa	1	1	1	1	LG939_20040	LGV80_20875	LGV81_19785	LGV82_21310
ORTHOMCL3257	4 genes,4 taxa	1	1	1	1	LG939_20045	LGV80_20885	LGV81_19780	LGV82_21320
ORTHOMCL3258	4 genes,4 taxa	1	1	1	1	LG939_20050	LGV80_20890	LGV81_19775	LGV82_21325
ORTHOMCL3259	4 genes,4 taxa	1	1	1	1	LG939_20055	LGV80_20895	LGV81_19770	LGV82_21330
ORTHOMCL3260	4 genes,4 taxa	1	1	1	1	LG939_20060	LGV80_20900	LGV81_19765	LGV82_21335
ORTHOMCL3261	4 genes,4 taxa	1	1	1	1	LG939_20065	LGV80_20905	LGV81_19760	LGV82_21340
ORTHOMCL3262	4 genes,4 taxa	1	1	1	1	LG939_20105	LGV80_20915	LGV81_23630	LGV82_21350
ORTHOMCL3263	4 genes,4 taxa	1	1	1	1	LG939_20110	LGV80_20920	LGV81_23635	LGV82_21355
ORTHOMCL3264	4 genes,4 taxa	1	1	1	1	LG939_20115	LGV80_20925	LGV81_23640	LGV82_21360
ORTHOMCL3265	4 genes,4 taxa	1	1	1	1	LG939_20125	LGV80_20930	LGV81_23645	LGV82_21370
ORTHOMCL3266	4 genes,4 taxa	1	1	1	1	LG939_20130	LGV80_20935	LGV81_23650	LGV82_21375
ORTHOMCL3267	4 genes,4 taxa	1	1	1	1	LG939_20135	LGV80_20940	LGV81_23655	LGV82_21380
ORTHOMCL3268	4 genes,4 taxa	1	1	1	1	LG939_20140	LGV80_20945	LGV81_23660	LGV82_21385
ORTHOMCL3269	4 genes,4 taxa	1	1	1	1	LG939_20145	LGV80_20950	LGV81_23665	LGV82_21390
ORTHOMCL3270	4 genes,4 taxa	1	1	1	1	LG939_20150	LGV80_20955	LGV81_23670	LGV82_21395
ORTHOMCL3271	4 genes,4 taxa	1	1	1	1	LG939_20155	LGV80_20960	LGV81_23675	LGV82_21400
ORTHOMCL3272	4 genes,4 taxa	1	1	1	1	LG939_20165	LGV80_20970	LGV81_23685	LGV82_21410
ORTHOMCL3273	4 genes,4 taxa	1	1	1	1	LG939_20170	LGV80_20975	LGV81_23690	LGV82_21415
ORTHOMCL3274	4 genes,4 taxa	1	1	1	1	LG939_20175	LGV80_20980	LGV81_23695	LGV82_21420
ORTHOMCL3275	4 genes,4 taxa	1	1	1	1	LG939_20180	LGV80_20985	LGV81_23700	LGV82_21425
ORTHOMCL3276	4 genes,4 taxa	1	1	1	1	LG939_20185	LGV80_20990	LGV81_23705	LGV82_21430
ORTHOMCL3277	4 genes,4 taxa	1	1	1	1	LG939_20190	LGV80_21005	LGV81_23710	LGV82_21440
ORTHOMCL3278	4 genes,4 taxa	1	1	1	1	LG939_20195	LGV80_21010	LGV81_23715	LGV82_21445
ORTHOMCL3279	4 genes,4 taxa	1	1	1	1	LG939_20200	LGV80_21015	LGV81_23720	LGV82_21450
ORTHOMCL3280	4 genes,4 taxa	1	1	1	1	LG939_20205	LGV80_21020	LGV81_23725	LGV82_21455
ORTHOMCL3281	4 genes,4 taxa	1	1	1	1	LG939_20210	LGV80_21025	LGV81_23730	LGV82_21460
ORTHOMCL3282	4 genes,4 taxa	1	1	1	1	LG939_20215	LGV80_21030	LGV81_23735	LGV82_21465
ORTHOMCL3283	4 genes,4 taxa	1	1	1	1	LG939_20220	LGV80_21035	LGV81_23740	LGV82_21470
ORTHOMCL3284	4 genes,4 taxa	1	1	1	1	LG939_20225	LGV80_21050	LGV81_23745	LGV82_21475
ORTHOMCL3285	4 genes,4 taxa	1	1	1	1	LG939_20230	LGV80_21055	LGV81_23750	LGV82_21480
ORTHOMCL3286	4 genes,4 taxa	1	1	1	1	LG939_20235	LGV80_21060	LGV81_23755	LGV82_21485
ORTHOMCL3287	4 genes,4 taxa	1	1	1	1	LG939_20255	LGV80_21075	LGV81_23770	LGV82_21505
ORTHOMCL3288	4 genes,4 taxa	1	1	1	1	LG939_20260	LGV80_21080	LGV81_23775	LGV82_21510
ORTHOMCL3289	4 genes,4 taxa	1	1	1	1	LG939_20265	LGV80_21085	LGV81_23780	LGV82_21515
ORTHOMCL3290	4 genes,4 taxa	1	1	1	1	LG939_20270	LGV80_21090	LGV81_23785	LGV82_21520
ORTHOMCL3291	4 genes,4 taxa	1	1	1	1	LG939_20275	LGV80_21095	LGV81_23790	LGV82_21525
ORTHOMCL3292	4 genes,4 taxa	1	1	1	1	LG939_20280	LGV80_21100	LGV81_23795	LGV82_21530
ORTHOMCL3293	4 genes,4 taxa	1	1	1	1	LG939_20285	LGV80_21105	LGV81_23800	LGV82_21535
ORTHOMCL3294	4 genes,4 taxa	1	1	1	1	LG939_20290	LGV80_21110	LGV81_23805	LGV82_21540
ORTHOMCL3295	4 genes,4 taxa	1	1	1	1	LG939_20300	LGV80_21115	LGV81_23810	LGV82_21545
ORTHOMCL3296	4 genes,4 taxa	1	1	1	1	LG939_20305	LGV80_21120	LGV81_23815	LGV82_21550
ORTHOMCL3297	4 genes,4 taxa	1	1	1	1	LG939_20310	LGV80_21125	LGV81_23820	LGV82_21555
ORTHOMCL3298	4 genes,4 taxa	1	1	1	1	LG939_20315	LGV80_21130	LGV81_23825	LGV82_21560
ORTHOMCL3299	4 genes,4 taxa	1	1	1	1	LG939_20320	LGV80_21135	LGV81_23830	LGV82_21565
ORTHOMCL3300	4 genes,4 taxa	1	1	1	1	LG939_20330	LGV80_21145	LGV81_23840	LGV82_21575
ORTHOMCL3301	4 genes,4 taxa	1	1	1	1	LG939_20335	LGV80_21150	LGV81_23845	LGV82_21580
ORTHOMCL3302	4 genes,4 taxa	1	1	1	1	LG939_20340	LGV80_21155	LGV81_23850	LGV82_21585
ORTHOMCL3303	4 genes,4 taxa	1	1	1	1	LG939_20345	LGV80_21160	LGV81_23855	LGV82_21590
ORTHOMCL3304	4 genes,4 taxa	1	1	1	1	LG939_20350	LGV80_21165	LGV81_23860	LGV82_21595
ORTHOMCL3305	4 genes,4 taxa	1	1	1	1	LG939_20355	LGV80_21170	LGV81_23865	LGV82_21600
ORTHOMCL3306	4 genes,4 taxa	1	1	1	1	LG939_20360	LGV80_21175	LGV81_23870	LGV82_21605
ORTHOMCL3307	4 genes,4 taxa	1	1	1	1	LG939_20365	LGV80_21180	LGV81_23875	LGV82_21610
ORTHOMCL3308	4 genes,4 taxa	1	1	1	1	LG939_20370	LGV80_21185	LGV81_23880	LGV82_21615
ORTHOMCL3309	4 genes,4 taxa	1	1	1	1	LG939_20375	LGV80_21190	LGV81_23885	LGV82_21620
ORTHOMCL3310	4 genes,4 taxa	1	1	1	1	LG939_20380	LGV80_21195	LGV81_23890	LGV82_21625
ORTHOMCL3311	4 genes,4 taxa	1	1	1	1	LG939_20385	LGV80_21200	LGV81_23895	LGV82_21630
ORTHOMCL3312	4 genes,4 taxa	1	1	1	1	LG939_20390	LGV80_21205	LGV81_23900	LGV82_21635
ORTHOMCL3313	4 genes,4 taxa	1	1	1	1	LG939_20395	LGV80_21210	LGV81_23905	LGV82_21640
ORTHOMCL3314	4 genes,4 taxa	1	1	1	1	LG939_20400	LGV80_21215	LGV81_23910	LGV82_21645
ORTHOMCL3315	4 genes,4 taxa	1	1	1	1	LG939_20405	LGV80_21220	LGV81_23915	LGV82_21650
ORTHOMCL3316	4 genes,4 taxa	1	1	1	1	LG939_20410	LGV80_21225	LGV81_23920	LGV82_21655
ORTHOMCL3317	4 genes,4 taxa	1	1	1	1	LG939_20415	LGV80_21230	LGV81_23925	LGV82_21660
ORTHOMCL3318	4 genes,4 taxa	1	1	1	1	LG939_20420	LGV80_21235	LGV81_23930	LGV82_21665
ORTHOMCL3319	4 genes,4 taxa	1	1	1	1	LG939_20425	LGV80_21240	LGV81_23935	LGV82_21670
ORTHOMCL3320	4 genes,4 taxa	1	1	1	1	LG939_20430	LGV80_21245	LGV81_23940	LGV82_21675
ORTHOMCL3321	4 genes,4 taxa	1	1	1	1	LG939_20435	LGV80_21250	LGV81_23945	LGV82_21680
ORTHOMCL3322	4 genes,4 taxa	1	1	1	1	LG939_20440	LGV80_21255	LGV81_23950	LGV82_21685
ORTHOMCL3323	4 genes,4 taxa	1	1	1	1	LG939_20445	LGV80_21260	LGV81_23955	LGV82_21690
ORTHOMCL3324	4 genes,4 taxa	1	1	1	1	LG939_20450	LGV80_21265	LGV81_23960	LGV82_21695
ORTHOMCL3325	4 genes,4 taxa	1	1	1	1	LG939_20455	LGV80_21270	LGV81_23965	LGV82_21700
ORTHOMCL3326	4 genes,4 taxa	1	1	1	1	LG939_20460	LGV80_21275	LGV81_23970	LGV82_21705
ORTHOMCL3327	4 genes,4 taxa	1	1	1	1	LG939_20465	LGV80_21280	LGV81_23975	LGV82_21710
ORTHOMCL3328	4 genes,4 taxa	1	1	1	1	LG939_20470	LGV80_21285	LGV81_23980	LGV82_21715
ORTHOMCL3329	4 genes,4 taxa	1	1	1	1	LG939_20475	LGV80_21290	LGV81_23985	LGV82_21720
ORTHOMCL3330	4 genes,4 taxa	1	1	1	1	LG939_20480	LGV80_21295	LGV81_23990	LGV82_21725
ORTHOMCL3331	4 genes,4 taxa	1	1	1	1	LG939_20485	LGV80_21300	LGV81_23995	LGV82_21730
ORTHOMCL3332	4 genes,4 taxa	1	1	1	1	LG939_20490	LGV80_21305	LGV81_24000	LGV82_21735
ORTHOMCL3333	4 genes,4 taxa	1	1	1	1	LG939_20495	LGV80_21310	LGV81_24005	LGV82_21740
ORTHOMCL3334	4 genes,4 taxa	1	1	1	1	LG939_20500	LGV80_21315	LGV81_24010	LGV82_21745
ORTHOMCL3335	4 genes,4 taxa	1	1	1	1	LG939_20505	LGV80_21320	LGV81_24015	LGV82_21750
ORTHOMCL3336	4 genes,4 taxa	1	1	1	1	LG939_20515	LGV80_21330	LGV81_24025	LGV82_21760
ORTHOMCL3337	4 genes,4 taxa	1	1	1	1	LG939_20525	LGV80_21335	LGV81_24035	LGV82_21765
ORTHOMCL3338	4 genes,4 taxa	1	1	1	1	LG939_20530	LGV80_21340	LGV81_24040	LGV82_21770
ORTHOMCL3339	4 genes,4 taxa	1	1	1	1	LG939_20535	LGV80_21345	LGV81_24045	LGV82_21775
ORTHOMCL3340	4 genes,4 taxa	1	1	1	1	LG939_20540	LGV80_21350	LGV81_24050	LGV82_21780
ORTHOMCL3341	4 genes,4 taxa	1	1	1	1	LG939_20545	LGV80_21355	LGV81_24055	LGV82_21785
ORTHOMCL3342	4 genes,4 taxa	1	1	1	1	LG939_20550	LGV80_21360	LGV81_24060	LGV82_21790
ORTHOMCL3343	4 genes,4 taxa	1	1	1	1	LG939_20555	LGV80_21365	LGV81_24065	LGV82_21795
ORTHOMCL3344	4 genes,4 taxa	1	1	1	1	LG939_20615	LGV80_21375	LGV81_24120	LGV82_21850
ORTHOMCL3345	4 genes,4 taxa	1	1	1	1	LG939_20620	LGV80_21380	LGV81_24125	LGV82_21855
ORTHOMCL3346	4 genes,4 taxa	1	1	1	1	LG939_20625	LGV80_21385	LGV81_24130	LGV82_21860
ORTHOMCL3347	4 genes,4 taxa	1	1	1	1	LG939_20635	LGV80_21395	LGV81_24140	LGV82_21875
ORTHOMCL3348	4 genes,4 taxa	1	1	1	1	LG939_20640	LGV80_21400	LGV81_24145	LGV82_21880
ORTHOMCL3349	4 genes,4 taxa	1	1	1	1	LG939_20650	LGV80_21410	LGV81_24155	LGV82_21890
ORTHOMCL3350	4 genes,4 taxa	1	1	1	1	LG939_20655	LGV80_21415	LGV81_24160	LGV82_21895
ORTHOMCL3351	4 genes,4 taxa	1	1	1	1	LG939_20660	LGV80_21420	LGV81_24165	LGV82_21900
ORTHOMCL3352	4 genes,4 taxa	1	1	1	1	LG939_20665	LGV80_21425	LGV81_24170	LGV82_21905
ORTHOMCL3353	4 genes,4 taxa	1	1	1	1	LG939_20670	LGV80_21430	LGV81_24175	LGV82_21910
ORTHOMCL3354	4 genes,4 taxa	1	1	1	1	LG939_20675	LGV80_21435	LGV81_24180	LGV82_21915
ORTHOMCL3355	4 genes,4 taxa	1	1	1	1	LG939_20680	LGV80_21440	LGV81_24185	LGV82_21920
ORTHOMCL3356	4 genes,4 taxa	1	1	1	1	LG939_20685	LGV80_21445	LGV81_24190	LGV82_21925
ORTHOMCL3357	4 genes,4 taxa	1	1	1	1	LG939_20690	LGV80_21475	LGV81_24195	LGV82_21930
ORTHOMCL3358	4 genes,4 taxa	1	1	1	1	LG939_20695	LGV80_21480	LGV81_24200	LGV82_21935
ORTHOMCL3359	4 genes,4 taxa	1	1	1	1	LG939_20760	LGV80_21560	LGV81_24235	LGV82_21955
ORTHOMCL3360	4 genes,4 taxa	1	1	1	1	LG939_20765	LGV80_21565	LGV81_24240	LGV82_21960
ORTHOMCL3361	4 genes,4 taxa	1	1	1	1	LG939_20775	LGV80_21575	LGV81_24250	LGV82_21970
ORTHOMCL3362	4 genes,4 taxa	1	1	1	1	LG939_20785	LGV80_21580	LGV81_24255	LGV82_21975
ORTHOMCL3363	4 genes,4 taxa	1	1	1	1	LG939_20790	LGV80_21585	LGV81_24260	LGV82_21980
ORTHOMCL3364	4 genes,4 taxa	1	1	1	1	LG939_20795	LGV80_21590	LGV81_24265	LGV82_21985
ORTHOMCL3365	4 genes,4 taxa	1	1	1	1	LG939_20800	LGV80_21595	LGV81_24270	LGV82_21990
ORTHOMCL3366	4 genes,4 taxa	1	1	1	1	LG939_20805	LGV80_21600	LGV81_24275	LGV82_21995
ORTHOMCL3367	4 genes,4 taxa	1	1	1	1	LG939_20810	LGV80_21605	LGV81_24280	LGV82_22000
ORTHOMCL3368	4 genes,4 taxa	1	1	1	1	LG939_20815	LGV80_21635	LGV81_24285	LGV82_22040
ORTHOMCL3369	4 genes,4 taxa	1	1	1	1	LG939_20820	LGV80_21640	LGV81_24290	LGV82_22045
ORTHOMCL3370	4 genes,4 taxa	1	1	1	1	LG939_20825	LGV80_21645	LGV81_24295	LGV82_22050
ORTHOMCL3371	4 genes,4 taxa	1	1	1	1	LG939_20830	LGV80_21650	LGV81_24305	LGV82_22055
ORTHOMCL3372	4 genes,4 taxa	1	1	1	1	LG939_20835	LGV80_21655	LGV81_24310	LGV82_22060
ORTHOMCL3373	4 genes,4 taxa	1	1	1	1	LG939_20840	LGV80_21660	LGV81_24315	LGV82_22065
ORTHOMCL3374	4 genes,4 taxa	1	1	1	1	LG939_20845	LGV80_21665	LGV81_24320	LGV82_22070
ORTHOMCL3375	4 genes,4 taxa	1	1	1	1	LG939_20850	LGV80_21670	LGV81_24325	LGV82_22075
ORTHOMCL3376	4 genes,4 taxa	1	1	1	1	LG939_20855	LGV80_21675	LGV81_24330	LGV82_22080
ORTHOMCL3377	4 genes,4 taxa	1	1	1	1	LG939_20860	LGV80_21680	LGV81_24335	LGV82_22085
ORTHOMCL3378	4 genes,4 taxa	1	1	1	1	LG939_20865	LGV80_21685	LGV81_24340	LGV82_22090
ORTHOMCL3379	4 genes,4 taxa	1	1	1	1	LG939_20870	LGV80_21690	LGV81_24345	LGV82_22095
ORTHOMCL3380	4 genes,4 taxa	1	1	1	1	LG939_20875	LGV80_21695	LGV81_24350	LGV82_22100
ORTHOMCL3381	4 genes,4 taxa	1	1	1	1	LG939_20880	LGV80_21700	LGV81_24355	LGV82_22105
ORTHOMCL3382	4 genes,4 taxa	1	1	1	1	LG939_20885	LGV80_21705	LGV81_24360	LGV82_22110
ORTHOMCL3383	4 genes,4 taxa	1	1	1	1	LG939_20890	LGV80_21710	LGV81_24365	LGV82_22115
ORTHOMCL3384	4 genes,4 taxa	1	1	1	1	LG939_20895	LGV80_21715	LGV81_24370	LGV82_22120
ORTHOMCL3385	4 genes,4 taxa	1	1	1	1	LG939_20900	LGV80_21720	LGV81_24375	LGV82_22125
ORTHOMCL3386	4 genes,4 taxa	1	1	1	1	LG939_20905	LGV80_21725	LGV81_24380	LGV82_22130
ORTHOMCL3387	4 genes,4 taxa	1	1	1	1	LG939_20915	LGV80_21735	LGV81_24390	LGV82_22140
ORTHOMCL3388	4 genes,4 taxa	1	1	1	1	LG939_20925	LGV80_21745	LGV81_24400	LGV82_22145
ORTHOMCL3389	4 genes,4 taxa	1	1	1	1	LG939_20930	LGV80_21750	LGV81_24405	LGV82_22150
ORTHOMCL3390	4 genes,4 taxa	1	1	1	1	LG939_20935	LGV80_21755	LGV81_24410	LGV82_22155
ORTHOMCL3391	4 genes,4 taxa	1	1	1	1	LG939_20940	LGV80_21760	LGV81_24415	LGV82_22160
ORTHOMCL3392	4 genes,4 taxa	1	1	1	1	LG939_20945	LGV80_21765	LGV81_24420	LGV82_22165
ORTHOMCL3393	4 genes,4 taxa	1	1	1	1	LG939_20960	LGV80_21780	LGV81_24435	LGV82_22180
ORTHOMCL3394	4 genes,4 taxa	1	1	1	1	LG939_20965	LGV80_21785	LGV81_24440	LGV82_22185
ORTHOMCL3395	4 genes,4 taxa	1	1	1	1	LG939_20970	LGV80_21790	LGV81_24445	LGV82_22190
ORTHOMCL3396	4 genes,4 taxa	1	1	1	1	LG939_20975	LGV80_21795	LGV81_24450	LGV82_22195
ORTHOMCL3397	4 genes,4 taxa	1	1	1	1	LG939_20980	LGV80_21800	LGV81_24455	LGV82_22200
ORTHOMCL3398	4 genes,4 taxa	1	1	1	1	LG939_20985	LGV80_21805	LGV81_24460	LGV82_22205
ORTHOMCL3399	4 genes,4 taxa	1	1	1	1	LG939_20990	LGV80_21810	LGV81_24465	LGV82_22210
ORTHOMCL3400	4 genes,4 taxa	1	1	1	1	LG939_20995	LGV80_21815	LGV81_24470	LGV82_22215
ORTHOMCL3401	4 genes,4 taxa	1	1	1	1	LG939_21000	LGV80_21820	LGV81_24475	LGV82_22220
ORTHOMCL3402	4 genes,4 taxa	1	1	1	1	LG939_21005	LGV80_21825	LGV81_24480	LGV82_22225
ORTHOMCL3403	4 genes,4 taxa	1	1	1	1	LG939_21015	LGV80_21830	LGV81_24485	LGV82_22230
ORTHOMCL3404	4 genes,4 taxa	1	1	1	1	LG939_21020	LGV80_21835	LGV81_24490	LGV82_22235
ORTHOMCL3405	4 genes,4 taxa	1	1	1	1	LG939_21025	LGV80_21840	LGV81_24495	LGV82_22240
ORTHOMCL3406	4 genes,4 taxa	1	1	1	1	LG939_21030	LGV80_21845	LGV81_24500	LGV82_22245
ORTHOMCL3407	4 genes,4 taxa	1	1	1	1	LG939_21035	LGV80_21850	LGV81_24505	LGV82_22250
ORTHOMCL3408	4 genes,4 taxa	1	1	1	1	LG939_21040	LGV80_21855	LGV81_24510	LGV82_22255
ORTHOMCL3409	4 genes,4 taxa	1	1	1	1	LG939_21045	LGV80_21860	LGV81_24515	LGV82_22260
ORTHOMCL3410	4 genes,4 taxa	1	1	1	1	LG939_21050	LGV80_21865	LGV81_24520	LGV82_22265
ORTHOMCL3411	4 genes,4 taxa	1	1	1	1	LG939_21055	LGV80_21870	LGV81_24525	LGV82_22270
ORTHOMCL3412	4 genes,4 taxa	1	1	1	1	LG939_21060	LGV80_21875	LGV81_24530	LGV82_22275
ORTHOMCL3413	4 genes,4 taxa	1	1	1	1	LG939_21065	LGV80_21880	LGV81_24535	LGV82_22280
ORTHOMCL3414	4 genes,4 taxa	1	1	1	1	LG939_21070	LGV80_21885	LGV81_24540	LGV82_22285
ORTHOMCL3415	4 genes,4 taxa	1	1	1	1	LG939_21075	LGV80_21890	LGV81_24545	LGV82_22290
ORTHOMCL3416	4 genes,4 taxa	1	1	1	1	LG939_21080	LGV80_21895	LGV81_24550	LGV82_22295
ORTHOMCL3417	4 genes,4 taxa	1	1	1	1	LG939_21085	LGV80_21900	LGV81_24555	LGV82_22300
ORTHOMCL3418	4 genes,4 taxa	1	1	1	1	LG939_21090	LGV80_21905	LGV81_24560	LGV82_22305
ORTHOMCL3419	4 genes,4 taxa	1	1	1	1	LG939_21100	LGV80_21915	LGV81_24570	LGV82_22315
ORTHOMCL3420	4 genes,4 taxa	1	1	1	1	LG939_21110	LGV80_21935	LGV81_24580	LGV82_22325
ORTHOMCL3421	4 genes,4 taxa	1	1	1	1	LG939_21115	LGV80_21940	LGV81_24585	LGV82_22330
ORTHOMCL3422	4 genes,4 taxa	1	1	1	1	LG939_21120	LGV80_21945	LGV81_24590	LGV82_22335
ORTHOMCL3423	4 genes,4 taxa	1	1	1	1	LG939_21125	LGV80_21950	LGV81_24595	LGV82_22345
ORTHOMCL3424	4 genes,4 taxa	1	1	1	1	LG939_21150	LGV80_21975	LGV81_24620	LGV82_22355
ORTHOMCL3425	4 genes,4 taxa	1	1	1	1	LG939_21155	LGV80_21980	LGV81_24625	LGV82_22360
ORTHOMCL3426	4 genes,4 taxa	1	1	1	1	LG939_21160	LGV80_21985	LGV81_24630	LGV82_22365
ORTHOMCL3427	4 genes,4 taxa	1	1	1	1	LG939_21165	LGV80_21990	LGV81_24635	LGV82_22370
ORTHOMCL3428	4 genes,4 taxa	1	1	1	1	LG939_21170	LGV80_21995	LGV81_24640	LGV82_22375
ORTHOMCL3429	4 genes,4 taxa	1	1	1	1	LG939_21175	LGV80_22000	LGV81_24645	LGV82_22380
ORTHOMCL3430	4 genes,4 taxa	1	1	1	1	LG939_21180	LGV80_22005	LGV81_24650	LGV82_22385
ORTHOMCL3431	4 genes,4 taxa	1	1	1	1	LG939_21185	LGV80_22015	LGV81_24655	LGV82_22395
ORTHOMCL3432	4 genes,4 taxa	1	1	1	1	LG939_21190	LGV80_22020	LGV81_24660	LGV82_22400
ORTHOMCL3433	4 genes,4 taxa	1	1	1	1	LG939_21195	LGV80_22025	LGV81_24665	LGV82_22405
ORTHOMCL3434	4 genes,4 taxa	1	1	1	1	LG939_21200	LGV80_22030	LGV81_24670	LGV82_22410
ORTHOMCL3435	4 genes,4 taxa	1	1	1	1	LG939_21205	LGV80_22035	LGV81_24675	LGV82_22415
ORTHOMCL3436	4 genes,4 taxa	1	1	1	1	LG939_21210	LGV80_22040	LGV81_24680	LGV82_22420
ORTHOMCL3437	4 genes,4 taxa	1	1	1	1	LG939_21215	LGV80_22045	LGV81_24685	LGV82_22425
ORTHOMCL3438	4 genes,4 taxa	1	1	1	1	LG939_21220	LGV80_22050	LGV81_24690	LGV82_22430
ORTHOMCL3439	4 genes,4 taxa	1	1	1	1	LG939_21225	LGV80_22055	LGV81_24695	LGV82_22435
ORTHOMCL3440	4 genes,4 taxa	1	1	1	1	LG939_21230	LGV80_22060	LGV81_24700	LGV82_22440
ORTHOMCL3441	4 genes,4 taxa	1	1	1	1	LG939_21235	LGV80_22065	LGV81_24705	LGV82_22445
ORTHOMCL3442	4 genes,4 taxa	1	1	1	1	LG939_21240	LGV80_22070	LGV81_24710	LGV82_22450
ORTHOMCL3443	4 genes,4 taxa	1	1	1	1	LG939_21245	LGV80_22075	LGV81_24715	LGV82_22455
ORTHOMCL3444	4 genes,4 taxa	1	1	1	1	LG939_21250	LGV80_22080	LGV81_24720	LGV82_22460
ORTHOMCL3445	4 genes,4 taxa	1	1	1	1	LG939_21255	LGV80_22085	LGV81_24725	LGV82_22465
ORTHOMCL3446	4 genes,4 taxa	1	1	1	1	LG939_21260	LGV80_22090	LGV81_24730	LGV82_22470
ORTHOMCL3447	4 genes,4 taxa	1	1	1	1	LG939_21265	LGV80_22095	LGV81_24735	LGV82_22475
ORTHOMCL3448	4 genes,4 taxa	1	1	1	1	LG939_21270	LGV80_22100	LGV81_24740	LGV82_22480
ORTHOMCL3449	4 genes,4 taxa	1	1	1	1	LG939_21275	LGV80_22105	LGV81_24745	LGV82_22485
ORTHOMCL3450	4 genes,4 taxa	1	1	1	1	LG939_21285	LGV80_22110	LGV81_24755	LGV82_22495
ORTHOMCL3451	4 genes,4 taxa	1	1	1	1	LG939_21290	LGV80_22115	LGV81_24760	LGV82_22500
ORTHOMCL3452	4 genes,4 taxa	1	1	1	1	LG939_21305	LGV80_22130	LGV81_24775	LGV82_22515
ORTHOMCL3453	4 genes,4 taxa	1	1	1	1	LG939_21310	LGV80_22135	LGV81_24780	LGV82_22520
ORTHOMCL3454	4 genes,4 taxa	1	1	1	1	LG939_21315	LGV80_22140	LGV81_24785	LGV82_22525
ORTHOMCL3455	4 genes,4 taxa	1	1	1	1	LG939_21320	LGV80_22145	LGV81_24790	LGV82_22530
ORTHOMCL3456	4 genes,4 taxa	1	1	1	1	LG939_21325	LGV80_22150	LGV81_24795	LGV82_22535
ORTHOMCL3457	4 genes,4 taxa	1	1	1	1	LG939_21330	LGV80_22155	LGV81_24800	LGV82_22540
ORTHOMCL3458	4 genes,4 taxa	1	1	1	1	LG939_21335	LGV80_22160	LGV81_24805	LGV82_22545
ORTHOMCL3459	4 genes,4 taxa	1	1	1	1	LG939_21340	LGV80_22165	LGV81_24810	LGV82_22550
ORTHOMCL3460	4 genes,4 taxa	1	1	1	1	LG939_21345	LGV80_22170	LGV81_24815	LGV82_22555
ORTHOMCL3461	4 genes,4 taxa	1	1	1	1	LG939_21350	LGV80_22175	LGV81_24820	LGV82_22560
ORTHOMCL3462	4 genes,4 taxa	1	1	1	1	LG939_21355	LGV80_22180	LGV81_24825	LGV82_22565
ORTHOMCL3463	4 genes,4 taxa	1	1	1	1	LG939_21360	LGV80_22185	LGV81_24830	LGV82_22570
ORTHOMCL3464	4 genes,4 taxa	1	1	1	1	LG939_21365	LGV80_22190	LGV81_24835	LGV82_22575
ORTHOMCL3465	4 genes,4 taxa	1	1	1	1	LG939_21370	LGV80_22195	LGV81_24840	LGV82_22580
ORTHOMCL3466	4 genes,4 taxa	1	1	1	1	LG939_21375	LGV80_22200	LGV81_24845	LGV82_22585
ORTHOMCL3467	4 genes,4 taxa	1	1	1	1	LG939_21380	LGV80_22205	LGV81_24850	LGV82_22590
ORTHOMCL3468	4 genes,4 taxa	1	1	1	1	LG939_21385	LGV80_22210	LGV81_24855	LGV82_22595
ORTHOMCL3469	4 genes,4 taxa	1	1	1	1	LG939_21390	LGV80_22215	LGV81_24860	LGV82_22600
ORTHOMCL3470	4 genes,4 taxa	1	1	1	1	LG939_21395	LGV80_22220	LGV81_24865	LGV82_22610
ORTHOMCL3471	4 genes,4 taxa	1	1	1	1	LG939_21405	LGV80_22230	LGV81_24875	LGV82_22620
ORTHOMCL3472	4 genes,4 taxa	1	1	1	1	LG939_21410	LGV80_22235	LGV81_24880	LGV82_22625
ORTHOMCL3473	4 genes,4 taxa	1	1	1	1	LG939_21415	LGV80_22240	LGV81_24885	LGV82_22630
ORTHOMCL3474	4 genes,4 taxa	1	1	1	1	LG939_21420	LGV80_22245	LGV81_24890	LGV82_22635
ORTHOMCL3475	4 genes,4 taxa	1	1	1	1	LG939_21425	LGV80_22250	LGV81_24895	LGV82_22640
ORTHOMCL3476	4 genes,4 taxa	1	1	1	1	LG939_21430	LGV80_22255	LGV81_24900	LGV82_22645
ORTHOMCL3477	4 genes,4 taxa	1	1	1	1	LG939_21435	LGV80_22260	LGV81_24905	LGV82_22650
ORTHOMCL3478	4 genes,4 taxa	1	1	1	1	LG939_21450	LGV80_22265	LGV81_24910	LGV82_22655
ORTHOMCL3479	4 genes,4 taxa	1	1	1	1	LG939_21455	LGV80_22270	LGV81_24915	LGV82_22660
ORTHOMCL3480	4 genes,4 taxa	1	1	1	1	LG939_21465	LGV80_22280	LGV81_24925	LGV82_22670
ORTHOMCL3481	4 genes,4 taxa	1	1	1	1	LG939_21470	LGV80_22285	LGV81_24930	LGV82_22675
ORTHOMCL3482	4 genes,4 taxa	1	1	1	1	LG939_21475	LGV80_22290	LGV81_24935	LGV82_22680
ORTHOMCL3483	4 genes,4 taxa	1	1	1	1	LG939_21480	LGV80_22295	LGV81_24940	LGV82_22685
ORTHOMCL3484	4 genes,4 taxa	1	1	1	1	LG939_21485	LGV80_22300	LGV81_24945	LGV82_22690
ORTHOMCL3485	4 genes,4 taxa	1	1	1	1	LG939_21490	LGV80_22305	LGV81_24950	LGV82_22695
ORTHOMCL3486	4 genes,4 taxa	1	1	1	1	LG939_21495	LGV80_22315	LGV81_24955	LGV82_22700
ORTHOMCL3487	4 genes,4 taxa	1	1	1	1	LG939_21500	LGV80_22320	LGV81_24960	LGV82_22705
ORTHOMCL3488	4 genes,4 taxa	1	1	1	1	LG939_21505	LGV80_22325	LGV81_24965	LGV82_22710
ORTHOMCL3489	4 genes,4 taxa	1	1	1	1	LG939_21510	LGV80_22330	LGV81_24970	LGV82_22715
ORTHOMCL3490	4 genes,4 taxa	1	1	1	1	LG939_21515	LGV80_22335	LGV81_24975	LGV82_22720
ORTHOMCL3491	4 genes,4 taxa	1	1	1	1	LG939_21520	LGV80_22340	LGV81_24980	LGV82_22725
ORTHOMCL3492	4 genes,4 taxa	1	1	1	1	LG939_21525	LGV80_22345	LGV81_24985	LGV82_22730
ORTHOMCL3493	4 genes,4 taxa	1	1	1	1	LG939_21530	LGV80_22350	LGV81_24990	LGV82_22735
ORTHOMCL3494	4 genes,4 taxa	1	1	1	1	LG939_21535	LGV80_22355	LGV81_24995	LGV82_22740
ORTHOMCL3495	4 genes,4 taxa	1	1	1	1	LG939_21540	LGV80_22360	LGV81_25000	LGV82_22745
ORTHOMCL3496	4 genes,4 taxa	1	1	1	1	LG939_21550	LGV80_22370	LGV81_25010	LGV82_22765
ORTHOMCL3497	4 genes,4 taxa	1	1	1	1	LG939_21555	LGV80_22375	LGV81_26520	LGV82_22770
ORTHOMCL3498	4 genes,4 taxa	1	1	1	1	LG939_21560	LGV80_22380	LGV81_26515	LGV82_22775
ORTHOMCL3499	4 genes,4 taxa	1	1	1	1	LG939_21565	LGV80_22385	LGV81_26510	LGV82_22780
ORTHOMCL3500	4 genes,4 taxa	1	1	1	1	LG939_21570	LGV80_22390	LGV81_26505	LGV82_22785
ORTHOMCL3501	4 genes,4 taxa	1	1	1	1	LG939_21575	LGV80_22395	LGV81_26500	LGV82_22790
ORTHOMCL3502	4 genes,4 taxa	1	1	1	1	LG939_21580	LGV80_22400	LGV81_26495	LGV82_22795
ORTHOMCL3503	4 genes,4 taxa	1	1	1	1	LG939_21585	LGV80_22405	LGV81_26490	LGV82_22800
ORTHOMCL3504	4 genes,4 taxa	1	1	1	1	LG939_21600	LGV80_22415	LGV81_26475	LGV82_22810
ORTHOMCL3505	4 genes,4 taxa	1	1	1	1	LG939_21605	LGV80_22420	LGV81_26470	LGV82_22815
ORTHOMCL3506	4 genes,4 taxa	1	1	1	1	LG939_21625	LGV80_22425	LGV81_26450	LGV82_22840
ORTHOMCL3507	4 genes,4 taxa	1	1	1	1	LG939_21635	LGV80_22445	LGV81_26440	LGV82_22850
ORTHOMCL3508	4 genes,4 taxa	1	1	1	1	LG939_21640	LGV80_22450	LGV81_26435	LGV82_22855
ORTHOMCL3509	4 genes,4 taxa	1	1	1	1	LG939_21650	LGV80_22460	LGV81_26425	LGV82_22865
ORTHOMCL3510	4 genes,4 taxa	1	1	1	1	LG939_21655	LGV80_22465	LGV81_26420	LGV82_22870
ORTHOMCL3511	4 genes,4 taxa	1	1	1	1	LG939_21660	LGV80_22470	LGV81_26410	LGV82_22875
ORTHOMCL3512	4 genes,4 taxa	1	1	1	1	LG939_21665	LGV80_22475	LGV81_26405	LGV82_22880
ORTHOMCL3513	4 genes,4 taxa	1	1	1	1	LG939_21670	LGV80_22480	LGV81_26400	LGV82_22885
ORTHOMCL3514	4 genes,4 taxa	1	1	1	1	LG939_21675	LGV80_22485	LGV81_26395	LGV82_22890
ORTHOMCL3515	4 genes,4 taxa	1	1	1	1	LG939_21680	LGV80_22490	LGV81_26390	LGV82_22895
ORTHOMCL3516	4 genes,4 taxa	1	1	1	1	LG939_21690	LGV80_22500	LGV81_26380	LGV82_22905
ORTHOMCL3517	4 genes,4 taxa	1	1	1	1	LG939_21695	LGV80_22505	LGV81_26375	LGV82_22910
ORTHOMCL3518	4 genes,4 taxa	1	1	1	1	LG939_21700	LGV80_22510	LGV81_26370	LGV82_22915
ORTHOMCL3519	4 genes,4 taxa	1	1	1	1	LG939_21705	LGV80_22515	LGV81_26365	LGV82_22920
ORTHOMCL3520	4 genes,4 taxa	1	1	1	1	LG939_21710	LGV80_22520	LGV81_26360	LGV82_22925
ORTHOMCL3521	4 genes,4 taxa	1	1	1	1	LG939_21715	LGV80_22525	LGV81_26355	LGV82_22930
ORTHOMCL3522	4 genes,4 taxa	1	1	1	1	LG939_21720	LGV80_22530	LGV81_26350	LGV82_22935
ORTHOMCL3523	4 genes,4 taxa	1	1	1	1	LG939_21725	LGV80_22535	LGV81_26345	LGV82_22940
ORTHOMCL3524	4 genes,4 taxa	1	1	1	1	LG939_21730	LGV80_22540	LGV81_26340	LGV82_22945
ORTHOMCL3525	4 genes,4 taxa	1	1	1	1	LG939_21735	LGV80_22545	LGV81_26335	LGV82_22950
ORTHOMCL3526	4 genes,4 taxa	1	1	1	1	LG939_21740	LGV80_22550	LGV81_26330	LGV82_22955
ORTHOMCL3527	4 genes,4 taxa	1	1	1	1	LG939_21745	LGV80_22555	LGV81_26325	LGV82_22960
ORTHOMCL3528	4 genes,4 taxa	1	1	1	1	LG939_21750	LGV80_22560	LGV81_26320	LGV82_22965
ORTHOMCL3529	4 genes,4 taxa	1	1	1	1	LG939_21755	LGV80_22565	LGV81_26315	LGV82_22970
ORTHOMCL3530	4 genes,4 taxa	1	1	1	1	LG939_21760	LGV80_22570	LGV81_26310	LGV82_22975
ORTHOMCL3531	4 genes,4 taxa	1	1	1	1	LG939_21765	LGV80_22575	LGV81_26305	LGV82_22980
ORTHOMCL3532	4 genes,4 taxa	1	1	1	1	LG939_21770	LGV80_22580	LGV81_26300	LGV82_22985
ORTHOMCL3533	4 genes,4 taxa	1	1	1	1	LG939_21775	LGV80_22585	LGV81_26295	LGV82_22990
ORTHOMCL3534	4 genes,4 taxa	1	1	1	1	LG939_21780	LGV80_22590	LGV81_26290	LGV82_22995
ORTHOMCL3535	4 genes,4 taxa	1	1	1	1	LG939_21785	LGV80_22595	LGV81_26285	LGV82_23000
ORTHOMCL3536	4 genes,4 taxa	1	1	1	1	LG939_21790	LGV80_22600	LGV81_26280	LGV82_23005
ORTHOMCL3537	4 genes,4 taxa	1	1	1	1	LG939_21795	LGV80_22605	LGV81_26275	LGV82_23010
ORTHOMCL3538	4 genes,4 taxa	1	1	1	1	LG939_21800	LGV80_22610	LGV81_26270	LGV82_23015
ORTHOMCL3539	4 genes,4 taxa	1	1	1	1	LG939_21805	LGV80_22615	LGV81_26265	LGV82_23020
ORTHOMCL3540	4 genes,4 taxa	1	1	1	1	LG939_21810	LGV80_22620	LGV81_26260	LGV82_23025
ORTHOMCL3541	4 genes,4 taxa	1	1	1	1	LG939_21815	LGV80_22625	LGV81_26255	LGV82_23030
ORTHOMCL3542	4 genes,4 taxa	1	1	1	1	LG939_21820	LGV80_22630	LGV81_26250	LGV82_23035
ORTHOMCL3543	4 genes,4 taxa	1	1	1	1	LG939_21825	LGV80_22635	LGV81_26245	LGV82_23040
ORTHOMCL3544	4 genes,4 taxa	1	1	1	1	LG939_21830	LGV80_22640	LGV81_26240	LGV82_23045
ORTHOMCL3545	4 genes,4 taxa	1	1	1	1	LG939_21835	LGV80_22645	LGV81_26235	LGV82_23050
ORTHOMCL3546	4 genes,4 taxa	1	1	1	1	LG939_21840	LGV80_22650	LGV81_26230	LGV82_23055
ORTHOMCL3547	4 genes,4 taxa	1	1	1	1	LG939_21845	LGV80_22655	LGV81_26225	LGV82_23060
ORTHOMCL3548	4 genes,4 taxa	1	1	1	1	LG939_21850	LGV80_22660	LGV81_26220	LGV82_23065
ORTHOMCL3549	4 genes,4 taxa	1	1	1	1	LG939_21855	LGV80_22665	LGV81_26215	LGV82_23070
ORTHOMCL3550	4 genes,4 taxa	1	1	1	1	LG939_21860	LGV80_22670	LGV81_26210	LGV82_23075
ORTHOMCL3551	4 genes,4 taxa	1	1	1	1	LG939_21865	LGV80_22675	LGV81_26205	LGV82_23080
ORTHOMCL3552	4 genes,4 taxa	1	1	1	1	LG939_21870	LGV80_22680	LGV81_26200	LGV82_23085
ORTHOMCL3553	4 genes,4 taxa	1	1	1	1	LG939_21875	LGV80_22685	LGV81_26195	LGV82_23090
ORTHOMCL3554	4 genes,4 taxa	1	1	1	1	LG939_21885	LGV80_22690	LGV81_26175	LGV82_23095
ORTHOMCL3555	4 genes,4 taxa	1	1	1	1	LG939_21890	LGV80_22695	LGV81_26165	LGV82_23100
ORTHOMCL3556	4 genes,4 taxa	1	1	1	1	LG939_21895	LGV80_22700	LGV81_26160	LGV82_23105
ORTHOMCL3557	4 genes,4 taxa	1	1	1	1	LG939_21900	LGV80_22705	LGV81_26155	LGV82_23110
ORTHOMCL3558	4 genes,4 taxa	1	1	1	1	LG939_21905	LGV80_22710	LGV81_26150	LGV82_23115
ORTHOMCL3559	4 genes,4 taxa	1	1	1	1	LG939_21910	LGV80_22715	LGV81_26145	LGV82_23120
ORTHOMCL3560	4 genes,4 taxa	1	1	1	1	LG939_21915	LGV80_22720	LGV81_26140	LGV82_23125
ORTHOMCL3561	4 genes,4 taxa	1	1	1	1	LG939_21925	LGV80_22730	LGV81_26130	LGV82_23135
ORTHOMCL3562	4 genes,4 taxa	1	1	1	1	LG939_21930	LGV80_22735	LGV81_26125	LGV82_23140
ORTHOMCL3563	4 genes,4 taxa	1	1	1	1	LG939_21935	LGV80_22740	LGV81_26120	LGV82_23145
ORTHOMCL3564	4 genes,4 taxa	1	1	1	1	LG939_21940	LGV80_22745	LGV81_26115	LGV82_23150
ORTHOMCL3565	4 genes,4 taxa	1	1	1	1	LG939_21945	LGV80_22750	LGV81_26105	LGV82_23155
ORTHOMCL3566	4 genes,4 taxa	1	1	1	1	LG939_21950	LGV80_22755	LGV81_26100	LGV82_23160
ORTHOMCL3567	4 genes,4 taxa	1	1	1	1	LG939_21955	LGV80_22760	LGV81_26095	LGV82_23165
ORTHOMCL3568	4 genes,4 taxa	1	1	1	1	LG939_21960	LGV80_22765	LGV81_26090	LGV82_23170
ORTHOMCL3569	4 genes,4 taxa	1	1	1	1	LG939_21965	LGV80_22770	LGV81_26085	LGV82_23175
ORTHOMCL3570	4 genes,4 taxa	1	1	1	1	LG939_21970	LGV80_22775	LGV81_26080	LGV82_23180
ORTHOMCL3571	4 genes,4 taxa	1	1	1	1	LG939_21975	LGV80_22780	LGV81_26075	LGV82_23185
ORTHOMCL3572	4 genes,4 taxa	1	1	1	1	LG939_22045	LGV80_22805	LGV81_25985	LGV82_23210
ORTHOMCL3573	4 genes,4 taxa	1	1	1	1	LG939_22050	LGV80_22810	LGV81_25980	LGV82_23215
ORTHOMCL3574	4 genes,4 taxa	1	1	1	1	LG939_22055	LGV80_22815	LGV81_25975	LGV82_23220
ORTHOMCL3575	4 genes,4 taxa	1	1	1	1	LG939_22060	LGV80_22820	LGV81_25970	LGV82_23225
ORTHOMCL3576	4 genes,4 taxa	1	1	1	1	LG939_22065	LGV80_22825	LGV81_25965	LGV82_23230
ORTHOMCL3577	4 genes,4 taxa	1	1	1	1	LG939_22070	LGV80_22830	LGV81_25960	LGV82_23235
ORTHOMCL3578	4 genes,4 taxa	1	1	1	1	LG939_22075	LGV80_22835	LGV81_25955	LGV82_23240
ORTHOMCL3579	4 genes,4 taxa	1	1	1	1	LG939_22080	LGV80_22840	LGV81_25950	LGV82_23245
ORTHOMCL3580	4 genes,4 taxa	1	1	1	1	LG939_22085	LGV80_22845	LGV81_25945	LGV82_23250
ORTHOMCL3581	4 genes,4 taxa	1	1	1	1	LG939_22090	LGV80_22855	LGV81_25935	LGV82_23255
ORTHOMCL3582	4 genes,4 taxa	1	1	1	1	LG939_22100	LGV80_22860	LGV81_25925	LGV82_23265
ORTHOMCL3583	4 genes,4 taxa	1	1	1	1	LG939_22105	LGV80_22865	LGV81_25920	LGV82_23270
ORTHOMCL3584	4 genes,4 taxa	1	1	1	1	LG939_22110	LGV80_22870	LGV81_25915	LGV82_23275
ORTHOMCL3585	4 genes,4 taxa	1	1	1	1	LG939_22115	LGV80_22875	LGV81_25910	LGV82_23280
ORTHOMCL3586	4 genes,4 taxa	1	1	1	1	LG939_22120	LGV80_22880	LGV81_25905	LGV82_23285
ORTHOMCL3587	4 genes,4 taxa	1	1	1	1	LG939_22125	LGV80_22885	LGV81_25900	LGV82_23290
ORTHOMCL3588	4 genes,4 taxa	1	1	1	1	LG939_22130	LGV80_22890	LGV81_25895	LGV82_23295
ORTHOMCL3589	4 genes,4 taxa	1	1	1	1	LG939_22135	LGV80_22895	LGV81_25890	LGV82_23300
ORTHOMCL3590	4 genes,4 taxa	1	1	1	1	LG939_22140	LGV80_22900	LGV81_25885	LGV82_23305
ORTHOMCL3591	4 genes,4 taxa	1	1	1	1	LG939_22145	LGV80_22905	LGV81_25880	LGV82_23310
ORTHOMCL3592	4 genes,4 taxa	1	1	1	1	LG939_22150	LGV80_22910	LGV81_25875	LGV82_23315
ORTHOMCL3593	4 genes,4 taxa	1	1	1	1	LG939_22155	LGV80_22915	LGV81_25870	LGV82_23320
ORTHOMCL3594	4 genes,4 taxa	1	1	1	1	LG939_22160	LGV80_22920	LGV81_25865	LGV82_23325
ORTHOMCL3595	4 genes,4 taxa	1	1	1	1	LG939_22165	LGV80_22925	LGV81_25860	LGV82_23330
ORTHOMCL3596	4 genes,4 taxa	1	1	1	1	LG939_22170	LGV80_22930	LGV81_25855	LGV82_23335
ORTHOMCL3597	4 genes,4 taxa	1	1	1	1	LG939_22175	LGV80_22935	LGV81_25850	LGV82_23340
ORTHOMCL3598	4 genes,4 taxa	1	1	1	1	LG939_22180	LGV80_22940	LGV81_25845	LGV82_23345
ORTHOMCL3599	4 genes,4 taxa	1	1	1	1	LG939_22185	LGV80_22945	LGV81_25840	LGV82_23350
ORTHOMCL3600	4 genes,4 taxa	1	1	1	1	LG939_22190	LGV80_22950	LGV81_25835	LGV82_23355
ORTHOMCL3601	4 genes,4 taxa	1	1	1	1	LG939_22195	LGV80_22955	LGV81_25830	LGV82_23360
ORTHOMCL3602	4 genes,4 taxa	1	1	1	1	LG939_22200	LGV80_22960	LGV81_25825	LGV82_23365
ORTHOMCL3603	4 genes,4 taxa	1	1	1	1	LG939_22205	LGV80_22965	LGV81_25820	LGV82_23370
ORTHOMCL3604	4 genes,4 taxa	1	1	1	1	LG939_22210	LGV80_22970	LGV81_25815	LGV82_23375
ORTHOMCL3605	4 genes,4 taxa	1	1	1	1	LG939_22215	LGV80_22975	LGV81_25810	LGV82_23380
ORTHOMCL3606	4 genes,4 taxa	1	1	1	1	LG939_22220	LGV80_22980	LGV81_25805	LGV82_23385
ORTHOMCL3607	4 genes,4 taxa	1	1	1	1	LG939_22225	LGV80_22985	LGV81_25800	LGV82_23390
ORTHOMCL3608	4 genes,4 taxa	1	1	1	1	LG939_22230	LGV80_22990	LGV81_25795	LGV82_23395
ORTHOMCL3609	4 genes,4 taxa	1	1	1	1	LG939_22235	LGV80_22995	LGV81_25790	LGV82_23400
ORTHOMCL3610	4 genes,4 taxa	1	1	1	1	LG939_22240	LGV80_23005	LGV81_25785	LGV82_23410
ORTHOMCL3611	4 genes,4 taxa	1	1	1	1	LG939_22245	LGV80_23010	LGV81_25780	LGV82_23415
ORTHOMCL3612	4 genes,4 taxa	1	1	1	1	LG939_22250	LGV80_23015	LGV81_25775	LGV82_23420
ORTHOMCL3613	4 genes,4 taxa	1	1	1	1	LG939_22260	LGV80_23020	LGV81_25765	LGV82_23430
ORTHOMCL3614	4 genes,4 taxa	1	1	1	1	LG939_22265	LGV80_23025	LGV81_25760	LGV82_23435
ORTHOMCL3615	4 genes,4 taxa	1	1	1	1	LG939_22270	LGV80_23030	LGV81_25755	LGV82_23440
ORTHOMCL3616	4 genes,4 taxa	1	1	1	1	LG939_22280	LGV80_23035	LGV81_25745	LGV82_23445
ORTHOMCL3617	4 genes,4 taxa	1	1	1	1	LG939_22285	LGV80_23040	LGV81_25740	LGV82_23450
ORTHOMCL3618	4 genes,4 taxa	1	1	1	1	LG939_22290	LGV80_23045	LGV81_25735	LGV82_23455
ORTHOMCL3619	4 genes,4 taxa	1	1	1	1	LG939_22295	LGV80_23050	LGV81_25730	LGV82_23460
ORTHOMCL3620	4 genes,4 taxa	1	1	1	1	LG939_22300	LGV80_23055	LGV81_25725	LGV82_23465
ORTHOMCL3621	4 genes,4 taxa	1	1	1	1	LG939_22305	LGV80_23060	LGV81_25720	LGV82_23470
ORTHOMCL3622	4 genes,4 taxa	1	1	1	1	LG939_22310	LGV80_23065	LGV81_25715	LGV82_23475
ORTHOMCL3623	4 genes,4 taxa	1	1	1	1	LG939_22315	LGV80_23070	LGV81_25710	LGV82_23480
ORTHOMCL3624	4 genes,4 taxa	1	1	1	1	LG939_22320	LGV80_23075	LGV81_25705	LGV82_23485
ORTHOMCL3625	4 genes,4 taxa	1	1	1	1	LG939_22325	LGV80_23080	LGV81_25700	LGV82_23490
ORTHOMCL3626	4 genes,4 taxa	1	1	1	1	LG939_22330	LGV80_23085	LGV81_25695	LGV82_23495
ORTHOMCL3627	4 genes,4 taxa	1	1	1	1	LG939_22335	LGV80_23090	LGV81_25690	LGV82_23500
ORTHOMCL3628	4 genes,4 taxa	1	1	1	1	LG939_22340	LGV80_23095	LGV81_25685	LGV82_23505
ORTHOMCL3629	4 genes,4 taxa	1	1	1	1	LG939_22345	LGV80_23100	LGV81_25680	LGV82_23510
ORTHOMCL3630	4 genes,4 taxa	1	1	1	1	LG939_22350	LGV80_23105	LGV81_25675	LGV82_23515
ORTHOMCL3631	4 genes,4 taxa	1	1	1	1	LG939_22355	LGV80_23110	LGV81_25670	LGV82_23520
ORTHOMCL3632	4 genes,4 taxa	1	1	1	1	LG939_22360	LGV80_23115	LGV81_25665	LGV82_23525
ORTHOMCL3633	4 genes,4 taxa	1	1	1	1	LG939_22365	LGV80_23120	LGV81_25660	LGV82_23530
ORTHOMCL3634	4 genes,4 taxa	1	1	1	1	LG939_22370	LGV80_23125	LGV81_25655	LGV82_23535
ORTHOMCL3635	4 genes,4 taxa	1	1	1	1	LG939_22375	LGV80_23130	LGV81_25650	LGV82_23540
ORTHOMCL3636	4 genes,4 taxa	1	1	1	1	LG939_22380	LGV80_23135	LGV81_25645	LGV82_23545
ORTHOMCL3637	4 genes,4 taxa	1	1	1	1	LG939_22390	LGV80_23140	LGV81_25635	LGV82_23550
ORTHOMCL3638	4 genes,4 taxa	1	1	1	1	LG939_22395	LGV80_23145	LGV81_25630	LGV82_23555
ORTHOMCL3639	4 genes,4 taxa	1	1	1	1	LG939_22400	LGV80_23150	LGV81_25625	LGV82_23560
ORTHOMCL3640	4 genes,4 taxa	1	1	1	1	LG939_22405	LGV80_23155	LGV81_25620	LGV82_23565
ORTHOMCL3641	4 genes,4 taxa	1	1	1	1	LG939_22410	LGV80_23160	LGV81_25615	LGV82_23570
ORTHOMCL3642	4 genes,4 taxa	1	1	1	1	LG939_22415	LGV80_23165	LGV81_25610	LGV82_23575
ORTHOMCL3643	4 genes,4 taxa	1	1	1	1	LG939_22420	LGV80_23170	LGV81_25605	LGV82_23580
ORTHOMCL3644	4 genes,4 taxa	1	1	1	1	LG939_22425	LGV80_23175	LGV81_25600	LGV82_23585
ORTHOMCL3645	4 genes,4 taxa	1	1	1	1	LG939_22430	LGV80_23180	LGV81_25595	LGV82_23590
ORTHOMCL3646	4 genes,4 taxa	1	1	1	1	LG939_22435	LGV80_23185	LGV81_25590	LGV82_23595
ORTHOMCL3647	4 genes,4 taxa	1	1	1	1	LG939_22440	LGV80_23190	LGV81_25585	LGV82_23600
ORTHOMCL3648	4 genes,4 taxa	1	1	1	1	LG939_22445	LGV80_23195	LGV81_25580	LGV82_23605
ORTHOMCL3649	4 genes,4 taxa	1	1	1	1	LG939_22450	LGV80_23200	LGV81_25575	LGV82_23610
ORTHOMCL3650	4 genes,4 taxa	1	1	1	1	LG939_22455	LGV80_23205	LGV81_25570	LGV82_23615
ORTHOMCL3651	4 genes,4 taxa	1	1	1	1	LG939_22460	LGV80_23210	LGV81_25565	LGV82_23620
ORTHOMCL3652	4 genes,4 taxa	1	1	1	1	LG939_22465	LGV80_23215	LGV81_25560	LGV82_23625
ORTHOMCL3653	4 genes,4 taxa	1	1	1	1	LG939_22475	LGV80_23225	LGV81_25550	LGV82_23635
ORTHOMCL3654	4 genes,4 taxa	1	1	1	1	LG939_22480	LGV80_23230	LGV81_25545	LGV82_23640
ORTHOMCL3655	4 genes,4 taxa	1	1	1	1	LG939_22485	LGV80_23235	LGV81_25540	LGV82_23645
ORTHOMCL3656	4 genes,4 taxa	1	1	1	1	LG939_22490	LGV80_23240	LGV81_25535	LGV82_23650
ORTHOMCL3657	4 genes,4 taxa	1	1	1	1	LG939_22495	LGV80_23245	LGV81_25530	LGV82_23655
ORTHOMCL3658	4 genes,4 taxa	1	1	1	1	LG939_22500	LGV80_23250	LGV81_25525	LGV82_23660
ORTHOMCL3659	4 genes,4 taxa	1	1	1	1	LG939_22505	LGV80_23255	LGV81_25520	LGV82_23665
ORTHOMCL3660	4 genes,4 taxa	1	1	1	1	LG939_22510	LGV80_23260	LGV81_25515	LGV82_23670
ORTHOMCL3661	4 genes,4 taxa	1	1	1	1	LG939_22515	LGV80_23265	LGV81_25510	LGV82_23675
ORTHOMCL3662	4 genes,4 taxa	1	1	1	1	LG939_22520	LGV80_23270	LGV81_25495	LGV82_23680
ORTHOMCL3663	4 genes,4 taxa	1	1	1	1	LG939_22525	LGV80_23275	LGV81_25490	LGV82_23685
ORTHOMCL3664	4 genes,4 taxa	1	1	1	1	LG939_22530	LGV80_23280	LGV81_25485	LGV82_23690
ORTHOMCL3665	4 genes,4 taxa	1	1	1	1	LG939_22535	LGV80_23285	LGV81_25480	LGV82_23695
ORTHOMCL3666	4 genes,4 taxa	1	1	1	1	LG939_22540	LGV80_23290	LGV81_25475	LGV82_23700
ORTHOMCL3667	4 genes,4 taxa	1	1	1	1	LG939_22545	LGV80_23295	LGV81_25470	LGV82_23705
ORTHOMCL3668	4 genes,4 taxa	1	1	1	1	LG939_22550	LGV80_23300	LGV81_25465	LGV82_23710
ORTHOMCL3669	4 genes,4 taxa	1	1	1	1	LG939_22565	LGV80_23310	LGV81_25450	LGV82_23725
ORTHOMCL3670	4 genes,4 taxa	1	1	1	1	LG939_22570	LGV80_23315	LGV81_25445	LGV82_23730
ORTHOMCL3671	4 genes,4 taxa	1	1	1	1	LG939_22575	LGV80_23320	LGV81_25440	LGV82_23735
ORTHOMCL3672	4 genes,4 taxa	1	1	1	1	LG939_22580	LGV80_23325	LGV81_25435	LGV82_23740
ORTHOMCL3673	4 genes,4 taxa	1	1	1	1	LG939_22585	LGV80_23330	LGV81_25430	LGV82_23745
ORTHOMCL3674	4 genes,4 taxa	1	1	1	1	LG939_22590	LGV80_23335	LGV81_25425	LGV82_23750
ORTHOMCL3675	4 genes,4 taxa	1	1	1	1	LG939_22595	LGV80_23340	LGV81_25420	LGV82_23755
ORTHOMCL3676	4 genes,4 taxa	1	1	1	1	LG939_22625	LGV80_23380	LGV81_25390	LGV82_23785
ORTHOMCL3677	4 genes,4 taxa	1	1	1	1	LG939_22630	LGV80_23385	LGV81_25385	LGV82_23790
ORTHOMCL3678	4 genes,4 taxa	1	1	1	1	LG939_22635	LGV80_23390	LGV81_25380	LGV82_23795
ORTHOMCL3679	4 genes,4 taxa	1	1	1	1	LG939_22640	LGV80_23395	LGV81_25375	LGV82_23800
ORTHOMCL3680	4 genes,4 taxa	1	1	1	1	LG939_22645	LGV80_23400	LGV81_25370	LGV82_23805
ORTHOMCL3681	4 genes,4 taxa	1	1	1	1	LG939_22650	LGV80_23405	LGV81_25365	LGV82_23810
ORTHOMCL3682	4 genes,4 taxa	1	1	1	1	LG939_22655	LGV80_23410	LGV81_25360	LGV82_23815
ORTHOMCL3683	4 genes,4 taxa	1	1	1	1	LG939_22660	LGV80_23415	LGV81_25355	LGV82_23820
ORTHOMCL3684	4 genes,4 taxa	1	1	1	1	LG939_22665	LGV80_23420	LGV81_25350	LGV82_23825
ORTHOMCL3685	4 genes,4 taxa	1	1	1	1	LG939_22670	LGV80_23425	LGV81_25345	LGV82_23830
ORTHOMCL3686	4 genes,4 taxa	1	1	1	1	LG939_22675	LGV80_23430	LGV81_25340	LGV82_23835
ORTHOMCL3687	4 genes,4 taxa	1	1	1	1	LG939_22680	LGV80_23435	LGV81_25335	LGV82_23840
ORTHOMCL3688	4 genes,4 taxa	1	1	1	1	LG939_22685	LGV80_23440	LGV81_25330	LGV82_23845
ORTHOMCL3689	4 genes,4 taxa	1	1	1	1	LG939_22690	LGV80_23445	LGV81_25325	LGV82_23850
ORTHOMCL3690	4 genes,4 taxa	1	1	1	1	LG939_22695	LGV80_23450	LGV81_25320	LGV82_23855
ORTHOMCL3691	4 genes,4 taxa	1	1	1	1	LG939_22700	LGV80_23455	LGV81_25315	LGV82_23860
ORTHOMCL3692	4 genes,4 taxa	1	1	1	1	LG939_22705	LGV80_23460	LGV81_25310	LGV82_23865
ORTHOMCL3693	4 genes,4 taxa	1	1	1	1	LG939_22710	LGV80_23465	LGV81_25305	LGV82_23870
ORTHOMCL3694	4 genes,4 taxa	1	1	1	1	LG939_22715	LGV80_23470	LGV81_25300	LGV82_23875
ORTHOMCL3695	4 genes,4 taxa	1	1	1	1	LG939_22720	LGV80_23475	LGV81_25295	LGV82_23880
ORTHOMCL3696	4 genes,4 taxa	1	1	1	1	LG939_22725	LGV80_23480	LGV81_25290	LGV82_23885
ORTHOMCL3697	4 genes,4 taxa	1	1	1	1	LG939_22730	LGV80_23485	LGV81_25285	LGV82_23890
ORTHOMCL3698	4 genes,4 taxa	1	1	1	1	LG939_22745	LGV80_23495	LGV81_25270	LGV82_23905
ORTHOMCL3699	4 genes,4 taxa	1	1	1	1	LG939_22750	LGV80_23500	LGV81_25265	LGV82_23910
ORTHOMCL3700	4 genes,4 taxa	1	1	1	1	LG939_22755	LGV80_23505	LGV81_25260	LGV82_23915
ORTHOMCL3701	4 genes,4 taxa	1	1	1	1	LG939_22760	LGV80_23510	LGV81_25255	LGV82_23920
ORTHOMCL3702	4 genes,4 taxa	1	1	1	1	LG939_22770	LGV80_23520	LGV81_25245	LGV82_23930
ORTHOMCL3703	4 genes,4 taxa	1	1	1	1	LG939_22775	LGV80_23525	LGV81_25240	LGV82_23935
ORTHOMCL3704	4 genes,4 taxa	1	1	1	1	LG939_22790	LGV80_23580	LGV81_25225	LGV82_23990
ORTHOMCL3705	4 genes,4 taxa	1	1	1	1	LG939_22845	LGV80_23670	LGV81_25205	LGV82_24030
ORTHOMCL3706	4 genes,4 taxa	1	1	1	1	LG939_22850	LGV80_23675	LGV81_25200	LGV82_24035
ORTHOMCL3707	4 genes,4 taxa	1	1	1	1	LG939_22870	LGV80_23695	LGV81_25180	LGV82_24050
ORTHOMCL3708	4 genes,4 taxa	1	1	1	1	LG939_22875	LGV80_23700	LGV81_25175	LGV82_24055
ORTHOMCL3709	4 genes,4 taxa	1	1	1	1	LG939_22885	LGV80_23710	LGV81_25165	LGV82_24065
ORTHOMCL3710	4 genes,4 taxa	1	1	1	1	LG939_22890	LGV80_23715	LGV81_25160	LGV82_24070
ORTHOMCL3711	4 genes,4 taxa	1	1	1	1	LG939_22895	LGV80_23720	LGV81_25155	LGV82_24075
ORTHOMCL3712	4 genes,4 taxa	1	1	1	1	LG939_22900	LGV80_23725	LGV81_25150	LGV82_24080
ORTHOMCL3713	4 genes,4 taxa	1	1	1	1	LG939_22925	LGV80_23735	LGV81_25130	LGV82_24090
ORTHOMCL3714	4 genes,4 taxa	1	1	1	1	LG939_23080	LGV80_23745	LGV81_18225	LGV82_24100
ORTHOMCL3715	4 genes,4 taxa	1	1	1	1	LG939_23085	LGV80_23750	LGV81_18230	LGV82_24105
ORTHOMCL3716	4 genes,4 taxa	1	1	1	1	LG939_23090	LGV80_23755	LGV81_18235	LGV82_24110
ORTHOMCL3717	4 genes,4 taxa	1	1	1	1	LG939_23095	LGV80_23760	LGV81_18240	LGV82_24115
ORTHOMCL3718	4 genes,4 taxa	1	1	1	1	LG939_23100	LGV80_23765	LGV81_18245	LGV82_24120
ORTHOMCL3719	4 genes,4 taxa	1	1	1	1	LG939_23105	LGV80_23770	LGV81_18250	LGV82_24125
ORTHOMCL3720	4 genes,4 taxa	1	1	1	1	LG939_23110	LGV80_23775	LGV81_18255	LGV82_24130
ORTHOMCL3721	4 genes,4 taxa	1	1	1	1	LG939_23115	LGV80_23780	LGV81_18260	LGV82_24135
ORTHOMCL3722	4 genes,4 taxa	1	1	1	1	LG939_23120	LGV80_23785	LGV81_18265	LGV82_24140
ORTHOMCL3723	4 genes,4 taxa	1	1	1	1	LG939_23125	LGV80_23790	LGV81_18270	LGV82_24145
ORTHOMCL3724	4 genes,4 taxa	1	1	1	1	LG939_23130	LGV80_23795	LGV81_18275	LGV82_24150
ORTHOMCL3725	4 genes,4 taxa	1	1	1	1	LG939_23135	LGV80_23800	LGV81_18280	LGV82_24155
ORTHOMCL3726	4 genes,4 taxa	1	1	1	1	LG939_23145	LGV80_23810	LGV81_18290	LGV82_24165
ORTHOMCL3727	4 genes,4 taxa	1	1	1	1	LG939_23150	LGV80_23815	LGV81_18295	LGV82_24170
ORTHOMCL3728	4 genes,4 taxa	1	1	1	1	LG939_23155	LGV80_23820	LGV81_18300	LGV82_24175
ORTHOMCL3729	4 genes,4 taxa	1	1	1	1	LG939_23160	LGV80_23825	LGV81_18305	LGV82_24180
ORTHOMCL3730	4 genes,4 taxa	1	1	1	1	LG939_23165	LGV80_23830	LGV81_18310	LGV82_24185
ORTHOMCL3731	4 genes,4 taxa	1	1	1	1	LG939_23170	LGV80_23835	LGV81_18315	LGV82_24190
ORTHOMCL3732	4 genes,4 taxa	1	1	1	1	LG939_23175	LGV80_23840	LGV81_18320	LGV82_24195
ORTHOMCL3733	4 genes,4 taxa	1	1	1	1	LG939_23180	LGV80_23845	LGV81_18325	LGV82_24200
ORTHOMCL3734	4 genes,4 taxa	1	1	1	1	LG939_23185	LGV80_23850	LGV81_18330	LGV82_24205
ORTHOMCL3735	4 genes,4 taxa	1	1	1	1	LG939_23190	LGV80_23855	LGV81_18335	LGV82_24210
ORTHOMCL3736	4 genes,4 taxa	1	1	1	1	LG939_23195	LGV80_23860	LGV81_18340	LGV82_24215
ORTHOMCL3737	4 genes,4 taxa	1	1	1	1	LG939_23200	LGV80_23865	LGV81_18345	LGV82_24220
ORTHOMCL3738	4 genes,4 taxa	1	1	1	1	LG939_23205	LGV80_23870	LGV81_18350	LGV82_24225
ORTHOMCL3739	4 genes,4 taxa	1	1	1	1	LG939_23210	LGV80_23875	LGV81_18355	LGV82_24230
ORTHOMCL3740	4 genes,4 taxa	1	1	1	1	LG939_23215	LGV80_23880	LGV81_18360	LGV82_24235
ORTHOMCL3741	4 genes,4 taxa	1	1	1	1	LG939_23220	LGV80_23885	LGV81_18365	LGV82_24240
ORTHOMCL3742	4 genes,4 taxa	1	1	1	1	LG939_23225	LGV80_23890	LGV81_18370	LGV82_24245
ORTHOMCL3743	4 genes,4 taxa	1	1	1	1	LG939_23230	LGV80_23895	LGV81_18375	LGV82_24250
ORTHOMCL3744	4 genes,4 taxa	1	1	1	1	LG939_23235	LGV80_23900	LGV81_18380	LGV82_24255
ORTHOMCL3745	4 genes,4 taxa	1	1	1	1	LG939_23240	LGV80_23905	LGV81_18385	LGV82_24260
ORTHOMCL3746	4 genes,4 taxa	1	1	1	1	LG939_23245	LGV80_23910	LGV81_18390	LGV82_24265
ORTHOMCL3747	4 genes,4 taxa	1	1	1	1	LG939_23250	LGV80_23915	LGV81_18395	LGV82_24270
ORTHOMCL3748	4 genes,4 taxa	1	1	1	1	LG939_23255	LGV80_23920	LGV81_18400	LGV82_24275
ORTHOMCL3749	4 genes,4 taxa	1	1	1	1	LG939_23260	LGV80_23925	LGV81_18405	LGV82_24280
ORTHOMCL3750	4 genes,4 taxa	1	1	1	1	LG939_23265	LGV80_23930	LGV81_18410	LGV82_24285
ORTHOMCL3751	4 genes,4 taxa	1	1	1	1	LG939_23270	LGV80_23935	LGV81_18415	LGV82_24290
ORTHOMCL3752	4 genes,4 taxa	1	1	1	1	LG939_23285	LGV80_23950	LGV81_18430	LGV82_24305
ORTHOMCL3753	4 genes,4 taxa	1	1	1	1	LG939_23290	LGV80_23955	LGV81_18435	LGV82_24310
ORTHOMCL3754	4 genes,4 taxa	1	1	1	1	LG939_23295	LGV80_23960	LGV81_18440	LGV82_24315
ORTHOMCL3755	4 genes,4 taxa	1	1	1	1	LG939_23300	LGV80_23965	LGV81_18445	LGV82_24320
ORTHOMCL3756	4 genes,4 taxa	1	1	1	1	LG939_23305	LGV80_23975	LGV81_18455	LGV82_24330
ORTHOMCL3757	4 genes,4 taxa	1	1	1	1	LG939_23310	LGV80_23980	LGV81_18460	LGV82_24335
ORTHOMCL3758	4 genes,4 taxa	1	1	1	1	LG939_23315	LGV80_23985	LGV81_18465	LGV82_24340
ORTHOMCL3759	4 genes,4 taxa	1	1	1	1	LG939_23320	LGV80_23990	LGV81_18470	LGV82_24345
ORTHOMCL3760	4 genes,4 taxa	1	1	1	1	LG939_23325	LGV80_23995	LGV81_18475	LGV82_24350
ORTHOMCL3761	4 genes,4 taxa	1	1	1	1	LG939_23330	LGV80_24000	LGV81_18480	LGV82_24355
ORTHOMCL3762	4 genes,4 taxa	1	1	1	1	LG939_23335	LGV80_24005	LGV81_18485	LGV82_24360
ORTHOMCL3763	4 genes,4 taxa	1	1	1	1	LG939_23340	LGV80_24010	LGV81_18490	LGV82_24365
ORTHOMCL3764	4 genes,4 taxa	1	1	1	1	LG939_23345	LGV80_24015	LGV81_18495	LGV82_24370
ORTHOMCL3765	4 genes,4 taxa	1	1	1	1	LG939_23350	LGV80_24020	LGV81_18500	LGV82_24375
ORTHOMCL3766	4 genes,4 taxa	1	1	1	1	LG939_23355	LGV80_24025	LGV81_18505	LGV82_24380
ORTHOMCL3767	4 genes,4 taxa	1	1	1	1	LG939_23360	LGV80_24030	LGV81_18510	LGV82_24385
ORTHOMCL3768	4 genes,4 taxa	1	1	1	1	LG939_23365	LGV80_24035	LGV81_18515	LGV82_24390
ORTHOMCL3769	4 genes,4 taxa	1	1	1	1	LG939_23370	LGV80_24040	LGV81_18520	LGV82_24395
ORTHOMCL3770	4 genes,4 taxa	1	1	1	1	LG939_23375	LGV80_24045	LGV81_18525	LGV82_24400
ORTHOMCL3771	4 genes,4 taxa	1	1	1	1	LG939_23380	LGV80_24050	LGV81_18530	LGV82_24405
ORTHOMCL3772	4 genes,4 taxa	1	1	1	1	LG939_23385	LGV80_24055	LGV81_18535	LGV82_24410
ORTHOMCL3773	4 genes,4 taxa	1	1	1	1	LG939_23390	LGV80_24060	LGV81_18540	LGV82_24415
ORTHOMCL3774	4 genes,4 taxa	1	1	1	1	LG939_23395	LGV80_24065	LGV81_18545	LGV82_24420
ORTHOMCL3775	4 genes,4 taxa	1	1	1	1	LG939_23400	LGV80_24070	LGV81_18550	LGV82_24425
ORTHOMCL3776	4 genes,4 taxa	1	1	1	1	LG939_23405	LGV80_24075	LGV81_18555	LGV82_24430
ORTHOMCL3777	4 genes,4 taxa	1	1	1	1	LG939_23410	LGV80_24080	LGV81_18560	LGV82_24435
ORTHOMCL3778	4 genes,4 taxa	1	1	1	1	LG939_23415	LGV80_24085	LGV81_18565	LGV82_24440
ORTHOMCL3779	4 genes,4 taxa	1	1	1	1	LG939_23425	LGV80_24095	LGV81_18575	LGV82_24450
ORTHOMCL3780	4 genes,4 taxa	1	1	1	1	LG939_23435	LGV80_24100	LGV81_18580	LGV82_24455
ORTHOMCL3781	4 genes,4 taxa	1	1	1	1	LG939_23440	LGV80_24105	LGV81_18585	LGV82_24460
ORTHOMCL3782	4 genes,4 taxa	1	1	1	1	LG939_23445	LGV80_24110	LGV81_18590	LGV82_24465
ORTHOMCL3783	4 genes,4 taxa	1	1	1	1	LG939_23450	LGV80_24115	LGV81_18595	LGV82_24470
ORTHOMCL3784	4 genes,4 taxa	1	1	1	1	LG939_23455	LGV80_24120	LGV81_18600	LGV82_24475
ORTHOMCL3785	4 genes,4 taxa	1	1	1	1	LG939_23460	LGV80_24125	LGV81_18605	LGV82_24480
ORTHOMCL3786	4 genes,4 taxa	1	1	1	1	LG939_23465	LGV80_24130	LGV81_18610	LGV82_24485
ORTHOMCL3787	4 genes,4 taxa	1	1	1	1	LG939_23470	LGV80_24135	LGV81_18615	LGV82_24490
ORTHOMCL3788	4 genes,4 taxa	1	1	1	1	LG939_23475	LGV80_24140	LGV81_18630	LGV82_24495
ORTHOMCL3789	4 genes,4 taxa	1	1	1	1	LG939_23480	LGV80_24145	LGV81_18635	LGV82_24500
ORTHOMCL3790	4 genes,4 taxa	1	1	1	1	LG939_23485	LGV80_24150	LGV81_18640	LGV82_24505
ORTHOMCL3791	4 genes,4 taxa	1	1	1	1	LG939_23490	LGV80_24155	LGV81_18645	LGV82_24510
ORTHOMCL3792	4 genes,4 taxa	1	1	1	1	LG939_23500	LGV80_24165	LGV81_18655	LGV82_24525
ORTHOMCL3793	4 genes,4 taxa	1	1	1	1	LG939_23505	LGV80_24170	LGV81_18660	LGV82_24530
ORTHOMCL3794	4 genes,4 taxa	1	1	1	1	LG939_23510	LGV80_24175	LGV81_18665	LGV82_24535
ORTHOMCL3795	4 genes,4 taxa	1	1	1	1	LG939_23520	LGV80_24185	LGV81_18675	LGV82_24545
ORTHOMCL3796	4 genes,4 taxa	1	1	1	1	LG939_23525	LGV80_24190	LGV81_18680	LGV82_24550
ORTHOMCL3797	4 genes,4 taxa	1	1	1	1	LG939_23530	LGV80_24195	LGV81_18690	LGV82_24555
ORTHOMCL3798	4 genes,4 taxa	1	1	1	1	LG939_23535	LGV80_24200	LGV81_18695	LGV82_24560
ORTHOMCL3799	4 genes,4 taxa	1	1	1	1	LG939_23540	LGV80_24205	LGV81_18700	LGV82_24565
ORTHOMCL3800	4 genes,4 taxa	1	1	1	1	LG939_23545	LGV80_24210	LGV81_18705	LGV82_24570
ORTHOMCL3801	4 genes,4 taxa	1	1	1	1	LG939_23550	LGV80_24215	LGV81_18710	LGV82_24575
ORTHOMCL3802	4 genes,4 taxa	1	1	1	1	LG939_23555	LGV80_24220	LGV81_18715	LGV82_24580
ORTHOMCL3803	4 genes,4 taxa	1	1	1	1	LG939_23560	LGV80_24225	LGV81_18720	LGV82_24585
ORTHOMCL3804	4 genes,4 taxa	1	1	1	1	LG939_23565	LGV80_24230	LGV81_18725	LGV82_24590
ORTHOMCL3805	4 genes,4 taxa	1	1	1	1	LG939_23570	LGV80_24235	LGV81_18730	LGV82_24595
ORTHOMCL3806	4 genes,4 taxa	1	1	1	1	LG939_23575	LGV80_24240	LGV81_18735	LGV82_24600
ORTHOMCL3807	4 genes,4 taxa	1	1	1	1	LG939_23580	LGV80_24245	LGV81_18740	LGV82_24605
ORTHOMCL3808	4 genes,4 taxa	1	1	1	1	LG939_23585	LGV80_24250	LGV81_18745	LGV82_24610
ORTHOMCL3809	4 genes,4 taxa	1	1	1	1	LG939_23590	LGV80_24255	LGV81_18750	LGV82_24615
ORTHOMCL3810	4 genes,4 taxa	1	1	1	1	LG939_23595	LGV80_24260	LGV81_18755	LGV82_24620
ORTHOMCL3811	4 genes,4 taxa	1	1	1	1	LG939_23600	LGV80_24265	LGV81_18760	LGV82_24625
ORTHOMCL3812	4 genes,4 taxa	1	1	1	1	LG939_23605	LGV80_24270	LGV81_18765	LGV82_24630
ORTHOMCL3813	4 genes,4 taxa	1	1	1	1	LG939_23610	LGV80_24275	LGV81_18770	LGV82_24635
ORTHOMCL3814	4 genes,4 taxa	1	1	1	1	LG939_23615	LGV80_24280	LGV81_18775	LGV82_24640
ORTHOMCL3815	4 genes,4 taxa	1	1	1	1	LG939_23620	LGV80_24285	LGV81_18780	LGV82_24645
ORTHOMCL3816	4 genes,4 taxa	1	1	1	1	LG939_23625	LGV80_24290	LGV81_18785	LGV82_24650
ORTHOMCL3817	4 genes,4 taxa	1	1	1	1	LG939_23630	LGV80_24295	LGV81_18795	LGV82_24655
ORTHOMCL3818	4 genes,4 taxa	1	1	1	1	LG939_23635	LGV80_24305	LGV81_18800	LGV82_24665
ORTHOMCL3819	4 genes,4 taxa	1	1	1	1	LG939_23640	LGV80_24315	LGV81_18805	LGV82_24675
ORTHOMCL3820	4 genes,4 taxa	1	1	1	1	LG939_23650	LGV80_24325	LGV81_18815	LGV82_24685
ORTHOMCL3821	4 genes,4 taxa	1	1	1	1	LG939_23655	LGV80_24330	LGV81_18820	LGV82_24690
ORTHOMCL3822	4 genes,4 taxa	1	1	1	1	LG939_23660	LGV80_24335	LGV81_18825	LGV82_24695
ORTHOMCL3823	4 genes,4 taxa	1	1	1	1	LG939_23665	LGV80_24340	LGV81_18830	LGV82_24700
ORTHOMCL3824	4 genes,4 taxa	1	1	1	1	LG939_23675	LGV80_24350	LGV81_18840	LGV82_24710
ORTHOMCL3825	4 genes,4 taxa	1	1	1	1	LG939_23680	LGV80_24355	LGV81_18845	LGV82_24715
ORTHOMCL3826	4 genes,4 taxa	1	1	1	1	LG939_23685	LGV80_24365	LGV81_18850	LGV82_24720
ORTHOMCL3827	4 genes,4 taxa	1	1	1	1	LG939_23690	LGV80_24370	LGV81_18855	LGV82_24725
ORTHOMCL3828	4 genes,4 taxa	1	1	1	1	LG939_23700	LGV80_24380	LGV81_18865	LGV82_24735
ORTHOMCL3829	4 genes,4 taxa	1	1	1	1	LG939_23705	LGV80_24385	LGV81_18870	LGV82_24740
ORTHOMCL3830	4 genes,4 taxa	1	1	1	1	LG939_23710	LGV80_24390	LGV81_18875	LGV82_24750
ORTHOMCL3831	4 genes,3 taxa	1	0	1	1	LG939_23715	--	LGV81_18880	LGV82_24755
ORTHOMCL3832	4 genes,4 taxa	1	1	1	1	LG939_23745	LGV80_24400	LGV81_18910	LGV82_24775
ORTHOMCL3833	4 genes,4 taxa	1	1	1	1	LG939_23750	LGV80_24405	LGV81_18915	LGV82_24780
ORTHOMCL3834	4 genes,4 taxa	1	1	1	1	LG939_23755	LGV80_24410	LGV81_18920	LGV82_24785
ORTHOMCL3835	4 genes,4 taxa	1	1	1	1	LG939_23760	LGV80_24415	LGV81_18925	LGV82_24790
ORTHOMCL3836	4 genes,4 taxa	1	1	1	1	LG939_23765	LGV80_24420	LGV81_18930	LGV82_24795
ORTHOMCL3837	4 genes,4 taxa	1	1	1	1	LG939_23770	LGV80_24425	LGV81_18935	LGV82_24800
ORTHOMCL3838	4 genes,4 taxa	1	1	1	1	LG939_23775	LGV80_24430	LGV81_18940	LGV82_24805
ORTHOMCL3839	4 genes,4 taxa	1	1	1	1	LG939_23780	LGV80_24435	LGV81_18945	LGV82_24810
ORTHOMCL3840	4 genes,4 taxa	1	1	1	1	LG939_23785	LGV80_24440	LGV81_18950	LGV82_24815
ORTHOMCL3841	4 genes,4 taxa	1	1	1	1	LG939_23790	LGV80_24445	LGV81_18955	LGV82_24820
ORTHOMCL3842	4 genes,4 taxa	1	1	1	1	LG939_23795	LGV80_24450	LGV81_18960	LGV82_24825
ORTHOMCL3843	4 genes,4 taxa	1	1	1	1	LG939_23800	LGV80_24455	LGV81_18965	LGV82_24830
ORTHOMCL3844	4 genes,4 taxa	1	1	1	1	LG939_23805	LGV80_24460	LGV81_18970	LGV82_24835
ORTHOMCL3845	4 genes,4 taxa	1	1	1	1	LG939_23845	LGV80_24480	LGV81_19000	LGV82_24845
ORTHOMCL3846	4 genes,4 taxa	1	1	1	1	LG939_23860	LGV80_24495	LGV81_19015	LGV82_24865
ORTHOMCL3847	4 genes,4 taxa	1	1	1	1	LG939_23870	LGV80_24505	LGV81_19025	LGV82_24875
ORTHOMCL3848	4 genes,4 taxa	1	1	1	1	LG939_23875	LGV80_24510	LGV81_19030	LGV82_24880
ORTHOMCL3849	4 genes,4 taxa	1	1	1	1	LG939_23880	LGV80_24515	LGV81_19035	LGV82_24885
ORTHOMCL3850	4 genes,4 taxa	1	1	1	1	LG939_23885	LGV80_24520	LGV81_19040	LGV82_24890
ORTHOMCL3851	4 genes,4 taxa	1	1	1	1	LG939_23890	LGV80_24525	LGV81_19045	LGV82_24895
ORTHOMCL3852	4 genes,4 taxa	1	1	1	1	LG939_23895	LGV80_24530	LGV81_19050	LGV82_24900
ORTHOMCL3853	4 genes,4 taxa	1	1	1	1	LG939_23900	LGV80_24535	LGV81_19055	LGV82_24905
ORTHOMCL3854	4 genes,4 taxa	1	1	1	1	LG939_23905	LGV80_24540	LGV81_19060	LGV82_24910
ORTHOMCL3855	4 genes,4 taxa	1	1	1	1	LG939_23910	LGV80_24545	LGV81_19065	LGV82_24915
ORTHOMCL3856	4 genes,4 taxa	1	1	1	1	LG939_23915	LGV80_24550	LGV81_19070	LGV82_24920
ORTHOMCL3857	4 genes,4 taxa	1	1	1	1	LG939_23920	LGV80_24555	LGV81_19075	LGV82_24925
ORTHOMCL3858	4 genes,4 taxa	1	1	1	1	LG939_23925	LGV80_24560	LGV81_19080	LGV82_24930
ORTHOMCL3859	4 genes,4 taxa	1	1	1	1	LG939_23930	LGV80_24565	LGV81_19085	LGV82_24935
ORTHOMCL3860	4 genes,4 taxa	1	1	1	1	LG939_23935	LGV80_24570	LGV81_19090	LGV82_24940
ORTHOMCL3861	4 genes,4 taxa	1	1	1	1	LG939_23945	LGV80_24580	LGV81_19105	LGV82_24950
ORTHOMCL3862	4 genes,4 taxa	1	1	1	1	LG939_23950	LGV80_24585	LGV81_19110	LGV82_24955
ORTHOMCL3863	4 genes,4 taxa	1	1	1	1	LG939_23955	LGV80_24590	LGV81_19115	LGV82_24960
ORTHOMCL3864	4 genes,4 taxa	1	1	1	1	LG939_23960	LGV80_24595	LGV81_19120	LGV82_24965
ORTHOMCL3865	4 genes,4 taxa	1	1	1	1	LG939_23965	LGV80_24600	LGV81_19125	LGV82_24970
ORTHOMCL3866	4 genes,4 taxa	1	1	1	1	LG939_23970	LGV80_24605	LGV81_19130	LGV82_24975
ORTHOMCL3867	4 genes,4 taxa	1	1	1	1	LG939_23975	LGV80_24610	LGV81_19135	LGV82_24980
ORTHOMCL3868	4 genes,4 taxa	1	1	1	1	LG939_23980	LGV80_24615	LGV81_19140	LGV82_24985
ORTHOMCL3869	4 genes,4 taxa	1	1	1	1	LG939_23985	LGV80_24620	LGV81_19145	LGV82_24990
ORTHOMCL3870	4 genes,4 taxa	1	1	1	1	LG939_23990	LGV80_24625	LGV81_19150	LGV82_24995
ORTHOMCL3871	4 genes,4 taxa	1	1	1	1	LG939_23995	LGV80_24630	LGV81_19155	LGV82_25000
ORTHOMCL3872	4 genes,4 taxa	1	1	1	1	LG939_24000	LGV80_24635	LGV81_19160	LGV82_25005
ORTHOMCL3873	4 genes,4 taxa	1	1	1	1	LG939_24005	LGV80_24640	LGV81_19165	LGV82_25010
ORTHOMCL3874	4 genes,4 taxa	1	1	1	1	LG939_24010	LGV80_24645	LGV81_19170	LGV82_25015
ORTHOMCL3875	4 genes,4 taxa	1	1	1	1	LG939_24015	LGV80_24650	LGV81_19175	LGV82_25020
ORTHOMCL3876	4 genes,4 taxa	1	1	1	1	LG939_24020	LGV80_24655	LGV81_19180	LGV82_25025
ORTHOMCL3877	4 genes,4 taxa	1	1	1	1	LG939_24025	LGV80_24660	LGV81_19185	LGV82_25030
ORTHOMCL3878	4 genes,4 taxa	1	1	1	1	LG939_24030	LGV80_24665	LGV81_19190	LGV82_25035
ORTHOMCL3879	4 genes,4 taxa	1	1	1	1	LG939_24035	LGV80_24670	LGV81_19195	LGV82_25040
ORTHOMCL3880	4 genes,4 taxa	1	1	1	1	LG939_24040	LGV80_24675	LGV81_19200	LGV82_25045
ORTHOMCL3881	4 genes,4 taxa	1	1	1	1	LG939_24045	LGV80_24680	LGV81_19205	LGV82_25050
ORTHOMCL3882	4 genes,4 taxa	1	1	1	1	LG939_24050	LGV80_24685	LGV81_19210	LGV82_25055
ORTHOMCL3883	4 genes,4 taxa	1	1	1	1	LG939_24055	LGV80_24690	LGV81_19215	LGV82_25060
ORTHOMCL3884	4 genes,4 taxa	1	1	1	1	LG939_24060	LGV80_24695	LGV81_19225	LGV82_25065
ORTHOMCL3885	4 genes,4 taxa	1	1	1	1	LG939_24065	LGV80_24700	LGV81_19230	LGV82_25070
ORTHOMCL3886	4 genes,4 taxa	1	1	1	1	LG939_24070	LGV80_24705	LGV81_19235	LGV82_25075
ORTHOMCL3887	4 genes,4 taxa	1	1	1	1	LG939_24075	LGV80_24710	LGV81_19240	LGV82_25080
ORTHOMCL3888	4 genes,4 taxa	1	1	1	1	LG939_24080	LGV80_24715	LGV81_19245	LGV82_25085
ORTHOMCL3889	4 genes,4 taxa	1	1	1	1	LG939_24085	LGV80_24720	LGV81_19250	LGV82_25090
ORTHOMCL3890	4 genes,4 taxa	1	1	1	1	LG939_24090	LGV80_24725	LGV81_19255	LGV82_25095
ORTHOMCL3891	4 genes,4 taxa	1	1	1	1	LG939_24095	LGV80_24730	LGV81_19260	LGV82_25100
ORTHOMCL3892	4 genes,4 taxa	1	1	1	1	LG939_24100	LGV80_24735	LGV81_19265	LGV82_25105
ORTHOMCL3893	4 genes,4 taxa	1	1	1	1	LG939_24105	LGV80_24740	LGV81_19270	LGV82_25110
ORTHOMCL3894	4 genes,4 taxa	1	1	1	1	LG939_24110	LGV80_24745	LGV81_19275	LGV82_25115
ORTHOMCL3895	4 genes,4 taxa	1	1	1	1	LG939_24115	LGV80_24750	LGV81_19280	LGV82_25120
ORTHOMCL3896	4 genes,4 taxa	1	1	1	1	LG939_24120	LGV80_24755	LGV81_19285	LGV82_25125
ORTHOMCL3897	4 genes,4 taxa	1	1	1	1	LG939_24125	LGV80_24760	LGV81_19290	LGV82_25130
ORTHOMCL3898	4 genes,4 taxa	1	1	1	1	LG939_24130	LGV80_24765	LGV81_19295	LGV82_25135
ORTHOMCL3899	4 genes,4 taxa	1	1	1	1	LG939_24140	LGV80_24775	LGV81_19305	LGV82_25145
ORTHOMCL3900	4 genes,4 taxa	1	1	1	1	LG939_24145	LGV80_24780	LGV81_19310	LGV82_25150
ORTHOMCL3901	4 genes,4 taxa	1	1	1	1	LG939_24150	LGV80_24785	LGV81_19315	LGV82_25155
ORTHOMCL3902	4 genes,4 taxa	1	1	1	1	LG939_24155	LGV80_24790	LGV81_19320	LGV82_25160
ORTHOMCL3903	4 genes,4 taxa	1	1	1	1	LG939_24160	LGV80_24795	LGV81_19325	LGV82_25165
ORTHOMCL3904	4 genes,4 taxa	1	1	1	1	LG939_24165	LGV80_24800	LGV81_19330	LGV82_25170
ORTHOMCL3905	4 genes,4 taxa	1	1	1	1	LG939_24170	LGV80_24805	LGV81_19335	LGV82_25175
ORTHOMCL3906	4 genes,4 taxa	1	1	1	1	LG939_24175	LGV80_24810	LGV81_19340	LGV82_25180
ORTHOMCL3907	4 genes,4 taxa	1	1	1	1	LG939_24180	LGV80_24815	LGV81_19345	LGV82_25185
ORTHOMCL3908	4 genes,4 taxa	1	1	1	1	LG939_24185	LGV80_24820	LGV81_19350	LGV82_25190
ORTHOMCL3909	4 genes,4 taxa	1	1	1	1	LG939_24215	LGV80_24835	LGV81_19380	LGV82_25205
ORTHOMCL3910	4 genes,4 taxa	1	1	1	1	LG939_24220	LGV80_24840	LGV81_19385	LGV82_25210
ORTHOMCL3911	4 genes,4 taxa	1	1	1	1	LG939_24225	LGV80_24845	LGV81_19390	LGV82_25215
ORTHOMCL3912	4 genes,4 taxa	1	1	1	1	LG939_24230	LGV80_24850	LGV81_19395	LGV82_25220
ORTHOMCL3913	4 genes,4 taxa	1	1	1	1	LG939_24235	LGV80_24855	LGV81_19400	LGV82_25225
ORTHOMCL3914	4 genes,4 taxa	1	1	1	1	LG939_24240	LGV80_24860	LGV81_19405	LGV82_25230
ORTHOMCL3915	4 genes,4 taxa	1	1	1	1	LG939_24245	LGV80_24865	LGV81_19410	LGV82_25235
ORTHOMCL3916	4 genes,4 taxa	1	1	1	1	LG939_24250	LGV80_24870	LGV81_19415	LGV82_25240
ORTHOMCL3917	4 genes,4 taxa	1	1	1	1	LG939_24255	LGV80_24875	LGV81_19420	LGV82_25245
ORTHOMCL3918	4 genes,4 taxa	1	1	1	1	LG939_24265	LGV80_24885	LGV81_19430	LGV82_25255
ORTHOMCL3919	4 genes,4 taxa	1	1	1	1	LG939_24270	LGV80_24890	LGV81_19435	LGV82_25260
ORTHOMCL3920	4 genes,4 taxa	1	1	1	1	LG939_24275	LGV80_24895	LGV81_19440	LGV82_25265
ORTHOMCL3921	4 genes,4 taxa	1	1	1	1	LG939_24280	LGV80_24900	LGV81_19445	LGV82_25270
ORTHOMCL3922	4 genes,4 taxa	1	1	1	1	LG939_24285	LGV80_24905	LGV81_19450	LGV82_25275
ORTHOMCL3923	4 genes,4 taxa	1	1	1	1	LG939_24290	LGV80_24910	LGV81_19455	LGV82_25280
ORTHOMCL3924	4 genes,4 taxa	1	1	1	1	LG939_24295	LGV80_24915	LGV81_19460	LGV82_25285
ORTHOMCL3925	4 genes,4 taxa	1	1	1	1	LG939_24305	LGV80_24935	LGV81_19480	LGV82_25300
ORTHOMCL3926	4 genes,4 taxa	1	1	1	1	LG939_24310	LGV80_24940	LGV81_19485	LGV82_25305
ORTHOMCL3927	4 genes,4 taxa	1	1	1	1	LG939_24315	LGV80_24945	LGV81_19490	LGV82_25310
ORTHOMCL3928	4 genes,4 taxa	1	1	1	1	LG939_24320	LGV80_24950	LGV81_19495	LGV82_25315
ORTHOMCL3929	4 genes,4 taxa	1	1	1	1	LG939_24325	LGV80_24955	LGV81_19500	LGV82_25320
ORTHOMCL3930	4 genes,4 taxa	1	1	1	1	LG939_24330	LGV80_24960	LGV81_19505	LGV82_25325
ORTHOMCL3931	4 genes,4 taxa	1	1	1	1	LG939_24335	LGV80_24965	LGV81_19510	LGV82_25330
ORTHOMCL3932	4 genes,4 taxa	1	1	1	1	LG939_24340	LGV80_24970	LGV81_19515	LGV82_25335
ORTHOMCL3933	4 genes,4 taxa	1	1	1	1	LG939_24345	LGV80_24975	LGV81_19520	LGV82_25340
ORTHOMCL3934	4 genes,4 taxa	1	1	1	1	LG939_24350	LGV80_24980	LGV81_19525	LGV82_25345
ORTHOMCL3935	4 genes,4 taxa	1	1	1	1	LG939_24365	LGV80_24995	LGV81_19540	LGV82_25370
ORTHOMCL3936	4 genes,4 taxa	1	1	1	1	LG939_24370	LGV80_25000	LGV81_19545	LGV82_25375
ORTHOMCL3937	4 genes,4 taxa	1	1	1	1	LG939_24375	LGV80_25005	LGV81_19550	LGV82_25380
ORTHOMCL3938	4 genes,4 taxa	1	1	1	1	LG939_24380	LGV80_25010	LGV81_19555	LGV82_25385
ORTHOMCL3939	4 genes,4 taxa	1	1	1	1	LG939_24385	LGV80_25015	LGV81_19560	LGV82_25390
ORTHOMCL3940	4 genes,4 taxa	1	1	1	1	LG939_24390	LGV80_25020	LGV81_19565	LGV82_25395
ORTHOMCL3941	4 genes,4 taxa	1	1	1	1	LG939_24395	LGV80_25025	LGV81_19570	LGV82_25400
ORTHOMCL3942	4 genes,4 taxa	1	1	1	1	LG939_24400	LGV80_25030	LGV81_19575	LGV82_25405
ORTHOMCL3943	4 genes,4 taxa	1	1	1	1	LG939_24405	LGV80_25035	LGV81_19580	LGV82_25410
ORTHOMCL3944	4 genes,4 taxa	1	1	1	1	LG939_24410	LGV80_25040	LGV81_19585	LGV82_25415
ORTHOMCL3945	4 genes,4 taxa	1	1	1	1	LG939_24415	LGV80_25045	LGV81_19590	LGV82_25420
ORTHOMCL3946	4 genes,4 taxa	1	1	1	1	LG939_24420	LGV80_25050	LGV81_19595	LGV82_25425
ORTHOMCL3947	4 genes,4 taxa	1	1	1	1	LG939_24425	LGV80_25055	LGV81_19600	LGV82_25430
ORTHOMCL3948	4 genes,4 taxa	1	1	1	1	LG939_24430	LGV80_25060	LGV81_19605	LGV82_25435
ORTHOMCL3949	4 genes,4 taxa	1	1	1	1	LG939_24435	LGV80_25065	LGV81_19610	LGV82_25440
ORTHOMCL3950	4 genes,4 taxa	1	1	1	1	LG939_24440	LGV80_25070	LGV81_19615	LGV82_25445
ORTHOMCL3951	4 genes,4 taxa	1	1	1	1	LG939_24450	LGV80_25080	LGV81_19625	LGV82_25460
ORTHOMCL3952	4 genes,4 taxa	1	1	1	1	LG939_24455	LGV80_25085	LGV81_19630	LGV82_25465
ORTHOMCL3953	4 genes,4 taxa	1	1	1	1	LG939_24460	LGV80_25090	LGV81_19635	LGV82_25470
ORTHOMCL3954	4 genes,4 taxa	1	1	1	1	LG939_24465	LGV80_25095	LGV81_19640	LGV82_25475
ORTHOMCL3955	4 genes,4 taxa	1	1	1	1	LG939_24470	LGV80_25100	LGV81_19645	LGV82_25480
ORTHOMCL3956	4 genes,4 taxa	1	1	1	1	LG939_24475	LGV80_25105	LGV81_19650	LGV82_25485
ORTHOMCL3957	4 genes,4 taxa	1	1	1	1	LG939_24480	LGV80_25110	LGV81_19655	LGV82_25490
ORTHOMCL3958	4 genes,4 taxa	1	1	1	1	LG939_24485	LGV80_25115	LGV81_19660	LGV82_25495
ORTHOMCL3959	4 genes,4 taxa	1	1	1	1	LG939_24490	LGV80_25120	LGV81_19665	LGV82_25500
ORTHOMCL3960	4 genes,4 taxa	1	1	1	1	LG939_24500	LGV80_25130	LGV81_19675	LGV82_25510
ORTHOMCL3961	4 genes,4 taxa	1	1	1	1	LG939_24505	LGV80_25135	LGV81_19680	LGV82_25515
ORTHOMCL3962	4 genes,4 taxa	1	1	1	1	LG939_24510	LGV80_25140	LGV81_19685	LGV82_25520
ORTHOMCL3963	4 genes,4 taxa	1	1	1	1	LG939_24515	LGV80_25145	LGV81_19690	LGV82_25525
ORTHOMCL3964	4 genes,4 taxa	1	1	1	1	LG939_24520	LGV80_25150	LGV81_19695	LGV82_25530
ORTHOMCL3965	4 genes,4 taxa	1	1	1	1	LG939_24525	LGV80_25155	LGV81_19700	LGV82_25535
ORTHOMCL3966	4 genes,4 taxa	1	1	1	1	LG939_24535	LGV80_25165	LGV81_19710	LGV82_25545
ORTHOMCL3967	4 genes,4 taxa	1	1	1	1	LG939_24540	LGV80_25170	LGV81_19715	LGV82_25550
ORTHOMCL3968	4 genes,4 taxa	1	1	1	1	LG939_24545	LGV80_25175	LGV81_19720	LGV82_25555
ORTHOMCL3969	4 genes,4 taxa	1	1	1	1	LG939_24585	LGV80_25190	LGV81_23590	LGV82_25565
ORTHOMCL3970	4 genes,4 taxa	1	1	1	1	LG939_24595	LGV80_25200	LGV81_23580	LGV82_25575
ORTHOMCL3971	4 genes,4 taxa	1	1	1	1	LG939_24600	LGV80_25210	LGV81_23575	LGV82_25580
ORTHOMCL3972	4 genes,4 taxa	1	1	1	1	LG939_24620	LGV80_25220	LGV81_23555	LGV82_25590
ORTHOMCL3973	4 genes,4 taxa	1	1	1	1	LG939_24630	LGV80_25240	LGV81_23540	LGV82_25610
ORTHOMCL3974	4 genes,4 taxa	1	1	1	1	LG939_24640	LGV80_25250	LGV81_23530	LGV82_25620
ORTHOMCL3975	4 genes,4 taxa	1	1	1	1	LG939_24680	LGV80_25290	LGV81_23505	LGV82_25645
ORTHOMCL3976	4 genes,4 taxa	1	1	1	1	LG939_24695	LGV80_25295	LGV81_23490	LGV82_25650
ORTHOMCL3977	4 genes,4 taxa	1	1	1	1	LG939_24720	LGV80_25315	LGV81_23465	LGV82_25675
ORTHOMCL3978	4 genes,4 taxa	1	1	1	1	LG939_24725	LGV80_25320	LGV81_23460	LGV82_25680
ORTHOMCL3979	4 genes,4 taxa	1	1	1	1	LG939_24730	LGV80_25325	LGV81_23455	LGV82_25685
ORTHOMCL3980	4 genes,3 taxa	1	0	0	1	LG939_24795	--	--	LGV82_25750
ORTHOMCL3981	4 genes,3 taxa	1	0	0	1	LG939_24850	--	--	LGV82_25795
ORTHOMCL3982	4 genes,3 taxa	1	0	0	1	LG939_24855	--	--	LGV82_25800
ORTHOMCL3983	4 genes,4 taxa	1	0	0	0	LG939_24860	--	--	--
ORTHOMCL3984	4 genes,4 taxa	1	1	1	1	LG939_24925	LGV80_19295	LGV81_23365	LGV82_21025
ORTHOMCL3985	4 genes,4 taxa	1	0	0	0	LG939_24975	--	--	--
ORTHOMCL3986	4 genes,4 taxa	1	0	0	0	LG939_24980	--	--	--
ORTHOMCL3987	4 genes,4 taxa	1	1	1	1	LG939_25125	LGV80_25355	LGV81_23185	LGV82_26115
ORTHOMCL3988	4 genes,4 taxa	1	1	1	1	LG939_25130	LGV80_25360	LGV81_23175	LGV82_26120
ORTHOMCL3989	4 genes,4 taxa	1	1	1	1	LG939_25135	LGV80_25365	LGV81_23170	LGV82_26125
ORTHOMCL3990	4 genes,4 taxa	1	1	1	1	LG939_25140	LGV80_25370	LGV81_23165	LGV82_26130
ORTHOMCL3991	4 genes,4 taxa	1	1	1	1	LG939_25145	LGV80_25375	LGV81_23160	LGV82_26135
ORTHOMCL3992	4 genes,4 taxa	1	1	1	1	LG939_25150	LGV80_25380	LGV81_23155	LGV82_26140
ORTHOMCL3993	4 genes,4 taxa	1	1	1	1	LG939_25155	LGV80_25385	LGV81_23150	LGV82_26145
ORTHOMCL3994	4 genes,4 taxa	1	1	1	1	LG939_25205	LGV80_25415	LGV81_23100	LGV82_26175
ORTHOMCL3995	4 genes,4 taxa	1	1	1	1	LG939_25210	LGV80_25420	LGV81_23095	LGV82_26180
ORTHOMCL3996	4 genes,4 taxa	1	1	1	1	LG939_25220	LGV80_25425	LGV81_23085	LGV82_26185
ORTHOMCL3997	4 genes,4 taxa	1	1	1	1	LG939_25225	LGV80_25430	LGV81_23080	LGV82_26190
ORTHOMCL3998	4 genes,4 taxa	1	1	1	1	LG939_25230	LGV80_25435	LGV81_23075	LGV82_26200
ORTHOMCL3999	4 genes,4 taxa	1	1	1	1	LG939_25235	LGV80_25440	LGV81_23070	LGV82_26205
ORTHOMCL4000	4 genes,4 taxa	1	1	1	1	LG939_25240	LGV80_25445	LGV81_23065	LGV82_26210
ORTHOMCL4001	4 genes,4 taxa	1	1	1	1	LG939_25245	LGV80_25450	LGV81_23060	LGV82_26215
ORTHOMCL4002	4 genes,4 taxa	1	1	1	1	LG939_25250	LGV80_25455	LGV81_23055	LGV82_26220
ORTHOMCL4003	4 genes,4 taxa	1	1	1	1	LG939_25255	LGV80_25460	LGV81_23050	LGV82_26225
ORTHOMCL4004	4 genes,4 taxa	1	1	1	1	LG939_25260	LGV80_25465	LGV81_23045	LGV82_26230
ORTHOMCL4005	4 genes,4 taxa	1	1	1	1	LG939_25265	LGV80_25470	LGV81_23040	LGV82_26235
ORTHOMCL4006	4 genes,4 taxa	1	1	1	1	LG939_25270	LGV80_25475	LGV81_23035	LGV82_26240
ORTHOMCL4007	4 genes,4 taxa	1	1	1	1	LG939_25275	LGV80_25480	LGV81_23030	LGV82_26245
ORTHOMCL4008	4 genes,4 taxa	1	1	1	1	LG939_25280	LGV80_25485	LGV81_23025	LGV82_26250
ORTHOMCL4009	4 genes,4 taxa	1	1	1	1	LG939_25285	LGV80_25490	LGV81_23020	LGV82_26255
ORTHOMCL4010	4 genes,4 taxa	1	1	1	1	LG939_25290	LGV80_25495	LGV81_23015	LGV82_26260
ORTHOMCL4011	4 genes,4 taxa	1	1	1	1	LG939_25295	LGV80_25500	LGV81_23010	LGV82_26265
ORTHOMCL4012	4 genes,4 taxa	1	1	1	1	LG939_25300	LGV80_25505	LGV81_23005	LGV82_26270
ORTHOMCL4013	4 genes,4 taxa	1	1	1	1	LG939_25305	LGV80_25510	LGV81_23000	LGV82_26275
ORTHOMCL4014	4 genes,4 taxa	1	1	1	1	LG939_25320	LGV80_25520	LGV81_22985	LGV82_26285
ORTHOMCL4015	4 genes,4 taxa	1	1	1	1	LG939_25335	LGV80_25545	LGV81_22960	LGV82_26300
ORTHOMCL4016	4 genes,4 taxa	1	1	1	1	LG939_25345	LGV80_25555	LGV81_22950	LGV82_26310
ORTHOMCL4017	4 genes,4 taxa	1	1	1	1	LG939_25350	LGV80_25560	LGV81_22945	LGV82_26315
ORTHOMCL4018	4 genes,4 taxa	1	1	1	1	LG939_25355	LGV80_25565	LGV81_22940	LGV82_26320
ORTHOMCL4019	4 genes,4 taxa	1	1	1	1	LG939_25360	LGV80_25570	LGV81_22935	LGV82_26325
ORTHOMCL4020	4 genes,4 taxa	1	1	1	1	LG939_25365	LGV80_25575	LGV81_22930	LGV82_26330
ORTHOMCL4021	4 genes,4 taxa	1	1	1	1	LG939_25370	LGV80_25580	LGV81_22925	LGV82_26335
ORTHOMCL4022	4 genes,4 taxa	1	1	1	1	LG939_25375	LGV80_25585	LGV81_22915	LGV82_26340
ORTHOMCL4023	4 genes,4 taxa	1	1	1	1	LG939_25380	LGV80_25590	LGV81_22910	LGV82_26345
ORTHOMCL4024	4 genes,4 taxa	1	1	1	1	LG939_25385	LGV80_25595	LGV81_22905	LGV82_26350
ORTHOMCL4025	4 genes,4 taxa	1	1	1	1	LG939_25390	LGV80_25600	LGV81_22900	LGV82_26355
ORTHOMCL4026	4 genes,4 taxa	1	1	1	1	LG939_25400	LGV80_25605	LGV81_22885	LGV82_26370
ORTHOMCL4027	4 genes,4 taxa	1	1	1	1	LG939_25405	LGV80_25610	LGV81_22880	LGV82_26375
ORTHOMCL4028	4 genes,4 taxa	1	1	1	1	LG939_25410	LGV80_25615	LGV81_22875	LGV82_26380
ORTHOMCL4029	4 genes,4 taxa	1	1	1	1	LG939_25415	LGV80_25620	LGV81_22870	LGV82_26385
ORTHOMCL4030	4 genes,4 taxa	1	1	1	1	LG939_25420	LGV80_25625	LGV81_22865	LGV82_26390
ORTHOMCL4031	4 genes,4 taxa	1	1	1	1	LG939_25430	LGV80_25635	LGV81_22855	LGV82_26400
ORTHOMCL4032	4 genes,4 taxa	1	1	1	1	LG939_25440	LGV80_25645	LGV81_22845	LGV82_26410
ORTHOMCL4033	4 genes,4 taxa	1	1	1	1	LG939_25445	LGV80_25650	LGV81_22840	LGV82_26415
ORTHOMCL4034	4 genes,4 taxa	1	1	1	1	LG939_25450	LGV80_25655	LGV81_22835	LGV82_26420
ORTHOMCL4035	4 genes,4 taxa	1	1	1	1	LG939_25455	LGV80_25660	LGV81_22830	LGV82_26425
ORTHOMCL4036	4 genes,4 taxa	1	1	1	1	LG939_25460	LGV80_25665	LGV81_22825	LGV82_26430
ORTHOMCL4037	4 genes,4 taxa	1	1	1	1	LG939_25470	LGV80_25675	LGV81_22810	LGV82_26440
ORTHOMCL4038	4 genes,4 taxa	1	1	1	1	LG939_25475	LGV80_25680	LGV81_22805	LGV82_26445
ORTHOMCL4039	4 genes,4 taxa	1	1	1	1	LG939_25480	LGV80_25685	LGV81_22800	LGV82_26450
ORTHOMCL4040	4 genes,4 taxa	1	1	1	1	LG939_25485	LGV80_25690	LGV81_22795	LGV82_26455
ORTHOMCL4041	4 genes,4 taxa	1	1	1	1	LG939_25490	LGV80_25695	LGV81_22790	LGV82_26460
ORTHOMCL4042	4 genes,4 taxa	1	1	1	1	LG939_25495	LGV80_25700	LGV81_22785	LGV82_26465
ORTHOMCL4043	4 genes,4 taxa	1	1	1	1	LG939_25500	LGV80_25705	LGV81_22780	LGV82_26470
ORTHOMCL4044	4 genes,4 taxa	1	1	1	1	LG939_25505	LGV80_25710	LGV81_22775	LGV82_26475
ORTHOMCL4045	4 genes,4 taxa	1	1	1	1	LG939_25510	LGV80_25850	LGV81_22770	LGV82_18280
ORTHOMCL4046	4 genes,4 taxa	1	1	1	1	LG939_25515	LGV80_25855	LGV81_22765	LGV82_18285
ORTHOMCL4047	4 genes,4 taxa	1	1	1	1	LG939_25520	LGV80_25860	LGV81_22760	LGV82_18290
ORTHOMCL4048	4 genes,4 taxa	1	1	1	1	LG939_25525	LGV80_25865	LGV81_22755	LGV82_18295
ORTHOMCL4049	4 genes,4 taxa	1	1	1	1	LG939_25530	LGV80_25870	LGV81_22750	LGV82_18300
ORTHOMCL4050	4 genes,4 taxa	1	1	1	1	LG939_25535	LGV80_25875	LGV81_22745	LGV82_18305
ORTHOMCL4051	4 genes,4 taxa	1	1	1	1	LG939_25540	LGV80_25880	LGV81_22740	LGV82_18310
ORTHOMCL4052	4 genes,4 taxa	1	1	1	1	LG939_25545	LGV80_25885	LGV81_22735	LGV82_18315
ORTHOMCL4053	4 genes,4 taxa	1	1	1	1	LG939_25550	LGV80_25945	LGV81_22730	LGV82_18375
ORTHOMCL4054	4 genes,4 taxa	1	1	1	1	LG939_25555	LGV80_25950	LGV81_22725	LGV82_18380
ORTHOMCL4055	4 genes,4 taxa	1	1	1	1	LG939_25560	LGV80_25955	LGV81_22720	LGV82_18385
ORTHOMCL4056	4 genes,4 taxa	1	1	1	1	LG939_25565	LGV80_25960	LGV81_22715	LGV82_18390
ORTHOMCL4057	4 genes,4 taxa	1	1	1	1	LG939_25570	LGV80_25965	LGV81_22710	LGV82_18395
ORTHOMCL4058	4 genes,4 taxa	1	1	1	1	LG939_25580	LGV80_25975	LGV81_22700	LGV82_18405
ORTHOMCL4059	4 genes,4 taxa	1	1	1	1	LG939_25585	LGV80_25980	LGV81_22695	LGV82_18410
ORTHOMCL4060	4 genes,4 taxa	1	1	1	1	LG939_25590	LGV80_25985	LGV81_22690	LGV82_18415
ORTHOMCL4061	4 genes,4 taxa	1	1	1	1	LG939_25595	LGV80_25990	LGV81_22685	LGV82_18420
ORTHOMCL4062	4 genes,4 taxa	1	1	1	1	LG939_25600	LGV80_25995	LGV81_22680	LGV82_18425
ORTHOMCL4063	4 genes,4 taxa	1	1	1	1	LG939_25610	LGV80_26005	LGV81_22670	LGV82_18435
ORTHOMCL4064	4 genes,4 taxa	1	1	1	1	LG939_25620	LGV80_26015	LGV81_22665	LGV82_18445
ORTHOMCL4065	4 genes,4 taxa	1	1	1	1	LG939_25625	LGV80_26020	LGV81_22660	LGV82_18450
ORTHOMCL4066	4 genes,4 taxa	1	1	1	1	LG939_25635	LGV80_26030	LGV81_22650	LGV82_18460
ORTHOMCL4067	4 genes,4 taxa	1	1	1	1	LG939_25640	LGV80_26035	LGV81_22645	LGV82_18465
ORTHOMCL4068	4 genes,4 taxa	1	1	1	1	LG939_25645	LGV80_26040	LGV81_22640	LGV82_18470
ORTHOMCL4069	4 genes,4 taxa	1	1	1	1	LG939_25650	LGV80_26050	LGV81_22635	LGV82_18480
ORTHOMCL4070	4 genes,4 taxa	1	1	1	1	LG939_25655	LGV80_26055	LGV81_22630	LGV82_18485
ORTHOMCL4071	4 genes,4 taxa	1	1	1	1	LG939_25660	LGV80_26060	LGV81_22625	LGV82_18490
ORTHOMCL4072	4 genes,4 taxa	1	1	1	1	LG939_25665	LGV80_26065	LGV81_22620	LGV82_18495
ORTHOMCL4073	4 genes,4 taxa	1	1	1	1	LG939_25670	LGV80_26070	LGV81_22615	LGV82_18500
ORTHOMCL4074	4 genes,4 taxa	1	1	1	1	LG939_25680	LGV80_26080	LGV81_22610	LGV82_18505
ORTHOMCL4075	4 genes,4 taxa	1	1	1	1	LG939_25685	LGV80_26090	LGV81_22605	LGV82_18515
ORTHOMCL4076	4 genes,4 taxa	1	1	1	1	LG939_25700	LGV80_26105	LGV81_22580	LGV82_18525
ORTHOMCL4077	4 genes,4 taxa	1	1	1	1	LG939_25705	LGV80_26110	LGV81_22575	LGV82_18530
ORTHOMCL4078	4 genes,4 taxa	1	1	1	1	LG939_25710	LGV80_26115	LGV81_22570	LGV82_18535
ORTHOMCL4079	4 genes,4 taxa	1	1	1	1	LG939_25715	LGV80_26120	LGV81_22565	LGV82_18540
ORTHOMCL4080	4 genes,4 taxa	1	1	1	1	LG939_25720	LGV80_26125	LGV81_22560	LGV82_18545
ORTHOMCL4081	4 genes,4 taxa	1	1	1	1	LG939_25725	LGV80_26130	LGV81_22555	LGV82_18550
ORTHOMCL4082	4 genes,4 taxa	1	1	1	1	LG939_25730	LGV80_26135	LGV81_22550	LGV82_18555
ORTHOMCL4083	4 genes,4 taxa	1	1	1	1	LG939_25740	LGV80_26145	LGV81_22540	LGV82_18565
ORTHOMCL4084	4 genes,4 taxa	1	1	1	1	LG939_25745	LGV80_26150	LGV81_22535	LGV82_18570
ORTHOMCL4085	4 genes,4 taxa	1	1	1	1	LG939_25750	LGV80_26155	LGV81_22530	LGV82_18575
ORTHOMCL4086	4 genes,4 taxa	1	1	1	1	LG939_25755	LGV80_26160	LGV81_22525	LGV82_18580
ORTHOMCL4087	4 genes,4 taxa	1	1	1	1	LG939_25760	LGV80_26165	LGV81_22520	LGV82_18585
ORTHOMCL4088	4 genes,4 taxa	1	1	1	1	LG939_25765	LGV80_26170	LGV81_22515	LGV82_18590
ORTHOMCL4089	4 genes,4 taxa	1	1	1	1	LG939_25770	LGV80_26175	LGV81_22510	LGV82_18595
ORTHOMCL4090	4 genes,4 taxa	1	1	1	1	LG939_25775	LGV80_26180	LGV81_22505	LGV82_18600
ORTHOMCL4091	4 genes,4 taxa	1	1	1	1	LG939_25780	LGV80_26185	LGV81_22500	LGV82_18605
ORTHOMCL4092	4 genes,4 taxa	1	1	1	1	LG939_25785	LGV80_26190	LGV81_22495	LGV82_18610
ORTHOMCL4093	4 genes,4 taxa	1	1	1	1	LG939_25790	LGV80_26195	LGV81_22490	LGV82_18615
ORTHOMCL4094	4 genes,4 taxa	1	1	1	1	LG939_25795	LGV80_26200	LGV81_22485	LGV82_18620
ORTHOMCL4095	4 genes,4 taxa	1	1	1	1	LG939_25800	LGV80_26205	LGV81_22480	LGV82_18625
ORTHOMCL4096	4 genes,4 taxa	1	1	1	1	LG939_25810	LGV80_26215	LGV81_22470	LGV82_18635
ORTHOMCL4097	4 genes,4 taxa	1	1	1	1	LG939_25815	LGV80_26220	LGV81_22465	LGV82_18640
ORTHOMCL4098	4 genes,4 taxa	1	1	1	1	LG939_25820	LGV80_26225	LGV81_22460	LGV82_18645
ORTHOMCL4099	4 genes,4 taxa	1	1	1	1	LG939_25825	LGV80_26235	LGV81_22455	LGV82_18650
ORTHOMCL4100	4 genes,4 taxa	1	1	1	1	LG939_25835	LGV80_26245	LGV81_22445	LGV82_18660
ORTHOMCL4101	4 genes,4 taxa	1	1	1	1	LG939_25840	LGV80_26250	LGV81_22440	LGV82_18665
ORTHOMCL4102	4 genes,4 taxa	1	1	1	1	LG939_25845	LGV80_26255	LGV81_22435	LGV82_18670
ORTHOMCL4103	4 genes,4 taxa	1	1	1	1	LG939_25850	LGV80_26260	LGV81_22430	LGV82_18675
ORTHOMCL4104	4 genes,4 taxa	1	1	1	1	LG939_25855	LGV80_26265	LGV81_22425	LGV82_18680
ORTHOMCL4105	4 genes,4 taxa	1	1	1	1	LG939_25860	LGV80_26270	LGV81_22420	LGV82_18685
ORTHOMCL4106	4 genes,4 taxa	1	1	1	1	LG939_25865	LGV80_26275	LGV81_22415	LGV82_18690
ORTHOMCL4107	4 genes,4 taxa	1	1	1	1	LG939_25870	LGV80_26280	LGV81_22410	LGV82_18695
ORTHOMCL4108	4 genes,4 taxa	1	1	1	1	LG939_25875	LGV80_26285	LGV81_22405	LGV82_18700
ORTHOMCL4109	4 genes,4 taxa	1	1	1	1	LG939_25880	LGV80_26290	LGV81_22400	LGV82_18705
ORTHOMCL4110	4 genes,4 taxa	1	1	1	1	LG939_25885	LGV80_26295	LGV81_22395	LGV82_18710
ORTHOMCL4111	4 genes,4 taxa	1	1	1	1	LG939_25890	LGV80_18320	LGV81_22390	LGV82_18715
ORTHOMCL4112	4 genes,4 taxa	1	1	1	1	LG939_25895	LGV80_18325	LGV81_22385	LGV82_18720
ORTHOMCL4113	4 genes,4 taxa	1	1	1	1	LG939_25900	LGV80_18330	LGV81_22380	LGV82_18725
ORTHOMCL4114	4 genes,4 taxa	1	1	1	1	LG939_25905	LGV80_18335	LGV81_22375	LGV82_18730
ORTHOMCL4115	4 genes,4 taxa	1	1	1	1	LG939_25910	LGV80_18340	LGV81_22370	LGV82_18735
ORTHOMCL4116	4 genes,4 taxa	1	1	1	1	LG939_25915	LGV80_18345	LGV81_22365	LGV82_18740
ORTHOMCL4117	4 genes,4 taxa	1	1	1	1	LG939_25920	LGV80_18350	LGV81_22360	LGV82_18745
ORTHOMCL4118	4 genes,4 taxa	1	1	1	1	LG939_25925	LGV80_18355	LGV81_22355	LGV82_18750
ORTHOMCL4119	4 genes,4 taxa	1	1	1	1	LG939_25930	LGV80_18360	LGV81_22350	LGV82_18755
ORTHOMCL4120	4 genes,4 taxa	1	1	1	1	LG939_25935	LGV80_18365	LGV81_22345	LGV82_18760
ORTHOMCL4121	4 genes,4 taxa	1	1	1	1	LG939_25940	LGV80_18370	LGV81_22340	LGV82_18765
ORTHOMCL4122	4 genes,4 taxa	1	1	1	1	LG939_25945	LGV80_18375	LGV81_22335	LGV82_18770
ORTHOMCL4123	4 genes,4 taxa	1	1	1	1	LG939_25950	LGV80_18380	LGV81_22330	LGV82_18775
ORTHOMCL4124	4 genes,4 taxa	1	1	1	1	LG939_25955	LGV80_18385	LGV81_22325	LGV82_18780
ORTHOMCL4125	4 genes,4 taxa	1	1	1	1	LG939_25960	LGV80_18390	LGV81_22320	LGV82_18785
ORTHOMCL4126	4 genes,4 taxa	1	1	1	1	LG939_25965	LGV80_18395	LGV81_22315	LGV82_18790
ORTHOMCL4127	4 genes,4 taxa	1	1	1	1	LG939_25970	LGV80_18400	LGV81_22310	LGV82_18795
ORTHOMCL4128	4 genes,4 taxa	1	1	1	1	LG939_25975	LGV80_18405	LGV81_22305	LGV82_18800
ORTHOMCL4129	4 genes,4 taxa	1	1	1	1	LG939_25980	LGV80_18410	LGV81_22300	LGV82_18805
ORTHOMCL4130	4 genes,4 taxa	1	1	1	1	LG939_25985	LGV80_18415	LGV81_22295	LGV82_18810
ORTHOMCL4131	4 genes,4 taxa	1	1	1	1	LG939_25990	LGV80_18420	LGV81_22290	LGV82_18815
ORTHOMCL4132	4 genes,4 taxa	1	1	1	1	LG939_25995	LGV80_18425	LGV81_22285	LGV82_18820
ORTHOMCL4133	4 genes,4 taxa	1	1	1	1	LG939_26000	LGV80_18430	LGV81_22280	LGV82_18825
ORTHOMCL4134	4 genes,4 taxa	1	1	1	1	LG939_26005	LGV80_18435	LGV81_22275	LGV82_18830
ORTHOMCL4135	4 genes,4 taxa	1	1	1	1	LG939_26010	LGV80_18440	LGV81_22270	LGV82_18835
ORTHOMCL4136	4 genes,4 taxa	1	1	1	1	LG939_26015	LGV80_18445	LGV81_22265	LGV82_18840
ORTHOMCL4137	4 genes,4 taxa	1	1	1	1	LG939_26020	LGV80_18450	LGV81_22260	LGV82_18845
ORTHOMCL4138	4 genes,4 taxa	1	1	1	1	LG939_26025	LGV80_18455	LGV81_22255	LGV82_18850
ORTHOMCL4139	4 genes,4 taxa	1	1	1	1	LG939_26035	LGV80_18460	LGV81_22240	LGV82_18855
ORTHOMCL4140	4 genes,4 taxa	1	1	1	1	LG939_26040	LGV80_18465	LGV81_22235	LGV82_18860
ORTHOMCL4141	4 genes,4 taxa	1	1	1	1	LG939_26045	LGV80_18475	LGV81_22230	LGV82_18870
ORTHOMCL4142	4 genes,4 taxa	1	1	1	1	LG939_26050	LGV80_18480	LGV81_22225	LGV82_18875
ORTHOMCL4143	4 genes,4 taxa	1	1	1	1	LG939_26055	LGV80_18485	LGV81_22215	LGV82_18880
ORTHOMCL4144	4 genes,4 taxa	1	1	1	1	LG939_26060	LGV80_18490	LGV81_22210	LGV82_18885
ORTHOMCL4145	4 genes,4 taxa	1	1	1	1	LG939_26065	LGV80_18495	LGV81_22205	LGV82_18890
ORTHOMCL4146	4 genes,4 taxa	1	1	1	1	LG939_26070	LGV80_18500	LGV81_22200	LGV82_18895
ORTHOMCL4147	4 genes,4 taxa	1	1	1	1	LG939_26075	LGV80_18505	LGV81_22195	LGV82_18900
ORTHOMCL4148	4 genes,4 taxa	1	1	1	1	LG939_26080	LGV80_18510	LGV81_22190	LGV82_18905
ORTHOMCL4149	4 genes,4 taxa	1	1	1	1	LG939_26085	LGV80_18515	LGV81_22185	LGV82_18910
ORTHOMCL4150	4 genes,4 taxa	1	1	1	1	LG939_26090	LGV80_18520	LGV81_22180	LGV82_18915
ORTHOMCL4151	4 genes,4 taxa	1	1	1	1	LG939_26095	LGV80_18525	LGV81_22175	LGV82_18920
ORTHOMCL4152	4 genes,4 taxa	1	1	1	1	LG939_26100	LGV80_18530	LGV81_22170	LGV82_18925
ORTHOMCL4153	4 genes,4 taxa	1	1	1	1	LG939_26105	LGV80_18535	LGV81_22165	LGV82_18930
ORTHOMCL4154	4 genes,4 taxa	1	1	1	1	LG939_26115	LGV80_18550	LGV81_22150	LGV82_18940
ORTHOMCL4155	4 genes,4 taxa	1	1	1	1	LG939_26120	LGV80_18555	LGV81_22145	LGV82_18945
ORTHOMCL4156	4 genes,4 taxa	1	1	1	1	LG939_26125	LGV80_18560	LGV81_22140	LGV82_18950
ORTHOMCL4157	4 genes,4 taxa	1	1	1	1	LG939_26130	LGV80_18565	LGV81_22135	LGV82_18955
ORTHOMCL4158	4 genes,4 taxa	1	1	1	1	LG939_26150	LGV80_18570	LGV81_22120	LGV82_18985
ORTHOMCL4159	4 genes,4 taxa	1	1	1	1	LG939_26155	LGV80_18575	LGV81_22115	LGV82_18990
ORTHOMCL4160	4 genes,4 taxa	1	1	1	1	LG939_26160	LGV80_18580	LGV81_22110	LGV82_18995
ORTHOMCL4161	4 genes,4 taxa	1	1	1	1	LG939_26165	LGV80_18585	LGV81_22105	LGV82_19000
ORTHOMCL4162	4 genes,4 taxa	1	1	1	1	LG939_26170	LGV80_18590	LGV81_22100	LGV82_19005
ORTHOMCL4163	4 genes,4 taxa	1	1	1	1	LG939_26175	LGV80_18595	LGV81_22095	LGV82_19010
ORTHOMCL4164	4 genes,4 taxa	1	1	1	1	LG939_26190	LGV80_18610	LGV81_22080	LGV82_19025
ORTHOMCL4165	4 genes,4 taxa	1	1	1	1	LG939_26195	LGV80_18615	LGV81_22075	LGV82_19030
ORTHOMCL4166	4 genes,4 taxa	1	1	1	1	LG939_26200	LGV80_18620	LGV81_22070	LGV82_19035
ORTHOMCL4167	4 genes,4 taxa	1	1	1	1	LG939_26205	LGV80_18625	LGV81_22065	LGV82_19040
ORTHOMCL4168	4 genes,4 taxa	1	1	1	1	LG939_26215	LGV80_18635	LGV81_22055	LGV82_19050
ORTHOMCL4169	4 genes,4 taxa	1	1	1	1	LG939_26220	LGV80_18640	LGV81_22050	LGV82_19055
ORTHOMCL4170	4 genes,4 taxa	1	1	1	1	LG939_26225	LGV80_18645	LGV81_22045	LGV82_19060
ORTHOMCL4171	4 genes,4 taxa	1	1	1	1	LG939_26230	LGV80_18650	LGV81_22040	LGV82_19065
ORTHOMCL4172	4 genes,4 taxa	1	1	1	1	LG939_26235	LGV80_18655	LGV81_22035	LGV82_19070
ORTHOMCL4173	4 genes,4 taxa	1	1	1	1	LG939_26255	LGV80_18675	LGV81_22005	LGV82_19095
ORTHOMCL4174	4 genes,4 taxa	1	1	1	1	LG939_26260	LGV80_18680	LGV81_22000	LGV82_19100
ORTHOMCL4175	4 genes,4 taxa	1	1	1	1	LG939_26265	LGV80_18685	LGV81_21995	LGV82_19105
ORTHOMCL4176	4 genes,4 taxa	1	1	1	1	LG939_26270	LGV80_18690	LGV81_21990	LGV82_19110
ORTHOMCL4177	4 genes,4 taxa	1	1	1	1	LG939_26275	LGV80_18695	LGV81_21985	LGV82_19115
ORTHOMCL4178	4 genes,4 taxa	1	1	1	1	LG939_26280	LGV80_18700	LGV81_21980	LGV82_19120
ORTHOMCL4179	4 genes,4 taxa	1	1	1	1	LG939_26285	LGV80_18705	LGV81_21975	LGV82_19125
ORTHOMCL4180	4 genes,4 taxa	1	1	1	1	LG939_26290	LGV80_18710	LGV81_21970	LGV82_19130
ORTHOMCL4181	4 genes,4 taxa	1	1	1	1	LG939_26295	LGV80_18715	LGV81_21965	LGV82_19135
ORTHOMCL4182	4 genes,4 taxa	1	1	1	1	LG939_26300	LGV80_18720	LGV81_21960	LGV82_19140
ORTHOMCL4183	4 genes,4 taxa	1	1	1	1	LG939_26305	LGV80_18725	LGV81_21955	LGV82_19145
ORTHOMCL4184	4 genes,4 taxa	1	1	1	1	LG939_26310	LGV80_18730	LGV81_21950	LGV82_19150
ORTHOMCL4185	4 genes,4 taxa	1	1	1	1	LG939_26320	LGV80_18740	LGV81_21940	LGV82_19160
ORTHOMCL4186	4 genes,4 taxa	1	1	1	1	LG939_26325	LGV80_18745	LGV81_21935	LGV82_19165
ORTHOMCL4187	4 genes,4 taxa	1	1	1	1	LG939_26330	LGV80_18750	LGV81_21930	LGV82_19170
ORTHOMCL4188	4 genes,4 taxa	1	1	1	1	LG939_26335	LGV80_18755	LGV81_21925	LGV82_19175
ORTHOMCL4189	4 genes,4 taxa	1	1	1	1	LG939_26340	LGV80_18760	LGV81_21920	LGV82_19180
ORTHOMCL4190	4 genes,4 taxa	1	1	1	1	LG939_26345	LGV80_18765	LGV81_21915	LGV82_19185
ORTHOMCL4191	4 genes,4 taxa	1	1	1	1	LG939_26355	LGV80_18775	LGV81_21905	LGV82_19195
ORTHOMCL4192	4 genes,4 taxa	1	1	1	1	LG939_26360	LGV80_18785	LGV81_21900	LGV82_19205
ORTHOMCL4193	4 genes,4 taxa	1	1	1	1	LG939_26365	LGV80_18790	LGV81_21895	LGV82_19210
ORTHOMCL4194	4 genes,4 taxa	1	1	1	1	LG939_26375	LGV80_18800	LGV81_21885	LGV82_19220
ORTHOMCL4195	4 genes,4 taxa	1	1	1	1	LG939_26380	LGV80_18805	LGV81_21880	LGV82_19225
ORTHOMCL4196	4 genes,4 taxa	1	1	1	1	LG939_26385	LGV80_18810	LGV81_21875	LGV82_19230
ORTHOMCL4197	4 genes,4 taxa	1	1	1	1	LG939_26390	LGV80_18815	LGV81_21870	LGV82_19235
ORTHOMCL4198	4 genes,4 taxa	1	1	1	1	LG939_26395	LGV80_18820	LGV81_21865	LGV82_19240
ORTHOMCL4199	4 genes,4 taxa	1	1	1	1	LG939_26400	LGV80_18825	LGV81_21860	LGV82_19245
ORTHOMCL4200	4 genes,4 taxa	1	1	1	1	LG939_26410	LGV80_18835	LGV81_21850	LGV82_19250
ORTHOMCL4201	4 genes,4 taxa	1	1	1	1	LG939_26415	LGV80_18840	LGV81_21845	LGV82_19255
ORTHOMCL4202	4 genes,4 taxa	1	1	1	1	LG939_26420	LGV80_18845	LGV81_21840	LGV82_19260
ORTHOMCL4203	4 genes,4 taxa	1	1	1	1	LG939_26425	LGV80_18850	LGV81_21835	LGV82_19265
ORTHOMCL4204	4 genes,4 taxa	1	1	1	1	LG939_26430	LGV80_18855	LGV81_21830	LGV82_19270
ORTHOMCL4205	4 genes,4 taxa	1	1	1	1	LG939_26435	LGV80_18860	LGV81_21825	LGV82_19275
ORTHOMCL4206	4 genes,4 taxa	1	1	1	1	LG939_26440	LGV80_18865	LGV81_21820	LGV82_19280
ORTHOMCL4207	4 genes,4 taxa	1	1	1	1	LG939_26445	LGV80_18870	LGV81_21815	LGV82_19285
ORTHOMCL4208	4 genes,4 taxa	1	1	1	1	LG939_26450	LGV80_18875	LGV81_21810	LGV82_19290
ORTHOMCL4209	4 genes,4 taxa	1	1	1	1	LG939_26455	LGV80_18880	LGV81_21805	LGV82_19295
ORTHOMCL4210	4 genes,4 taxa	1	1	1	1	LG939_26460	LGV80_18885	LGV81_21800	LGV82_19300
ORTHOMCL4211	4 genes,4 taxa	1	1	1	1	LG939_26465	LGV80_18890	LGV81_21795	LGV82_19305
ORTHOMCL4212	4 genes,4 taxa	1	1	1	1	LG939_26470	LGV80_18895	LGV81_21790	LGV82_19310
ORTHOMCL4213	4 genes,4 taxa	1	1	1	1	LG939_26475	LGV80_18900	LGV81_21785	LGV82_19315
ORTHOMCL4214	4 genes,4 taxa	1	1	1	1	LG939_26480	LGV80_18905	LGV81_21780	LGV82_19320
ORTHOMCL4215	4 genes,4 taxa	1	1	1	1	LG939_26485	LGV80_18910	LGV81_21775	LGV82_19325
ORTHOMCL4216	4 genes,4 taxa	1	1	1	1	LG939_26490	LGV80_18915	LGV81_21770	LGV82_19330
ORTHOMCL4217	4 genes,4 taxa	1	1	1	1	LG939_26495	LGV80_18920	LGV81_21765	LGV82_19335
ORTHOMCL4218	4 genes,4 taxa	1	1	1	1	LG939_26500	LGV80_18925	LGV81_21760	LGV82_19340
ORTHOMCL4219	4 genes,4 taxa	1	1	1	1	LG939_26520	LGV80_18935	LGV81_21750	LGV82_19350
ORTHOMCL4220	4 genes,3 taxa	0	0	0	1	--	--	--	LGV82_25990
ORTHOMCL4221	4 genes,3 taxa	0	0	0	1	--	--	--	LGV82_25965
ORTHOMCL4222	4 genes,1 taxa	0	1	0	0	--	LGV80_23645	--	--
ORTHOMCL4224	4 genes,2 taxa	0	1	0	1	--	LGV80_25815	--	LGV82_18250
ORTHOMCL4225	4 genes,1 taxa	0	0	1	0	--	--	LGV81_19735	--
ORTHOMCL4359	3 genes,3 taxa	0	0	0	1	--	--	--	LGV82_26000
ORTHOMCL4360	3 genes,3 taxa	0	0	0	1	--	--	--	LGV82_26005
ORTHOMCL4394	3 genes,3 taxa	1	1	0	1	LG939_18135	LGV80_18980	--	LGV82_19390
ORTHOMCL4395	3 genes,3 taxa	1	1	1	0	LG939_18145	LGV80_18990	LGV81_21700	--
ORTHOMCL4396	3 genes,3 taxa	1	1	1	0	LG939_18195	LGV80_19040	LGV81_21650	--
ORTHOMCL4397	3 genes,3 taxa	1	0	1	1	LG939_18215	--	LGV81_21630	LGV82_19505
ORTHOMCL4398	3 genes,3 taxa	1	1	0	1	LG939_18330	LGV80_20680	--	LGV82_19635
ORTHOMCL4399	3 genes,3 taxa	1	1	1	0	LG939_18385	LGV80_20625	LGV81_21460	--
ORTHOMCL4400	3 genes,3 taxa	1	1	0	1	LG939_18445	LGV80_20565	--	LGV82_19750
ORTHOMCL4401	3 genes,3 taxa	1	1	0	1	LG939_18450	LGV80_20560	--	LGV82_19755
ORTHOMCL4402	3 genes,3 taxa	1	1	0	1	LG939_18455	LGV80_20555	--	LGV82_19760
ORTHOMCL4403	3 genes,3 taxa	1	0	1	1	LG939_18525	--	LGV81_21335	LGV82_19835
ORTHOMCL4404	3 genes,3 taxa	1	0	1	1	LG939_18530	--	LGV81_21330	LGV82_19840
ORTHOMCL4405	3 genes,3 taxa	1	0	1	1	LG939_18545	--	LGV81_21315	LGV82_19855
ORTHOMCL4406	3 genes,3 taxa	1	0	1	1	LG939_18550	--	LGV81_21310	LGV82_19860
ORTHOMCL4407	3 genes,3 taxa	1	0	1	1	LG939_18555	--	LGV81_21305	LGV82_19865
ORTHOMCL4408	3 genes,3 taxa	1	0	1	1	LG939_18560	--	LGV81_21300	LGV82_19870
ORTHOMCL4409	3 genes,3 taxa	1	0	1	1	LG939_18565	--	LGV81_21295	LGV82_19875
ORTHOMCL4410	3 genes,3 taxa	1	0	1	1	LG939_18570	--	LGV81_21290	LGV82_19880
ORTHOMCL4411	3 genes,3 taxa	1	0	1	1	LG939_18575	--	LGV81_21285	LGV82_19885
ORTHOMCL4412	3 genes,3 taxa	1	0	1	1	LG939_18580	--	LGV81_21280	LGV82_19890
ORTHOMCL4413	3 genes,3 taxa	1	0	1	1	LG939_18585	--	LGV81_21275	LGV82_19895
ORTHOMCL4414	3 genes,3 taxa	1	0	1	1	LG939_18590	--	LGV81_21270	LGV82_19900
ORTHOMCL4415	3 genes,3 taxa	1	0	1	1	LG939_18605	--	LGV81_21255	LGV82_19915
ORTHOMCL4416	3 genes,3 taxa	1	1	0	1	LG939_18630	LGV80_20440	--	LGV82_19940
ORTHOMCL4417	3 genes,3 taxa	1	0	1	1	LG939_18770	--	LGV81_21090	LGV82_20065
ORTHOMCL4418	3 genes,3 taxa	1	0	1	1	LG939_18855	--	LGV81_21000	LGV82_20160
ORTHOMCL4419	3 genes,3 taxa	1	0	1	1	LG939_18860	--	LGV81_20995	LGV82_20165
ORTHOMCL4420	3 genes,3 taxa	1	1	0	1	LG939_19075	LGV80_19995	--	LGV82_20380
ORTHOMCL4421	3 genes,3 taxa	1	0	1	1	LG939_19130	--	LGV81_20730	LGV82_20435
ORTHOMCL4422	3 genes,3 taxa	1	1	0	1	LG939_19175	LGV80_20095	--	LGV82_20480
ORTHOMCL4423	3 genes,3 taxa	1	0	1	1	LG939_19180	--	LGV81_20680	LGV82_20485
ORTHOMCL4424	3 genes,3 taxa	1	1	0	1	LG939_19200	LGV80_20120	--	LGV82_20505
ORTHOMCL4425	3 genes,3 taxa	1	1	0	1	LG939_19440	LGV80_20370	--	LGV82_20755
ORTHOMCL4426	3 genes,3 taxa	1	0	1	1	LG939_19465	--	LGV81_20380	LGV82_19410
ORTHOMCL4427	3 genes,3 taxa	1	1	1	0	LG939_19590	LGV80_19425	LGV81_20245	--
ORTHOMCL4428	3 genes,3 taxa	1	0	1	0	LG939_19735	--	LGV81_20090	--
ORTHOMCL4429	3 genes,3 taxa	1	1	0	1	LG939_20325	LGV80_21140	--	LGV82_21570
ORTHOMCL4430	3 genes,3 taxa	1	0	1	1	LG939_20565	--	LGV81_24075	LGV82_21805
ORTHOMCL4431	3 genes,3 taxa	1	0	1	1	LG939_20585	--	LGV81_24090	LGV82_21820
ORTHOMCL4432	3 genes,3 taxa	1	0	1	1	LG939_20590	--	LGV81_24095	LGV82_21825
ORTHOMCL4433	3 genes,3 taxa	1	0	1	1	LG939_20595	--	LGV81_24100	LGV82_21830
ORTHOMCL4434	3 genes,3 taxa	1	0	1	1	LG939_20600	--	LGV81_24105	LGV82_21835
ORTHOMCL4435	3 genes,3 taxa	1	0	1	1	LG939_20605	--	LGV81_24110	LGV82_21840
ORTHOMCL4436	3 genes,3 taxa	1	0	1	1	LG939_20610	--	LGV81_24115	LGV82_21845
ORTHOMCL4437	3 genes,3 taxa	1	1	1	0	LG939_20770	LGV80_21570	LGV81_24245	--
ORTHOMCL4438	3 genes,3 taxa	1	1	0	1	LG939_20910	LGV80_21730	--	LGV82_22135
ORTHOMCL4439	3 genes,3 taxa	1	1	1	0	LG939_20920	LGV80_21740	LGV81_24395	--
ORTHOMCL4440	3 genes,3 taxa	1	1	0	1	LG939_20950	LGV80_21770	--	LGV82_22170
ORTHOMCL4441	3 genes,3 taxa	1	1	0	1	LG939_20955	LGV80_21775	--	LGV82_22175
ORTHOMCL4442	3 genes,3 taxa	1	1	0	1	LG939_21095	LGV80_21910	--	LGV82_22310
ORTHOMCL4443	3 genes,3 taxa	1	0	1	1	LG939_21105	--	LGV81_24575	LGV82_22320
ORTHOMCL4444	3 genes,3 taxa	1	1	1	0	LG939_21130	LGV80_21955	LGV81_24600	--
ORTHOMCL4445	3 genes,3 taxa	1	1	1	0	LG939_21135	LGV80_21960	LGV81_24605	--
ORTHOMCL4446	3 genes,3 taxa	1	1	1	0	LG939_21140	LGV80_21965	LGV81_24610	--
ORTHOMCL4447	3 genes,3 taxa	1	1	1	0	LG939_21145	LGV80_21970	LGV81_24615	--
ORTHOMCL4448	3 genes,3 taxa	1	0	1	1	LG939_21280	--	LGV81_24750	LGV82_22490
ORTHOMCL4449	3 genes,3 taxa	1	1	0	1	LG939_21460	LGV80_22275	--	LGV82_22665
ORTHOMCL4450	3 genes,3 taxa	1	0	1	1	LG939_21610	--	LGV81_26465	LGV82_22820
ORTHOMCL4451	3 genes,3 taxa	1	0	1	1	LG939_21615	--	LGV81_26460	LGV82_22830
ORTHOMCL4452	3 genes,3 taxa	1	0	1	1	LG939_21620	--	LGV81_26455	LGV82_22835
ORTHOMCL4453	3 genes,3 taxa	1	0	1	1	LG939_21630	--	LGV81_26445	LGV82_22845
ORTHOMCL4454	3 genes,3 taxa	1	1	0	1	LG939_21920	LGV80_22725	--	LGV82_23130
ORTHOMCL4455	3 genes,3 taxa	1	0	1	0	LG939_22020	--	LGV81_26010	--
ORTHOMCL4456	3 genes,3 taxa	1	0	1	1	LG939_22255	--	LGV81_25770	LGV82_23425
ORTHOMCL4457	3 genes,3 taxa	1	0	1	1	LG939_22555	--	LGV81_25460	LGV82_23715
ORTHOMCL4458	3 genes,3 taxa	1	0	1	1	LG939_22560	--	LGV81_25455	LGV82_23720
ORTHOMCL4459	3 genes,3 taxa	1	0	1	1	LG939_22740	--	LGV81_25275	LGV82_23900
ORTHOMCL4460	3 genes,3 taxa	1	1	0	1	LG939_22810	LGV80_23595	--	LGV82_23995
ORTHOMCL4461	3 genes,3 taxa	1	1	0	1	LG939_22840	LGV80_23665	--	LGV82_24025
ORTHOMCL4462	3 genes,2 taxa	1	0	2	0	LG939_22990	--	LGV81_18135;LGV81_25040	--
ORTHOMCL4463	3 genes,2 taxa	1	0	2	0	LG939_22995	--	LGV81_18140;LGV81_25035	--
ORTHOMCL4464	3 genes,2 taxa	1	0	2	0	LG939_23000	--	LGV81_18145;LGV81_25030	--
ORTHOMCL4465	3 genes,2 taxa	1	0	2	0	LG939_23005	--	LGV81_18150;LGV81_25025	--
ORTHOMCL4466	3 genes,2 taxa	1	0	2	0	LG939_23010	--	LGV81_18155;LGV81_25020	--
ORTHOMCL4467	3 genes,3 taxa	1	1	1	0	LG939_23140	LGV80_23805	LGV81_18285	--
ORTHOMCL4468	3 genes,3 taxa	1	1	1	0	LG939_23515	LGV80_24180	LGV81_18670	--
ORTHOMCL4469	3 genes,3 taxa	1	0	1	1	LG939_23695	--	LGV81_18860	LGV82_24730
ORTHOMCL4470	3 genes,3 taxa	1	0	1	1	LG939_23810	--	LGV81_18975	LGV82_24840
ORTHOMCL4471	3 genes,3 taxa	1	0	1	1	LG939_23850	--	LGV81_19005	LGV82_24850
ORTHOMCL4472	3 genes,3 taxa	1	0	1	1	LG939_23855	--	LGV81_19010	LGV82_24855
ORTHOMCL4473	3 genes,3 taxa	1	0	1	1	LG939_23865	--	LGV81_19020	LGV82_24870
ORTHOMCL4474	3 genes,3 taxa	1	1	0	1	LG939_23940	LGV80_24575	--	LGV82_24945
ORTHOMCL4475	3 genes,3 taxa	1	0	1	1	LG939_24210	--	LGV81_19375	LGV82_25200
ORTHOMCL4476	3 genes,3 taxa	1	1	1	0	LG939_24260	LGV80_24880	LGV81_19425	--
ORTHOMCL4477	3 genes,3 taxa	1	1	1	0	LG939_24445	LGV80_25075	LGV81_19620	--
ORTHOMCL4478	3 genes,3 taxa	1	1	0	1	LG939_24615	LGV80_25215	--	LGV82_25585
ORTHOMCL4479	3 genes,3 taxa	1	1	0	1	LG939_24735	LGV80_25330	--	LGV82_25690
ORTHOMCL4480	3 genes,3 taxa	1	0	0	1	LG939_24745	--	--	LGV82_25700
ORTHOMCL4481	3 genes,3 taxa	1	0	0	1	LG939_24750	--	--	LGV82_25705
ORTHOMCL4482	3 genes,3 taxa	1	0	0	1	LG939_24755	--	--	LGV82_25710
ORTHOMCL4483	3 genes,3 taxa	1	0	1	0	LG939_24910	--	LGV81_23380	--
ORTHOMCL4484	3 genes,3 taxa	1	0	1	0	LG939_24915	--	LGV81_23375	--
ORTHOMCL4485	3 genes,3 taxa	1	0	1	0	LG939_24920	--	LGV81_23370	--
ORTHOMCL4486	3 genes,3 taxa	1	0	0	1	LG939_25005	--	--	LGV82_26015
ORTHOMCL4487	3 genes,3 taxa	1	0	0	1	LG939_25010	--	--	LGV82_26020
ORTHOMCL4488	3 genes,3 taxa	1	0	1	1	LG939_25050	--	LGV81_23220	LGV82_26065
ORTHOMCL4489	3 genes,3 taxa	1	0	1	1	LG939_25110	--	LGV81_23200	LGV82_26100
ORTHOMCL4490	3 genes,3 taxa	1	0	1	1	LG939_25115	--	LGV81_23195	LGV82_26105
ORTHOMCL4491	3 genes,3 taxa	1	0	1	1	LG939_25120	--	LGV81_23190	LGV82_26110
ORTHOMCL4492	3 genes,3 taxa	1	0	1	1	LG939_25340	--	LGV81_22955	LGV82_26305
ORTHOMCL4493	3 genes,3 taxa	1	0	1	1	LG939_25395	--	LGV81_22890	LGV82_26365
ORTHOMCL4494	3 genes,3 taxa	1	0	1	1	LG939_25465	--	LGV81_22815	LGV82_26435
ORTHOMCL4495	3 genes,3 taxa	1	0	1	1	LG939_25605	--	LGV81_22675	LGV82_18430
ORTHOMCL4496	3 genes,3 taxa	1	1	0	1	LG939_25615	LGV80_26010	--	LGV82_18440
ORTHOMCL4497	3 genes,3 taxa	1	1	0	1	LG939_25630	LGV80_26025	--	LGV82_18455
ORTHOMCL4498	3 genes,3 taxa	1	1	1	0	LG939_25690	LGV80_26095	LGV81_22600	--
ORTHOMCL4499	3 genes,3 taxa	1	0	1	1	LG939_25735	--	LGV81_22545	LGV82_18560
ORTHOMCL4500	3 genes,3 taxa	1	0	1	1	LG939_25830	--	LGV81_22450	LGV82_18655
ORTHOMCL4501	3 genes,3 taxa	1	1	1	0	LG939_26110	LGV80_18545	LGV81_22155	--
ORTHOMCL4502	3 genes,3 taxa	1	0	1	1	LG939_26135	--	LGV81_22130	LGV82_18960
ORTHOMCL4503	3 genes,3 taxa	1	0	1	1	LG939_26140	--	LGV81_22125	LGV82_18965
ORTHOMCL4504	3 genes,3 taxa	1	1	1	0	LG939_26185	LGV80_18605	LGV81_22085	--
ORTHOMCL4505	3 genes,3 taxa	1	0	1	1	LG939_26210	--	LGV81_22060	LGV82_19045
ORTHOMCL4506	3 genes,3 taxa	1	1	1	0	LG939_26240	LGV80_18660	LGV81_22030	--
ORTHOMCL4507	3 genes,3 taxa	1	1	0	1	LG939_26250	LGV80_18670	--	LGV82_19080
ORTHOMCL4508	3 genes,3 taxa	1	0	1	1	LG939_26370	--	LGV81_21890	LGV82_19215
ORTHOMCL4509	3 genes,3 taxa	1	1	1	0	LG939_26405	LGV80_18830	LGV81_21855	--
ORTHOMCL4531	3 genes,3 taxa	0	0	1	0	--	--	LGV81_26180	--
ORTHOMCL4551	3 genes,3 taxa	0	1	1	1	--	LGV80_18930	LGV81_21755	LGV82_19345
ORTHOMCL4552	3 genes,3 taxa	0	1	1	1	--	LGV80_19370	LGV81_20170	LGV82_20965
ORTHOMCL4553	3 genes,3 taxa	0	1	1	1	--	LGV80_20150	LGV81_20620	LGV82_20535
ORTHOMCL4554	3 genes,3 taxa	0	1	1	1	--	LGV80_20640	LGV81_21475	LGV82_19670
ORTHOMCL4555	3 genes,3 taxa	0	1	1	1	--	LGV80_21405	LGV81_24150	LGV82_21885
ORTHOMCL4556	3 genes,3 taxa	0	1	1	1	--	LGV80_23690	LGV81_25185	LGV82_24045
ORTHOMCL4557	3 genes,3 taxa	0	1	1	1	--	LGV80_23705	LGV81_25170	LGV82_24060
ORTHOMCL4558	3 genes,3 taxa	0	1	1	1	--	LGV80_24345	LGV81_18835	LGV82_24705
ORTHOMCL4559	3 genes,2 taxa	0	1	0	1	--	LGV80_25745	--	LGV82_18190
ORTHOMCL4560	3 genes,2 taxa	0	1	0	1	--	LGV80_25755	--	LGV82_18200
ORTHOMCL4561	3 genes,2 taxa	0	1	0	1	--	LGV80_25765	--	LGV82_18210
ORTHOMCL4562	3 genes,2 taxa	0	1	0	1	--	LGV80_25775	--	LGV82_18220
ORTHOMCL4563	3 genes,2 taxa	0	1	0	1	--	LGV80_25780	--	LGV82_18225
ORTHOMCL4564	3 genes,2 taxa	0	1	0	1	--	LGV80_25790	--	LGV82_18235
ORTHOMCL4565	3 genes,3 taxa	0	1	1	1	--	LGV80_26210	LGV81_22475	LGV82_18630
ORTHOMCL4566	3 genes,2 taxa	0	0	0	1	--	--	--	LGV82_25985
ORTHOMCL4568	3 genes,1 taxa	0	0	2	0	--	--	LGV81_18685;LGV81_22585	--
ORTHOMCL4569	3 genes,1 taxa	0	0	0	2	--	--	--	LGV82_19770;LGV82_22755
ORTHOMCL4587	2 genes,2 taxa	0	0	0	1	--	--	--	LGV82_25975
ORTHOMCL4588	2 genes,1 taxa	1	0	0	0	LG939_20095	--	--	--
ORTHOMCL4681	2 genes,2 taxa	1	1	0	0	LG939_18360	LGV80_20650	--	--
ORTHOMCL4682	2 genes,2 taxa	1	0	1	0	LG939_18655	--	LGV81_21205	--
ORTHOMCL4683	2 genes,2 taxa	1	0	1	0	LG939_18665	--	LGV81_21195	--
ORTHOMCL4684	2 genes,2 taxa	1	0	1	0	LG939_18830	--	LGV81_21030	--
ORTHOMCL4685	2 genes,2 taxa	1	0	1	0	LG939_18835	--	LGV81_21025	--
ORTHOMCL4686	2 genes,2 taxa	1	0	1	0	LG939_18840	--	LGV81_21010	--
ORTHOMCL4687	2 genes,2 taxa	1	0	1	0	LG939_18920	--	LGV81_20940	--
ORTHOMCL4688	2 genes,2 taxa	1	0	1	0	LG939_19285	--	LGV81_20560	--
ORTHOMCL4689	2 genes,2 taxa	1	0	1	0	LG939_19710	--	LGV81_20125	--
ORTHOMCL4690	2 genes,2 taxa	1	0	1	0	LG939_19715	--	LGV81_20120	--
ORTHOMCL4691	2 genes,2 taxa	1	0	1	0	LG939_19815	--	LGV81_20005	--
ORTHOMCL4692	2 genes,2 taxa	1	0	1	0	LG939_19820	--	LGV81_20000	--
ORTHOMCL4693	2 genes,2 taxa	1	0	1	0	LG939_20085	--	LGV81_23615	--
ORTHOMCL4694	2 genes,2 taxa	1	0	1	0	LG939_20090	--	LGV81_23620	--
ORTHOMCL4695	2 genes,2 taxa	1	0	0	1	LG939_20120	--	--	LGV82_21365
ORTHOMCL4696	2 genes,2 taxa	1	0	1	0	LG939_20240	--	LGV81_23760	--
ORTHOMCL4697	2 genes,2 taxa	1	0	1	0	LG939_20520	--	LGV81_24030	--
ORTHOMCL4698	2 genes,2 taxa	1	1	0	0	LG939_20710	LGV80_21510	--	--
ORTHOMCL4699	2 genes,2 taxa	1	1	0	0	LG939_20715	LGV80_21515	--	--
ORTHOMCL4700	2 genes,2 taxa	1	1	0	0	LG939_20720	LGV80_21520	--	--
ORTHOMCL4701	2 genes,2 taxa	1	1	0	0	LG939_20725	LGV80_21525	--	--
ORTHOMCL4702	2 genes,2 taxa	1	1	0	0	LG939_20730	LGV80_21530	--	--
ORTHOMCL4703	2 genes,2 taxa	1	1	0	0	LG939_20735	LGV80_21535	--	--
ORTHOMCL4704	2 genes,2 taxa	1	0	1	0	LG939_20745	--	LGV81_24210	--
ORTHOMCL4705	2 genes,2 taxa	1	0	1	0	LG939_20750	--	LGV81_24215	--
ORTHOMCL4706	2 genes,2 taxa	1	0	1	0	LG939_20755	--	LGV81_24220	--
ORTHOMCL4707	2 genes,2 taxa	1	0	1	0	LG939_21985	--	LGV81_26060	--
ORTHOMCL4708	2 genes,2 taxa	1	0	1	0	LG939_21995	--	LGV81_26040	--
ORTHOMCL4709	2 genes,2 taxa	1	0	1	0	LG939_22010	--	LGV81_26025	--
ORTHOMCL4710	2 genes,2 taxa	1	0	1	0	LG939_22015	--	LGV81_26020	--
ORTHOMCL4711	2 genes,2 taxa	1	0	1	0	LG939_22025	--	LGV81_26005	--
ORTHOMCL4712	2 genes,2 taxa	1	0	1	0	LG939_22030	--	LGV81_26000	--
ORTHOMCL4713	2 genes,2 taxa	1	0	1	0	LG939_22035	--	LGV81_25995	--
ORTHOMCL4714	2 genes,2 taxa	1	0	1	0	LG939_22040	--	LGV81_25990	--
ORTHOMCL4715	2 genes,2 taxa	1	0	1	0	LG939_22385	--	LGV81_25640	--
ORTHOMCL4716	2 genes,2 taxa	1	0	1	0	LG939_22860	--	LGV81_25190	--
ORTHOMCL4717	2 genes,2 taxa	1	0	1	0	LG939_22905	--	LGV81_25145	--
ORTHOMCL4718	2 genes,2 taxa	1	0	1	0	LG939_22910	--	LGV81_25140	--
ORTHOMCL4719	2 genes,2 taxa	1	0	1	0	LG939_22915	--	LGV81_25135	--
ORTHOMCL4720	2 genes,2 taxa	1	0	1	0	LG939_22935	--	LGV81_25110	--
ORTHOMCL4721	2 genes,2 taxa	1	0	1	0	LG939_22940	--	LGV81_25105	--
ORTHOMCL4722	2 genes,2 taxa	1	0	1	0	LG939_22945	--	LGV81_25100	--
ORTHOMCL4723	2 genes,2 taxa	1	0	1	0	LG939_22950	--	LGV81_25095	--
ORTHOMCL4724	2 genes,2 taxa	1	0	1	0	LG939_22955	--	LGV81_25090	--
ORTHOMCL4725	2 genes,2 taxa	1	0	1	0	LG939_22960	--	LGV81_25085	--
ORTHOMCL4726	2 genes,2 taxa	1	0	1	0	LG939_22970	--	LGV81_25075	--
ORTHOMCL4727	2 genes,2 taxa	1	0	1	0	LG939_22975	--	LGV81_25070	--
ORTHOMCL4728	2 genes,2 taxa	1	0	1	0	LG939_22980	--	LGV81_25050	--
ORTHOMCL4729	2 genes,2 taxa	1	0	1	0	LG939_22985	--	LGV81_25045	--
ORTHOMCL4730	2 genes,2 taxa	1	0	1	0	LG939_23015	--	LGV81_18160	--
ORTHOMCL4731	2 genes,2 taxa	1	0	1	0	LG939_23020	--	LGV81_18165	--
ORTHOMCL4732	2 genes,2 taxa	1	0	1	0	LG939_23025	--	LGV81_18170	--
ORTHOMCL4733	2 genes,2 taxa	1	0	1	0	LG939_23030	--	LGV81_18175	--
ORTHOMCL4734	2 genes,2 taxa	1	0	1	0	LG939_23035	--	LGV81_18180	--
ORTHOMCL4735	2 genes,2 taxa	1	0	1	0	LG939_23040	--	LGV81_18185	--
ORTHOMCL4736	2 genes,2 taxa	1	0	1	0	LG939_23045	--	LGV81_18190	--
ORTHOMCL4737	2 genes,2 taxa	1	0	1	0	LG939_23050	--	LGV81_18195	--
ORTHOMCL4738	2 genes,2 taxa	1	0	1	0	LG939_23055	--	LGV81_18200	--
ORTHOMCL4739	2 genes,2 taxa	1	0	1	0	LG939_23060	--	LGV81_18205	--
ORTHOMCL4740	2 genes,2 taxa	1	0	1	0	LG939_23065	--	LGV81_18210	--
ORTHOMCL4741	2 genes,2 taxa	1	0	1	0	LG939_23070	--	LGV81_18215	--
ORTHOMCL4742	2 genes,2 taxa	1	0	1	0	LG939_23075	--	LGV81_18220	--
ORTHOMCL4743	2 genes,2 taxa	1	0	1	0	LG939_23725	--	LGV81_18890	--
ORTHOMCL4744	2 genes,2 taxa	1	0	1	0	LG939_23830	--	LGV81_18985	--
ORTHOMCL4745	2 genes,2 taxa	1	0	1	0	LG939_23835	--	LGV81_18990	--
ORTHOMCL4746	2 genes,2 taxa	1	0	1	0	LG939_23840	--	LGV81_18995	--
ORTHOMCL4747	2 genes,2 taxa	1	0	1	0	LG939_24195	--	LGV81_19360	--
ORTHOMCL4748	2 genes,2 taxa	1	0	1	0	LG939_24205	--	LGV81_19370	--
ORTHOMCL4749	2 genes,2 taxa	1	0	1	0	LG939_24550	--	LGV81_19725	--
ORTHOMCL4750	2 genes,2 taxa	1	0	0	1	LG939_24760	--	--	LGV82_25715
ORTHOMCL4751	2 genes,2 taxa	1	0	0	1	LG939_24765	--	--	LGV82_25720
ORTHOMCL4752	2 genes,2 taxa	1	0	0	1	LG939_24770	--	--	LGV82_25725
ORTHOMCL4753	2 genes,2 taxa	1	0	0	1	LG939_24775	--	--	LGV82_25730
ORTHOMCL4754	2 genes,2 taxa	1	0	0	1	LG939_24780	--	--	LGV82_25735
ORTHOMCL4755	2 genes,2 taxa	1	0	0	1	LG939_24785	--	--	LGV82_25740
ORTHOMCL4756	2 genes,2 taxa	1	0	0	1	LG939_24790	--	--	LGV82_25745
ORTHOMCL4757	2 genes,2 taxa	1	0	0	1	LG939_24800	--	--	LGV82_25755
ORTHOMCL4758	2 genes,2 taxa	1	0	0	1	LG939_24810	--	--	LGV82_25760
ORTHOMCL4759	2 genes,2 taxa	1	0	0	1	LG939_24820	--	--	LGV82_25765
ORTHOMCL4760	2 genes,2 taxa	1	0	0	1	LG939_24825	--	--	LGV82_25770
ORTHOMCL4761	2 genes,2 taxa	1	0	0	1	LG939_24830	--	--	LGV82_25775
ORTHOMCL4762	2 genes,2 taxa	1	0	0	1	LG939_24835	--	--	LGV82_25780
ORTHOMCL4763	2 genes,2 taxa	1	0	0	1	LG939_24840	--	--	LGV82_25785
ORTHOMCL4764	2 genes,2 taxa	1	0	0	1	LG939_24845	--	--	LGV82_25790
ORTHOMCL4765	2 genes,2 taxa	1	0	1	0	LG939_24880	--	LGV81_23410	--
ORTHOMCL4766	2 genes,2 taxa	1	0	1	0	LG939_24885	--	LGV81_23405	--
ORTHOMCL4767	2 genes,2 taxa	1	0	1	0	LG939_24895	--	LGV81_23395	--
ORTHOMCL4768	2 genes,2 taxa	1	0	1	0	LG939_24900	--	LGV81_23390	--
ORTHOMCL4769	2 genes,2 taxa	1	0	1	0	LG939_24940	--	LGV81_23350	--
ORTHOMCL4770	2 genes,2 taxa	1	0	0	0	LG939_25015	--	--	--
ORTHOMCL4771	2 genes,2 taxa	1	0	0	0	LG939_25025	--	--	--
ORTHOMCL4772	2 genes,2 taxa	1	0	0	0	LG939_25040	--	--	--
ORTHOMCL4773	2 genes,2 taxa	1	0	1	0	LG939_25165	--	LGV81_23140	--
ORTHOMCL4774	2 genes,2 taxa	1	0	1	0	LG939_25170	--	LGV81_23135	--
ORTHOMCL4775	2 genes,2 taxa	1	0	1	0	LG939_25175	--	LGV81_23130	--
ORTHOMCL4776	2 genes,2 taxa	1	0	1	0	LG939_25185	--	LGV81_23120	--
ORTHOMCL4777	2 genes,2 taxa	1	0	1	0	LG939_25190	--	LGV81_23115	--
ORTHOMCL4778	2 genes,2 taxa	1	0	1	0	LG939_25195	--	LGV81_23110	--
ORTHOMCL4779	2 genes,2 taxa	1	0	1	0	LG939_25310	--	LGV81_22995	--
ORTHOMCL4780	2 genes,2 taxa	1	0	1	0	LG939_25575	--	LGV81_22705	--
ORTHOMCL4781	2 genes,2 taxa	1	0	0	1	LG939_26145	--	--	LGV82_18980
ORTHOMCL4820	2 genes,1 taxa	0	1	0	0	--	LGV80_21930	--	--
ORTHOMCL4910	2 genes,2 taxa	0	1	1	0	--	LGV80_19080	LGV81_21600	--
ORTHOMCL4911	2 genes,2 taxa	0	1	0	1	--	LGV80_19310	--	LGV82_21010
ORTHOMCL4912	2 genes,2 taxa	0	1	0	1	--	LGV80_19540	--	LGV82_20815
ORTHOMCL4913	2 genes,2 taxa	0	1	0	1	--	LGV80_19560	--	LGV82_20805
ORTHOMCL4914	2 genes,2 taxa	0	1	0	1	--	LGV80_19565	--	LGV82_20800
ORTHOMCL4915	2 genes,2 taxa	0	1	0	1	--	LGV80_19690	--	LGV82_19425
ORTHOMCL4916	2 genes,2 taxa	0	1	0	1	--	LGV80_19760	--	LGV82_20115
ORTHOMCL4917	2 genes,2 taxa	0	1	0	1	--	LGV80_19775	--	LGV82_20130
ORTHOMCL4918	2 genes,2 taxa	0	1	0	1	--	LGV80_20170	--	LGV82_20555
ORTHOMCL4919	2 genes,2 taxa	0	1	0	1	--	LGV80_20255	--	LGV82_20640
ORTHOMCL4920	2 genes,2 taxa	0	1	0	1	--	LGV80_20910	--	LGV82_21345
ORTHOMCL4921	2 genes,2 taxa	0	1	0	1	--	LGV80_21000	--	LGV82_21435
ORTHOMCL4922	2 genes,2 taxa	0	1	0	1	--	LGV80_21550	--	LGV82_21945
ORTHOMCL4923	2 genes,2 taxa	0	1	0	1	--	LGV80_21555	--	LGV82_21950
ORTHOMCL4924	2 genes,2 taxa	0	1	0	1	--	LGV80_21615	--	LGV82_22015
ORTHOMCL4925	2 genes,2 taxa	0	1	0	1	--	LGV80_21620	--	LGV82_22030
ORTHOMCL4926	2 genes,2 taxa	0	1	0	1	--	LGV80_22225	--	LGV82_22615
ORTHOMCL4927	2 genes,2 taxa	0	1	0	1	--	LGV80_22790	--	LGV82_23195
ORTHOMCL4928	2 genes,2 taxa	0	1	0	1	--	LGV80_22800	--	LGV82_23205
ORTHOMCL4929	2 genes,2 taxa	0	1	0	1	--	LGV80_23000	--	LGV82_23405
ORTHOMCL4930	2 genes,2 taxa	0	1	0	1	--	LGV80_23530	--	LGV82_23940
ORTHOMCL4931	2 genes,2 taxa	0	1	0	1	--	LGV80_23535	--	LGV82_23945
ORTHOMCL4932	2 genes,2 taxa	0	1	0	1	--	LGV80_23540	--	LGV82_23950
ORTHOMCL4933	2 genes,2 taxa	0	1	0	1	--	LGV80_23545	--	LGV82_23955
ORTHOMCL4934	2 genes,2 taxa	0	1	0	1	--	LGV80_23550	--	LGV82_23960
ORTHOMCL4935	2 genes,2 taxa	0	1	0	1	--	LGV80_23555	--	LGV82_23965
ORTHOMCL4936	2 genes,2 taxa	0	1	0	1	--	LGV80_23560	--	LGV82_23970
ORTHOMCL4937	2 genes,2 taxa	0	1	0	1	--	LGV80_23565	--	LGV82_23975
ORTHOMCL4938	2 genes,2 taxa	0	1	0	1	--	LGV80_23570	--	LGV82_23980
ORTHOMCL4939	2 genes,2 taxa	0	1	0	1	--	LGV80_23575	--	LGV82_23985
ORTHOMCL4940	2 genes,2 taxa	0	1	0	1	--	LGV80_23730	--	LGV82_24085
ORTHOMCL4941	2 genes,2 taxa	0	1	1	0	--	LGV80_23970	LGV81_18450	--
ORTHOMCL4942	2 genes,2 taxa	0	1	0	1	--	LGV80_24300	--	LGV82_24660
ORTHOMCL4943	2 genes,2 taxa	0	1	0	1	--	LGV80_24310	--	LGV82_24670
ORTHOMCL4944	2 genes,2 taxa	0	1	0	1	--	LGV80_25160	--	LGV82_25540
ORTHOMCL4945	2 genes,2 taxa	0	1	0	1	--	LGV80_25230	--	LGV82_25600
ORTHOMCL4946	2 genes,2 taxa	0	1	0	1	--	LGV80_25255	--	LGV82_25625
ORTHOMCL4947	2 genes,2 taxa	0	1	0	1	--	LGV80_25395	--	LGV82_26155
ORTHOMCL4948	2 genes,2 taxa	0	1	0	1	--	LGV80_25400	--	LGV82_26160
ORTHOMCL4949	2 genes,2 taxa	0	1	0	1	--	LGV80_25405	--	LGV82_26165
ORTHOMCL4950	2 genes,2 taxa	0	1	1	0	--	LGV80_25535	LGV81_22970	--
ORTHOMCL4951	2 genes,2 taxa	0	1	0	1	--	LGV80_25630	--	LGV82_26395
ORTHOMCL4952	2 genes,2 taxa	0	1	0	1	--	LGV80_25715	--	LGV82_26485
ORTHOMCL4953	2 genes,2 taxa	0	1	0	1	--	LGV80_25720	--	LGV82_26490
ORTHOMCL4954	2 genes,2 taxa	0	1	0	1	--	LGV80_25730	--	LGV82_26495
ORTHOMCL4955	2 genes,2 taxa	0	1	0	1	--	LGV80_25740	--	LGV82_18185
ORTHOMCL4956	2 genes,2 taxa	0	1	0	1	--	LGV80_25760	--	LGV82_18205
ORTHOMCL4957	2 genes,2 taxa	0	1	0	1	--	LGV80_25770	--	LGV82_18215
ORTHOMCL4958	2 genes,2 taxa	0	1	0	0	--	LGV80_25795	--	--
ORTHOMCL4959	2 genes,2 taxa	0	1	0	0	--	LGV80_25800	--	--
ORTHOMCL4960	2 genes,2 taxa	0	1	0	1	--	LGV80_25805	--	LGV82_18245
ORTHOMCL4961	2 genes,2 taxa	0	1	0	1	--	LGV80_25820	--	LGV82_18255
ORTHOMCL4962	2 genes,2 taxa	0	1	0	1	--	LGV80_25830	--	LGV82_18260
ORTHOMCL4963	2 genes,2 taxa	0	1	0	1	--	LGV80_25835	--	LGV82_18265
ORTHOMCL4964	2 genes,2 taxa	0	1	0	1	--	LGV80_25840	--	LGV82_18270
ORTHOMCL4965	2 genes,2 taxa	0	1	0	1	--	LGV80_25845	--	LGV82_18275
ORTHOMCL4966	2 genes,2 taxa	0	1	0	1	--	LGV80_25890	--	LGV82_18320
ORTHOMCL4967	2 genes,2 taxa	0	1	0	1	--	LGV80_25895	--	LGV82_18325
ORTHOMCL4968	2 genes,2 taxa	0	1	0	1	--	LGV80_25900	--	LGV82_18330
ORTHOMCL4969	2 genes,2 taxa	0	1	0	1	--	LGV80_25905	--	LGV82_18335
ORTHOMCL4970	2 genes,2 taxa	0	1	0	1	--	LGV80_25910	--	LGV82_18340
ORTHOMCL4971	2 genes,2 taxa	0	1	0	1	--	LGV80_25915	--	LGV82_18345
ORTHOMCL4972	2 genes,2 taxa	0	1	0	1	--	LGV80_25920	--	LGV82_18350
ORTHOMCL4973	2 genes,2 taxa	0	1	0	1	--	LGV80_25925	--	LGV82_18355
ORTHOMCL4974	2 genes,2 taxa	0	1	0	1	--	LGV80_25930	--	LGV82_18360
ORTHOMCL4975	2 genes,2 taxa	0	1	0	1	--	LGV80_26045	--	LGV82_18475
ORTHOMCL5011	2 genes,2 taxa	0	0	1	1	--	--	LGV81_21615	LGV82_19520
ORTHOMCL5012	2 genes,2 taxa	0	0	1	1	--	--	LGV81_23765	LGV82_21490
ORTHOMCL5167	1 genes,1 taxa	0	1	0	0	--	LGV80_19280	--	--
ORTHOMCL5168	1 genes,1 taxa	0	1	0	0	--	LGV80_19445	--	--
ORTHOMCL5169	1 genes,1 taxa	0	1	0	0	--	LGV80_19575	--	--
ORTHOMCL5170	1 genes,1 taxa	0	1	0	0	--	LGV80_19785	--	--
ORTHOMCL5171	1 genes,1 taxa	0	1	0	0	--	LGV80_20050	--	--
ORTHOMCL5172	1 genes,1 taxa	0	1	0	0	--	LGV80_20100	--	--
ORTHOMCL5173	1 genes,1 taxa	0	1	0	0	--	LGV80_20415	--	--
ORTHOMCL5174	1 genes,1 taxa	0	1	0	0	--	LGV80_20425	--	--
ORTHOMCL5175	1 genes,1 taxa	0	1	0	0	--	LGV80_20750	--	--
ORTHOMCL5176	1 genes,1 taxa	0	1	0	0	--	LGV80_21040	--	--
ORTHOMCL5177	1 genes,1 taxa	0	1	0	0	--	LGV80_21460	--	--
ORTHOMCL5178	1 genes,1 taxa	0	1	0	0	--	LGV80_21465	--	--
ORTHOMCL5179	1 genes,1 taxa	0	1	0	0	--	LGV80_21485	--	--
ORTHOMCL5180	1 genes,1 taxa	0	1	0	0	--	LGV80_21495	--	--
ORTHOMCL5181	1 genes,1 taxa	0	1	0	0	--	LGV80_21500	--	--
ORTHOMCL5182	1 genes,1 taxa	0	1	0	0	--	LGV80_21540	--	--
ORTHOMCL5183	1 genes,1 taxa	0	1	0	0	--	LGV80_21625	--	--
ORTHOMCL5184	1 genes,1 taxa	0	1	0	0	--	LGV80_22430	--	--
ORTHOMCL5185	1 genes,1 taxa	0	1	0	0	--	LGV80_22435	--	--
ORTHOMCL5186	1 genes,1 taxa	0	1	0	0	--	LGV80_22440	--	--
ORTHOMCL5187	1 genes,1 taxa	0	1	0	0	--	LGV80_23585	--	--
ORTHOMCL5188	1 genes,1 taxa	0	1	0	0	--	LGV80_23615	--	--
ORTHOMCL5189	1 genes,1 taxa	0	1	0	0	--	LGV80_23660	--	--
ORTHOMCL5190	1 genes,1 taxa	0	1	0	0	--	LGV80_24360	--	--
ORTHOMCL5191	1 genes,1 taxa	0	1	0	0	--	LGV80_24395	--	--
ORTHOMCL5192	1 genes,1 taxa	0	1	0	0	--	LGV80_24465	--	--
ORTHOMCL5193	1 genes,1 taxa	0	1	0	0	--	LGV80_24470	--	--
ORTHOMCL5194	1 genes,1 taxa	0	1	0	0	--	LGV80_25205	--	--
ORTHOMCL5195	1 genes,1 taxa	0	1	0	0	--	LGV80_25265	--	--
ORTHOMCL5196	1 genes,1 taxa	0	1	0	0	--	LGV80_25550	--	--
ORTHOMCL5197	1 genes,1 taxa	0	1	0	0	--	LGV80_25810	--	--
ORTHOMCL5198	1 genes,1 taxa	0	1	0	0	--	LGV80_25825	--	--
ORTHOMCL5199	1 genes,1 taxa	0	1	0	0	--	LGV80_26230	--	--
ORTHOMCL5335	1 genes,1 taxa	0	0	1	0	--	--	LGV81_19220	--
ORTHOMCL5336	1 genes,1 taxa	0	0	1	0	--	--	LGV81_19740	--
ORTHOMCL5337	1 genes,1 taxa	0	0	1	0	--	--	LGV81_19755	--
ORTHOMCL5338	1 genes,1 taxa	0	0	1	0	--	--	LGV81_20065	--
ORTHOMCL5339	1 genes,1 taxa	0	0	1	0	--	--	LGV81_20100	--
ORTHOMCL5340	1 genes,1 taxa	0	0	1	0	--	--	LGV81_20105	--
ORTHOMCL5341	1 genes,1 taxa	0	0	1	0	--	--	LGV81_22160	--
ORTHOMCL5342	1 genes,1 taxa	0	0	1	0	--	--	LGV81_22220	--
ORTHOMCL5343	1 genes,1 taxa	0	0	1	0	--	--	LGV81_22245	--
ORTHOMCL5344	1 genes,1 taxa	0	0	1	0	--	--	LGV81_22590	--
ORTHOMCL5345	1 genes,1 taxa	0	0	1	0	--	--	LGV81_23180	--
ORTHOMCL5346	1 genes,1 taxa	0	0	1	0	--	--	LGV81_23210	--
ORTHOMCL5347	1 genes,1 taxa	0	0	1	0	--	--	LGV81_23215	--
ORTHOMCL5348	1 genes,1 taxa	0	0	1	0	--	--	LGV81_23225	--
ORTHOMCL5349	1 genes,1 taxa	0	0	1	0	--	--	LGV81_23230	--
ORTHOMCL5350	1 genes,1 taxa	0	0	1	0	--	--	LGV81_23235	--
ORTHOMCL5351	1 genes,1 taxa	0	0	1	0	--	--	LGV81_23240	--
ORTHOMCL5352	1 genes,1 taxa	0	0	1	0	--	--	LGV81_23245	--
ORTHOMCL5353	1 genes,1 taxa	0	0	1	0	--	--	LGV81_23260	--
ORTHOMCL5354	1 genes,1 taxa	0	0	1	0	--	--	LGV81_23265	--
ORTHOMCL5355	1 genes,1 taxa	0	0	1	0	--	--	LGV81_23305	--
ORTHOMCL5356	1 genes,1 taxa	0	0	1	0	--	--	LGV81_23310	--
ORTHOMCL5357	1 genes,1 taxa	0	0	1	0	--	--	LGV81_23315	--
ORTHOMCL5358	1 genes,1 taxa	0	0	1	0	--	--	LGV81_23320	--
ORTHOMCL5359	1 genes,1 taxa	0	0	1	0	--	--	LGV81_23325	--
ORTHOMCL5360	1 genes,1 taxa	0	0	1	0	--	--	LGV81_23330	--
ORTHOMCL5361	1 genes,1 taxa	0	0	1	0	--	--	LGV81_23335	--
ORTHOMCL5362	1 genes,1 taxa	0	0	1	0	--	--	LGV81_23340	--
ORTHOMCL5363	1 genes,1 taxa	0	0	1	0	--	--	LGV81_23425	--
ORTHOMCL5364	1 genes,1 taxa	0	0	1	0	--	--	LGV81_23430	--
ORTHOMCL5365	1 genes,1 taxa	0	0	1	0	--	--	LGV81_23435	--
ORTHOMCL5366	1 genes,1 taxa	0	0	1	0	--	--	LGV81_23440	--
ORTHOMCL5367	1 genes,1 taxa	0	0	1	0	--	--	LGV81_23450	--
ORTHOMCL5368	1 genes,1 taxa	0	0	1	0	--	--	LGV81_23560	--
ORTHOMCL5369	1 genes,1 taxa	0	0	1	0	--	--	LGV81_23570	--
ORTHOMCL5370	1 genes,1 taxa	0	0	1	0	--	--	LGV81_24300	--
ORTHOMCL5371	1 genes,1 taxa	0	0	1	0	--	--	LGV81_25930	--
ORTHOMCL5372	1 genes,1 taxa	0	0	1	0	--	--	LGV81_26045	--
ORTHOMCL5373	1 genes,1 taxa	0	0	1	0	--	--	LGV81_26110	--
ORTHOMCL5513	1 genes,1 taxa	0	0	0	1	--	--	--	LGV82_18975
ORTHOMCL5514	1 genes,1 taxa	0	0	0	1	--	--	--	LGV82_19085
ORTHOMCL5515	1 genes,1 taxa	0	0	0	1	--	--	--	LGV82_19430
ORTHOMCL5516	1 genes,1 taxa	0	0	0	1	--	--	--	LGV82_19515
ORTHOMCL5517	1 genes,1 taxa	0	0	0	1	--	--	--	LGV82_19585
ORTHOMCL5518	1 genes,1 taxa	0	0	0	1	--	--	--	LGV82_19725
ORTHOMCL5519	1 genes,1 taxa	0	0	0	1	--	--	--	LGV82_19950
ORTHOMCL5520	1 genes,1 taxa	0	0	0	1	--	--	--	LGV82_19955
ORTHOMCL5521	1 genes,1 taxa	0	0	0	1	--	--	--	LGV82_19960
ORTHOMCL5522	1 genes,1 taxa	0	0	0	1	--	--	--	LGV82_19980
ORTHOMCL5523	1 genes,1 taxa	0	0	0	1	--	--	--	LGV82_20145
ORTHOMCL5524	1 genes,1 taxa	0	0	0	1	--	--	--	LGV82_20150
ORTHOMCL5525	1 genes,1 taxa	0	0	0	1	--	--	--	LGV82_20170
ORTHOMCL5526	1 genes,1 taxa	0	0	0	1	--	--	--	LGV82_20795
ORTHOMCL5527	1 genes,1 taxa	0	0	0	1	--	--	--	LGV82_21815
ORTHOMCL5528	1 genes,1 taxa	0	0	0	1	--	--	--	LGV82_22020
ORTHOMCL5529	1 genes,1 taxa	0	0	0	1	--	--	--	LGV82_22340
ORTHOMCL5530	1 genes,1 taxa	0	0	0	1	--	--	--	LGV82_22750
ORTHOMCL5531	1 genes,1 taxa	0	0	0	1	--	--	--	LGV82_22760
ORTHOMCL5532	1 genes,1 taxa	0	0	0	1	--	--	--	LGV82_22825
ORTHOMCL5533	1 genes,1 taxa	0	0	0	1	--	--	--	LGV82_24325
ORTHOMCL5534	1 genes,1 taxa	0	0	0	1	--	--	--	LGV82_24860
ORTHOMCL5535	1 genes,1 taxa	0	0	0	1	--	--	--	LGV82_25355
ORTHOMCL5536	1 genes,1 taxa	0	0	0	1	--	--	--	LGV82_25450
ORTHOMCL5537	1 genes,1 taxa	0	0	0	1	--	--	--	LGV82_25455
ORTHOMCL5538	1 genes,1 taxa	0	0	0	1	--	--	--	LGV82_25660
ORTHOMCL5539	1 genes,1 taxa	0	0	0	1	--	--	--	LGV82_25840
ORTHOMCL5540	1 genes,1 taxa	0	0	0	1	--	--	--	LGV82_25850
ORTHOMCL5541	1 genes,1 taxa	0	0	0	1	--	--	--	LGV82_25885
ORTHOMCL5542	1 genes,1 taxa	0	0	0	1	--	--	--	LGV82_25905
ORTHOMCL5543	1 genes,1 taxa	0	0	0	1	--	--	--	LGV82_25925
ORTHOMCL5544	1 genes,1 taxa	0	0	0	1	--	--	--	LGV82_25935
ORTHOMCL5545	1 genes,1 taxa	0	0	0	1	--	--	--	LGV82_25960
ORTHOMCL5546	1 genes,1 taxa	0	0	0	1	--	--	--	LGV82_25970
ORTHOMCL5547	1 genes,1 taxa	0	0	0	1	--	--	--	LGV82_25980
ORTHOMCL5548	1 genes,1 taxa	0	0	0	1	--	--	--	LGV82_26035
ORTHOMCL5549	1 genes,1 taxa	0	0	0	1	--	--	--	LGV82_26045
ORTHOMCL5550	1 genes,1 taxa	0	0	0	1	--	--	--	LGV82_26050
ORTHOMCL5551	1 genes,1 taxa	0	0	0	1	--	--	--	LGV82_26055
ORTHOMCL5552	1 genes,1 taxa	0	0	0	1	--	--	--	LGV82_26060
ORTHOMCL5553	1 genes,1 taxa	0	0	0	1	--	--	--	LGV82_26070
ORTHOMCL5554	1 genes,1 taxa	0	0	0	1	--	--	--	LGV82_26075
ORTHOMCL5555	1 genes,1 taxa	0	0	0	1	--	--	--	LGV82_26085
ORTHOMCL5556	1 genes,1 taxa	0	0	0	1	--	--	--	LGV82_26090
ORTHOMCL5557	1 genes,1 taxa	0	0	0	1	--	--	--	LGV82_26095
ORTHOMCL5558	1 genes,1 taxa	0	0	0	1	--	--	--	LGV82_26290
ORTHOMCL5703	1 genes,1 taxa	1	0	0	0	LG939_18660	--	--	--
ORTHOMCL5704	1 genes,1 taxa	1	0	0	0	LG939_20035	--	--	--
ORTHOMCL5705	1 genes,1 taxa	1	0	0	0	LG939_20295	--	--	--
ORTHOMCL5706	1 genes,1 taxa	1	0	0	0	LG939_20580	--	--	--
ORTHOMCL5707	1 genes,1 taxa	1	0	0	0	LG939_20705	--	--	--
ORTHOMCL5708	1 genes,1 taxa	1	0	0	0	LG939_20780	--	--	--
ORTHOMCL5709	1 genes,1 taxa	1	0	0	0	LG939_22825	--	--	--
ORTHOMCL5710	1 genes,1 taxa	1	0	0	0	LG939_22920	--	--	--
ORTHOMCL5711	1 genes,1 taxa	1	0	0	0	LG939_23430	--	--	--
ORTHOMCL5712	1 genes,1 taxa	1	0	0	0	LG939_24650	--	--	--
ORTHOMCL5713	1 genes,1 taxa	1	0	0	0	LG939_24805	--	--	--
ORTHOMCL5714	1 genes,1 taxa	1	0	0	0	LG939_24865	--	--	--
ORTHOMCL5715	1 genes,1 taxa	1	0	0	0	LG939_24945	--	--	--
ORTHOMCL5716	1 genes,1 taxa	1	0	0	0	LG939_24955	--	--	--
ORTHOMCL5717	1 genes,1 taxa	1	0	0	0	LG939_25035	--	--	--
ORTHOMCL5718	1 genes,1 taxa	1	0	0	0	LG939_25045	--	--	--
ORTHOMCL5719	1 genes,1 taxa	1	0	0	0	LG939_25055	--	--	--
ORTHOMCL5720	1 genes,1 taxa	1	0	0	0	LG939_25060	--	--	--
ORTHOMCL5721	1 genes,1 taxa	1	0	0	0	LG939_25065	--	--	--
ORTHOMCL5722	1 genes,1 taxa	1	0	0	0	LG939_25075	--	--	--
ORTHOMCL5723	1 genes,1 taxa	1	0	0	0	LG939_25090	--	--	--
ORTHOMCL5724	1 genes,1 taxa	1	0	0	0	LG939_25095	--	--	--
ORTHOMCL5725	1 genes,1 taxa	1	0	0	0	LG939_25105	--	--	--
