# Supplementary material for: Comparative genomics and host range analysis of four Ralstonia pseudosolanacearum strains isolated from sunflower reveals genomic and phenotypic differences
Source: BMC Genomics. 2024 Feb 19;25:191. doi: 10.1186/s12864-024-10087-7 (PMC10875864; doi:10.1186/s12864-024-10087-7)
Supplement: Supplementary file 1 [file 12864_2024_10087_MOESM1_ESM.zip › Supplementary files/Table S5 GIs locus in the genomes of four strains..xls]

## Sheet: RS639
Table S5. GIs locus in the genomes of four strains.
Table S5-A. GIs locus in the genome of strain RS639.
GI_ID	Island start	Island end	Length	GeneID	Gene start	Gene end	Strand	Product
GI_1-chr	305304	321521	16218	LG939_01525	305304	305855	+	GNAT family N-acetyltransferase
	305304	321521	16218	LG939_01530	305887	306744	-	PhzF family phenazine biosynthesis protein
	305304	321521	16218	LG939_01535	307661	308110	+	hypothetical protein
	305304	321521	16218	LG939_01540	308094	309113	-	IS30 family transposase
	305304	321521	16218	LG939_01545	309494	316222	-	calcium-binding protein
	305304	321521	16218	LG939_01550	316520	317539	+	IS30 family transposase
	305304	321521	16218	LG939_01555	317617	317928	+	hypothetical protein
	305304	321521	16218	LG939_01560	318284	319525	+	nucleoside hydrolase
	305304	321521	16218	LG939_01565	319551	320405	-	3-hydroxybutyryl-CoA dehydrogenase
	305304	321521	16218	LG939_01570	320589	321521	+	LysR family transcriptional regulator
GI_2-chr	438001	447266	9266	LG939_02170	438001	439185	+	nitronate monooxygenase family protein
	438001	447266	9266	LG939_02175	439225	444243	-	putative Ig domain-containing protein
	438001	447266	9266	LG939_02180	444747	445295	+	phage tail protein
	438001	447266	9266	LG939_02185	445305	445838	+	phage tail protein
	438001	447266	9266	LG939_02190	445853	446374	+	phage tail protein
	438001	447266	9266	LG939_02195	446449	446751	+	hypothetical protein
	438001	447266	9266	LG939_02200	446772	447266	+	GNAT family N-acetyltransferase
GI_3-chr	611128	651120	39993	LG939_02930	611128	616245	-	calcium-binding protein
	611128	651120	39993	LG939_02935	616506	617324	-	hypothetical protein
	611128	651120	39993	LG939_02940	617648	618472	-	hypothetical protein
	611128	651120	39993	LG939_02945	618795	619619	-	hypothetical protein
	611128	651120	39993	LG939_02955	621360	622346	+	IS5 family transposase
	611128	651120	39993	LG939_02960	622683	623158	-	IS5-like element IS1421 family transposase
	611128	651120	39993	LG939_02960	622683	623158	-	IS5-like element IS1421 family transposase
	611128	651120	39993	LG939_02965	623590	624120	+	hypothetical protein
	611128	651120	39993	LG939_02970	624120	624809	+	hypothetical protein
	611128	651120	39993	LG939_02975	624816	625088	+	hypothetical protein
	611128	651120	39993	LG939_02980	625076	625357	+	hypothetical protein
	611128	651120	39993	LG939_02985	625406	625801	+	hypothetical protein
	611128	651120	39993	LG939_02995	626323	626544	-	hypothetical protein
	611128	651120	39993	LG939_03000	626753	627739	+	IS5 family transposase
	611128	651120	39993	LG939_03005	628435	628692	+	hypothetical protein
	611128	651120	39993	LG939_03010	628790	629653	-	restriction endonuclease
	611128	651120	39993	LG939_03020	630537	631250	+	tetratricopeptide repeat protein
	611128	651120	39993	LG939_03025	631332	632252	+	bestrophin family protein
	611128	651120	39993	LG939_03030	632277	633392	-	Fic family protein
	611128	651120	39993	LG939_03035	633673	635220	+	methyl-accepting chemotaxis protein
	611128	651120	39993	LG939_03040	635386	636174	-	IclR family transcriptional regulator
	611128	651120	39993	LG939_03045	636379	637146	+	ABC transporter substrate-binding protein
	611128	651120	39993	LG939_03050	637167	637838	+	ectoine/hydroxyectoine ABC transporter permease subunit EhuD
	611128	651120	39993	LG939_03055	637835	638596	+	amino acid ABC transporter ATP-binding protein
	611128	651120	39993	LG939_03060	638593	639900	+	FAD-binding oxidoreductase
	611128	651120	39993	LG939_03065	639907	640707	-	alpha/beta hydrolase
	611128	651120	39993	LG939_03070	640855	641640	+	hypothetical protein
	611128	651120	39993	LG939_03075	641677	642342	+	response regulator transcription factor
	611128	651120	39993	LG939_03080	642318	643658	+	two-component sensor histidine kinase
	611128	651120	39993	LG939_03085	643758	644582	+	CPBP family intramembrane metalloprotease
	611128	651120	39993	LG939_03090	645047	646312	+	MFS transporter
	611128	651120	39993	LG939_03095	646363	647574	-	NnrS family protein
	611128	651120	39993	LG939_03105	649040	649558	+	Rrf2 family transcriptional regulator
	611128	651120	39993	LG939_03110	649675	651120	+	type I restriction-modification system subunit M
GI_4-chr	806603	812454	5852	LG939_03850	806603	807043	+	hypothetical protein
	806603	812454	5852	LG939_03855	807043	808107	+	beta family protein
	806603	812454	5852	LG939_03860	808113	808934	-	sce7726 family protein
	806603	812454	5852	LG939_03870	809875	810780	+	hypothetical protein
	806603	812454	5852	LG939_03875	810777	811493	+	hypothetical protein
	806603	812454	5852	LG939_03880	811574	812086	-	hypothetical protein
	806603	812454	5852	LG939_03885	812083	812454	-	site-specific recombinase resolvase
GI_5-chr	896999	915418	18420	LG939_04285	896999	898279	-	TIGR03862 family flavoprotein
	896999	915418	18420	LG939_04290	898565	899401	+	SAM-dependent methyltransferase
	896999	915418	18420	LG939_04295	899893	901221	+	IS4 family transposase
	896999	915418	18420	LG939_04300	901275	901478	-	cold-shock protein
	896999	915418	18420	LG939_04305	901807	902013	+	hypothetical protein
	896999	915418	18420	LG939_04310	902600	903778	+	antibiotic hydrolase
	896999	915418	18420	LG939_04315	904215	905051	+	cytochrome c
	896999	915418	18420	LG939_04320	905732	907423	+	hypothetical protein
	896999	915418	18420	LG939_04325	907420	908262	+	NAD(P)-dependent oxidoreductase
	896999	915418	18420	LG939_04330	908481	910604	-	FAD-dependent oxidoreductase
	896999	915418	18420	LG939_04335	911344	911775	-	hypothetical protein
	896999	915418	18420	LG939_04340	912819	913160	-	helix-turn-helix domain-containing protein
	896999	915418	18420	LG939_04345	913307	913750	+	hypothetical protein
	896999	915418	18420	LG939_04350	913750	914898	+	ABC transporter substrate-binding protein
	896999	915418	18420	LG939_04355	915026	915418	+	hypothetical protein
GI_6-chr	1149772	1157482	7711	LG939_05475	1149772	1150380	+	ubiquinol-cytochrome c reductase iron-sulfur subunit
	1149772	1157482	7711	LG939_05480	1150383	1151786	+	cytochrome bc complex cytochrome b subunit
	1149772	1157482	7711	LG939_05485	1151813	1152559	+	cytochrome c1
	1149772	1157482	7711	LG939_05490	1152707	1153318	+	glutathione S-transferase N-terminal domain-containing protein
	1149772	1157482	7711	LG939_05495	1153377	1153874	+	ClpXP protease specificity-enhancing factor
	1149772	1157482	7711	LG939_05505	1154171	1155388	+	integrase arm-type DNA-binding domain-containing protein
	1149772	1157482	7711	LG939_05510	1155393	1156214	+	hypothetical protein
	1149772	1157482	7711	LG939_05515	1156664	1156975	+	AlpA family transcriptional regulator
	1149772	1157482	7711	LG939_05520	1157075	1157482	+	hypothetical protein
GI_7-chr	1168794	1195540	26747	LG939_05585	1168794	1169780	-	YqaJ viral recombinase family protein
	1168794	1195540	26747	LG939_05590	1169871	1170830	-	DUF932 domain-containing protein
	1168794	1195540	26747	LG939_05600	1175347	1176219	+	DUF4123 domain-containing protein
	1168794	1195540	26747	LG939_05605	1176216	1176728	+	DUF3304 domain-containing protein
	1168794	1195540	26747	LG939_05610	1176738	1179071	+	DUF2235 domain-containing protein
	1168794	1195540	26747	LG939_05615	1179278	1179664	+	hypothetical protein
	1168794	1195540	26747	LG939_05620	1179889	1180092	+	helix-turn-helix domain-containing protein
	1168794	1195540	26747	LG939_05625	1180092	1183046	+	DEAD/DEAH box helicase family protein
	1168794	1195540	26747	LG939_05630	1183033	1183937	-	IS3 family transposase
	1168794	1195540	26747	LG939_05630	1183033	1183937	-	IS3 family transposase
	1168794	1195540	26747	LG939_05635	1184357	1184617	+	hypothetical protein
	1168794	1195540	26747	LG939_05640	1184614	1185312	+	DUF4391 domain-containing protein
	1168794	1195540	26747	LG939_05645	1185337	1187298	+	site-specific DNA-methyltransferase
	1168794	1195540	26747	LG939_05650	1187309	1188001	+	DEAD/DEAH box helicase family protein
	1168794	1195540	26747	LG939_05655	1188045	1189031	+	IS5 family transposase
	1168794	1195540	26747	LG939_05660	1189210	1191582	+	restriction endonuclease subunit R
	1168794	1195540	26747	LG939_05665	1191616	1192506	+	GIY-YIG nuclease family protein
	1168794	1195540	26747	LG939_05670	1192706	1193188	+	IS66 family insertion sequence hypothetical protein
	1168794	1195540	26747	LG939_05675	1193185	1193538	+	IS66 family insertion sequence element accessory protein TnpB
	1168794	1195540	26747	LG939_05680	1193571	1195127	+	IS66 family transposase
	1168794	1195540	26747	LG939_05685	1195124	1195540	-	GNAT family N-acetyltransferase
GI_8-chr	1449176	1469641	20466	LG939_06845	1449176	1449430	-	translation initiation factor 1
	1449176	1469641	20466	LG939_06850	1449513	1449743	-	isochorismatase
	1449176	1469641	20466	LG939_06855	1450200	1450364	+	cold shock domain-containing protein
	1449176	1469641	20466	LG939_06860	1450807	1451133	+	hypothetical protein
	1449176	1469641	20466	LG939_06865	1451227	1451511	+	hypothetical protein
	1449176	1469641	20466	LG939_06870	1451598	1451972	+	hypothetical protein
	1449176	1469641	20466	LG939_06875	1452595	1452732	+	hypothetical protein
	1449176	1469641	20466	LG939_06880	1452851	1453168	+	hypothetical protein
	1449176	1469641	20466	LG939_06885	1453319	1453615	+	hypothetical protein
	1449176	1469641	20466	LG939_06890	1453712	1454572	+	transglutaminase family protein
	1449176	1469641	20466	LG939_06895	1454589	1454849	-	hypothetical protein
	1449176	1469641	20466	LG939_06900	1456197	1456700	+	spore coat U domain-containing protein
	1449176	1469641	20466	LG939_06905	1456750	1457253	+	spore coat U domain-containing protein
	1449176	1469641	20466	LG939_06910	1457330	1458091	+	molecular chaperone
	1449176	1469641	20466	LG939_06915	1458141	1460405	+	fimbrial biogenesis outer membrane usher protein
	1449176	1469641	20466	LG939_06920	1460402	1460911	+	spore coat U domain-containing protein
	1449176	1469641	20466	LG939_06925	1460981	1461523	+	hypothetical protein
	1449176	1469641	20466	LG939_06930	1461746	1462711	+	IS5 family transposase
	1449176	1469641	20466	LG939_06935	1462708	1462857	+	hypothetical protein
	1449176	1469641	20466	LG939_06950	1463786	1464751	+	IS5 family transposase
	1449176	1469641	20466	LG939_06955	1464748	1464897	+	hypothetical protein
	1449176	1469641	20466	LG939_06960	1464985	1465971	+	IS5 family transposase
	1449176	1469641	20466	LG939_06965	1466215	1467813	+	SagB/ThcOx family dehydrogenase
	1449176	1469641	20466	LG939_06970	1468154	1468618	-	hypothetical protein
	1449176	1469641	20466	LG939_06975	1468823	1469038	-	hypothetical protein
	1449176	1469641	20466	LG939_06980	1469357	1469641	+	hypothetical protein
GI_9-chr	1603892	1640876	36985	LG939_07650	1603892	1605292	+	GntP family permease
	1603892	1640876	36985	LG939_07655	1606086	1606301	+	PAAR domain-containing protein
	1603892	1640876	36985	LG939_07660	1606378	1607364	+	IS5 family transposase
	1603892	1640876	36985	LG939_07665	1607601	1607828	+	hypothetical protein
	1603892	1640876	36985	LG939_07670	1607837	1608376	+	DUF4105 domain-containing protein
	1603892	1640876	36985	LG939_07675	1608357	1608632	+	hypothetical protein
	1603892	1640876	36985	LG939_07680	1608894	1609661	-	sulfite exporter TauE/SafE family protein
	1603892	1640876	36985	LG939_07685	1609735	1611297	-	ABC transporter permease subunit
	1603892	1640876	36985	LG939_07690	1611279	1612487	-	HD-GYP domain-containing protein
	1603892	1640876	36985	LG939_07695	1612761	1613003	-	hypothetical protein
	1603892	1640876	36985	LG939_07700	1613422	1614228	+	hypothetical protein
	1603892	1640876	36985	LG939_07705	1614263	1615066	-	transporter substrate-binding domain-containing protein
	1603892	1640876	36985	LG939_07715	1615790	1616806	+	TRAP transporter substrate-binding protein
	1603892	1640876	36985	LG939_07720	1616905	1617177	+	hypothetical protein
	1603892	1640876	36985	LG939_07725	1617194	1618519	-	HipA domain-containing protein
	1603892	1640876	36985	LG939_07730	1619176	1620108	-	DMT family transporter
	1603892	1640876	36985	LG939_07735	1620202	1620759	-	methylated-DNA--[protein]-cysteine S-methyltransferase
	1603892	1640876	36985	LG939_07740	1620756	1622228	-	DNA-3-methyladenine glycosylase 2 family protein
	1603892	1640876	36985	LG939_07750	1623130	1624017	-	zinc metallopeptidase
	1603892	1640876	36985	LG939_07755	1624315	1624851	+	hypothetical protein
	1603892	1640876	36985	LG939_07760	1624958	1626589	-	gamma-glutamyltransferase family protein
	1603892	1640876	36985	LG939_07765	1626719	1627129	+	DoxX family protein
	1603892	1640876	36985	LG939_07770	1627133	1628689	-	MFS transporter
	1603892	1640876	36985	LG939_07775	1628764	1629681	+	LysR family transcriptional regulator
	1603892	1640876	36985	LG939_07780	1629746	1630711	+	LysR family transcriptional regulator
	1603892	1640876	36985	LG939_07785	1630770	1631225	+	MliC family protein
	1603892	1640876	36985	LG939_07790	1631244	1632206	-	MBL fold metallo-hydrolase
	1603892	1640876	36985	LG939_07795	1632244	1632696	-	DUF192 domain-containing protein
	1603892	1640876	36985	LG939_07800	1632790	1634139	-	cytochrome-c peroxidase
	1603892	1640876	36985	LG939_07805	1634136	1635644	-	metallophosphoesterase
	1603892	1640876	36985	LG939_07810	1635836	1636039	-	hypothetical protein
	1603892	1640876	36985	LG939_07815	1636645	1637895	+	NADP-dependent isocitrate dehydrogenase
	1603892	1640876	36985	LG939_07820	1638122	1638334	+	hypothetical protein
	1603892	1640876	36985	LG939_07825	1638523	1639143	-	DUF4126 domain-containing protein
	1603892	1640876	36985	LG939_07830	1639793	1639996	-	cold-shock protein
	1603892	1640876	36985	LG939_07835	1640550	1640876	+	ATP-dependent Clp protease adapter ClpS
GI_10-chr	2213623	2242647	29025	LG939_10520	2213623	2214840	+	integrase arm-type DNA-binding domain-containing protein
	2213623	2242647	29025	LG939_10525	2215184	2215333	-	hypothetical protein
	2213623	2242647	29025	LG939_10530	2215330	2216295	-	IS5 family transposase
	2213623	2242647	29025	LG939_10535	2216480	2216674	+	AlpA family transcriptional regulator
	2213623	2242647	29025	LG939_10540	2216674	2217048	+	hypothetical protein
	2213623	2242647	29025	LG939_10545	2217035	2218840	+	DUF927 domain-containing protein
	2213623	2242647	29025	LG939_10550	2218837	2219406	+	hypothetical protein
	2213623	2242647	29025	LG939_10555	2219801	2220280	+	ATP-binding protein
	2213623	2242647	29025	LG939_10560	2220285	2221043	-	IS21-like element helper ATPase IstB
	2213623	2242647	29025	LG939_10565	2221052	2222605	-	IS21 family transposase
	2213623	2242647	29025	LG939_10570	2222833	2223081	-	hypothetical protein
	2213623	2242647	29025	LG939_10575	2223052	2225079	+	ATP-binding protein
	2213623	2242647	29025	LG939_10580	2225474	2229889	+	ATP-binding protein
	2213623	2242647	29025	LG939_10585	2230466	2230948	+	IS66 family insertion sequence hypothetical protein
	2213623	2242647	29025	LG939_10590	2230945	2231298	+	IS66 family insertion sequence element accessory protein TnpB
	2213623	2242647	29025	LG939_10595	2231331	2232887	+	IS66 family transposase
	2213623	2242647	29025	LG939_10600	2232976	2233137	-	helix-turn-helix domain-containing protein
	2213623	2242647	29025	LG939_10610	2234841	2235806	-	IS5 family transposase
	2213623	2242647	29025	LG939_10615	2236226	2236387	+	hypothetical protein
	2213623	2242647	29025	LG939_10620	2236635	2238509	+	hemagglutinin
	2213623	2242647	29025	LG939_10625	2238506	2239789	+	hypothetical protein
	2213623	2242647	29025	LG939_10630	2239791	2240516	+	FkbM family methyltransferase
	2213623	2242647	29025	LG939_10635	2240532	2241122	+	hypothetical protein
	2213623	2242647	29025	LG939_10640	2241119	2241820	+	2OG-Fe(II) oxygenase
	2213623	2242647	29025	LG939_10645	2241817	2242647	+	aldo/keto reductase
GI_11-chr	2299385	2309257	9873	LG939_10900	2299385	2299963	+	recombinase family protein
	2299385	2309257	9873	LG939_10905	2300674	2301480	+	carbohydrate porin
	2299385	2309257	9873	LG939_10910	2301579	2301884	+	hypothetical protein
	2299385	2309257	9873	LG939_10915	2301913	2302593	+	hypothetical protein
	2299385	2309257	9873	LG939_10920	2302629	2304932	-	AAA family ATPase
	2299385	2309257	9873	LG939_10925	2305143	2306198	-	site-specific integrase
	2299385	2309257	9873	LG939_10935	2306670	2306873	-	hypothetical protein
	2299385	2309257	9873	LG939_10940	2307225	2307434	+	hypothetical protein
	2299385	2309257	9873	LG939_10945	2307443	2308855	-	FAD-binding oxidoreductase
	2299385	2309257	9873	LG939_10950	2308868	2309257	-	DUF2069 domain-containing protein
GI_12-chr	2653283	2694793	41511	LG939_12395	2653283	2654023	+	alpha/beta hydrolase
	2653283	2694793	41511	LG939_12400	2654312	2654614	-	hypothetical protein
	2653283	2694793	41511	LG939_12405	2654865	2664158	-	Type III effector protein (RipS4)
	2653283	2694793	41511	LG939_12410	2664456	2664857	-	helix-turn-helix domain-containing protein
	2653283	2694793	41511	LG939_12420	2666881	2667336	-	hypothetical protein
	2653283	2694793	41511	LG939_12425	2667475	2667948	+	MarR family winged helix-turn-helix transcriptional regulator
	2653283	2694793	41511	LG939_12430	2668279	2668704	-	hypothetical protein
	2653283	2694793	41511	LG939_12435	2668796	2669263	+	MarR family transcriptional regulator
	2653283	2694793	41511	LG939_12440	2669419	2670957	-	DHA2 family efflux MFS transporter permease subunit
	2653283	2694793	41511	LG939_12445	2670970	2672133	-	HlyD family secretion protein
	2653283	2694793	41511	LG939_12450	2672158	2673585	-	efflux transporter outer membrane subunit
	2653283	2694793	41511	LG939_12455	2674314	2674475	-	hypothetical protein
	2653283	2694793	41511	LG939_12460	2674474	2675091	+	FABP family protein
	2653283	2694793	41511	LG939_12475	2677011	2677637	+	cytochrome o ubiquinol oxidase subunit III
	2653283	2694793	41511	LG939_12480	2677634	2678011	+	cytochrome o ubiquinol oxidase subunit IV
	2653283	2694793	41511	LG939_12485	2678038	2679771	+	nitrite/sulfite reductase
	2653283	2694793	41511	LG939_12490	2679758	2680300	+	DUF934 domain-containing protein
	2653283	2694793	41511	LG939_12495	2680477	2680824	+	hypothetical protein
	2653283	2694793	41511	LG939_12500	2680832	2681041	+	DUF1653 domain-containing protein
	2653283	2694793	41511	LG939_12505	2681064	2681588	-	hypothetical protein
	2653283	2694793	41511	LG939_12510	2681779	2682297	-	hypothetical protein
	2653283	2694793	41511	LG939_12515	2682366	2683055	-	dethiobiotin synthase
	2653283	2694793	41511	LG939_12520	2683057	2684307	-	8-amino-7-oxononanoate synthase
	2653283	2694793	41511	LG939_12525	2684294	2685700	-	adenosylmethionine--8-amino-7-oxononanoate transaminase
	2653283	2694793	41511	LG939_12530	2686458	2689490	+	transglycosylase domain-containing protein
	2653283	2694793	41511	LG939_12535	2689526	2691280	-	type III effector protein (RipM)
	2653283	2694793	41511	LG939_12540	2691277	2691789	-	type III effector protein chaperone
	2653283	2694793	41511	LG939_12545	2692219	2693772	-	MFS transporter
	2653283	2694793	41511	LG939_12550	2693837	2694793	+	LysR family transcriptional regulator
GI_13-chr	3085161	3095226	10066	LG939_14315	3085161	3085640	+	head completion/stabilization protein
	3085161	3095226	10066	LG939_14320	3085640	3085843	+	tail protein X
	3085161	3095226	10066	LG939_14325	3085859	3086266	+	phage holin family protein
	3085161	3095226	10066	LG939_14330	3086263	3086580	+	phage holin family protein
	3085161	3095226	10066	LG939_14335	3086577	3087380	+	N-acetylmuramidase domain-containing protein
	3085161	3095226	10066	LG939_14340	3087377	3087811	+	phage tail protein
	3085161	3095226	10066	LG939_14345	3087808	3088278	+	phage virion morphogenesis protein
	3085161	3095226	10066	LG939_14350	3088258	3088671	-	DUF6232 family protein
	3085161	3095226	10066	LG939_14355	3089006	3089653	-	hypothetical protein
	3085161	3095226	10066	LG939_14360	3089752	3090774	-	hypothetical protein
	3085161	3095226	10066	LG939_14365	3091075	3091692	+	phage baseplate assembly protein V
	3085161	3095226	10066	LG939_14370	3091689	3092036	+	GPW/gp25 family protein
	3085161	3095226	10066	LG939_14375	3092039	3092947	+	baseplate assembly protein
	3085161	3095226	10066	LG939_14380	3092940	3093557	+	phage tail protein I
	3085161	3095226	10066	LG939_14385	3093562	3095226	+	phage tail protein
GI_14-chr	3103079	3108969	5891	LG939_14435	3103079	3103273	+	Com family DNA-binding transcriptional regulator
	3103079	3108969	5891	LG939_14440	3103236	3104102	+	DNA cytosine methyltransferase
	3103079	3108969	5891	LG939_14445	3104251	3104619	-	hypothetical protein
	3103079	3108969	5891	LG939_14450	3104644	3105771	-	IS630 family transposase
	3103079	3108969	5891	LG939_14455	3105820	3106134	+	MarR family transcriptional regulator
	3103079	3108969	5891	LG939_14460	3106250	3106711	-	helix-turn-helix transcriptional regulator
	3103079	3108969	5891	LG939_14465	3106794	3107003	+	hypothetical protein
	3103079	3108969	5891	LG939_14470	3107065	3107313	+	ogr/Delta-like zinc finger family protein
	3103079	3108969	5891	LG939_14475	3107431	3107985	+	Bro-N domain-containing protein
	3103079	3108969	5891	LG939_14480	3107996	3108172	+	hypothetical protein
	3103079	3108969	5891	LG939_14485	3108172	3108408	+	hypothetical protein
	3103079	3108969	5891	LG939_14490	3108401	3108610	+	hypothetical protein
	3103079	3108969	5891	LG939_14495	3108631	3108969	+	hypothetical protein
GI_15-chr	3374879	3393628	18750	LG939_15820	3374879	3375376	-	DUF2924 domain-containing protein
	3374879	3393628	18750	LG939_15825	3375373	3375615	-	hypothetical protein
	3374879	3393628	18750	LG939_15830	3375952	3377412	-	DUF746 domain-containing protein
	3374879	3393628	18750	LG939_15835	3377409	3379175	-	ShlB/FhaC/HecB family hemolysin secretion/activation protein
	3374879	3393628	18750	LG939_15840	3379219	3379740	-	hypothetical protein
	3374879	3393628	18750	LG939_15845	3379807	3380607	-	hypothetical protein
	3374879	3393628	18750	LG939_15865	3391888	3392226	+	DUF1484 domain-containing protein
	3374879	3393628	18750	LG939_15870	3392507	3393628	-	hypothetical protein
GI_16-chr	3431342	3469272	37931	LG939_16060	3431342	3431839	-	hypothetical protein
	3431342	3469272	37931	LG939_16065	3431836	3432120	-	DNA-binding protein
	3431342	3469272	37931	LG939_16070	3432542	3433147	+	TetR/AcrR family transcriptional regulator
	3431342	3469272	37931	LG939_16075	3433302	3434114	+	oxidoreductase
	3431342	3469272	37931	LG939_16080	3434324	3435325	+	NADP-dependent oxidoreductase
	3431342	3469272	37931	LG939_16090	3435754	3436728	-	hypothetical protein
	3431342	3469272	37931	LG939_16095	3436725	3438011	-	glycine hydroxymethyltransferase
	3431342	3469272	37931	LG939_16100	3438346	3439452	-	type III secretion system YopJ family effector PopP1(RipP1)
	3431342	3469272	37931	LG939_16105	3440112	3440588	-	LacI family transcriptional regulator
	3431342	3469272	37931	LG939_16110	3440585	3441967	-	recombinase family protein
	3431342	3469272	37931	LG939_16115	3441964	3442461	-	DUF2924 domain-containing protein
	3431342	3469272	37931	LG939_16120	3442458	3442700	-	hypothetical protein
	3431342	3469272	37931	LG939_16125	3443037	3444164	-	DUF746 domain-containing protein
	3431342	3469272	37931	LG939_16130	3444494	3446266	-	ShlB/FhaC/HecB family hemolysin secretion/activation protein
	3431342	3469272	37931	LG939_16135	3446357	3446962	-	hypothetical protein
	3431342	3469272	37931	LG939_16140	3446971	3447345	-	hypothetical protein
	3431342	3469272	37931	LG939_16145	3447342	3447758	-	hypothetical protein
	3431342	3469272	37931	LG939_16150	3447751	3457854	-	hemagglutinin repeat-containing protein
	3431342	3469272	37931	LG939_16155	3458103	3459068	+	IS5 family transposase
	3431342	3469272	37931	LG939_16160	3459065	3459214	+	hypothetical protein
	3431342	3469272	37931	LG939_16165	3459275	3459889	-	hypothetical protein
	3431342	3469272	37931	LG939_16170	3460590	3461306	+	Crp/Fnr family transcriptional regulator
	3431342	3469272	37931	LG939_16175	3461981	3462121	-	glycine zipper 2TM domain-containing protein
	3431342	3469272	37931	LG939_16180	3462593	3462808	+	hypothetical protein
	3431342	3469272	37931	LG939_16185	3462962	3463267	-	DUF6441 family protein
	3431342	3469272	37931	LG939_16190	3463571	3463822	+	type II toxin-antitoxin system Phd/YefM family antitoxin
	3431342	3469272	37931	LG939_16195	3463819	3464232	+	type II toxin-antitoxin system VapC family toxin
	3431342	3469272	37931	LG939_16200	3464304	3465326	-	DNA cytosine methyltransferase
	3431342	3469272	37931	LG939_16210	3466147	3466992	+	hypothetical protein
	3431342	3469272	37931	LG939_16220	3467226	3467870	-	DUF6441 family protein
	3431342	3469272	37931	LG939_16225	3467946	3468098	-	hypothetical protein
	3431342	3469272	37931	LG939_16230	3468253	3469272	-	site-specific integrase
GI_17-chr	3556171	3562612	6442	LG939_16580	3556171	3557190	+	IS30 family transposase
	3556171	3562612	6442	LG939_16585	3557331	3557531	+	integrase core domain-containing protein
	3556171	3562612	6442	LG939_16590	3558877	3559605	-	nitroreductase family protein
	3556171	3562612	6442	LG939_16595	3559739	3560338	+	TetR/AcrR family transcriptional regulator
	3556171	3562612	6442	LG939_16600	3560405	3560773	+	ester cyclase
	3556171	3562612	6442	LG939_16605	3560788	3561594	-	endoglucanase
	3556171	3562612	6442	LG939_16610	3561989	3562612	-	glutathione transferase GstA
GI_18-chr	3740996	3773742	32747	LG939_17515	3740996	3742417	-	MFS transporter
	3740996	3773742	32747	LG939_17520	3742682	3743638	-	dihydrodipicolinate synthase family protein
	3740996	3773742	32747	LG939_17525	3743848	3744759	+	LysR family transcriptional regulator
	3740996	3773742	32747	LG939_17530	3744908	3745945	-	AraC family transcriptional regulator
	3740996	3773742	32747	LG939_17535	3746389	3747195	+	SDR family NAD(P)-dependent oxidoreductase
	3740996	3773742	32747	LG939_17540	3747266	3747892	+	SAM-dependent methyltransferase
	3740996	3773742	32747	LG939_17545	3747984	3748280	+	YciI family protein
	3740996	3773742	32747	LG939_17550	3748426	3749093	-	IS5 family transposase
	3740996	3773742	32747	LG939_17555	3749644	3750195	+	hypothetical protein
	3740996	3773742	32747	LG939_17560	3750253	3750735	+	IS66 family insertion sequence hypothetical protein
	3740996	3773742	32747	LG939_17565	3750732	3751085	+	IS66 family insertion sequence element accessory protein TnpB
	3740996	3773742	32747	LG939_17570	3751118	3752674	+	IS66 family transposase
	3740996	3773742	32747	LG939_17575	3752765	3753523	+	hypothetical protein
	3740996	3773742	32747	LG939_17580	3753634	3754173	+	3'-5' exoribonuclease
	3740996	3773742	32747	LG939_17585	3754403	3754552	-	hypothetical protein
	3740996	3773742	32747	LG939_17590	3754549	3755514	-	IS5 family transposase
	3740996	3773742	32747	LG939_17595	3756397	3757650	+	Hsp70 family protein
	3740996	3773742	32747	LG939_17600	3757765	3758232	+	hypothetical protein
	3740996	3773742	32747	LG939_17605	3758516	3759445	-	NAD(P)-dependent alcohol dehydrogenase
	3740996	3773742	32747	LG939_17610	3759534	3760145	+	TetR/AcrR family transcriptional regulator
	3740996	3773742	32747	LG939_17615	3760276	3760455	-	helix-turn-helix transcriptional regulator
	3740996	3773742	32747	LG939_17620	3760537	3760779	+	hypothetical protein
	3740996	3773742	32747	LG939_17625	3760787	3760972	+	hypothetical protein
	3740996	3773742	32747	LG939_17630	3760987	3762384	+	ATP-dependent RNA helicase DbpA
	3740996	3773742	32747	LG939_17635	3762938	3763933	-	LysR family transcriptional regulator
	3740996	3773742	32747	LG939_17640	3764059	3764910	+	aldo/keto reductase
	3740996	3773742	32747	LG939_17645	3764920	3766350	+	MFS transporter
	3740996	3773742	32747	LG939_17650	3766347	3767546	+	carboxymuconolactone decarboxylase family protein
	3740996	3773742	32747	LG939_17655	3767549	3768625	+	alpha/beta fold hydrolase
	3740996	3773742	32747	LG939_17660	3768771	3769781	+	alpha/beta hydrolase
	3740996	3773742	32747	LG939_17665	3770018	3770941	-	recombination-associated protein RdgC
	3740996	3773742	32747	LG939_17670	3771472	3771828	+	signal peptidase
	3740996	3773742	32747	LG939_17675	3772036	3772548	+	nuclear transport factor 2 family protein
	3740996	3773742	32747	LG939_17685	3772873	3773742	-	LysR family transcriptional regulator
GI_19-plas	144823	153638	8816	LG939_18645	144823	146088	-	IS256 family transposase
	144823	153638	8816	LG939_18655	146587	147420	-	RelA/SpoT domain-containing protein
	144823	153638	8816	LG939_18660	147510	148493	+	IS5 family transposase
	144823	153638	8816	LG939_18665	148617	148889	-	hypothetical protein
	144823	153638	8816	LG939_18670	149295	151091	-	AAA family ATPase
	144823	153638	8816	LG939_18675	152378	153187	+	DUF2242 domain-containing protein
	144823	153638	8816	LG939_18680	153327	153638	-	transcriptional regulator
GI_20-plas	645166	654307	9142	LG939_20690	645166	645519	-	hypothetical protein
	645166	654307	9142	LG939_20695	645590	646729	-	hypothetical protein
	645166	654307	9142	LG939_20700	647051	648037	+	IS5 family transposase
	645166	654307	9142	LG939_20705	648421	650319	-	hypothetical protein
	645166	654307	9142	LG939_20710	650668	651162	-	Lrp/AsnC family transcriptional regulator
	645166	654307	9142	LG939_20715	651266	652306	+	4-hydroxyphenylpyruvate dioxygenase
	645166	654307	9142	LG939_20720	652348	652785	+	RidA family protein
	645166	654307	9142	LG939_20725	652845	653804	+	MBL fold metallo-hydrolase
	645166	654307	9142	LG939_20730	654038	654307	+	MoaD/ThiS family protein
GI_21-plas	977733	983547	5815	LG939_22005	978060	978535	+	IS5-like element IS1421 family transposase
	977733	983547	5815	LG939_22005	978060	978535	+	IS5-like element IS1421 family transposase
	977733	983547	5815	LG939_22010	978519	978938	+	hypothetical protein
	977733	983547	5815	LG939_22015	978942	979442	+	CdiI family contact-dependent growth inhibition immunity protein
	977733	983547	5815	LG939_22020	979462	979794	+	hypothetical protein
	977733	983547	5815	LG939_22025	980151	980915	+	hypothetical protein
	977733	983547	5815	LG939_22030	980946	981974	+	hypothetical protein
	977733	983547	5815	LG939_22035	982141	982704	+	hypothetical protein
	977733	983547	5815	LG939_22040	982940	983089	+	hypothetical protein
	977733	983547	5815	LG939_22045	983086	983547	+	acyltransferase
GI_22-plas	1395527	1417807	22281	LG939_23700	1395527	1396219	-	hypothetical protein
	1395527	1417807	22281	LG939_23705	1396224	1396601	-	hypothetical protein
	1395527	1417807	22281	LG939_23710	1397173	1397778	-	hypothetical protein
	1395527	1417807	22281	LG939_23715	1398164	1398639	+	IS5 family transposase
	1395527	1417807	22281	LG939_23715	1398164	1398639	+	IS5 family transposase
	1395527	1417807	22281	LG939_23720	1398658	1399776	-	MFS transporter
	1395527	1417807	22281	LG939_23725	1399786	1400235	-	hypothetical protein
	1395527	1417807	22281	LG939_23730	1400298	1401122	+	IS5 family transposase
	1395527	1417807	22281	LG939_23735	1401096	1403429	-	hypothetical protein
	1395527	1417807	22281	LG939_23740	1403407	1404540	-	DUF4123 domain-containing protein
	1395527	1417807	22281	LG939_23745	1404558	1407314	-	type VI secretion system tip protein VgrG
	1395527	1417807	22281	LG939_23750	1407335	1410052	-	type VI secretion system ATPase TssH
	1395527	1417807	22281	LG939_23755	1410085	1411176	-	type VI secretion system baseplate subunit TssG
	1395527	1417807	22281	LG939_23760	1411140	1412990	-	type VI secretion system baseplate subunit TssF
	1395527	1417807	22281	LG939_23765	1413053	1413526	-	type VI secretion system baseplate subunit TssE
	1395527	1417807	22281	LG939_23770	1413587	1414090	-	Hcp family type VI secretion system effector
	1395527	1417807	22281	LG939_23775	1414179	1415669	-	type VI secretion system contractile sheath large subunit
	1395527	1417807	22281	LG939_23780	1415662	1416174	-	type VI secretion system contractile sheath small subunit
	1395527	1417807	22281	LG939_23785	1416211	1416858	-	hypothetical protein
	1395527	1417807	22281	LG939_23790	1417133	1417807	+	type VI secretion system lipoprotein TssJ
GI_23-plas	1622636	1633337	10702	LG939_24600	1622636	1623022	+	hypothetical protein
	1622636	1633337	10702	LG939_24605	1623588	1624063	+	IS5-like element IS1421 family transposase
	1622636	1633337	10702	LG939_24605	1623588	1624063	+	IS5-like element IS1421 family transposase
	1622636	1633337	10702	LG939_24610	1624198	1625199	+	IS110 family transposase
	1622636	1633337	10702	LG939_24615	1625540	1625662	+	transposase
	1622636	1633337	10702	LG939_24620	1626064	1627698	-	glycoside hydrolase family 6 protein
	1622636	1633337	10702	LG939_24625	1628501	1629037	-	elements of external origin
	1622636	1633337	10702	LG939_24630	1629135	1629356	+	hypothetical protein
	1622636	1633337	10702	LG939_24640	1630771	1631121	+	hypothetical protein
	1622636	1633337	10702	LG939_24650	1632318	1633337	-	IS30 family transposase
GI_24-plas	1640500	1668701	28202	LG939_24695	1640500	1640940	-	DUF6362 family protein
	1640500	1668701	28202	LG939_24705	1642163	1643182	-	IS110 family transposase
	1640500	1668701	28202	LG939_24715	1643555	1644030	-	IS5-like element IS1421 family transposase
	1640500	1668701	28202	LG939_24715	1643555	1644030	-	IS5-like element IS1421 family transposase
	1640500	1668701	28202	LG939_24720	1644748	1645125	+	DUF2946 domain-containing protein
	1640500	1668701	28202	LG939_24725	1645216	1646259	+	transporter
	1640500	1668701	28202	LG939_24730	1646249	1646806	+	redoxin domain-containing protein
	1640500	1668701	28202	LG939_24735	1646687	1647271	-	SDR family oxidoreductase
	1640500	1668701	28202	LG939_24745	1648139	1648552	-	HU family DNA-binding protein
	1640500	1668701	28202	LG939_24750	1648704	1649531	-	hypothetical protein
	1640500	1668701	28202	LG939_24755	1649675	1650787	-	hypothetical protein
	1640500	1668701	28202	LG939_24760	1650840	1651235	-	thioredoxin family protein
	1640500	1668701	28202	LG939_24765	1651232	1652533	-	HEAT repeat domain-containing protein
	1640500	1668701	28202	LG939_24770	1652553	1653890	-	hypothetical protein
	1640500	1668701	28202	LG939_24775	1653933	1655561	-	DUF4150 domain-containing protein
	1640500	1668701	28202	LG939_24780	1655576	1656511	-	hypothetical protein
	1640500	1668701	28202	LG939_24785	1656661	1657797	-	DUF2169 domain-containing protein
	1640500	1668701	28202	LG939_24790	1657808	1658317	-	DUF6484 domain-containing protein
	1640500	1668701	28202	LG939_24795	1658314	1660524	-	type VI secretion system tip protein VgrG
	1640500	1668701	28202	LG939_24800	1660544	1662028	-	ankyrin repeat domain-containing protein
	1640500	1668701	28202	LG939_24805	1662025	1662783	-	ankyrin repeat domain-containing protein
	1640500	1668701	28202	LG939_24810	1662804	1663691	-	DUF4124 domain-containing protein
	1640500	1668701	28202	LG939_24815	1663924	1664748	+	IS5 family transposase
	1640500	1668701	28202	LG939_24820	1665434	1665991	+	hypothetical protein
	1640500	1668701	28202	LG939_24825	1666171	1666926	-	metallophosphoesterase
	1640500	1668701	28202	LG939_24830	1666868	1667656	-	queuosine precursor transporter
	1640500	1668701	28202	LG939_24835	1667665	1668318	-	helix-turn-helix domain-containing protein
	1640500	1668701	28202	LG939_24840	1668426	1668701	+	hypothetical protein
Total length			458852

## Sheet: RS642
Table S5-B. GIs locus in the genome of strain RS642.
GI_ID	Island start	Island end	Length	GeneID	Gene start	Gene end	Strand	Product
GI_1-chr	5481	46940	41460	LGV80_00020	5481	6731	-	IS256 family transposase
	5481	46940	41460	LGV80_00025	6793	7758	-	IS5-like element IS1405 family transposase
	5481	46940	41460	LGV80_00035	9591	10163	-	GNAT family N-acetyltransferase
	5481	46940	41460	LGV80_00040	10160	11341	-	hypothetical protein
	5481	46940	41460	LGV80_00045	11348	11704	-	ASCH domain-containing protein
	5481	46940	41460	LGV80_00050	11688	12755	-	N-acetyltransferase
	5481	46940	41460	LGV80_00055	12971	13231	+	TniB family NTP-binding protein
	5481	46940	41460	LGV80_00060	13764	14024	+	hypothetical protein
	5481	46940	41460	LGV80_00075	16554	16907	+	IS66 family insertion sequence element accessory protein TnpB
	5481	46940	41460	LGV80_00080	16940	18496	+	IS66 family transposase
	5481	46940	41460	LGV80_00090	19964	20410	+	hypothetical protein
	5481	46940	41460	LGV80_00095	20596	21057	+	hypothetical protein
	5481	46940	41460	LGV80_00100	21124	21942	+	DcrB-related protein
	5481	46940	41460	LGV80_00105	21957	23108	+	PAAR domain-containing protein
	5481	46940	41460	LGV80_00110	23113	23352	+	hypothetical protein
	5481	46940	41460	LGV80_00115	23523	24167	+	hypothetical protein
	5481	46940	41460	LGV80_00120	24183	24446	+	hypothetical protein
	5481	46940	41460	LGV80_00125	24434	24715	+	hypothetical protein
	5481	46940	41460	LGV80_00130	24764	25159	+	hypothetical protein
	5481	46940	41460	LGV80_00140	25681	25902	-	hypothetical protein
	5481	46940	41460	LGV80_00145	26702	26839	+	hypothetical protein
	5481	46940	41460	LGV80_00150	26938	27801	-	restriction endonuclease
	5481	46940	41460	LGV80_00160	28685	29398	+	tetratricopeptide repeat protein
	5481	46940	41460	LGV80_00165	29480	30397	+	bestrophin family protein
	5481	46940	41460	LGV80_00170	30422	31537	-	Fic family protein
	5481	46940	41460	LGV80_00175	31818	33365	+	methyl-accepting chemotaxis protein
	5481	46940	41460	LGV80_00180	33531	34319	-	IclR family transcriptional regulator
	5481	46940	41460	LGV80_00185	34524	35291	+	ABC transporter substrate-binding protein
	5481	46940	41460	LGV80_00190	35312	35983	+	ectoine/hydroxyectoine ABC transporter permease subunit EhuD
	5481	46940	41460	LGV80_00195	35980	36741	+	amino acid ABC transporter ATP-binding protein
	5481	46940	41460	LGV80_00200	36738	38045	+	FAD-binding oxidoreductase
	5481	46940	41460	LGV80_00205	38052	38852	-	alpha/beta hydrolase
	5481	46940	41460	LGV80_00210	39001	39786	+	hypothetical protein
	5481	46940	41460	LGV80_00215	39823	40488	+	response regulator transcription factor
	5481	46940	41460	LGV80_00220	40464	41804	+	sensor histidine kinase
	5481	46940	41460	LGV80_00225	41904	42728	+	CPBP family intramembrane metalloprotease
	5481	46940	41460	LGV80_00230	43194	44459	+	MFS transporter
	5481	46940	41460	LGV80_00235	44510	45721	-	NnrS family protein
	5481	46940	41460	LGV80_00240	45735	46940	-	globin domain-containing protein
GI_2-chr	203000	220093	17094	LGV80_00980	203000	203653	+	sulfur oxidation c-type cytochrome SoxX
	203000	220093	17094	LGV80_00985	203662	204180	+	TlpA family protein disulfide reductase
	203000	220093	17094	LGV80_00990	204177	205895	+	thiosulfohydrolase SoxB
	203000	220093	17094	LGV80_01000	206320	207945	-	hypothetical protein
	203000	220093	17094	LGV80_01005	208355	209281	+	hypothetical protein
	203000	220093	17094	LGV80_01010	209278	210720	+	nucleotidyltransferase
	203000	220093	17094	LGV80_01015	210940	211803	+	serine protease
	203000	220093	17094	LGV80_01020	211937	212410	-	hypothetical protein
	203000	220093	17094	LGV80_01025	212407	212781	-	site-specific recombinase resolvase
	203000	220093	17094	LGV80_01030	212778	214166	-	recombinase family protein
	203000	220093	17094	LGV80_01035	214163	214612	-	DUF2924 domain-containing protein
	203000	220093	17094	LGV80_01040	214612	214803	-	hypothetical protein
	203000	220093	17094	LGV80_01045	215052	216230	-	hypothetical protein
	203000	220093	17094	LGV80_01050	216360	218597	-	hypothetical protein
	203000	220093	17094	LGV80_01055	218647	219108	-	helix-turn-helix domain-containing protein
	203000	220093	17094	LGV80_01060	219337	219600	+	DNA-binding protein
	203000	220093	17094	LGV80_01065	219611	220093	+	hypothetical protein
GI_3-chr	283832	292877	9046	LGV80_01395	283832	284206	-	site-specific recombinase resolvase
	283832	292877	9046	LGV80_01400	284203	285591	-	recombinase family protein
	283832	292877	9046	LGV80_01405	285588	286037	-	DUF2924 domain-containing protein
	283832	292877	9046	LGV80_01410	286037	286228	-	hypothetical protein
	283832	292877	9046	LGV80_01415	286407	288890	-	S8 family peptidase
	283832	292877	9046	LGV80_01420	288900	289883	-	ATP-binding protein
	283832	292877	9046	LGV80_01430	290640	292877	-	hypothetical protein
GI_4-chr	473565	485383	11819	LGV80_02270	473565	473969	+	phage holin family protein
	473565	485383	11819	LGV80_02275	473966	474280	+	phage holin family protein
	473565	485383	11819	LGV80_02280	474277	475083	+	N-acetylmuramidase domain-containing protein
	473565	485383	11819	LGV80_02285	475080	475580	+	hypothetical protein
	473565	485383	11819	LGV80_02290	475577	476011	+	phage tail protein
	473565	485383	11819	LGV80_02295	476008	476454	+	phage virion morphogenesis protein
	473565	485383	11819	LGV80_02300	476606	477571	-	IS5-like element IS1405 family transposase
	473565	485383	11819	LGV80_02305	477638	477994	-	DUF3892 domain-containing protein
	473565	485383	11819	LGV80_02310	478189	478806	+	phage baseplate assembly protein V
	473565	485383	11819	LGV80_02315	478803	479150	+	GPW/gp25 family protein
	473565	485383	11819	LGV80_02320	479153	480061	+	baseplate assembly protein
	473565	485383	11819	LGV80_02325	480054	480671	+	phage tail protein I
	473565	485383	11819	LGV80_02330	480678	482342	+	phage tail protein
	473565	485383	11819	LGV80_02335	482355	483107	+	phage tail protein
	473565	485383	11819	LGV80_02340	483104	483568	+	hypothetical protein
	473565	485383	11819	LGV80_02345	483667	484842	+	phage tail sheath protein
	473565	485383	11819	LGV80_02350	484874	485383	+	phage major tail tube protein
GI_5-chr	492856	496235	3380	LGV80_02405	492856	493077	+	hypothetical protein
	492856	496235	3380	LGV80_02410	493144	494109	+	IS5-like element IS1405 family transposase
	492856	496235	3380	LGV80_02415	494284	494478	+	hypothetical protein
	492856	496235	3380	LGV80_02420	494475	494723	+	ogr/Delta-like zinc finger family protein
	492856	496235	3380	LGV80_02425	494838	495392	+	Bro-N domain-containing protein
	492856	496235	3380	LGV80_02430	495402	495635	+	hypothetical protein
	492856	496235	3380	LGV80_02435	495793	495999	+	hypothetical protein
	492856	496235	3380	LGV80_02440	495999	496235	+	hypothetical protein
GI_6-chr	505660	517987	12328	LGV80_02515	505660	506481	+	MerR family transcriptional regulator
	505660	517987	12328	LGV80_02520	506863	507338	+	IS5 family transposase
	505660	517987	12328	LGV80_02520	506863	507338	+	IS5 family transposase
	505660	517987	12328	LGV80_02525	507603	510587	-	response regulator
	505660	517987	12328	LGV80_02530	510596	511264	-	response regulator transcription factor
	505660	517987	12328	LGV80_02535	511465	512643	+	cation diffusion facilitator family transporter
	505660	517987	12328	LGV80_02540	512640	513842	-	hypothetical protein
	505660	517987	12328	LGV80_02545	514096	514317	+	hypothetical protein
	505660	517987	12328	LGV80_02550	514364	514594	+	hypothetical protein
	505660	517987	12328	LGV80_02555	514915	515340	+	hypothetical protein
	505660	517987	12328	LGV80_02560	515390	515806	+	hypothetical protein
	505660	517987	12328	LGV80_02565	515833	516549	-	glutathione S-transferase
	505660	517987	12328	LGV80_02570	516701	517987	+	MFS transporter
GI_7-chr	958991	971219	12229	LGV80_04695	958991	959473	+	IS66 family insertion sequence hypothetical protein
	958991	971219	12229	LGV80_04700	959470	959823	+	IS66 family insertion sequence element accessory protein TnpB
	958991	971219	12229	LGV80_04705	959856	961412	+	IS66 family transposase
	958991	971219	12229	LGV80_04710	961530	962012	-	IS66 family insertion sequence hypothetical protein
	958991	971219	12229	LGV80_04715	962209	962718	+	transglutaminase family protein
	958991	971219	12229	LGV80_04720	962735	962995	-	hypothetical protein
	958991	971219	12229	LGV80_04725	964342	964845	+	spore coat U domain-containing protein
	958991	971219	12229	LGV80_04730	964895	965398	+	spore coat U domain-containing protein
	958991	971219	12229	LGV80_04735	965517	966236	+	molecular chaperone
	958991	971219	12229	LGV80_04740	966193	968550	+	fimbrial biogenesis outer membrane usher protein
	958991	971219	12229	LGV80_04745	968547	969056	+	spore coat U domain-containing protein
	958991	971219	12229	LGV80_04750	969126	969668	+	hypothetical protein
	958991	971219	12229	LGV80_04760	970275	971219	+	hydrogen peroxide-inducible genes activator
GI_8-chr	1696522	1706975	10454	LGV80_08155	1696522	1697325	+	DUF4743 domain-containing protein
	1696522	1706975	10454	LGV80_08160	1697333	1698199	+	formyltetrahydrofolate deformylase
	1696522	1706975	10454	LGV80_08165	1698217	1698945	+	DNA polymerase III subunit epsilon
	1696522	1706975	10454	LGV80_08175	1699361	1700308	+	site-specific integrase
	1696522	1706975	10454	LGV80_08180	1700966	1702837	+	hemagglutinin
	1696522	1706975	10454	LGV80_08185	1702834	1704117	+	hypothetical protein
	1696522	1706975	10454	LGV80_08190	1704119	1704844	+	FkbM family methyltransferase
	1696522	1706975	10454	LGV80_08195	1704860	1705450	+	hypothetical protein
	1696522	1706975	10454	LGV80_08200	1705447	1706148	+	2OG-Fe(II) oxygenase
	1696522	1706975	10454	LGV80_08205	1706145	1706975	+	aldo/keto reductase
GI_9-chr	1765396	1779674	14279	LGV80_08460	1765396	1765749	-	IS66 family insertion sequence element accessory protein TnpB
	1765396	1779674	14279	LGV80_08465	1765746	1766228	-	IS66 family insertion sequence hypothetical protein
	1765396	1779674	14279	LGV80_08470	1766405	1767424	+	site-specific integrase
	1765396	1779674	14279	LGV80_08475	1767476	1768018	-	hypothetical protein
	1765396	1779674	14279	LGV80_08485	1769482	1770084	-	hypothetical protein
	1765396	1779674	14279	LGV80_08490	1770258	1770638	-	hypothetical protein
	1765396	1779674	14279	LGV80_08495	1770762	1771469	-	hypothetical protein
	1765396	1779674	14279	LGV80_08500	1771875	1772462	+	recombinase family protein
	1765396	1779674	14279	LGV80_08505	1772924	1773124	+	hypothetical protein
	1765396	1779674	14279	LGV80_08510	1773121	1773666	+	hypothetical protein
	1765396	1779674	14279	LGV80_08515	1773968	1774450	+	hypothetical protein
	1765396	1779674	14279	LGV80_08520	1774545	1779311	+	transglycosylase SLT domain-containing protein
	1765396	1779674	14279	LGV80_08525	1779453	1779674	+	hypothetical protein
GI_10-chr	2787882	2804172	16291	LGV80_13150	2787882	2788109	-	hypothetical protein
	2787882	2804172	16291	LGV80_13165	2789261	2790436	+	tyrosine-type recombinase/integrase
	2787882	2804172	16291	LGV80_13170	2791404	2794205	-	toprim domain-containing protein
	2787882	2804172	16291	LGV80_13175	2794216	2794539	-	DUF1484 domain-containing protein
	2787882	2804172	16291	LGV80_13180	2794532	2794708	-	hypothetical protein
	2787882	2804172	16291	LGV80_13185	2795062	2795289	-	ogr/Delta-like zinc finger family protein
	2787882	2804172	16291	LGV80_13190	2795339	2795560	-	hypothetical protein
	2787882	2804172	16291	LGV80_13195	2795582	2796310	-	hypothetical protein
	2787882	2804172	16291	LGV80_13200	2796322	2796588	-	AlpA family transcriptional regulator
	2787882	2804172	16291	LGV80_13205	2797826	2800087	-	RHS repeat protein
	2787882	2804172	16291	LGV80_13210	2800097	2801905	-	DUF6531 domain-containing protein
	2787882	2804172	16291	LGV80_13215	2802707	2803306	+	hypothetical protein
	2787882	2804172	16291	LGV80_13220	2803897	2804172	-	hypothetical protein
GI_11-chr	2896263	2919887	23625	LGV80_13645	2896263	2897167	-	IS3 family transposase
	2896263	2919887	23625	LGV80_13645	2896263	2897167	-	IS3 family transposase
	2896263	2919887	23625	LGV80_13650	2898209	2901331	-	efflux RND transporter permease subunit
	2896263	2919887	23625	LGV80_13655	2901328	2902443	-	efflux RND transporter periplasmic adaptor subunit
	2896263	2919887	23625	LGV80_13660	2902531	2903145	-	TetR/AcrR family transcriptional regulator
	2896263	2919887	23625	LGV80_13665	2903233	2904693	+	TolC family protein
	2896263	2919887	23625	LGV80_13670	2904786	2905592	+	oxidoreductase
	2896263	2919887	23625	LGV80_13675	2905642	2907105	+	MFS transporter
	2896263	2919887	23625	LGV80_13680	2907301	2908011	+	NAD(P)-binding domain-containing protein
	2896263	2919887	23625	LGV80_13695	2909213	2909866	-	YopT-type cysteine protease domain-containing protein
	2896263	2919887	23625	LGV80_13700	2910385	2910906	+	DUF3489 domain-containing protein
	2896263	2919887	23625	LGV80_13705	2911035	2911325	+	hypothetical protein
	2896263	2919887	23625	LGV80_13710	2911383	2911721	-	DUF1484 domain-containing protein
	2896263	2919887	23625	LGV80_13715	2912175	2913383	-	hypothetical protein
	2896263	2919887	23625	LGV80_13720	2913356	2914915	-	IS66 family transposase
	2896263	2919887	23625	LGV80_13725	2914948	2915298	-	IS66 family insertion sequence element accessory protein TnpB
	2896263	2919887	23625	LGV80_13730	2915319	2915801	+	IS66 family insertion sequence hypothetical protein
	2896263	2919887	23625	LGV80_13735	2915798	2916151	+	IS66 family insertion sequence element accessory protein TnpB
	2896263	2919887	23625	LGV80_13740	2916184	2917740	+	IS66 family transposase
	2896263	2919887	23625	LGV80_13745	2917858	2918340	-	IS66 family insertion sequence hypothetical protein
	2896263	2919887	23625	LGV80_13750	2918378	2918644	-	hypothetical protein
	2896263	2919887	23625	LGV80_13755	2918737	2919641	-	IS3 family transposase
GI_12-chr	2946179	2952836	6658	LGV80_13880	2946179	2946898	+	Crp/Fnr family transcriptional regulator
	2946179	2952836	6658	LGV80_13885	2947571	2947711	-	glycine zipper 2TM domain-containing protein
	2946179	2952836	6658	LGV80_13890	2948552	2948857	-	DUF6441 family protein
	2946179	2952836	6658	LGV80_13895	2949372	2949668	+	hypothetical protein
	2946179	2952836	6658	LGV80_13900	2949791	2950333	+	hypothetical protein
	2946179	2952836	6658	LGV80_13905	2950548	2951798	+	IS256 family transposase
	2946179	2952836	6658	LGV80_13910	2951765	2952016	-	DUF6441 family protein
	2946179	2952836	6658	LGV80_13915	2952013	2952366	-	hypothetical protein
	2946179	2952836	6658	LGV80_13920	2952372	2952836	+	phospholipase D family protein
GI_13-chr	3116410	3155171	38762	LGV80_14770	3116410	3116928	+	prepilin peptidase
	3116410	3155171	38762	LGV80_14775	3117242	3118108	+	Flp pilus assembly protein CpaB
	3116410	3155171	38762	LGV80_14780	3118189	3120093	+	type II and III secretion system protein family protein
	3116410	3155171	38762	LGV80_14785	3120127	3120435	+	hypothetical protein
	3116410	3155171	38762	LGV80_14790	3120490	3121683	+	CpaE family protein
	3116410	3155171	38762	LGV80_14795	3121724	3123085	+	CpaF family protein
	3116410	3155171	38762	LGV80_14800	3123096	3124073	+	type II secretion system F family protein
	3116410	3155171	38762	LGV80_14805	3124120	3125067	+	type II secretion system F family protein
	3116410	3155171	38762	LGV80_14810	3125092	3125526	+	pilus assembly protein
	3116410	3155171	38762	LGV80_14815	3125569	3126612	+	pilus assembly protein TadG-related protein
	3116410	3155171	38762	LGV80_14820	3126709	3126960	-	hypothetical protein
	3116410	3155171	38762	LGV80_14825	3126974	3127294	-	hypothetical protein
	3116410	3155171	38762	LGV80_14830	3127315	3127986	-	type VI secretion system amidase effector protein Tae4
	3116410	3155171	38762	LGV80_14835	3127983	3128528	-	PAAR domain-containing protein
	3116410	3155171	38762	LGV80_14840	3128525	3129214	-	XRE family transcriptional regulator
	3116410	3155171	38762	LGV80_14845	3129444	3129827	+	hypothetical protein
	3116410	3155171	38762	LGV80_14850	3130121	3131359	-	MFS transporter
	3116410	3155171	38762	LGV80_14855	3131356	3131679	-	permease
	3116410	3155171	38762	LGV80_14860	3131676	3132146	-	SagB family peptide dehydrogenase
	3116410	3155171	38762	LGV80_14865	3132213	3133289	-	M48 family metallopeptidase
	3116410	3155171	38762	LGV80_14870	3133314	3134390	-	DUF898 domain-containing protein
	3116410	3155171	38762	LGV80_14875	3134600	3136243	-	chaperonin GroEL
	3116410	3155171	38762	LGV80_14880	3136339	3136629	-	co-chaperone GroES
	3116410	3155171	38762	LGV80_14885	3137347	3137829	+	IS66 family insertion sequence hypothetical protein
	3116410	3155171	38762	LGV80_14890	3137826	3138179	+	IS66 family insertion sequence element accessory protein TnpB
	3116410	3155171	38762	LGV80_14895	3138212	3139768	+	IS66 family transposase
	3116410	3155171	38762	LGV80_14900	3139948	3140943	-	LysR family transcriptional regulator
	3116410	3155171	38762	LGV80_14905	3141069	3141920	+	aldo/keto reductase
	3116410	3155171	38762	LGV80_14915	3143356	3144555	+	carboxymuconolactone decarboxylase family protein
	3116410	3155171	38762	LGV80_14920	3144558	3145634	+	alpha/beta fold hydrolase
	3116410	3155171	38762	LGV80_14925	3145780	3146790	+	alpha/beta hydrolase
	3116410	3155171	38762	LGV80_14930	3146855	3148105	-	IS256 family transposase
	3116410	3155171	38762	LGV80_14935	3149477	3149815	+	toll/interleukin-1 receptor domain-containing protein
	3116410	3155171	38762	LGV80_14940	3149926	3151257	-	IS701-like element ISRso17 family transposase
	3116410	3155171	38762	LGV80_14945	3152135	3153388	+	Hsp70 family protein
	3116410	3155171	38762	LGV80_14950	3153503	3153958	+	hypothetical protein
	3116410	3155171	38762	LGV80_14955	3154242	3155171	-	NAD(P)-dependent alcohol dehydrogenase
GI_14-plas	1309307	1321110	11804	LGV80_23545	1309307	1310857	-	hypothetical protein
	1309307	1321110	11804	LGV80_23550	1310935	1311198	-	hypothetical protein
	1309307	1321110	11804	LGV80_23555	1312419	1312718	-	hypothetical protein
	1309307	1321110	11804	LGV80_23560	1312718	1312891	-	hypothetical protein
	1309307	1321110	11804	LGV80_23565	1313079	1313348	-	hypothetical protein
	1309307	1321110	11804	LGV80_23570	1313345	1313656	-	hypothetical protein
	1309307	1321110	11804	LGV80_23575	1313815	1314111	+	hypothetical protein
	1309307	1321110	11804	LGV80_23580	1314374	1315153	-	response regulator transcription factor
	1309307	1321110	11804	LGV80_23585	1315501	1315911	+	hypothetical protein
	1309307	1321110	11804	LGV80_23590	1316053	1316874	+	IS5-like element IS1405 family transposase
	1309307	1321110	11804	LGV80_23590	1316053	1316874	+	IS5-like element IS1405 family transposase
	1309307	1321110	11804	LGV80_23595	1317028	1317570	+	MlaA family lipoprotein
	1309307	1321110	11804	LGV80_23605	1319039	1320004	-	IS5-like element IS1405 family transposase
	1309307	1321110	11804	LGV80_23615	1320635	1321110	+	IS5 family transposase
GI_15-plas	1745136	1768896	23761	LGV80_25200	1745136	1745678	+	DUF2147 domain-containing protein
	1745136	1768896	23761	LGV80_25205	1745572	1746573	+	IS30 family transposase
	1745136	1768896	23761	LGV80_25210	1746705	1747037	+	hypothetical protein
	1745136	1768896	23761	LGV80_25215	1747276	1747398	+	transposase
	1745136	1768896	23761	LGV80_25220	1747800	1749434	-	glycoside hydrolase family 6 protein
	1745136	1768896	23761	LGV80_25225	1749859	1750824	-	IS5-like element IS1405 family transposase
	1745136	1768896	23761	LGV80_25230	1751122	1751415	-	hypothetical protein
	1745136	1768896	23761	LGV80_25240	1752048	1752269	+	hypothetical protein
	1745136	1768896	23761	LGV80_25250	1753567	1753917	+	hypothetical protein
	1745136	1768896	23761	LGV80_25255	1754015	1754203	+	hypothetical protein
	1745136	1768896	23761	LGV80_25265	1755031	1755366	+	hypothetical protein
	1745136	1768896	23761	LGV80_25270	1755333	1756583	-	IS256 family transposase
	1745136	1768896	23761	LGV80_25275	1756601	1757038	+	type III secretion system effector protein (RipAX2)
	1745136	1768896	23761	LGV80_25285	1758800	1759704	-	IS3 family transposase
	1745136	1768896	23761	LGV80_25285	1758800	1759704	-	IS3 family transposase
	1745136	1768896	23761	LGV80_25290	1759988	1760560	+	mannose-binding lectin protein
	1745136	1768896	23761	LGV80_25295	1760908	1761348	-	DUF6362 family protein
	1745136	1768896	23761	LGV80_25315	1764190	1764567	+	DUF2946 domain-containing protein
	1745136	1768896	23761	LGV80_25320	1764658	1765701	+	transporter
	1745136	1768896	23761	LGV80_25325	1765691	1766248	+	redoxin domain-containing protein
	1745136	1768896	23761	LGV80_25330	1766129	1766713	-	SDR family oxidoreductase
	1745136	1768896	23761	LGV80_25340	1766954	1768510	-	IS66 family transposase
	1745136	1768896	23761	LGV80_25345	1768543	1768896	-	IS66 family insertion sequence element accessory protein TnpB
GI_16-plas	1864581	1872603	8023	LGV80_25710	1864581	1865330	+	amino acid ABC transporter ATP-binding protein
	1864581	1872603	8023	LGV80_25715	1865550	1865960	-	DUF4279 domain-containing protein
	1864581	1872603	8023	LGV80_25720	1866185	1866568	-	ankyrin repeat domain-containing protein
	1864581	1872603	8023	LGV80_25725	1866763	1867782	-	IS30 family transposase
	1864581	1872603	8023	LGV80_25730	1868362	1868688	-	hypothetical protein
	1864581	1872603	8023	LGV80_25740	1870007	1870351	-	hypothetical protein
	1864581	1872603	8023	LGV80_25745	1870348	1872603	-	RHS repeat protein
GI_17-plas	1951147	1962644	11498	LGV80_26085	1951147	1951622	-	IS5-like element IS1421 family transposase
	1951147	1962644	11498	LGV80_26085	1951147	1951622	-	IS5-like element IS1421 family transposase
	1951147	1962644	11498	LGV80_26090	1952008	1952697	+	alpha/beta hydrolase
	1951147	1962644	11498	LGV80_26095	1952697	1953062	+	hypothetical protein
	1951147	1962644	11498	LGV80_26100	1953199	1954515	+	IS4 family transposase
	1951147	1962644	11498	LGV80_26105	1954888	1960518	-	DUF3320 domain-containing protein
	1951147	1962644	11498	LGV80_26110	1961354	1961737	-	hypothetical protein
	1951147	1962644	11498	LGV80_26115	1962057	1962644	-	BON domain-containing protein
Total length			272511

## Sheet: RS647
Table S5-C. GIs locus in the genome of strain RS647.
GI_ID	Island start	Island end	Length	GeneID	Gene start	Gene end	Strand	Product
GI_1-chr	174783	187499	12717	LGV81_00865	174783	175043	-	hypothetical protein
	174783	187499	12717	LGV81_00870	175040	176005	-	IS5 family transposase
	174783	187499	12717	LGV81_00875	176066	176272	-	hypothetical protein
	174783	187499	12717	LGV81_00880	176302	176481	-	hypothetical protein
	174783	187499	12717	LGV81_00885	176663	183391	-	calcium-binding protein
	174783	187499	12717	LGV81_00890	183689	184708	+	IS30 family transposase
	174783	187499	12717	LGV81_00895	184692	185141	-	hypothetical protein
	174783	187499	12717	LGV81_00900	185145	185468	-	hypothetical protein
	174783	187499	12717	LGV81_00905	186059	186916	+	PhzF family phenazine biosynthesis protein
	174783	187499	12717	LGV81_00910	186948	187499	-	GNAT family N-acetyltransferase
GI_2-chr	565294	577007	11714	LGV81_02790	565294	565746	+	nuclear transport factor 2 family protein
	565294	577007	11714	LGV81_02795	566287	567576	-	NAD-dependent succinate-semialdehyde dehydrogenase
	565294	577007	11714	LGV81_02800	567674	568693	+	IS30 family transposase
	565294	577007	11714	LGV81_02805	568872	569660	-	SDR family oxidoreductase
	565294	577007	11714	LGV81_02810	569723	570019	-	YciI family protein
	565294	577007	11714	LGV81_02815	570111	570737	-	SAM-dependent methyltransferase
	565294	577007	11714	LGV81_02820	570808	571614	-	SDR family NAD(P)-dependent oxidoreductase
	565294	577007	11714	LGV81_02825	572112	573095	+	AraC family transcriptional regulator
	565294	577007	11714	LGV81_02830	573244	574155	-	LysR family transcriptional regulator
	565294	577007	11714	LGV81_02835	574365	575321	+	dihydrodipicolinate synthase family protein
	565294	577007	11714	LGV81_02840	575586	577007	+	MFS transporter
GI_3-chr	744284	771938	27655	LGV81_03675	744284	745033	-	slipin family protein
	744284	771938	27655	LGV81_03680	745045	746457	-	nodulation protein NfeD
	744284	771938	27655	LGV81_03685	746532	747440	-	LysR family transcriptional regulator
	744284	771938	27655	LGV81_03690	747549	748769	+	MFS transporter
	744284	771938	27655	LGV81_03695	748852	749637	+	class II aldolase/adducin family protein
	744284	771938	27655	LGV81_03700	749650	749838	+	4-oxalocrotonate tautomerase
	744284	771938	27655	LGV81_03705	749891	750928	+	low specificity L-threonine aldolase
	744284	771938	27655	LGV81_03710	750947	751528	+	NUDIX hydrolase
	744284	771938	27655	LGV81_03715	751568	751795	+	sulfurtransferase TusA family protein
	744284	771938	27655	LGV81_03720	751809	752180	-	cytochrome c
	744284	771938	27655	LGV81_03725	752191	753441	-	molybdopterin-dependent oxidoreductase
	744284	771938	27655	LGV81_03730	753513	754145	-	LysE family translocator
	744284	771938	27655	LGV81_03735	754534	754932	+	RcnB family protein
	744284	771938	27655	LGV81_03740	755007	755171	-	winged helix-turn-helix transcriptional regulator
	744284	771938	27655	LGV81_03745	755425	756045	+	glutathione transferase GstA
	744284	771938	27655	LGV81_03750	756433	757239	+	endoglucanase
	744284	771938	27655	LGV81_03755	757254	757529	-	ester cyclase
	744284	771938	27655	LGV81_03760	757691	758290	-	TetR/AcrR family transcriptional regulator
	744284	771938	27655	LGV81_03765	758424	759152	+	nitroreductase family protein
	744284	771938	27655	LGV81_03770	760498	760698	-	integrase core domain-containing protein
	744284	771938	27655	LGV81_03775	760839	761858	-	IS30 family transposase
	744284	771938	27655	LGV81_03780	763077	764183	+	type III secretion system YopJ family effector PopP1(RipP1)
	744284	771938	27655	LGV81_03785	764455	764736	-	hypothetical protein
	744284	771938	27655	LGV81_03790	764740	765030	-	hypothetical protein
	744284	771938	27655	LGV81_03795	765251	765805	+	hypothetical protein
	744284	771938	27655	LGV81_03800	765802	766776	+	hypothetical protein
	744284	771938	27655	LGV81_03805	766991	768271	-	hypothetical protein
	744284	771938	27655	LGV81_03815	768974	769615	+	hypothetical protein
	744284	771938	27655	LGV81_03820	769760	770416	+	hypothetical protein
	744284	771938	27655	LGV81_03825	771154	771444	+	helix-turn-helix domain-containing protein
	744284	771938	27655	LGV81_03830	771441	771938	+	hypothetical protein
GI_4-chr	815269	843401	28133	LGV81_04080	815269	815730	+	lysozyme
	815269	843401	28133	LGV81_04085	815798	816097	+	hypothetical protein
	815269	843401	28133	LGV81_04090	816160	816498	-	DUF1484 domain-containing protein
	815269	843401	28133	LGV81_04095	816953	817903	-	COG2958 family protein
	815269	843401	28133	LGV81_04100	818279	828976	+	hemagglutinin repeat-containing protein
	815269	843401	28133	LGV81_04105	828976	829794	+	immunity 49 family protein
	815269	843401	28133	LGV81_04110	829873	831639	+	ShlB/FhaC/HecB family hemolysin secretion/activation protein
	815269	843401	28133	LGV81_04115	831636	833111	+	DUF746 domain-containing protein
	815269	843401	28133	LGV81_04120	833457	833696	+	hypothetical protein
	815269	843401	28133	LGV81_04125	833697	834194	+	DUF2924 domain-containing protein
	815269	843401	28133	LGV81_04130	834191	835573	+	recombinase family protein
	815269	843401	28133	LGV81_04135	835570	836046	+	LacI family transcriptional regulator
	815269	843401	28133	LGV81_04140	836890	837876	+	IS5 family transposase
	815269	843401	28133	LGV81_04145	838011	838241	-	hypothetical protein
	815269	843401	28133	LGV81_04150	838257	838418	-	hypothetical protein
	815269	843401	28133	LGV81_04155	838552	838938	-	hypothetical protein
	815269	843401	28133	LGV81_04160	839275	839496	-	hypothetical protein
	815269	843401	28133	LGV81_04165	839834	840259	-	PH domain-containing protein
	815269	843401	28133	LGV81_04170	840942	841181	-	hypothetical protein
	815269	843401	28133	LGV81_04175	842502	843401	-	hypothetical protein
GI_5-chr	871049	886393	15345	LGV81_04310	871049	871312	+	PAAR domain-containing protein
	871049	886393	15345	LGV81_04315	871397	872983	+	hypothetical protein
	871049	886393	15345	LGV81_04320	873437	873775	+	DUF1484 domain-containing protein
	871049	886393	15345	LGV81_04325	873833	874168	-	hypothetical protein
	871049	886393	15345	LGV81_04330	874252	874773	-	DUF3489 domain-containing protein
	871049	886393	15345	LGV81_04345	876478	876960	+	IS66 family insertion sequence hypothetical protein
	871049	886393	15345	LGV81_04350	876957	877310	+	IS66 family insertion sequence element accessory protein TnpB
	871049	886393	15345	LGV81_04355	877343	878899	+	IS66 family transposase
	871049	886393	15345	LGV81_04370	879655	880419	-	NAD(P)-binding domain-containing protein
	871049	886393	15345	LGV81_04375	880615	882078	-	MFS transporter
	871049	886393	15345	LGV81_04380	882128	882934	-	oxidoreductase
	871049	886393	15345	LGV81_04385	883027	884487	-	TolC family protein
	871049	886393	15345	LGV81_04390	884575	885189	+	TetR/AcrR family transcriptional regulator
	871049	886393	15345	LGV81_04395	885278	886393	+	efflux RND transporter periplasmic adaptor subunit
GI_6-chr	895897	943914	48018	LGV81_04445	895897	896373	+	hypothetical protein
	895897	943914	48018	LGV81_04450	896370	896831	+	lysozyme
	895897	943914	48018	LGV81_04455	896899	897195	+	hypothetical protein
	895897	943914	48018	LGV81_04460	897676	898542	+	hypothetical protein
	895897	943914	48018	LGV81_04465	898823	899161	-	DUF1484 domain-containing protein
	895897	943914	48018	LGV81_04485	910444	911244	+	hypothetical protein
	895897	943914	48018	LGV81_04490	911311	911832	+	hypothetical protein
	895897	943914	48018	LGV81_04495	911876	913642	+	ShlB/FhaC/HecB family hemolysin secretion/activation protein
	895897	943914	48018	LGV81_04500	913639	915099	+	DUF746 domain-containing protein
	895897	943914	48018	LGV81_04505	915440	915679	+	hypothetical protein
	895897	943914	48018	LGV81_04510	915680	916177	+	DUF2924 domain-containing protein
	895897	943914	48018	LGV81_04515	916174	917556	+	recombinase family protein
	895897	943914	48018	LGV81_04520	917553	918029	+	LacI family transcriptional regulator
	895897	943914	48018	LGV81_04525	918495	918809	-	hypothetical protein
	895897	943914	48018	LGV81_04535	920664	921293	+	hypothetical protein
	895897	943914	48018	LGV81_04540	921290	921610	+	hypothetical protein
	895897	943914	48018	LGV81_04550	921970	922875	+	hypothetical protein
	895897	943914	48018	LGV81_04555	922921	923451	+	hypothetical protein
	895897	943914	48018	LGV81_04560	923535	923855	+	hypothetical protein
	895897	943914	48018	LGV81_04565	923981	924190	+	hypothetical protein
	895897	943914	48018	LGV81_04570	924223	924792	+	hypothetical protein
	895897	943914	48018	LGV81_04575	925933	926184	+	hypothetical protein
	895897	943914	48018	LGV81_04580	926194	926535	+	DUF2314 domain-containing protein
	895897	943914	48018	LGV81_04585	926547	926840	+	hypothetical protein
	895897	943914	48018	LGV81_04590	927523	928809	+	glycine hydroxymethyltransferase
	895897	943914	48018	LGV81_04595	928806	929780	+	hypothetical protein
	895897	943914	48018	LGV81_04600	929949	930764	-	hypothetical protein
	895897	943914	48018	LGV81_04605	930782	932446	-	hypothetical protein
	895897	943914	48018	LGV81_04610	933194	933484	+	helix-turn-helix domain-containing protein
	895897	943914	48018	LGV81_04615	933481	933978	+	hypothetical protein
	895897	943914	48018	LGV81_04620	933975	934847	+	ATP-binding protein
	895897	943914	48018	LGV81_04625	934866	935498	+	hypothetical protein
	895897	943914	48018	LGV81_04630	935508	935975	+	DUF6511 domain-containing protein
	895897	943914	48018	LGV81_04635	935981	936370	+	hypothetical protein
	895897	943914	48018	LGV81_04640	936354	938651	+	phage/plasmid primase, P4 family
	895897	943914	48018	LGV81_04645	938886	939095	+	hypothetical protein
	895897	943914	48018	LGV81_04650	939085	939492	+	DUF6362 family protein
	895897	943914	48018	LGV81_04655	939890	941293	+	site-specific DNA-methyltransferase
	895897	943914	48018	LGV81_04660	941290	942564	+	site-specific DNA-methyltransferase
	895897	943914	48018	LGV81_04665	942547	942927	-	DUF86 domain-containing protein
	895897	943914	48018	LGV81_04670	942924	943253	-	hypothetical protein
	895897	943914	48018	LGV81_04675	943302	943466	-	hypothetical protein
	895897	943914	48018	LGV81_04680	943564	943914	-	hypothetical protein
GI_7-chr	1218345	1226658	8314	LGV81_06040	1218345	1219379	-	phage tail protein
	1218345	1226658	8314	LGV81_06045	1219606	1219818	-	hypothetical protein
	1218345	1226658	8314	LGV81_06050	1219815	1220024	-	hypothetical protein
	1218345	1226658	8314	LGV81_06055	1220179	1220361	-	hypothetical protein
	1218345	1226658	8314	LGV81_06060	1220364	1220726	-	hypothetical protein
	1218345	1226658	8314	LGV81_06065	1220723	1221784	-	hypothetical protein
	1218345	1226658	8314	LGV81_06070	1222559	1223887	-	IS4 family transposase
	1218345	1226658	8314	LGV81_06075	1224001	1226163	-	PriCT-2 domain-containing protein
	1218345	1226658	8314	LGV81_06080	1226160	1226426	-	hypothetical protein
	1218345	1226658	8314	LGV81_06085	1226446	1226658	-	hypothetical protein
GI_8-chr	1603920	1618583	14664	LGV81_07800	1603920	1604141	+	AlpA family phage regulatory protein
	1603920	1618583	14664	LGV81_07805	1604433	1606718	+	toprim domain-containing protein
	1603920	1618583	14664	LGV81_07810	1607595	1608551	+	hypothetical protein
	1603920	1618583	14664	LGV81_07815	1608551	1608919	+	hypothetical protein
	1603920	1618583	14664	LGV81_07820	1609266	1609475	+	hypothetical protein
	1603920	1618583	14664	LGV81_07825	1609472	1609690	+	hypothetical protein
	1603920	1618583	14664	LGV81_07830	1609687	1610175	+	terminase small subunit
	1603920	1618583	14664	LGV81_07835	1610159	1610365	+	hypothetical protein
	1603920	1618583	14664	LGV81_07840	1610362	1610541	+	hypothetical protein
	1603920	1618583	14664	LGV81_07845	1610591	1611316	+	phosphatidylserine/phosphatidylglycerophosphate/ cardiolipin synthase family protein
	1603920	1618583	14664	LGV81_07850	1611469	1611867	+	hypothetical protein
	1603920	1618583	14664	LGV81_07880	1618374	1618583	+	ribbon-helix-helix protein, CopG family
GI_9-chr	1996259	2018961	22703	LGV81_09380	1996259	1997584	-	YihY family inner membrane protein
	1996259	2018961	22703	LGV81_09385	1997661	1998254	+	NAD(P)H:quinone oxidoreductase
	1996259	2018961	22703	LGV81_09390	1998251	1998640	+	DUF2069 domain-containing protein
	1996259	2018961	22703	LGV81_09395	1998653	2000065	+	FAD-binding oxidoreductase
	1996259	2018961	22703	LGV81_09400	2000074	2000283	-	hypothetical protein
	1996259	2018961	22703	LGV81_09405	2000635	2000838	+	hypothetical protein
	1996259	2018961	22703	LGV81_09415	2001310	2002365	+	site-specific integrase
	1996259	2018961	22703	LGV81_09420	2002576	2004879	+	AAA family ATPase
	1996259	2018961	22703	LGV81_09425	2004915	2005595	-	hypothetical protein
	1996259	2018961	22703	LGV81_09430	2005624	2005929	-	hypothetical protein
	1996259	2018961	22703	LGV81_09435	2006028	2006834	-	carbohydrate porin
	1996259	2018961	22703	LGV81_09440	2007070	2007258	-	hypothetical protein
	1996259	2018961	22703	LGV81_09445	2007545	2008123	-	recombinase family protein
	1996259	2018961	22703	LGV81_09450	2009222	2010126	+	IS3 family transposase
	1996259	2018961	22703	LGV81_09450	2009222	2010126	+	IS3 family transposase
	1996259	2018961	22703	LGV81_09455	2010218	2011264	+	hypothetical protein
	1996259	2018961	22703	LGV81_09465	2012053	2012535	+	IS66 family insertion sequence hypothetical protein
	1996259	2018961	22703	LGV81_09470	2012532	2012885	+	IS66 family insertion sequence element accessory protein TnpB
	1996259	2018961	22703	LGV81_09475	2012918	2014474	+	IS66 family transposase
	1996259	2018961	22703	LGV81_09480	2015606	2016502	+	hypothetical protein
	1996259	2018961	22703	LGV81_09485	2016540	2017022	+	IS66 family insertion sequence hypothetical protein
	1996259	2018961	22703	LGV81_09490	2017019	2017372	+	IS66 family insertion sequence element accessory protein TnpB
	1996259	2018961	22703	LGV81_09495	2017405	2018961	+	IS66 family transposase
GI_10-chr	2678259	2702591	24333	LGV81_12620	2678259	2679224	-	LysR family transcriptional regulator
	2678259	2702591	24333	LGV81_12625	2679289	2680206	-	LysR family transcriptional regulator
	2678259	2702591	24333	LGV81_12630	2680281	2681837	+	MFS transporter
	2678259	2702591	24333	LGV81_12635	2681841	2682251	-	DoxX family protein
	2678259	2702591	24333	LGV81_12640	2682381	2684012	+	gamma-glutamyltransferase family protein
	2678259	2702591	24333	LGV81_12645	2684119	2684655	-	hypothetical protein
	2678259	2702591	24333	LGV81_12650	2684953	2685840	+	zinc metallopeptidase
	2678259	2702591	24333	LGV81_12655	2685845	2686591	-	SDR family oxidoreductase
	2678259	2702591	24333	LGV81_12660	2686741	2688213	+	DNA-3-methyladenine glycosylase 2 family protein
	2678259	2702591	24333	LGV81_12665	2688210	2688767	+	methylated-DNA--[protein]-cysteine S-methyltransferase
	2678259	2702591	24333	LGV81_12670	2688861	2689793	+	DMT family transporter
	2678259	2702591	24333	LGV81_12675	2690450	2691775	+	HipA domain-containing protein
	2678259	2702591	24333	LGV81_12680	2691792	2692064	-	hypothetical protein
	2678259	2702591	24333	LGV81_12685	2692163	2693179	-	TRAP transporter substrate-binding protein
	2678259	2702591	24333	LGV81_12695	2693903	2694706	+	transporter substrate-binding domain-containing protein
	2678259	2702591	24333	LGV81_12700	2694741	2695547	-	hypothetical protein
	2678259	2702591	24333	LGV81_12705	2695966	2696208	+	hypothetical protein
	2678259	2702591	24333	LGV81_12710	2696482	2697690	+	HD-GYP domain-containing protein
	2678259	2702591	24333	LGV81_12715	2697672	2699234	+	ABC transporter permease subunit
	2678259	2702591	24333	LGV81_12720	2699308	2700075	+	sulfite exporter TauE/SafE family protein
	2678259	2702591	24333	LGV81_12725	2700337	2700585	-	hypothetical protein
	2678259	2702591	24333	LGV81_12730	2700593	2701132	-	DUF4105 domain-containing protein
	2678259	2702591	24333	LGV81_12735	2701141	2701398	-	hypothetical protein
	2678259	2702591	24333	LGV81_12740	2701605	2702591	-	IS5 family transposase
GI_11-chr	2841781	2863596	21816	LGV81_13445	2841781	2842245	+	hypothetical protein
	2841781	2863596	21816	LGV81_13450	2842586	2844172	-	SagB/ThcOx family dehydrogenase
	2841781	2863596	21816	LGV81_13455	2844428	2845414	-	IS5 family transposase
	2841781	2863596	21816	LGV81_13460	2845640	2846626	-	IS5 family transposase
	2841781	2863596	21816	LGV81_13465	2846882	2847199	-	hypothetical protein
	2841781	2863596	21816	LGV81_13475	2847991	2848245	-	translation initiation factor 1
	2841781	2863596	21816	LGV81_13480	2848328	2848558	-	isochorismatase
	2841781	2863596	21816	LGV81_13485	2849015	2849179	+	cold shock domain-containing protein
	2841781	2863596	21816	LGV81_13490	2849622	2849948	+	hypothetical protein
	2841781	2863596	21816	LGV81_13495	2850042	2850326	+	hypothetical protein
	2841781	2863596	21816	LGV81_13500	2850413	2850787	+	hypothetical protein
	2841781	2863596	21816	LGV81_13505	2851410	2851547	+	hypothetical protein
	2841781	2863596	21816	LGV81_13510	2851666	2851983	+	hypothetical protein
	2841781	2863596	21816	LGV81_13515	2852134	2852430	+	hypothetical protein
	2841781	2863596	21816	LGV81_13520	2852527	2853387	+	transglutaminase family protein
	2841781	2863596	21816	LGV81_13525	2853404	2853664	-	hypothetical protein
	2841781	2863596	21816	LGV81_13530	2855010	2855513	+	spore coat U domain-containing protein
	2841781	2863596	21816	LGV81_13535	2855563	2856066	+	spore coat U domain-containing protein
	2841781	2863596	21816	LGV81_13540	2856143	2856904	+	molecular chaperone
	2841781	2863596	21816	LGV81_13545	2856954	2859218	+	fimbrial biogenesis outer membrane usher protein
	2841781	2863596	21816	LGV81_13550	2859215	2859724	+	spore coat U domain-containing protein
	2841781	2863596	21816	LGV81_13555	2859794	2860336	+	hypothetical protein
	2841781	2863596	21816	LGV81_13565	2861315	2862280	+	IS5 family transposase
	2841781	2863596	21816	LGV81_13570	2862277	2862426	+	hypothetical protein
	2841781	2863596	21816	LGV81_13575	2862692	2863596	+	IS3 family transposase
GI_12-chr	2999225	3029636	30412	LGV81_14205	2999225	3000388	+	replication protein
	2999225	3029636	30412	LGV81_14210	3000500	3000850	-	hypothetical protein
	2999225	3029636	30412	LGV81_14215	3000891	3001220	-	hypothetical protein
	2999225	3029636	30412	LGV81_14220	3001217	3001846	-	ParA family protein
	2999225	3029636	30412	LGV81_14225	3002017	3002571	+	hypothetical protein
	2999225	3029636	30412	LGV81_14230	3002573	3002776	+	hypothetical protein
	2999225	3029636	30412	LGV81_14235	3002799	3003368	+	HAD-IA family hydrolase
	2999225	3029636	30412	LGV81_14240	3003365	3003898	+	exonuclease domain-containing protein
	2999225	3029636	30412	LGV81_14245	3003979	3006735	-	DEAD/DEAH box helicase family protein
	2999225	3029636	30412	LGV81_14250	3006735	3008444	-	site-specific DNA-methyltransferase
	2999225	3029636	30412	LGV81_14255	3008457	3010454	-	ATP-binding protein
	2999225	3029636	30412	LGV81_14260	3010457	3012220	-	AIPR family protein
	2999225	3029636	30412	LGV81_14265	3012220	3015090	-	DEAD/DEAH box helicase family protein
	2999225	3029636	30412	LGV81_14270	3015152	3015349	-	helix-turn-helix domain-containing protein
	2999225	3029636	30412	LGV81_14275	3015552	3016010	-	hypothetical protein
	2999225	3029636	30412	LGV81_14280	3016010	3018703	-	relaxase/mobilization nuclease domain-containing protein
	2999225	3029636	30412	LGV81_14285	3018700	3019020	-	MobB mobilization protein
	2999225	3029636	30412	LGV81_14290	3019447	3019887	+	hypothetical protein
	2999225	3029636	30412	LGV81_14295	3019902	3020597	+	protein mobD
	2999225	3029636	30412	LGV81_14300	3020594	3021238	+	hypothetical protein
	2999225	3029636	30412	LGV81_14305	3021271	3021534	-	hypothetical protein
	2999225	3029636	30412	LGV81_14310	3021738	3024596	+	DotA/TraY family protein
	2999225	3029636	30412	LGV81_14315	3024593	3025054	+	hypothetical protein
	2999225	3029636	30412	LGV81_14320	3025069	3025338	+	hypothetical protein
	2999225	3029636	30412	LGV81_14325	3025354	3025839	+	hypothetical protein
	2999225	3029636	30412	LGV81_14330	3025832	3026635	+	hypothetical protein
	2999225	3029636	30412	LGV81_14335	3026646	3027767	+	M23 family metallopeptidase
	2999225	3029636	30412	LGV81_14340	3027786	3028274	+	hypothetical protein
	2999225	3029636	30412	LGV81_14345	3028268	3028861	+	hypothetical protein
	2999225	3029636	30412	LGV81_14350	3028977	3029636	-	DNA-binding protein
GI_13-chr	3154203	3173989	19787	LGV81_14905	3154203	3155408	+	IS110 family transposase
	3154203	3173989	19787	LGV81_14910	3155744	3156637	-	hypothetical protein
	3154203	3173989	19787	LGV81_14915	3156727	3156903	-	hypothetical protein
	3154203	3173989	19787	LGV81_14920	3157386	3157682	+	type II toxin-antitoxin system RelE/ParE family toxin
	3154203	3173989	19787	LGV81_14925	3157696	3158826	+	HigA family addiction module antitoxin
	3154203	3173989	19787	LGV81_14930	3158836	3159306	+	hypothetical protein
	3154203	3173989	19787	LGV81_14935	3159389	3162448	-	N-6 DNA methylase
	3154203	3173989	19787	LGV81_14945	3164555	3165319	+	HNH endonuclease
	3154203	3173989	19787	LGV81_14950	3165363	3166187	+	IS5 family transposase
	3154203	3173989	19787	LGV81_14955	3166623	3167828	+	IS110 family transposase
	3154203	3173989	19787	LGV81_14960	3167917	3168537	-	HAD family hydrolase
	3154203	3173989	19787	LGV81_14965	3168720	3169331	-	helix-turn-helix domain-containing protein
	3154203	3173989	19787	LGV81_14970	3169328	3169564	-	hypothetical protein
	3154203	3173989	19787	LGV81_14975	3169668	3170666	+	hypothetical protein
	3154203	3173989	19787	LGV81_14980	3170685	3171725	-	site-specific integrase
	3154203	3173989	19787	LGV81_14990	3171928	3172425	-	ClpXP protease specificity-enhancing factor
	3154203	3173989	19787	LGV81_14995	3172484	3173095	-	glutathione S-transferase N-terminal domain-containing protein
	3154203	3173989	19787	LGV81_15000	3173243	3173989	-	cytochrome c1
GI_14-chr	3515789	3527404	11616	LGV81_16630	3515789	3516238	+	DUF2924 domain-containing protein
	3515789	3527404	11616	LGV81_16635	3516235	3517623	+	recombinase family protein
	3515789	3527404	11616	LGV81_16640	3517620	3517994	+	site-specific recombinase resolvase
	3515789	3527404	11616	LGV81_16645	3517991	3518464	+	hypothetical protein
	3515789	3527404	11616	LGV81_16650	3518598	3519461	-	serine protease
	3515789	3527404	11616	LGV81_16655	3519681	3521123	-	nucleotidyltransferase
	3515789	3527404	11616	LGV81_16660	3521120	3522046	-	hypothetical protein
	3515789	3527404	11616	LGV81_16665	3522456	3524081	+	hypothetical protein
	3515789	3527404	11616	LGV81_16675	3524506	3526224	-	thiosulfohydrolase SoxB
	3515789	3527404	11616	LGV81_16680	3526221	3526739	-	TlpA family protein disulfide reductase
	3515789	3527404	11616	LGV81_16685	3526748	3527404	-	sulfur oxidation c-type cytochrome SoxX
GI_15-chr	3695792	3721731	25940	LGV81_17445	3695792	3697132	-	two-component sensor histidine kinase
	3695792	3721731	25940	LGV81_17450	3697108	3697773	-	response regulator transcription factor
	3695792	3721731	25940	LGV81_17455	3697810	3698595	-	hypothetical protein
	3695792	3721731	25940	LGV81_17460	3698743	3699543	+	alpha/beta hydrolase
	3695792	3721731	25940	LGV81_17465	3699550	3700857	-	FAD-binding oxidoreductase
	3695792	3721731	25940	LGV81_17470	3700854	3701615	-	amino acid ABC transporter ATP-binding protein
	3695792	3721731	25940	LGV81_17475	3701612	3702283	-	ectoine/hydroxyectoine ABC transporter permease subunit EhuD
	3695792	3721731	25940	LGV81_17480	3702304	3703071	-	ABC transporter substrate-binding protein
	3695792	3721731	25940	LGV81_17485	3703276	3704064	+	IclR family transcriptional regulator
	3695792	3721731	25940	LGV81_17490	3704230	3705777	-	methyl-accepting chemotaxis protein
	3695792	3721731	25940	LGV81_17495	3706058	3707173	+	Fic family protein
	3695792	3721731	25940	LGV81_17500	3707198	3708118	-	bestrophin family protein
	3695792	3721731	25940	LGV81_17505	3708200	3708913	-	tetratricopeptide repeat protein
	3695792	3721731	25940	LGV81_17520	3710757	3711014	-	hypothetical protein
	3695792	3721731	25940	LGV81_17525	3711710	3712696	-	IS5 family transposase
	3695792	3721731	25940	LGV81_17530	3712905	3713126	+	hypothetical protein
	3695792	3721731	25940	LGV81_17540	3713648	3714043	-	hypothetical protein
	3695792	3721731	25940	LGV81_17545	3714092	3714334	-	hypothetical protein
	3695792	3721731	25940	LGV81_17550	3714361	3714633	-	hypothetical protein
	3695792	3721731	25940	LGV81_17555	3714640	3715329	-	hypothetical protein
	3695792	3721731	25940	LGV81_17560	3715329	3715859	-	hypothetical protein
	3695792	3721731	25940	LGV81_17565	3716291	3716766	+	IS5-like element IS1421 family transposase
	3695792	3721731	25940	LGV81_17565	3716291	3716766	+	IS5-like element IS1421 family transposase
	3695792	3721731	25940	LGV81_17570	3716901	3717902	+	IS110 family transposase
	3695792	3721731	25940	LGV81_17575	3718618	3719442	+	hypothetical protein
	3695792	3721731	25940	LGV81_17580	3719765	3720589	+	hypothetical protein
	3695792	3721731	25940	LGV81_17585	3720913	3721731	+	hypothetical protein
GI_16-plas	188553	210833	22281	LGV81_18865	188553	189245	-	hypothetical protein
	188553	210833	22281	LGV81_18870	189250	189627	-	hypothetical protein
	188553	210833	22281	LGV81_18875	190199	190804	-	hypothetical protein
	188553	210833	22281	LGV81_18880	191190	191665	+	IS5 family transposase
	188553	210833	22281	LGV81_18880	191190	191665	+	IS5 family transposase
	188553	210833	22281	LGV81_18885	191684	192802	-	MFS transporter
	188553	210833	22281	LGV81_18890	192812	193261	-	hypothetical protein
	188553	210833	22281	LGV81_18895	193324	194148	+	IS5 family transposase
	188553	210833	22281	LGV81_18900	194122	196455	-	hypothetical protein
	188553	210833	22281	LGV81_18905	196433	197566	-	DUF4123 domain-containing protein
	188553	210833	22281	LGV81_18910	197584	200340	-	type VI secretion system tip protein VgrG
	188553	210833	22281	LGV81_18915	200361	203078	-	type VI secretion system ATPase TssH
	188553	210833	22281	LGV81_18920	203111	204202	-	type VI secretion system baseplate subunit TssG
	188553	210833	22281	LGV81_18925	204166	206016	-	type VI secretion system baseplate subunit TssF
	188553	210833	22281	LGV81_18930	206079	206552	-	type VI secretion system baseplate subunit TssE
	188553	210833	22281	LGV81_18935	206613	207116	-	Hcp family type VI secretion system effector
	188553	210833	22281	LGV81_18940	207205	208695	-	type VI secretion system contractile sheath large subunit
	188553	210833	22281	LGV81_18945	208688	209200	-	type VI secretion system contractile sheath small subunit
	188553	210833	22281	LGV81_18950	209237	209884	-	hypothetical protein
	188553	210833	22281	LGV81_18955	210159	210833	+	type VI secretion system lipoprotein TssJ
GI_17-plas	1261085	1274746	13662	LGV81_23195	1261085	1262458	-	recombinase family protein
	1261085	1274746	13662	LGV81_23200	1262455	1262952	-	DUF2924 domain-containing protein
	1261085	1274746	13662	LGV81_23205	1263757	1264722	-	IS5-like element IS1405 family transposase
	1261085	1274746	13662	LGV81_23210	1264840	1267428	-	AAA family ATPase
	1261085	1274746	13662	LGV81_23215	1267483	1267623	-	hypothetical protein
	1261085	1274746	13662	LGV81_23220	1268455	1269747	+	glycine hydroxymethyltransferase
	1261085	1274746	13662	LGV81_23225	1269744	1270718	+	hypothetical protein
	1261085	1274746	13662	LGV81_23230	1271022	1272287	+	hypothetical protein
	1261085	1274746	13662	LGV81_23235	1272406	1273257	-	DUF2971 domain-containing protein
	1261085	1274746	13662	LGV81_23240	1273962	1274252	+	helix-turn-helix domain-containing protein
	1261085	1274746	13662	LGV81_23245	1274249	1274746	+	hypothetical protein
GI_18-plas	1317253	1324247	6995	LGV81_23435	1317253	1317594	+	helix-turn-helix domain-containing protein
	1317253	1324247	6995	LGV81_23440	1317865	1318614	-	hypothetical protein
	1317253	1324247	6995	LGV81_23445	1319103	1319578	+	IS5-like element IS1421 family transposase
	1317253	1324247	6995	LGV81_23445	1319103	1319578	+	IS5-like element IS1421 family transposase
	1317253	1324247	6995	LGV81_23450	1319712	1320713	+	IS110 family transposase
	1317253	1324247	6995	LGV81_23455	1320996	1321553	-	redoxin domain-containing protein
	1317253	1324247	6995	LGV81_23460	1321543	1322586	-	transporter
	1317253	1324247	6995	LGV81_23465	1322677	1323054	-	DUF2946 domain-containing protein
	1317253	1324247	6995	LGV81_23470	1323772	1324247	+	IS5-like element IS1421 family transposase
GI_19-plas	1334416	1344456	10041	LGV81_23530	1334416	1334766	-	hypothetical protein
	1334416	1344456	10041	LGV81_23540	1336181	1336402	-	hypothetical protein
	1334416	1344456	10041	LGV81_23545	1336500	1337036	+	elements of external origin
	1334416	1344456	10041	LGV81_23550	1337530	1338549	-	IS30 family transposase
	1334416	1344456	10041	LGV81_23555	1338926	1340560	+	glycoside hydrolase family 6 protein
	1334416	1344456	10041	LGV81_23560	1340523	1340978	+	hypothetical protein
	1334416	1344456	10041	LGV81_23565	1341425	1342426	-	IS110 family transposase
	1334416	1344456	10041	LGV81_23570	1342561	1343364	-	IS5 family transposase
	1334416	1344456	10041	LGV81_23575	1343603	1343989	-	hypothetical protein
	1334416	1344456	10041	LGV81_23580	1343986	1344456	-	DUF2147 domain-containing protein
GI_20-plas	1502261	1507648	5388	LGV81_24200	1502261	1503400	-	hypothetical protein
	1502261	1507648	5388	LGV81_24205	1503723	1504709	+	IS5 family transposase
	1502261	1507648	5388	LGV81_24210	1504886	1505311	+	hypothetical protein
	1502261	1507648	5388	LGV81_24215	1505407	1505988	-	hypothetical protein
	1502261	1507648	5388	LGV81_24220	1506133	1506474	-	hypothetical protein
	1502261	1507648	5388	LGV81_24225	1506537	1506686	-	hypothetical protein
	1502261	1507648	5388	LGV81_24230	1506683	1507648	-	IS5 family transposase
GI_21-plas	1947640	1954666	7027	LGV81_25985	1947640	1948101	-	acyltransferase
	1947640	1954666	7027	LGV81_25990	1948098	1948247	-	hypothetical protein
	1947640	1954666	7027	LGV81_25995	1948483	1949046	-	hypothetical protein
	1947640	1954666	7027	LGV81_26000	1949213	1950241	-	hypothetical protein
	1947640	1954666	7027	LGV81_26005	1950272	1951036	-	hypothetical protein
	1947640	1954666	7027	LGV81_26010	1951393	1951725	-	hypothetical protein
	1947640	1954666	7027	LGV81_26015	1951849	1952835	+	IS5 family transposase
	1947640	1954666	7027	LGV81_26020	1952759	1953457	-	CdiI family contact-dependent growth inhibition immunity protein
	1947640	1954666	7027	LGV81_26025	1953461	1953721	-	hypothetical protein
	1947640	1954666	7027	LGV81_26030	1953864	1954339	-	IS5-like element IS1421 family transposase
GI_22-plas	1990845	1997314	6470	LGV81_26160	1990845	1991396	-	prepilin peptidase
	1990845	1997314	6470	LGV81_26165	1991406	1991588	-	Flp family type IVb pilin
	1990845	1997314	6470	LGV81_26170	1991736	1992701	-	IS5-like element IS1405 family transposase
	1990845	1997314	6470	LGV81_26175	1993342	1994403	-	collagen-like triple helix repeat-containing protein
	1990845	1997314	6470	LGV81_26180	1994402	1994623	+	hypothetical protein
	1990845	1997314	6470	LGV81_26185	1994620	1995585	+	IS5 family transposase
	1990845	1997314	6470	LGV81_26190	1995582	1995731	+	hypothetical protein
	1990845	1997314	6470	LGV81_26195	1996055	1997314	+	collagen-like triple helix repeat-containing protein
Total length			395031

## Sheet: RS650
Table S5-D. GIs locus in the genome of strain RS650.
GI_ID	Island start	Island end	Length	GeneID	Gene start	Gene end	Strand	Product
GI_1-chr	5711	43551	37841	LGV82_00020	5711	6283	-	GNAT family N-acetyltransferase
	5711	43551	37841	LGV82_00025	6280	7461	-	hypothetical protein
	5711	43551	37841	LGV82_00030	7468	7824	-	ASCH domain-containing protein
	5711	43551	37841	LGV82_00035	7808	8875	-	N-acetyltransferase
	5711	43551	37841	LGV82_00040	9091	9351	+	TniB family NTP-binding protein
	5711	43551	37841	LGV82_00045	9884	10144	+	hypothetical protein
	5711	43551	37841	LGV82_00050	10672	13428	+	type VI secretion system Vgr family protein
	5711	43551	37841	LGV82_00055	13517	13963	+	hypothetical protein
	5711	43551	37841	LGV82_00060	14150	14611	+	hypothetical protein
	5711	43551	37841	LGV82_00065	14679	15497	+	DcrB-related protein
	5711	43551	37841	LGV82_00070	15512	16672	+	PAAR domain-containing protein
	5711	43551	37841	LGV82_00075	16669	16911	+	hypothetical protein
	5711	43551	37841	LGV82_00080	17131	17370	+	hypothetical protein
	5711	43551	37841	LGV82_00085	17541	17891	+	hypothetical protein
	5711	43551	37841	LGV82_00090	17972	18454	+	IS66 family insertion sequence hypothetical protein
	5711	43551	37841	LGV82_00095	18451	18804	+	IS66 family insertion sequence element accessory protein TnpB
	5711	43551	37841	LGV82_00100	18837	20423	+	IS66 family transposase
	5711	43551	37841	LGV82_00105	20590	20775	+	hypothetical protein
	5711	43551	37841	LGV82_00110	21042	21323	+	hypothetical protein
	5711	43551	37841	LGV82_00115	21372	21767	+	hypothetical protein
	5711	43551	37841	LGV82_00125	22289	22510	-	hypothetical protein
	5711	43551	37841	LGV82_00130	23309	23446	+	hypothetical protein
	5711	43551	37841	LGV82_00135	23545	24408	-	restriction endonuclease
	5711	43551	37841	LGV82_00145	25292	26005	+	tetratricopeptide repeat protein
	5711	43551	37841	LGV82_00155	27034	28149	-	Fic family protein
	5711	43551	37841	LGV82_00160	28430	29977	+	methyl-accepting chemotaxis protein
	5711	43551	37841	LGV82_00165	30143	30931	-	IclR family transcriptional regulator
	5711	43551	37841	LGV82_00170	31136	31903	+	ABC transporter substrate-binding protein
	5711	43551	37841	LGV82_00175	31924	32595	+	ectoine/hydroxyectoine ABC transporter permease subunit EhuD
	5711	43551	37841	LGV82_00180	32592	33353	+	amino acid ABC transporter ATP-binding protein
	5711	43551	37841	LGV82_00185	33350	34657	+	FAD-binding oxidoreductase
	5711	43551	37841	LGV82_00190	34664	35464	-	alpha/beta hydrolase
	5711	43551	37841	LGV82_00195	35612	36397	+	hypothetical protein
	5711	43551	37841	LGV82_00200	36434	37099	+	response regulator transcription factor
	5711	43551	37841	LGV82_00205	37075	38415	+	sensor histidine kinase
	5711	43551	37841	LGV82_00210	38515	39339	+	CPBP family intramembrane metalloprotease
	5711	43551	37841	LGV82_00215	39805	41070	+	MFS transporter
	5711	43551	37841	LGV82_00220	41121	42332	-	NnrS family protein
	5711	43551	37841	LGV82_00225	42346	43551	-	globin domain-containing protein
GI_2-chr	205110	214155	9046	LGV82_01000	205110	205484	-	site-specific recombinase resolvase
	205110	214155	9046	LGV82_01005	205481	206869	-	recombinase family protein
	205110	214155	9046	LGV82_01010	206866	207315	-	DUF2924 domain-containing protein
	205110	214155	9046	LGV82_01015	207315	207506	-	hypothetical protein
	205110	214155	9046	LGV82_01020	207685	210168	-	S8 family peptidase
	205110	214155	9046	LGV82_01025	210178	211161	-	ATP-binding protein
	205110	214155	9046	LGV82_01035	211918	214155	-	hypothetical protein
GI_3-chr	478226	490571	12346	LGV82_02160	478226	479047	+	MerR family transcriptional regulator
	478226	490571	12346	LGV82_02165	479429	479904	+	IS5 family transposase
	478226	490571	12346	LGV82_02165	479429	479904	+	IS5 family transposase
	478226	490571	12346	LGV82_02170	480169	483153	-	response regulator
	478226	490571	12346	LGV82_02175	483162	483830	-	response regulator transcription factor
	478226	490571	12346	LGV82_02180	484031	485209	+	cation diffusion facilitator family transporter
	478226	490571	12346	LGV82_02185	485206	486426	-	hypothetical protein
	478226	490571	12346	LGV82_02190	486680	486901	+	hypothetical protein
	478226	490571	12346	LGV82_02195	486948	487178	+	hypothetical protein
	478226	490571	12346	LGV82_02200	487499	487924	+	hypothetical protein
	478226	490571	12346	LGV82_02205	487974	488390	+	hypothetical protein
	478226	490571	12346	LGV82_02210	488417	489133	-	glutathione S-transferase
	478226	490571	12346	LGV82_02215	489285	490571	+	MFS transporter
GI_4-chr	639142	666232	27091	LGV82_02965	639142	639750	+	ubiquinol-cytochrome c reductase iron-sulfur subunit
	639142	666232	27091	LGV82_02970	639753	641156	+	cytochrome bc complex cytochrome b subunit
	639142	666232	27091	LGV82_02975	641183	641929	+	cytochrome c1
	639142	666232	27091	LGV82_02980	642077	642688	+	glutathione S-transferase N-terminal domain-containing protein
	639142	666232	27091	LGV82_02985	642747	643244	+	ClpXP protease specificity-enhancing factor
	639142	666232	27091	LGV82_02995	643545	644465	+	hypothetical protein
	639142	666232	27091	LGV82_03005	645949	646410	+	HNH endonuclease
	639142	666232	27091	LGV82_03010	647251	648132	-	replication protein
	639142	666232	27091	LGV82_03015	648240	648791	-	hypothetical protein
	639142	666232	27091	LGV82_03020	648824	649768	+	IS5 family transposase
	639142	666232	27091	LGV82_03025	649765	649914	+	hypothetical protein
	639142	666232	27091	LGV82_03030	650029	650511	+	IS66 family insertion sequence hypothetical protein
	639142	666232	27091	LGV82_03035	650508	650861	+	IS66 family insertion sequence element accessory protein TnpB
	639142	666232	27091	LGV82_03040	650894	652480	+	IS66 family transposase
	639142	666232	27091	LGV82_03045	652785	653522	-	3'-5' exoribonuclease
	639142	666232	27091	LGV82_03050	653519	653749	-	hypothetical protein
	639142	666232	27091	LGV82_03055	653808	654350	-	hypothetical protein
	639142	666232	27091	LGV82_03060	654421	655269	-	hypothetical protein
	639142	666232	27091	LGV82_03065	655614	655757	+	hypothetical protein
	639142	666232	27091	LGV82_03070	655757	656611	+	hypothetical protein
	639142	666232	27091	LGV82_03075	656658	657587	-	SOS response-associated peptidase family protein
	639142	666232	27091	LGV82_03080	657815	658843	+	hypothetical protein
	639142	666232	27091	LGV82_03085	658840	659922	+	hypothetical protein
	639142	666232	27091	LGV82_03090	659925	660596	+	hypothetical protein
	639142	666232	27091	LGV82_03095	660771	661442	+	hypothetical protein
	639142	666232	27091	LGV82_03100	661847	662374	-	GNAT family N-acetyltransferase
	639142	666232	27091	LGV82_03105	662821	664119	+	HAMP domain-containing histidine kinase
	639142	666232	27091	LGV82_03110	664133	666232	-	TonB-dependent receptor
GI_5-chr	1622784	1632571	9788	LGV82_07610	1622784	1623489	-	IS5 family transposase
	1622784	1632571	9788	LGV82_07615	1623867	1624226	+	hypothetical protein
	1622784	1632571	9788	LGV82_07620	1624851	1627511	+	type VI secretion system tip protein VgrG
	1622784	1632571	9788	LGV82_07625	1627552	1628349	+	hypothetical protein
	1622784	1632571	9788	LGV82_07630	1628346	1629179	+	phage tail protein
	1622784	1632571	9788	LGV82_07635	1629176	1631419	+	DUF3274 domain-containing protein
	1622784	1632571	9788	LGV82_07640	1631486	1632571	-	phage portal protein
GI_6-chr	1639435	1645686	6252	LGV82_07690	1639435	1639935	+	hypothetical protein
	1639435	1645686	6252	LGV82_07695	1639932	1640366	+	phage tail protein
	1639435	1645686	6252	LGV82_07700	1640363	1640809	+	phage virion morphogenesis protein
	1639435	1645686	6252	LGV82_07705	1640832	1641200	-	hypothetical protein
	1639435	1645686	6252	LGV82_07710	1641524	1642150	+	phage baseplate assembly protein V
	1639435	1645686	6252	LGV82_07715	1642147	1642494	+	GPW/gp25 family protein
	1639435	1645686	6252	LGV82_07720	1642497	1643405	+	baseplate assembly protein
	1639435	1645686	6252	LGV82_07725	1643398	1644015	+	phage tail protein I
	1639435	1645686	6252	LGV82_07730	1644022	1645686	+	phage tail protein
GI_7-chr	1653741	1659196	5456	LGV82_07780	1653741	1653950	+	Com family DNA-binding transcriptional regulator
	1653741	1659196	5456	LGV82_07785	1653901	1654650	+	site-specific DNA-methyltransferase
	1653741	1659196	5456	LGV82_07790	1654912	1655487	+	hypothetical protein
	1653741	1659196	5456	LGV82_07795	1655776	1656234	-	helix-turn-helix domain-containing protein
	1653741	1659196	5456	LGV82_07800	1656293	1656490	+	hypothetical protein
	1653741	1659196	5456	LGV82_07805	1656517	1656708	+	hypothetical protein
	1653741	1659196	5456	LGV82_07810	1656737	1656931	+	hypothetical protein
	1653741	1659196	5456	LGV82_07815	1656928	1657176	+	ogr/Delta-like zinc finger family protein
	1653741	1659196	5456	LGV82_07820	1657291	1657524	+	hypothetical protein
	1653741	1659196	5456	LGV82_07825	1657521	1657685	+	hypothetical protein
	1653741	1659196	5456	LGV82_07830	1657682	1657888	+	hypothetical protein
	1653741	1659196	5456	LGV82_07835	1657888	1658124	+	hypothetical protein
	1653741	1659196	5456	LGV82_07840	1658507	1658982	+	IS5-like element IS1421 family transposase
	1653741	1659196	5456	LGV82_07840	1658507	1658982	+	IS5-like element IS1421 family transposase
	1653741	1659196	5456	LGV82_07845	1659014	1659196	+	hypothetical protein
GI_8-chr	1690914	1704326	13413	LGV82_07985	1690914	1691642	+	DNA polymerase III subunit epsilon
	1690914	1704326	13413	LGV82_07995	1691860	1692870	+	site-specific integrase
	1690914	1704326	13413	LGV82_08000	1692872	1693123	-	hypothetical protein
	1690914	1704326	13413	LGV82_08005	1693353	1693766	+	hypothetical protein
	1690914	1704326	13413	LGV82_08010	1694184	1695131	+	site-specific integrase
	1690914	1704326	13413	LGV82_08025	1698317	1700188	+	hemagglutinin
	1690914	1704326	13413	LGV82_08030	1700185	1701468	+	hypothetical protein
	1690914	1704326	13413	LGV82_08035	1701470	1702195	+	FkbM family methyltransferase
	1690914	1704326	13413	LGV82_08040	1702211	1702801	+	hypothetical protein
	1690914	1704326	13413	LGV82_08045	1702798	1703499	+	2OG-Fe(II) oxygenase
	1690914	1704326	13413	LGV82_08050	1703496	1704326	+	aldo/keto reductase
GI_9-chr	2178948	2191671	12724	LGV82_10055	2178948	2179262	-	DUF736 domain-containing protein
	2178948	2191671	12724	LGV82_10060	2180019	2180228	-	hypothetical protein
	2178948	2191671	12724	LGV82_10065	2180290	2182353	-	ParB N-terminal domain-containing protein
	2178948	2191671	12724	LGV82_10070	2182434	2183201	-	DUF945 domain-containing protein
	2178948	2191671	12724	LGV82_10075	2183704	2185485	+	ATP-binding protein
	2178948	2191671	12724	LGV82_10080	2185482	2185625	+	hypothetical protein
	2178948	2191671	12724	LGV82_10085	2185632	2186111	+	hypothetical protein
	2178948	2191671	12724	LGV82_10090	2186104	2186553	+	very short patch repair endonuclease
	2178948	2191671	12724	LGV82_10095	2186518	2188677	-	ATP-binding protein
	2178948	2191671	12724	LGV82_10100	2189120	2189503	+	AlpA family transcriptional regulator
	2178948	2191671	12724	LGV82_10110	2190074	2190349	-	hypothetical protein
	2178948	2191671	12724	LGV82_10115	2190412	2191671	-	tyrosine-type recombinase/integrase
GI_10-chr	2551452	2576615	25164	LGV82_11780	2551452	2551778	+	ferredoxin family protein
	2551452	2576615	25164	LGV82_11790	2552140	2553252	+	site-specific integrase
	2551452	2576615	25164	LGV82_11795	2553486	2553704	+	hypothetical protein
	2551452	2576615	25164	LGV82_11800	2553721	2554056	+	hypothetical protein
	2551452	2576615	25164	LGV82_11805	2554053	2555636	+	phage/plasmid primase, P4 family
	2551452	2576615	25164	LGV82_11810	2555753	2556052	+	helix-turn-helix domain-containing protein
	2551452	2576615	25164	LGV82_11815	2556372	2557313	+	hypothetical protein
	2551452	2576615	25164	LGV82_11820	2557313	2557687	+	hypothetical protein
	2551452	2576615	25164	LGV82_11825	2557690	2557872	+	hypothetical protein
	2551452	2576615	25164	LGV82_11830	2558011	2558229	+	hypothetical protein
	2551452	2576615	25164	LGV82_11835	2558232	2558429	+	hypothetical protein
	2551452	2576615	25164	LGV82_11840	2558426	2558638	+	hypothetical protein
	2551452	2576615	25164	LGV82_11845	2558635	2558979	+	hypothetical protein
	2551452	2576615	25164	LGV82_11850	2558976	2559188	+	hypothetical protein
	2551452	2576615	25164	LGV82_11855	2559225	2559452	+	hypothetical protein
	2551452	2576615	25164	LGV82_11860	2559508	2559891	-	hypothetical protein
	2551452	2576615	25164	LGV82_11865	2560022	2560891	+	MBL fold metallo-hydrolase
	2551452	2576615	25164	LGV82_11870	2560963	2561532	+	hypothetical protein
	2551452	2576615	25164	LGV82_11880	2561918	2562652	-	thioredoxin family protein
	2551452	2576615	25164	LGV82_11885	2562740	2563234	+	MarR family winged helix-turn-helix transcriptional regulator
	2551452	2576615	25164	LGV82_11890	2563203	2564303	-	YeiH family protein
	2551452	2576615	25164	LGV82_11895	2564396	2565316	+	LysR family transcriptional regulator
	2551452	2576615	25164	LGV82_11905	2565620	2565850	-	hypothetical protein
	2551452	2576615	25164	LGV82_11920	2567506	2568378	+	formyltetrahydrofolate deformylase
	2551452	2576615	25164	LGV82_11925	2568693	2569139	-	dihydroneopterin aldolase
	2551452	2576615	25164	LGV82_11930	2569136	2569768	-	sarcosine oxidase subunit gamma
	2551452	2576615	25164	LGV82_11935	2569758	2572769	-	sarcosine oxidase subunit alpha family protein
	2551452	2576615	25164	LGV82_11940	2572766	2573062	-	sarcosine oxidase subunit delta
	2551452	2576615	25164	LGV82_11945	2573090	2574334	-	sarcosine oxidase subunit beta family protein
	2551452	2576615	25164	LGV82_11955	2574691	2574876	-	serine dehydratase
	2551452	2576615	25164	LGV82_11960	2575131	2575289	-	hypothetical protein
	2551452	2576615	25164	LGV82_11965	2575213	2576256	+	GlxA family transcriptional regulator
	2551452	2576615	25164	LGV82_11970	2576274	2576615	-	helix-turn-helix domain-containing protein
GI_11-chr	2607560	2615244	7685	LGV82_12100	2607560	2608054	+	lysozyme
	2607560	2615244	7685	LGV82_12105	2608496	2608756	-	XRE family transcriptional regulator
	2607560	2615244	7685	LGV82_12110	2608788	2608985	-	hypothetical protein
	2607560	2615244	7685	LGV82_12115	2609078	2609416	-	hypothetical protein
	2607560	2615244	7685	LGV82_12120	2609472	2610680	-	hypothetical protein
	2607560	2615244	7685	LGV82_12130	2611652	2611927	+	hypothetical protein
	2607560	2615244	7685	LGV82_12135	2612509	2612784	+	helix-turn-helix domain-containing protein
	2607560	2615244	7685	LGV82_12140	2612756	2614006	-	site-specific integrase
	2607560	2615244	7685	LGV82_12160	2614669	2615244	-	CDP-diacylglycerol--glycerol-3-phosphate 3-phosphatidyltransferase
GI_12-chr	2721366	2737659	16294	LGV82_12670	2721366	2721593	-	hypothetical protein
	2721366	2737659	16294	LGV82_12685	2722749	2723924	+	tyrosine-type recombinase/integrase
	2721366	2737659	16294	LGV82_12690	2724892	2727693	-	toprim domain-containing protein
	2721366	2737659	16294	LGV82_12695	2727704	2728027	-	DUF1484 domain-containing protein
	2721366	2737659	16294	LGV82_12700	2728020	2728196	-	hypothetical protein
	2721366	2737659	16294	LGV82_12705	2728550	2728777	-	ogr/Delta-like zinc finger family protein
	2721366	2737659	16294	LGV82_12710	2728827	2729048	-	hypothetical protein
	2721366	2737659	16294	LGV82_12715	2729070	2729798	-	hypothetical protein
	2721366	2737659	16294	LGV82_12720	2729810	2730076	-	AlpA family transcriptional regulator
	2721366	2737659	16294	LGV82_12725	2731314	2733575	-	RHS repeat protein
	2721366	2737659	16294	LGV82_12730	2733585	2735393	-	DUF6531 domain-containing protein
	2721366	2737659	16294	LGV82_12735	2736195	2736794	+	hypothetical protein
	2721366	2737659	16294	LGV82_12740	2737384	2737659	-	hypothetical protein
GI_13-chr	2800187	2821893	21707	LGV82_13045	2800187	2800429	-	hypothetical protein
	2800187	2821893	21707	LGV82_13050	2800770	2802203	-	DUF746 domain-containing protein
	2800187	2821893	21707	LGV82_13055	2802227	2803993	-	ShlB/FhaC/HecB family hemolysin secretion/activation protein
	2800187	2821893	21707	LGV82_13060	2804072	2804890	-	immunity 49 family protein
	2800187	2821893	21707	LGV82_13065	2804890	2815644	-	hemagglutinin repeat-containing protein
	2800187	2821893	21707	LGV82_13070	2816020	2816967	+	COG2958 family protein
	2800187	2821893	21707	LGV82_13075	2817420	2817758	+	DUF1484 domain-containing protein
	2800187	2821893	21707	LGV82_13080	2817820	2818068	-	hypothetical protein
	2800187	2821893	21707	LGV82_13085	2818220	2819347	-	hypothetical protein
	2800187	2821893	21707	LGV82_13090	2820221	2820460	-	hypothetical protein
	2800187	2821893	21707	LGV82_13095	2821177	2821893	+	Crp/Fnr family transcriptional regulator
GI_14-chr	2854544	2886065	31522	LGV82_13320	2854544	2857852	-	DEAD/DEAH box helicase family protein
	2854544	2886065	31522	LGV82_13325	2858084	2858305	-	hypothetical protein
	2854544	2886065	31522	LGV82_13330	2858405	2859379	-	hypothetical protein
	2854544	2886065	31522	LGV82_13335	2859376	2860671	-	glycine hydroxymethyltransferase
	2854544	2886065	31522	LGV82_13340	2861285	2863330	+	hypothetical protein
	2854544	2886065	31522	LGV82_13345	2863508	2864428	-	hypothetical protein
	2854544	2886065	31522	LGV82_13350	2864425	2865228	-	hypothetical protein
	2854544	2886065	31522	LGV82_13360	2866745	2867710	+	IS5-like element IS1405 family transposase
	2854544	2886065	31522	LGV82_13365	2867828	2869078	+	IS256 family transposase
	2854544	2886065	31522	LGV82_13370	2869525	2869839	+	hypothetical protein
	2854544	2886065	31522	LGV82_13375	2870305	2870781	-	LacI family transcriptional regulator
	2854544	2886065	31522	LGV82_13380	2870778	2872160	-	recombinase family protein
	2854544	2886065	31522	LGV82_13385	2872157	2872654	-	DUF2924 domain-containing protein
	2854544	2886065	31522	LGV82_13390	2873193	2873714	+	hypothetical protein
	2854544	2886065	31522	LGV82_13395	2873750	2874445	+	SOS response-associated peptidase family protein
	2854544	2886065	31522	LGV82_13400	2874505	2875266	-	hypothetical protein
	2854544	2886065	31522	LGV82_13405	2875395	2876516	-	hypothetical protein
	2854544	2886065	31522	LGV82_13410	2876653	2877702	-	hypothetical protein
	2854544	2886065	31522	LGV82_13415	2877769	2878272	-	hypothetical protein
	2854544	2886065	31522	LGV82_13420	2878286	2878954	-	hypothetical protein
	2854544	2886065	31522	LGV82_13425	2878956	2879573	-	DUF4150 domain-containing protein
	2854544	2886065	31522	LGV82_13430	2879575	2881020	-	DUF2169 domain-containing protein
	2854544	2886065	31522	LGV82_13435	2881025	2883175	-	type VI secretion system tip protein VgrG
	2854544	2886065	31522	LGV82_13440	2883351	2883740	-	hypothetical protein
	2854544	2886065	31522	LGV82_13445	2884560	2885117	+	hypothetical protein
	2854544	2886065	31522	LGV82_13450	2885310	2886065	-	metallophosphoesterase
GI_15-chr	2927682	2957229	29548	LGV82_13670	2927682	2928188	+	DUF3489 domain-containing protein
	2927682	2957229	29548	LGV82_13675	2928318	2928824	+	DUF3489 domain-containing protein
	2927682	2957229	29548	LGV82_13680	2928952	2929302	+	hypothetical protein
	2927682	2957229	29548	LGV82_13685	2929400	2929564	+	hypothetical protein
	2927682	2957229	29548	LGV82_13690	2929613	2929942	+	hypothetical protein
	2927682	2957229	29548	LGV82_13695	2929939	2930319	+	DUF86 domain-containing protein
	2927682	2957229	29548	LGV82_13700	2930302	2931576	-	site-specific DNA-methyltransferase
	2927682	2957229	29548	LGV82_13705	2931573	2932976	-	site-specific DNA-methyltransferase
	2927682	2957229	29548	LGV82_13710	2933374	2933781	-	DUF6362 family protein
	2927682	2957229	29548	LGV82_13715	2933771	2933980	-	hypothetical protein
	2927682	2957229	29548	LGV82_13720	2934215	2936512	-	phage/plasmid primase, P4 family
	2927682	2957229	29548	LGV82_13725	2936496	2936885	-	hypothetical protein
	2927682	2957229	29548	LGV82_13730	2936891	2937160	-	DUF6511 domain-containing protein
	2927682	2957229	29548	LGV82_13745	2938879	2939376	-	hypothetical protein
	2927682	2957229	29548	LGV82_13750	2939373	2939657	-	DNA-binding protein
	2927682	2957229	29548	LGV82_13755	2940078	2940683	+	TetR/AcrR family transcriptional regulator
	2927682	2957229	29548	LGV82_13760	2940838	2941650	+	oxidoreductase
	2927682	2957229	29548	LGV82_13765	2941860	2942861	+	NADP-dependent oxidoreductase
	2927682	2957229	29548	LGV82_13775	2943290	2944264	-	hypothetical protein
	2927682	2957229	29548	LGV82_13780	2944261	2945547	-	glycine hydroxymethyltransferase
	2927682	2957229	29548	LGV82_13785	2945882	2946988	-	type III secretion system YopJ family effector PopP1(RipP1)
	2927682	2957229	29548	LGV82_13790	2947647	2948123	-	LacI family transcriptional regulator
	2927682	2957229	29548	LGV82_13795	2948120	2949502	-	recombinase family protein
	2927682	2957229	29548	LGV82_13800	2949499	2949996	-	DUF2924 domain-containing protein
	2927682	2957229	29548	LGV82_13805	2951056	2951433	+	substrate-binding domain-containing protein
	2927682	2957229	29548	LGV82_13810	2951923	2952642	+	Crp/Fnr family transcriptional regulator
	2927682	2957229	29548	LGV82_13815	2953315	2953455	-	glycine zipper 2TM domain-containing protein
	2927682	2957229	29548	LGV82_13820	2953927	2954142	+	hypothetical protein
	2927682	2957229	29548	LGV82_13825	2954296	2954601	-	DUF6441 family protein
	2927682	2957229	29548	LGV82_13830	2955116	2955412	+	hypothetical protein
	2927682	2957229	29548	LGV82_13835	2955535	2956077	+	hypothetical protein
	2927682	2957229	29548	LGV82_13840	2956185	2956409	-	DUF6441 family protein
	2927682	2957229	29548	LGV82_13845	2956406	2956759	-	hypothetical protein
	2927682	2957229	29548	LGV82_13850	2956783	2957229	+	phospholipase D-like domain-containing protein
GI_16-chr	3120805	3159682	38878	LGV82_14695	3120805	3121323	+	prepilin peptidase
	3120805	3159682	38878	LGV82_14700	3121637	3122503	+	Flp pilus assembly protein CpaB
	3120805	3159682	38878	LGV82_14705	3122584	3124488	+	type II and III secretion system protein family protein
	3120805	3159682	38878	LGV82_14710	3124522	3124830	+	hypothetical protein
	3120805	3159682	38878	LGV82_14715	3124885	3126078	+	CpaE family protein
	3120805	3159682	38878	LGV82_14720	3126119	3127480	+	CpaF family protein
	3120805	3159682	38878	LGV82_14725	3127491	3128468	+	type II secretion system F family protein
	3120805	3159682	38878	LGV82_14730	3128515	3129462	+	type II secretion system F family protein
	3120805	3159682	38878	LGV82_14735	3129487	3129921	+	pilus assembly protein
	3120805	3159682	38878	LGV82_14740	3129964	3131007	+	pilus assembly protein TadG-related protein
	3120805	3159682	38878	LGV82_14745	3131104	3131355	-	hypothetical protein
	3120805	3159682	38878	LGV82_14750	3131369	3131689	-	hypothetical protein
	3120805	3159682	38878	LGV82_14755	3131710	3132381	-	type VI secretion system amidase effector protein Tae4
	3120805	3159682	38878	LGV82_14760	3132378	3132923	-	PAAR domain-containing protein
	3120805	3159682	38878	LGV82_14765	3132920	3133609	-	XRE family transcriptional regulator
	3120805	3159682	38878	LGV82_14770	3133839	3134222	+	hypothetical protein
	3120805	3159682	38878	LGV82_14775	3134516	3135754	-	MFS transporter
	3120805	3159682	38878	LGV82_14780	3135751	3136074	-	permease
	3120805	3159682	38878	LGV82_14785	3136071	3136541	-	SagB family peptide dehydrogenase
	3120805	3159682	38878	LGV82_14790	3136608	3137684	-	M48 family metallopeptidase
	3120805	3159682	38878	LGV82_14795	3137709	3138785	-	DUF898 domain-containing protein
	3120805	3159682	38878	LGV82_14800	3138995	3140638	-	chaperonin GroEL
	3120805	3159682	38878	LGV82_14805	3140734	3141024	-	co-chaperone GroES
	3120805	3159682	38878	LGV82_14810	3141783	3142778	-	LysR family transcriptional regulator
	3120805	3159682	38878	LGV82_14815	3142904	3143755	+	aldo/keto reductase
	3120805	3159682	38878	LGV82_14825	3145191	3146390	+	carboxymuconolactone decarboxylase family protein
	3120805	3159682	38878	LGV82_14830	3146393	3147469	+	alpha/beta fold hydrolase
	3120805	3159682	38878	LGV82_14835	3147615	3148625	+	alpha/beta hydrolase
	3120805	3159682	38878	LGV82_14840	3148690	3149940	-	IS256 family transposase
	3120805	3159682	38878	LGV82_14845	3151312	3151650	+	toll/interleukin-1 receptor domain-containing protein
	3120805	3159682	38878	LGV82_14850	3152495	3153748	+	Hsp70 family protein
	3120805	3159682	38878	LGV82_14855	3153863	3154018	+	hypothetical protein
	3120805	3159682	38878	LGV82_14860	3154142	3155128	-	IS5 family transposase
	3120805	3159682	38878	LGV82_14865	3155814	3156743	-	NAD(P)-dependent alcohol dehydrogenase
	3120805	3159682	38878	LGV82_14870	3156832	3157443	+	TetR/AcrR family transcriptional regulator
	3120805	3159682	38878	LGV82_14880	3157744	3158700	-	LysR family transcriptional regulator
	3120805	3159682	38878	LGV82_14885	3159110	3159682	+	flavodoxin family protein
GI_17-plas	647195	657137	9943	LGV82_20780	647195	648337	+	branched-chain amino acid ABC transporter substrate-binding protein
	647195	657137	9943	LGV82_20785	648413	649927	+	aldehyde dehydrogenase family protein
	647195	657137	9943	LGV82_20790	649946	651142	+	FAD-binding oxidoreductase
	647195	657137	9943	LGV82_20795	651565	652074	-	hypothetical protein
	647195	657137	9943	LGV82_20800	652186	652884	-	IS30 family transposase
	647195	657137	9943	LGV82_20805	653291	655420	-	RHS repeat protein
	647195	657137	9943	LGV82_20810	655504	656328	+	IS5 family transposase
	647195	657137	9943	LGV82_20815	656979	657137	-	hypothetical protein
GI_18-plas	1439986	1453257	13272	LGV82_23955	1439986	1441536	-	hypothetical protein
	1439986	1453257	13272	LGV82_23960	1441614	1441877	-	hypothetical protein
	1439986	1453257	13272	LGV82_23965	1443098	1443397	-	hypothetical protein
	1439986	1453257	13272	LGV82_23970	1443397	1443570	-	hypothetical protein
	1439986	1453257	13272	LGV82_23975	1443758	1444027	-	hypothetical protein
	1439986	1453257	13272	LGV82_23980	1444024	1444335	-	hypothetical protein
	1439986	1453257	13272	LGV82_23985	1444494	1444790	+	hypothetical protein
	1439986	1453257	13272	LGV82_23990	1445053	1445832	-	response regulator transcription factor
	1439986	1453257	13272	LGV82_23995	1446180	1447070	+	VacJ family lipoprotein
	1439986	1453257	13272	LGV82_24005	1448617	1449092	-	IS5-like element IS1421 family transposase
	1439986	1453257	13272	LGV82_24005	1448617	1449092	-	IS5-like element IS1421 family transposase
	1439986	1453257	13272	LGV82_24015	1450148	1451007	-	IS3 family transposase
	1439986	1453257	13272	LGV82_24015	1450148	1451007	-	IS3 family transposase
	1439986	1453257	13272	LGV82_24025	1452388	1453257	-	SDR family oxidoreductase
GI_19-plas	1873949	1915698	41750	LGV82_25560	1873949	1874968	-	AraC family transcriptional regulator
	1873949	1915698	41750	LGV82_25565	1875046	1875876	-	oxidoreductase
	1873949	1915698	41750	LGV82_25575	1876444	1876914	+	DUF2147 domain-containing protein
	1873949	1915698	41750	LGV82_25580	1876911	1877297	+	hypothetical protein
	1873949	1915698	41750	LGV82_25585	1877536	1877658	+	transposase
	1873949	1915698	41750	LGV82_25590	1878060	1879694	-	glycoside hydrolase family 6 protein
	1873949	1915698	41750	LGV82_25595	1880111	1881097	-	IS5 family transposase
	1873949	1915698	41750	LGV82_25600	1881416	1881709	-	hypothetical protein
	1873949	1915698	41750	LGV82_25610	1882342	1882563	+	hypothetical protein
	1873949	1915698	41750	LGV82_25620	1883861	1884211	+	hypothetical protein
	1873949	1915698	41750	LGV82_25625	1884309	1884497	+	hypothetical protein
	1873949	1915698	41750	LGV82_25635	1885244	1885981	+	type III secretion system effector protein
	1873949	1915698	41750	LGV82_25645	1887696	1888268	+	mannose-binding lectin protein
	1873949	1915698	41750	LGV82_25650	1888616	1889056	-	DUF6362 family protein
	1873949	1915698	41750	LGV82_25660	1890266	1891276	-	IS110 family transposase
	1873949	1915698	41750	LGV82_25665	1891588	1892447	+	IS3 family transposase
	1873949	1915698	41750	LGV82_25665	1891588	1892447	+	IS3 family transposase
	1873949	1915698	41750	LGV82_25675	1893141	1893518	+	DUF2946 domain-containing protein
	1873949	1915698	41750	LGV82_25680	1893609	1894652	+	transporter
	1873949	1915698	41750	LGV82_25685	1894642	1895199	+	redoxin domain-containing protein
	1873949	1915698	41750	LGV82_25690	1895080	1895664	-	SDR family oxidoreductase
	1873949	1915698	41750	LGV82_25700	1896535	1896948	-	HU family DNA-binding protein
	1873949	1915698	41750	LGV82_25705	1897100	1897927	-	hypothetical protein
	1873949	1915698	41750	LGV82_25710	1898071	1899183	-	hypothetical protein
	1873949	1915698	41750	LGV82_25715	1899236	1899511	-	hypothetical protein
	1873949	1915698	41750	LGV82_25720	1899628	1900929	-	HEAT repeat domain-containing protein
	1873949	1915698	41750	LGV82_25725	1900949	1902286	-	hypothetical protein
	1873949	1915698	41750	LGV82_25730	1902329	1903957	-	DUF4150 domain-containing protein
	1873949	1915698	41750	LGV82_25735	1903972	1904907	-	hypothetical protein
	1873949	1915698	41750	LGV82_25740	1905057	1906193	-	DUF2169 domain-containing protein
	1873949	1915698	41750	LGV82_25745	1906204	1906713	-	DUF6484 domain-containing protein
	1873949	1915698	41750	LGV82_25750	1906710	1908911	-	type VI secretion system tip protein VgrG
	1873949	1915698	41750	LGV82_25755	1909005	1909742	-	ankyrin repeat domain-containing protein
	1873949	1915698	41750	LGV82_25760	1909739	1910617	-	DUF4124 domain-containing protein
	1873949	1915698	41750	LGV82_25765	1911365	1911922	+	hypothetical protein
	1873949	1915698	41750	LGV82_25770	1912100	1912855	-	metallophosphoesterase
	1873949	1915698	41750	LGV82_25775	1912797	1913585	-	queuosine precursor transporter
	1873949	1915698	41750	LGV82_25780	1913594	1914247	-	helix-turn-helix domain-containing protein
	1873949	1915698	41750	LGV82_25785	1914354	1914629	+	hypothetical protein
	1873949	1915698	41750	LGV82_25790	1915318	1915698	+	hypothetical protein
GI_20-plas	1952860	1967029	14170	LGV82_26005	1952860	1953072	-	hypothetical protein
	1952860	1967029	14170	LGV82_26010	1953304	1955601	-	phage/plasmid primase, P4 family
	1952860	1967029	14170	LGV82_26015	1955585	1955983	-	hypothetical protein
	1952860	1967029	14170	LGV82_26020	1955989	1956456	-	DUF6511 domain-containing protein
	1952860	1967029	14170	LGV82_26025	1956466	1957098	-	hypothetical protein
	1952860	1967029	14170	LGV82_26030	1957116	1957988	-	ATP-binding protein
	1952860	1967029	14170	LGV82_26035	1957985	1958482	-	hypothetical protein
	1952860	1967029	14170	LGV82_26040	1958479	1958769	-	helix-turn-helix domain-containing protein
	1952860	1967029	14170	LGV82_26045	1959376	1959987	+	hypothetical protein
	1952860	1967029	14170	LGV82_26050	1960013	1961221	+	DUF1311 domain-containing protein
	1952860	1967029	14170	LGV82_26055	1961352	1961573	-	hypothetical protein
	1952860	1967029	14170	LGV82_26060	1961691	1962665	-	hypothetical protein
	1952860	1967029	14170	LGV82_26065	1962662	1963954	-	glycine hydroxymethyltransferase
	1952860	1967029	14170	LGV82_26070	1964597	1965619	+	patatin-like phospholipase family protein
	1952860	1967029	14170	LGV82_26075	1965619	1966026	+	hypothetical protein
	1952860	1967029	14170	LGV82_26080	1966010	1967029	-	IS30 family transposase
GI_21-plas	2042480	2051473	8994	LGV82_26355	2042480	2043412	+	2-hydroxyacid dehydrogenase
	2042480	2051473	8994	LGV82_26360	2044266	2044741	+	IS5-like element IS1421 family transposase
	2042480	2051473	8994	LGV82_26360	2044266	2044741	+	IS5-like element IS1421 family transposase
	2042480	2051473	8994	LGV82_26365	2045032	2045265	+	hypothetical protein
	2042480	2051473	8994	LGV82_26370	2045366	2046556	+	hypothetical protein
	2042480	2051473	8994	LGV82_26375	2046556	2047755	+	MFS transporter
	2042480	2051473	8994	LGV82_26380	2047755	2048636	+	methyltransferase domain-containing protein
	2042480	2051473	8994	LGV82_26385	2048643	2049338	+	hypothetical protein
	2042480	2051473	8994	LGV82_26390	2049346	2050569	+	DUF2087 domain-containing protein
	2042480	2051473	8994	LGV82_26395	2050582	2050914	-	sodium/glutamate symporter
	2042480	2051473	8994	LGV82_26400	2051039	2051473	+	HIT family protein
Total length			392884
