# Supplementary material for: Comparative genomics and host range analysis of four Ralstonia pseudosolanacearum strains isolated from sunflower reveals genomic and phenotypic differences
Source: BMC Genomics. 2024 Feb 19;25:191. doi: 10.1186/s12864-024-10087-7 (PMC10875864; doi:10.1186/s12864-024-10087-7)
Supplement: Supplementary file 1 [file 12864_2024_10087_MOESM1_ESM.zip › Supplementary files/Table S6 Transposons, CRISPRs and prophage sequences locus in the genome of four strains..xlsx]

## Sheet: Prophage 
Table S6. Prophage sequences locus in the genome of four strains
Strains	ID	begin_region	end_region	begin_gene	end_gene	size_region	region_gc	best_db_match	region_orientation	genes NO.
RS639	RS639-Prophage_1-chr	821184	852195	LG939_03945	LG939_04120	31012	66.15	NC_004456	+	37
	RS639-Prophage_2-chr	2417262	2453331	LG939_11475	LG939_11695	36070	65.48	NC_003444	+	45
	RS639-Prophage_3-chr	3079417	3120415	LG939_14290	LG939_14550	40999	64.78	NC_009382	+	51
RS642	RS642-Prophage_1-chr	222072	248584	LGV80_01085	LGV80_01255	26513	65.81	NC_004456	+	34
	RS642-Prophage_2-chr	296962	326522	LGV80_01470	LGV80_01640	29561	66.44	NC_004456	+	35
	RS642-Prophage_3-chr	465786	497547	LGV80_02225	LGV80_02465	31762	65.95	NC_009382	+	50
	RS642-Prophage_4-chr	1907005	1928815	LGV80_09200	LGV80_09340	21811	66.4	NC_003309	+	28
RS647	RS647-Prophage_1-chr	777855	794058	LGV81_03870	LGV81_03975	16204	66.44	NC_004456	+	22
	RS647-Prophage_2-chr	1598424	1629951	LGV81_07780	LGV81_07950	31528	62.61	NC_005344	+	30
	RS647-Prophage_3-chr	3487178	3516235	LGV81_16430	LGV81_16630	29058	65.9	NC_004456	+	42
RS650	RS650-Prophage_1-chr	215649	253037	LGV82_01055	LGV82_01265	37389	65.63	NC_004456	+	41
	RS650-Prophage_2-chr	1631486	1662124	LGV82_07640	LGV82_07855	30639	66.05	NC_009382	+	46
	RS650-Prophage_3-chr	2826261	2841951	LGV82_13130	LGV82_13230	15691	65.64	NC_004456	+	21
	RS650-Prophage_4-chr	2914355	2936512	LGV82_13590	LGV82_13720	22158	65.37	NC_004456	+	26
	RS650-Prophage_5-plas	1937241	1955601	LGV82_25900	LGV82_26010	18361	66.89	NC_004456	+	22
