# Supplementary material for: Comparative genomics and host range analysis of four Ralstonia pseudosolanacearum strains isolated from sunflower reveals genomic and phenotypic differences
Source: BMC Genomics. 2024 Feb 19;25:191. doi: 10.1186/s12864-024-10087-7 (PMC10875864; doi:10.1186/s12864-024-10087-7)
Supplement: Supplementary file 1 [file 12864_2024_10087_MOESM1_ESM.zip › Supplementary files/Table S7 Comparative analysis of secretion systems (II-IV, VI) between four strains and GMI1000. .xlsx]

## Sheet: Sheet1
Table S7. Comparative analysis of secretion systems (type Ⅱ, Ⅲ, Ⅳ and Ⅵ) between four strains and GMI1000.
Type Ⅱ secretion system	GMI1000	RS639	RS642	RS647	RS650	Coverage (%) and similarity (%)				putative function and/or homologue in other bacteria
						RS639	RS642	RS647	RS650
Cluster-1	RS_RS15650	LG939_04500	LGV80_02050	LGV81_16010	LGV82_01985	100/99.7	100/99.8	100/99.7	100/99.7	type II secretion system protein GspF
	RS_RS15645	LG939_04505	LGV80_02055	LGV81_16005	LGV82_01990	97.2/99.7	97.2/99.8	97.2/99.7	97.2/99.7	type II secretion system protein GspE
	RS_RS15640	LG939_04510	LGV80_02060	LGV81_16000	LGV82_01995	100/99.4	100/99.7	100/99.4	100/99.7	type II secretion system protein GspD
	RS_RS15635	LG939_04515	LGV80_02065	LGV81_15995	LGV82_02000	100/99.6	100/99.8	100/99.6	100/99.8	general secretion pathway protein GspN
	RS_RS15630	LG939_04520	LGV80_02070	LGV81_15990	LGV82_02005	100/99.7	100/99.8	100/99.7	100/99.8	general secretion pathway protein GspM
	RS_RS15625	LG939_04525	LGV80_02075	LGV81_15985	LGV82_02010	100/99.7	100/99.4	100/99.7	100/99.3	general secretion pathway protein GspL
	RS_RS15620	LG939_04530	LGV80_02080	LGV81_15980	LGV82_02015	99.2/99.9	100/99.9	pseudo	100/99.9	general secretion pathway protein GspK
	RS_RS15615	LG939_04535	LGV80_02085	LGV81_15975	LGV82_02020	100/99.6	100/99.6	100/99.6	100/99.6	general secretion pathway protein GspJ
	RS_RS15610	LG939_04540	LGV80_02090	LGV81_15970	LGV82_02025	100/99.8	100/99.5	100/99.8	100/99.5	type II secretion system protein GspI
	RS_RS15605	LG939_04545	LGV80_02095	LGV81_15965	LGV82_02030	100/99.6	100/99.8	100/99.6	100/99.8	type II secretion system protein GspH
	RS_RS15600	LG939_04550	LGV80_02100	LGV81_15960	LGV82_02035	99.4/99.6	99.4/99.8	99.4/99.6	99.4/99.8	type II secretion system protein GspG
	RS_RS15595	LG939_04555	LGV80_02105	LGV81_15955	LGV82_02040	100/99.7	100/99.6	100/99.7	100/99.6	pilus assembly protein PilZ
Cluster-2	RS_RS11590	LG939_08570	LGV80_06220	LGV81_11815	LGV82_05810	100/99.6	100/99.6	100/99.6	100/99.6	type II secretion system protein GspG
	RS_RS11585	LG939_08575	LGV80_06225	LGV81_11810	LGV82_05815	100/99.8	100/99.6	100/99.8	100/99.7	general secretion pathway protein GspF
	RS_RS11580	LG939_08580	LGV80_06230	LGV81_11805	LGV82_05820	100/99.6	100/99.6	100/99.6	100/99.6	type II/IV secretion system protein
	RS_RS11575	LG939_08585	LGV80_06235	LGV81_11800	LGV82_05825	99.4/99.2	99.4/99.3	99.4/99.2	99.4/99.2	hypothetical protein
	RS_RS11570	LG939_08590	LGV80_06240	LGV81_11795	LGV82_05830	100/99.6	100/99.8	100/99.6	100/99.6	hypothetical protein
	RS_RS11565	LG939_08595	LGV80_06245	LGV81_11790	LGV82_05835	100/99.6	100/99.8	100/99.6	100/99.6	hypothetical protein
	RS_RS11560	LG939_08600	LGV80_06250	LGV81_11785	LGV82_05840	100/99.4	100/98.9	100/99.4	100/99.5	secretion system X translation initiation factor
	RS_RS11555	LG939_08605	LGV80_06255	LGV81_11780	LGV82_05845	99.4/98.5	93.2/93.2	99.4/98.5	95.4/98.3	general secretion pathway protein GspD
	RS_RS11550	LG939_08610	LGV80_06260	LGV81_11775	LGV82_05850	100/99.2	100/84.4	100/99.2	100/99.2	general secretion pathway protein GspG
	RS_RS11545	LG939_08615	LGV80_06265	LGV81_11770	LGV82_05855	100/99.7	96.9/88.7	100/99.7	100/99.7	general secretion pathway protein GspG
	RS_RS11540	LG939_08620	LGV80_06270	LGV81_11765	LGV82_05860	100/98.8	100/87.1	100/98.8	100/98.8	type II secretion system protein
Cluster-3	RS_RS17870	LG939_18540	/	LGV81_21320	LGV82_19850	100/100	/	100/100	100/100	type II secretion system protein GspG
	RS_RS17865	LG939_18545	/	LGV81_21315	LGV82_19855	100/99.9	/	100/99.9	100/99.6	type II secretion system protein
	RS_RS17860	LG939_18550	/	LGV81_21310	LGV82_19860	100/99.6	/	100/99.6	100/99.7	type II/IV secretion system protein
	RS_RS17855	LG939_18555	/	LGV81_21305	LGV82_19865	100/99.5	/	100/99.4	100/99.6	hypothetical protein
	RS_RS17850	LG939_18560	/	LGV81_21300	LGV82_19870	100/99.8	/	100/99.8	100/99.8	hypothetical protein
	RS_RS17845	LG939_18565	/	LGV81_21295	LGV82_19875	100/99.8	/	100/99.8	100/99.8	hypothetical protein
	RS_RS17840	LG939_18570	/	LGV81_21290	LGV82_19880	100/98.4	/	100/98.4	100/98.1	hypothetical protein
	RS_RS17835	LG939_18575	/	LGV81_21285	LGV82_19885	100/99.5	/	100/99.5	100/99.3	general secretion pathway protein GspD
	RS_RS17830	LG939_18580	/	LGV81_21280	LGV82_19890	100/99.0	/	100/98.8	100/99.2	general secretion pathway protein GspG
	RS_RS17825	LG939_18585	/	LGV81_21275	LGV82_19895	100/98.7	/	100/98.7	100/98.7	type II secretion system protein G
	RS_RS17820	LG939_18590	/	LGV81_21270	LGV82_19900	100/99.2	/	100/99.2	100/99.2	type II secretion system GspH family protein
Cluster-4	RS_RS19435	/	/	/	LGV82_18200	/	/	/	100/98.8	type IV pilus secretin PilQ
	RS_RS19430	/	/	/	LGV82_18205	/	/	/	100/98.3	hypothetical protein
	RS_RS19425	/	/	/	LGV82_18210	/	/	/	100/96.7	hypothetical protein
	RS_RS19420	/	/	/	LGV82_18215	/	/	/	100/99.2	type II secretion system GspH family protein
	RS_RS19415	/	/	/	LGV82_18220	/	/	/	100/97.9	prepilin-type N-terminal cleavage/methylation domain-containing protein
	RS_RS19410	/	/	/	LGV82_18225	/	/	/	100/97.6	type II secretion system GspH family protein
	RS_RS19405	/	/	/	LGV82_18230	/	/	/	100/99.3	type II secretion system major pseudopilin GspG
	RS_RS19400	/	/	/	LGV82_18235	/	/	/	100/98.4	type II secretion system F family protein
Cluster-5	/	/	LGV80_25755	/	LGV82_01475	/	/	/	/	type IV pilus secretin PilQ
	/	/	LGV80_25760	/	LGV82_01480	/	/	/	/	hypothetical protein
	/	/	LGV80_25765	/	LGV82_01485	/	/	/	/	hypothetical protein
	/	/	LGV80_25770	/	LGV82_01490	/	/	/	/	type II secretion system GspH family protein
	/	/	LGV80_25775	/	LGV82_01495	/	/	/	/	prepilin-type N-terminal cleavage/methylation domain-containing protein
	/	/	LGV80_25780	/	LGV82_01500	/	/	/	/	type II secretion system GspH family protein
	/	/	LGV80_25785	/	LGV82_01505	/	/	/	/	type II secretion system major pseudopilin GspG
	/	/	LGV80_25790	/	LGV82_01510	/	/	/	/	type II secretion system F family protein
	/	/	LGV80_25795	/	LGV82_01515	/	/	/	/	GspE/PulE family protein
Type Ⅲ secretion system	GMI1000	RS639	RS642	RS647	RS650	Coverage (%) and similarity (%)				putative function and/or homologue in other bacteria
						RS639	RS642	RS647	RS650
/	RS_RS21335	LG939_23120	LGV80_23785	LGV81_18265	LGV82_24140	97.5/99.6	99.5/99.7	97.5/99.6	97.5/99.6	TonB-dependent receptor
PopA1	RS_RS21330	LG939_23125	LGV80_23790	LGV81_18270	LGV82_24145	95.9/99.2	100/99.6	95.9/99.1	98.3/99.5	hypersensitive response elicitor PopA1
PopB	RS_RS21325	LG939_23130	LGV80_23795	LGV81_18275	LGV82_24150	100/98.7	100/99.4	100/98.7	100/99.6	protein PopB
RipAC	RS_RS21320	LG939_23135	LGV80_23800	LGV81_18280	LGV82_24155	100/99.7	100/99.8	100/99.7	100/99.8	T3SS leucine-rich repeat effector RipAC/PopC
SctC	RS_RS21315	LG939_23140	LGV80_23805	LGV81_18285	LGV82_24160	100/99.7	100/99.5	100/99.7	pseudo	type III secretion system outer membrane ring subunit SctC
hrpB	RS_RS21310	LG939_23145	LGV80_23810	LGV81_18290	LGV82_24165	100/99.7	100/99.7	100/99.7	100/99.7	transcriptional regulator HrpB
sctT	RS_RS21305	LG939_23150	LGV80_23815	LGV81_18295	LGV82_24170	100/99.9	100/99.8	100/99.6	100/99.9	type III secretion system export apparatus subunit SctT
HrpB7	RS_RS21300	LG939_23155	LGV80_23820	LGV81_18300	LGV82_24175	100/99.6	100/99.4	100/99.4	100/99.4	type III secretion protein HrpB7
sctN	RS_RS21295	LG939_23160	LGV80_23825	LGV81_18305	LGV82_24180	100/99.5	100/99.6	100/99.6	100/99.5	type III secretion system ATPase SctN
sctL	RS_RS21290	LG939_23165	LGV80_23830	LGV81_18310	LGV82_24185	100/99.2	100/99.0	100/98.9	100/99.0	type III secretion system stator protein SctL
HrpB4	RS_RS21285	LG939_23170	LGV80_23835	LGV81_18315	LGV82_24190	100/98.7	100/99.7	100/98.7	100/99.7	type III secretion protein HrpB4
SctJ	RS_RS21280	LG939_23175	LGV80_23840	LGV81_18320	LGV82_24195	100/99.5	100/99.8	100/99.8	100/99.8	type III secretion inner membrane ring lipoprotein SctJ
HrpB2	RS_RS21275	LG939_23180	LGV80_23845	LGV81_18325	LGV82_24200	100/100	100/99.5	100/100	100/99.5	type III secretion protein HrpB2
HrpB1	RS_RS21270	LG939_23185	LGV80_23850	LGV81_18330	LGV82_24205	100/100	100/99.8	100/100	100/99.8	HrpB1 family type III secretion system apparatus protein
SctU	RS_RS21265	LG939_23190	LGV80_23855	LGV81_18335	LGV82_24210	100/99.4	100/99.3	100/99.4	100/99.3	type III secretion system export apparatus subunit SctU
sctV	RS_RS21260	LG939_23195	LGV80_23860	LGV81_18340	LGV82_24215	100/99.8	100/99.7	100/100	100/99.8	type III secretion system export apparatus subunit SctV
sctP	RS_RS21255	LG939_23200	LGV80_23865	LGV81_18345	LGV82_24220	100/99.2	100/98.8	100/99.0	100/99.3	type III secretion system protein SctP
sctQ	RS_RS21250	LG939_23205	LGV80_23870	LGV81_18350	LGV82_24225	100/98.9	100/99.0	100/99.2	100/98.7	type III secretion system cytoplasmic ring protein SctQ
sctR	RS_RS21245	LG939_23210	LGV80_23875	LGV81_18355	LGV82_24230	100/99.4	100/99.5	100/99.4	100/99.4	type III secretion system export apparatus subunit SctR
sctS	RS_RS21240	LG939_23215	LGV80_23880	LGV81_18360	LGV82_24235	100/100	100/100	100/100	100/100	type III secretion system export apparatus subunit SctS
/	RS_RS21235	LG939_23220	LGV80_23885	LGV81_18365	LGV82_24240	99.1/99.3	99.1/99.5	99.1/99.3	99.1/99.4	hypothetical protein
/	RS_RS21230	LG939_23225	LGV80_23890	LGV81_18370	LGV82_24245	100/99.5	100/99.5	100/99.5	100/99.5	hypothetical protein
/	RS_RS21225	LG939_23230	LGV80_23895	LGV81_18375	LGV82_24250	100/100	100/99.6	100/100	100/99.6	hypothetical protein
/	RS_RS21220	LG939_23235	LGV80_23900	LGV81_18380	LGV82_24255	100/99.6	100/99.6	100/99.6	100/100	hypothetical protein
/	RS_RS21215	LG939_23240	LGV80_23905	LGV81_18385	LGV82_24260	100/99.6	100/99.1	100/99.1	100/99.6	hypothetical protein
/	RS_RS21210	LG939_23245	LGV80_23910	LGV81_18390	LGV82_24265	100/99.3	100/99.6	100/99.8	100/99.6	CesT family type III secretion system
/	RS_RS21205	LG939_23250	LGV80_23915	LGV81_18395	LGV82_24270	100/98.9	100/99.6	100/99.3	100/99.6	response regulator transcription factor
/	RS_RS21200	LG939_23255	LGV80_23920	LGV81_18400	LGV82_24275	100/99.0	100/99.8	100/99.6	100/99.4	LuxR family transcriptional regulator
/	RS_RS21195	LG939_23260	LGV80_23925	LGV81_18405	LGV82_24280	100/99.3	100/99.3	100/99.4	100/99.6	FecR family protein
/	RS_RS21190	LG939_23265	LGV80_23925	LGV81_18410	LGV82_24285	100/99.8	100/99.8	100/100	100/99.8	sigma-70 family RNA polymerase sigma factor
Type Ⅳsecretion system	GMI1000	RS639	RS642	RS647	RS650	Coverage (%) and similarity (%)				putative function and/or homologue in other bacteria
						RS639	RS642	RS647	RS650
/	RS_RS12905	/	LGV80_12135	/	LGV82_09905	/	100/65.4	/	100/80.7	DUF2274 domain-containing protein
trbI	RS_RS12910	/	LGV80_12140	/	LGV82_09910	/	100/79.5	/	100/81.4	TrbI/VirB10 family protein
trbG	RS_RS12915	/	LGV80_12145	/	LGV82_09915	/	98.7/81.4	/	98.5/86.5	P-type conjugative transfer protein TrbG
trbF	RS_RS12920	/	LGV80_12150	/	LGV82_09920	/	100/86.0	/	100/88.2	conjugal transfer protein TrbF
trbL	RS_RS12925	/	LGV80_12155	/	LGV82_09925	/	100/75.1	/	100/78.6	P-type conjugative transfer protein TrbL
/	RS_RS12930	/	/	/	LGV82_09930	/	/	/	89.9/65.3	hypothetical protein
trbJ	RS_RS12935	/	LGV80_12160	/	LGV82_09935	/	100/74.4	/	98.8/78.6	P-type conjugative transfer protein TrbJ
trbE	RS_RS12940	/	LGV80_12165	/	LGV82_09940	/	98.7/80.5	/	100/82.4	conjugal transfer protein TrbE
trbD	RS_RS12945	/	LGV80_12170	/	LGV82_09945	/	98.9/77.8	/	98.9/84.1	VirB3 family type IV secretion system protein
trbC	RS_RS12950	/	LGV80_12175	/	LGV82_09950	/	97.7/81.0	/	97.7/82.0	TrbC/VirB2 family protein
trbB	RS_RS12955	/	LGV80_12180	/	LGV82_09955	/	97.5/82.7	/	96.1/83.0	P-type conjugative transfer ATPase TrbB
CopG	RS_RS12960	/	LGV80_12185	/	LGV82_09960	/	100/87.1	/	100/87.3	CopG family transcriptional regulator
traG	RS_RS12965	/	LGV80_12190	/	LGV82_09965	/	100/82.7	/	pseudo	conjugal transfer protein TraG
/	/	/	/	/	LGV82_09970	/	/	/	/	IS5 family transposase
traG	/	/	/	/	LGV82_09975	/	/	/	pseudo	conjugal transfer protein TraG
EexN	RS_RS12970	/	LGV80_12195	/	LGV82_09980	/	100/71.6	/	100/54.6	EexN family lipoprotein
traR	RS_RS12975	/	LGV80_12200	/	LGV82_09985	/	pseudo	/	100/73.1	LysR family transcriptional regulator
Type Ⅵ secretion system	GMI1000	RS639	RS642	RS647	RS650	Coverage (%) and similarity (%)				putative function and/or homologue in other bacteria
						RS639	RS642	RS647	RS650
/	RS_RS20795	LG939_23645	LGV80_24320	LGV81_18810	LGV82_24680	100/96.5	100/97.6	100/96.5	100/97.6	type VI secretion system tip protein VgrG
/	RS_RS20790	LG939_23650	LGV80_24325	LGV81_18815	LGV82_24685	100/99.5	100/99.5	100/99.5	100/99.5	hypothetical protein
/	RS_RS20785	LG939_23655	LGV80_24330	LGV81_18820	LGV82_24690	100/99.4	100/99.3	100/99.4	100/99.3	M15 family metallopeptidase
/	RS_RS20780	LG939_23660	LGV80_24335	LGV81_18825	LGV82_24695	100/100	100/100	100/100	100/100	PAAR domain-containing protein
/	RS_RS20775	LG939_23665	LGV80_24340	LGV81_18830	LGV82_24700	100/99.3	100/99.8	100/99.3	100/99.7	hypothetical protein
tssM	RS_RS20770	LG939_23670	LGV80_24345	LGV81_18835	LGV82_24705	pseudo	99.8/99.4	99.7/99.4	99.7/99.6	type VI secretion system membrane subunit TssM
tagF	RS_RS20765	LG939_23675	LGV80_24350	LGV81_18840	LGV82_24710	100/99.5	100/99.3	100/99.5	100/99.6	type VI secretion system-associated protein TagF
/	RS_RS20760	LG939_23680	LGV80_24355	LGV81_18845	LGV82_24715	100/99.9	100/99.8	100/99.9	100/100	OmpA family protein
/	/	/	LGV80_24360	/	/	/	/	/	/	hypothetical protein
/	RS_RS20755	LG939_23685	LGV80_24365	LGV81_18850	LGV82_24720	97.0/98.6	64.9/98.5	87.7/98.4	100/98.8	hypothetical protein
tssA	RS_RS20750	LG939_23690	LGV80_24370	LGV81_18855	LGV82_24725	100/99.3	100/99.1	100/99.3	100/99.1	type VI secretion system protein TssA
/	RS_RS20745	LG939_23695	LGV80_24375	LGV81_18860	LGV82_24730	100/97.8	pseudo	100/97.8	100/98.0	glycoside hydrolase family 10 protein
/	RS_RS20740	LG939_23700	LGV80_24380	LGV81_18865	LGV82_24735	91.3/98.3	100/98.6	91.3/98.3	100/98.7	hypothetical protein
/	RS_RS20735	LG939_23705	LGV80_24385	LGV81_18870	LGV82_24740	100/99.5	100/87	100/99.2	100/99.2	hypothetical protein
/	RS_RS20730	/	LGV80_24390	/	/	/	/	/	100/100	hypothetical protein
/	/	LG939_23710	/	LGV81_18875	/	/	/	/	/	hypothetical protein
/	RS_RS20725	/	/	/	/	/	/	/	/	DUF4123 domain-containing protein
/	/	/	/	/	LGV82_24745	/	/	/	/	IS5-like element IS1421 family transposase
/	/	/	/	/	LGV82_24750	/	/	/	/	hypothetical protein
/	/	/	/	/	LGV82_24755	/	/	/	/	IS5-like element IS1421 family transposase
/	/	LG939_23715	/	LGV81_18880	/	/	/	/	/	IS5 family transposase
/	RS_RS20720	LG939_23720	/	LGV81_18885	LGV82_24760	100/76.8	/	100/76.8	100/77.0	hypothetical protein
/	/	LG939_23725	/	LGV81_18890	/	/	/	/	/	hypothetical protein
/	/	LG939_23730	/	LGV81_18895	/	/	/	/	/	IS5 family transposase
/	RS_RS20715	LG939_23735	/	LGV81_18900	LGV82_24765	84.0/77.4	/	84.0/77.3	99.2/76.9	hypothetical protein
/	RS_RS20710	LG939_23740	LGV80_24395	LGV81_18905	LGV82_24770	100/85.2	82.0/42.9	100/85.3	100/85.3	DUF4123 domain-containing protein
/	RS_RS20705	LG939_23745	LGV80_24400	LGV81_18910	LGV82_24780	100/98.4	99.8/97.2	100/98.4	100/98.8	type VI secretion system tip protein VgrG
tssH	RS_RS20700	LG939_23750	LGV80_24405	LGV81_18915	LGV82_24780	100/99.0	100/99.0	100/99.0	100/99.0	type VI secretion system ATPase TssH
tssG	RS_RS20695	LG939_23755	LGV80_24410	LGV81_18920	LGV82_24785	100/99.2	100/99.4	100/99.2	100/99.4	type VI secretion system baseplate subunit TssG
tssF	RS_RS20690	LG939_23760	LGV80_24415	LGV81_18925	LGV82_24790	100/99.5	100/99.2	100/99.5	100/99.2	type VI secretion system baseplate subunit TssF
tssE	RS_RS20685	LG939_23765	LGV80_24420	LGV81_18930	LGV82_24795	100/99.4	100/99.4	100/99.4	100/99.4	type VI secretion system baseplate subunit TssE
/	RS_RS20680	LG939_23770	LGV80_24425	LGV81_18935	LGV82_24800	100/99.4	100/99.2	100/99.4	100/99.2	Hcp family type VI secretion system effector
tssC	RS_RS20675	LG939_23775	LGV80_24430	LGV81_18940	LGV82_24805	100/99.8	100/99.7	100/99.8	100/99.7	type VI secretion system contractile sheath largel subunit
tssB	RS_RS20670	LG939_23780	LGV80_24435	LGV81_18945	LGV82_24810	100/99.2	100/99.8	100/99.2	100/99.8	type VI secretion system contractile sheath small subunit
/	RS_RS20665	LG939_23785	LGV80_24440	LGV81_18950	LGV82_24815	94.0/99.2	100/99.5	100/99.2	100/99.5	hypothetical protein
tssJ	RS_RS20660	LG939_23790	LGV80_24445	LGV81_18955	LGV82_24820	100/85.2	100/85.9	100/85.2	100/85.9	type VI secretion system lipoprotein TssJ
tssK	RS_RS20655	LG939_23795	LGV80_24450	LGV81_18960	LGV82_24825	100/99.6	100/99.9	100/99.6	100/99.6	type VI secretion system baseplate subunit TssK
icmH	RS_RS20650	LG939_23800	LGV80_24455	LGV81_18965	LGV82_24830	100/99.6	100/99.5	100/99.6	100/99.6	type IVB secretion system protein IcmH/DotU/TssL
vgrG1	RS_RS20645	LG939_23805	LGV80_24460	LGV81_18970	LGV82_24835	100/90.8	100/99.2	100/90.8	100/92.6	type VI secretion system tip protein VgrG
Total lenghth	42.457 kbp	43.695 kbp	40.542 kbp	43.694 kbp	43.641 kbp
