# Supplementary material for: Comparative genomics and host range analysis of four Ralstonia pseudosolanacearum strains isolated from sunflower reveals genomic and phenotypic differences
Source: BMC Genomics. 2024 Feb 19;25:191. doi: 10.1186/s12864-024-10087-7 (PMC10875864; doi:10.1186/s12864-024-10087-7)
Supplement: Supplementary file 1 [file 12864_2024_10087_MOESM1_ESM.zip › Supplementary files/Table S8 Comparative analysis of additional virulence genes between four strains and GMI1000. .xlsx]

## Sheet: Sheet1
Table S8. Comparative analysis of additional virulence genes between four strains and GMI1000.
Genes	GMI1000	RS639	RS642	RS647	RS650	Coverage (%) and similarity (%)				Putative function and/or homologue in other bacteria
						RS639	RS642	RS647	RS650
PhcA	RS_RS13750	LG939_06590	LGV80_04260	LGV81_13825	LGV82_04010	100/99.7	100/99.5	100/99.7	100/99.5	LysR family transcriptional regulator
PhcB	RS_RS13685	LG939_06655	LGV80_04335	LGV81_13760	LGV82_04075	100/99.9	100/99.7	100/99.9	100/99.7	class I SAM-dependent methyltransferase
PhcQ	RS_RS13700	LG939_06640	LGV80_04320	LGV81_13775	LGV82_04060	100/99.9	100/99.9	100/99.9	100/99.9	response regulator
PhcR	RS_RS13695	LG939_06645	LGV80_04325	LGV82_04060	LGV82_04065	100/99.9	100/99.7	100/99.9	100/99.7	hybrid sensor histidine kinase/response regulator
PehR	RS_RS14040	LG939_06300	LGV80_03970	LGV81_14110	LGV82_03720	98.2/99.6	98.2/99.5	97.9/99.3	98.2/99.5	ATP-binding protein
PehS	RS_RS14035	LG939_06295	LGV80_03965	LGV81_14115	LGV82_03715	100/99.5	100/99.4	100/99.5	100/99.4	sigma-54 dependent transcriptional regulator
PehB	RS_RS08870	LG939_11990	LGV80_09640	LGV81_08605	LGV82_09115	100/99.1	100/99.6	100/99.1	100/99.4	glycoside hydrolase family 28 protein
PehC	RS_RS21105	LG939_23345	LGV80_24015	LGV81_18495	LGV82_24370	100/99.3	100/99.8	100/99.3	100/99.8	glycoside hydrolase family 28 protein
Egl	RS_RS17915	LG939_18510	LGV80_20500	LGV81_21350	LGV82_19820	100/98.7	100/98.7	100/98.8	100/99.4	glycoside hydrolase family 5 protein
PglA	RS_RS21345	LG939_23110	LGV80_23775	LGV81_18255	LGV82_24130	100/99.3	100/99.4	100/99.3	100/99.4	glycoside hydrolase family 28 protein
PlcN	RS_RS01570	LG939_01145	LGV80_16645	LGV81_01250	LGV82_16550	96.3/99.6	100/99.4	96.3/99.6	100/99.7	phospholipase C, phosphocholine-specific
VsrA	RS_RS01420	LG939_01295	LGV80_16795	LGV81_01095	LGV82_16700	100/99.8	100/99.7	100/99.9	100/99.7	CHASE3 domain-containing protein
VsrD	RS_RS01435	LG939_01280	LGV80_16780	LGV81_01115	LGV82_16685	100/99.7	100/99.8	100/100	100/99.8	response regulator transcription factor
VsrB	RS_RS12330	LG939_07880	LGV80_05570	LGV81_12520	LGV82_05180	95.8/99.6	95.8/99.0	95.8/99.6	95.8/99.0	hybrid sensor histidine kinase/response regulator
VsrC	RS_RS12325	LG939_07885	LGV80_05575	LGV81_12515	LGV82_05185	100/99.7	100/100	100/99.7	100/100	response regulator transcription factor
XpsR	RS_RS21960	LG939_22365	LGV80_23120	LGV81_25660	LGV82_23530	100/99.7	100/99.8	100/99.8	100/99.8	hypothetical protein
SolI	RS_RS16465	LG939_03670	LGV80_00820	LGV81_16845	LGV82_00800	100/99.5	100/99.5	100/99.5	100/98.7	acyl-homoserine-lactone synthase
SolR	RS_RS16470	LG939_03665	LGV80_00815	LGV81_16850	LGV82_00795	100/99.4	100/99.6	100/99.4	100/99.6	autoinducer binding domain-containing protein
EfpR	RS_RS05450	LG939_14815	LGV80_12485	LGV81_05940	LGV82_11970	100/99.7	100/99.7	100/99.7	100/100	helix-turn-helix domain-containing protein
EpsA	RS_RS22045	LG939_22280	LGV80_23035	LGV81_25745	LGV82_23445	100/99.8	100/99.7	100/99.8	100/99.9	polysaccharide biosynthesis/export family protein
EpsP	RS_RS22040	LG939_22285	LGV80_23040	LGV81_25740	LGV82_23450	100/99.8	100/99.8	100/99.8	100/99.8	low molecular weight phosphotyrosine protein phosphatase
EpsB	RS_RS22035	LG939_22290	LGV80_23045	LGV81_25735	LGV82_23455	100/99.6	100/99.7	100/99.6	100/99.6	polysaccharide biosynthesis tyrosine autokinase
EpsC	RS_RS22030	LG939_22295	LGV80_23050	LGV81_25730	LGV82_23460	98.9/99.8	98.9/99.9	98.9/99.8	98.9/99.9	UDP-N-acetylglucosamine 2-epimerase (non-hydrolyzing)
EpsD	RS_RS22025	LG939_22300	LGV80_23055	LGV81_25725	LGV82_23465	100/99.7	100/99.6	100/99.7	100/99.6	UDP-N-acetyl-D-mannosamine dehydrogenase
EpsE	RS_RS22020	LG939_22305	LGV80_23060	LGV81_25720	LGV82_23470	100/99.6	100/99.7	100/99.6	100/99.7	EPS I polysaccharide export inner membrane protein EpsE
EpsF	RS_RS22015	LG939_22310	LGV80_23065	LGV81_25715	LGV82_23475	100/99.0	100/99.7	100/99.0	100/99.7	EpsG family protein
EpsR	RS_RS18775	LG939_26035	LGV80_18460	LGV81_22240	LGV82_18855	100/99.8	100/99.8	100/99.8	100/99.8	response regulator transcription factor
EcrA	RS_RS00050	LG939_02440	LGV80_18255	LGV81_18070	LGV82_18130	100/99.8	100/100	100/99.8	100/100	efflux RND transporter periplasmic adaptor subunit
EcrB	RS_RS00045	LG939_02435	LGV80_18260	LGV81_18075	LGV82_18135	100/99.7	100/99.5	100/99.7	100/99.5	efflux RND transporter permease subunit
DinF	RS_RS18520	LG939_26305	LGV80_18725	LGV81_21955	LGV82_19145	100/99.1	100/99.9	100/99.1	100/99.6	MATE family efflux transporter
TatA	RS_RS14740	LG939_05410	LGV80_03255	LGV81_15075	LGV82_02900	100/99.2	100/99.6	100/99.2	100/99.6	Sec-independent protein translocase subunit TatA
TatB	RS_RS14735	LG939_05415	LGV80_03260	LGV81_15070	LGV82_02905	100/99.0	100/99.2	100/99.0	100/98.8	Sec-independent protein translocase subunit TatB
TatC	RS_RS14730	LG939_05420	LGV80_03265	LGV81_15065	LGV82_02910	100/100	100/99.1	100/100	100/100	twin-arginine translocase subunit TatC
KatB	RS_RS24725	LG939_19510	LGV80_19510	LGV81_20325	LGV82_20830	100/99.7	100/99.7	100/99.7	100/99.8	catalase
OxyR	RS_RS13470	LG939_07050	LGV80_04760	LGV81_13365	LGV82_04355	99.1/99.2	99.1/99.9	99.1/99.2	99.1/99.9	hydrogen peroxide-inducible genes activator
HmsH/PgaA	RS_RS18535	LG939_26290	LGV80_18710	LGV81_21970	LGV82_19130	100/99.6	100/99.9	100/99.6	100/99.6	poly-beta-1,6 N-acetyl-D-glucosamine export porin PgaA
HmsF/PgaB	RS_RS18540	LG939_26285	LGV80_18705	LGV81_21975	LGV82_19125	97.9/99.8	97.9/99.8	97.9/99.8	97.9/99.8	poly-beta-1,6-N-acetyl-D-glucosamine N-deacetylase PgaB
HmsR/PgaC	RS_RS18545	LG939_26280	LGV80_18700	LGV81_21980	LGV82_19120	100/99.5	100/99.3	100/99.5	100/99.3	poly-beta-1,6-N-acetyl-D-glucosamine synthase
TolA	RS_RS03695	LG939_17020	LGV80_14370	LGV81_03335	LGV82_14300	100/99.9	100/99.7	100/99.9	100/99.7	cell envelope integrity protein TolA
TolB	RS_RS03700	LG939_17015	LGV80_14365	LGV81_03340	LGV82_14295	100/99.5	100/99.4	100/99.5	100/99.4	Tol-Pal system beta propeller repeat protein TolB
TolQ	RS_RS03685	LG939_17030	LGV80_14380	LGV81_03325	LGV82_14305	100/99.7	100/100	100/99.7	100/100	protein TolQ
TolR	RS_RS03690	LG939_17025	LGV80_14375	LGV81_03330	LGV82_14310	100/99.8	100/99.8	100/99.8	100/99.8	protein TolR
